# Supplementary material for: CXCL4 Links Inflammation and Fibrosis by Reprogramming Monocyte-Derived Dendritic Cells in vitro
Source: Front Immunol. 2020 Sep 17;11:2149. doi: 10.3389/fimmu.2020.02149 (PMC7527415; doi:10.3389/fimmu.2020.02149)
Supplement: Supplementary file 2 [file Table_1.XLSX]

## Sheet: Sheet1
		Differentiation (I)			Stimulation with polyI:C (ii)
		mono to conventional moDCs	mono to CXCL4-moDCs	CXCL4-moDC VS conventional moDCs	conventional moDCs	CXCL4-moDCs	CXCL4-moDC VS conventional moDCs
Gene transcription	Total DEG	13192	13110	5775	7767	8949	2397
	Upregulated	6350	6390	3091	4161	4551	1325
	Downregulated	6842	6720	2684	3606	4398	1072
DNA methylation	Total DMG	2804	2930	1065	1	1	5944
	Hypermethylated	206	810	863	1	1	5493
	Hypomethylated	2617	2156	207	0	0	529
