# Supplementary material for: CXCL4 Links Inflammation and Fibrosis by Reprogramming Monocyte-Derived Dendritic Cells in vitro
Source: Front Immunol. 2020 Sep 17;11:2149. doi: 10.3389/fimmu.2020.02149 (PMC7527415; doi:10.3389/fimmu.2020.02149)
Supplement: Supplementary file 4 [file Table_3.XLSX]

## Sheet: Differentiation_moDC
	baseMean	log2FoldChange	pvalue	padj	chromosome_name	external_gene_name
ENSG00000071205	3199.18	4.4402	0	0	4	ARHGAP10
ENSG00000109743	866.058	-5.7347	0	0	4	BST1
ENSG00000198885	1699.26	7.67574	7.16395186469807e-322	5.47230567793286e-318	2	ITPRIPL1
ENSG00000185950	2449.52	-5.15478	9.69133958712282e-316	5.55216844946266e-312	13	IRS2
ENSG00000159713	125.097	-9.3533	5.15679702644052e-315	2.36346321315842e-311	16	TPPP3
ENSG00000120129	21910.7	-4.16685	1.99451964431232e-310	7.61774e-307	5	DUSP1
ENSG00000090659	16556.9	7.07251	2.48445e-291	8.13337e-288	19	CD209
ENSG00000111913	1412.94	-6.67799	3.93415e-273	1.12694e-269	6	FAM65B
ENSG00000172794	238.441	-7.90018	1.21215e-267	3.08641e-264	17	RAB37
ENSG00000077044	1157.42	-2.95186	2.78103e-259	6.37301e-256	2	DGKD
ENSG00000157445	69.0255	-10.4935	5.96148e-255	1.24194e-251	3	CACNA2D3
ENSG00000160208	5435.47	3.69583	4.29329e-246	8.19875e-243	21	RRP1B
ENSG00000225889	103.417	-7.87321	3.46064e-239	6.10032e-236	2	AC074289.1
ENSG00000103942	4744.11	6.69655	2.35532e-235	3.85532e-232	15	HOMER2
ENSG00000138639	135.032	-7.87314	3.1504e-218	4.81297e-215	4	ARHGAP24
ENSG00000157514	2712.98	-5.68738	6.51486e-218	9.33091e-215	X	TSC22D3
ENSG00000170458	6555.65	-7.37329	8.35523e-214	1.12629e-210	5	CD14
ENSG00000166523	431.965	-8.57577	5.67409e-212	7.22375e-209	12	CLEC4E
ENSG00000174837	417.186	-6.2521	4.74605e-211	5.72424e-208	19	EMR1
ENSG00000109906	59.719	-7.95123	1.16698e-203	1.33712e-200	11	ZBTB16
ENSG00000171643	66.6288	-8.85923	7.53363e-198	8.22098e-195	5	S100Z
ENSG00000235531	551.089	7.15112	1.12748e-191	1.17442e-188	8	RP11-383H13.1
ENSG00000132122	114.862	-3.70564	2.38438e-187	2.37567e-184	1	SPATA6
ENSG00000151490	3351.27	5.32824	1.3421e-186	1.28148e-183	12	PTPRO
ENSG00000082014	611.71	-4.9236	1.58177e-186	1.44991e-183	7	SMARCD3
ENSG00000104081	1019.23	-1.80077	2.0957e-186	1.77871e-183	15	BMF
ENSG00000129355	445.29	-5.18056	2.08103e-186	1.77871e-183	19	CDKN2D
ENSG00000170558	1206.43	9.1295	1.28352e-185	1.05047e-182	18	CDH2
ENSG00000068831	751.218	-3.95731	1.09353e-184	8.64111e-182	11	RASGRP2
ENSG00000184221	214.587	-10.5537	5.77252e-183	4.40944e-180	21	OLIG1
ENSG00000162444	191.043	-7.36662	7.40379e-183	5.47307e-180	1	RBP7
ENSG00000261269	3382.1	6.44436	6.14762e-177	4.40246e-174	5	RP11-389C8.2
ENSG00000197629	13837.1	-4.40994	7.71744e-177	5.35917e-174	11	MPEG1
ENSG00000134769	1410.81	5.37572	3.92053e-176	2.64244e-173	18	DTNA
ENSG00000181982	258.831	-4.40261	4.92265e-175	3.22307e-172	4	CCDC149
ENSG00000158485	10796.9	8.32391	5.12798e-171	3.26424e-168	1	CD1B
ENSG00000129757	180.018	-6.5667	1.10356e-170	6.83491e-168	11	CDKN1C
ENSG00000091592	2724.89	-3.56046	4.67586e-169	2.81979e-166	17	NLRP1
ENSG00000093134	108.421	-9.56643	5.65355e-167	3.32197e-164	6	VNN3
ENSG00000105339	1298.85	-3.91829	6.46004e-167	3.70096e-164	8	DENND3
ENSG00000188404	3368.3	-7.92556	1.52223e-166	8.50817e-164	1	SELL
ENSG00000163220	15982.5	-8.81026	2.28652e-165	1.24757e-162	1	S100A9
ENSG00000173083	641.751	-8.28565	2.20574e-164	1.1755e-161	4	HPSE
ENSG00000151136	137.508	-7.21154	9.36424e-162	4.87707e-159	12	BTBD11
ENSG00000119535	8578.83	-5.92924	3.49975e-161	1.78223e-158	1	CSF3R
ENSG00000018280	4071.24	-7.2959	6.01905e-159	2.99853e-156	2	SLC11A1
ENSG00000186469	821.408	-3.58922	9.22759e-159	4.49914e-156	14	GNG2
ENSG00000118564	2941.13	-1.93068	6.8016e-158	3.2472e-155	4	FBXL5
ENSG00000050393	1503.15	3.42638	6.93644e-156	3.24399e-153	6	MCUR1
ENSG00000197329	1232.3	-3.56427	2.25204e-155	1.03215e-152	2	PELI1
ENSG00000188158	91.7501	-5.39617	1.19478e-153	5.36855e-151	X	NHS
ENSG00000150760	1708.35	5.48387	1.28878e-153	5.67955e-151	10	DOCK1
ENSG00000141068	887.028	-3.154	3.26482e-153	1.41163e-150	17	KSR1
ENSG00000150637	3336.87	6.48763	4.77625e-153	2.0269e-150	18	CD226
ENSG00000197405	4183.81	-5.20807	5.50901e-149	2.29535e-146	19	C5AR1
ENSG00000105514	1449.82	-3.79247	2.85659e-146	1.16896e-143	19	RAB3D
ENSG00000120899	2057.83	-3.21697	2.09653e-145	8.42879e-143	8	PTK2B
ENSG00000186205	310.662	-4.01261	8.78641e-145	3.47154e-142	1	MARC1
ENSG00000259436	76.39	-5.79912	1.20684e-144	4.68743e-142	19	CTC-378H22.2
ENSG00000136026	1180.05	-5.8638	9.27864e-144	3.54382e-141	12	CKAP4
ENSG00000105352	122.798	-5.66241	1.76624e-143	6.63527e-141	19	CEACAM4
ENSG00000121152	1329	7.94365	2.72808e-141	1.00833e-138	2	NCAPH
ENSG00000075391	2669.59	4.68819	7.18773e-140	2.61451e-137	1	RASAL2
ENSG00000104894	3549.57	-3.97166	1.86572e-139	6.68045e-137	19	CD37
ENSG00000125347	1979.8	-2.93648	2.03241e-139	7.16533e-137	5	IRF1
ENSG00000110934	2787.12	-2.17661	4.99268e-139	1.73352e-136	12	BIN2
ENSG00000090376	2102.82	-4.61766	4.72473e-136	1.616e-133	12	IRAK3
ENSG00000128016	25423.3	-3.27487	1.44095e-133	4.856e-131	19	ZFP36
ENSG00000143322	4578.29	3.16599	2.51866e-133	8.36487e-131	1	ABL2
ENSG00000111344	1512.11	9.03983	7.84537e-133	2.56835e-130	12	RASAL1
ENSG00000153317	17271	2.32269	1.07099e-132	3.45674e-130	8	ASAP1
ENSG00000112294	401.127	6.0081	1.00667e-131	3.20402e-129	6	ALDH5A1
ENSG00000255587	216.465	-7.33057	3.50096e-131	1.09901e-128	6	RAB44
ENSG00000260078	59.6449	-7.67076	3.94763e-131	1.22248e-128	16	RP11-44F14.1
ENSG00000014641	3941.72	2.77974	8.61123e-131	2.63113e-128	2	MDH1
ENSG00000121769	960.217	9.71325	6.00677e-130	1.8112e-127	1	FABP3
ENSG00000150337	61.6469	-9.33465	1.15248e-128	3.42989e-126	1	FCGR1A
ENSG00000158062	1999.26	-4.2433	3.26039e-128	9.57887e-126	1	UBXN11
ENSG00000125740	18056.6	-5.3281	2.15898e-127	6.26268e-125	19	FOSB
ENSG00000189221	3070.48	8.16839	1.44317e-124	4.13396e-122	X	MAOA
ENSG00000014914	381.302	-5.0102	3.59197e-124	1.01622e-121	1	MTMR11
ENSG00000072952	82.4337	-8.44382	7.4988e-123	2.09564e-120	11	MRVI1
ENSG00000133317	61.0092	-10.3221	3.95857e-122	1.09295e-119	11	LGALS12
ENSG00000141401	422.182	-2.77295	1.13328e-121	3.09169e-119	18	IMPA2
ENSG00000151715	1182.87	7.75888	2.49059e-121	6.71463e-119	11	TMEM45B
ENSG00000084110	170.286	-6.58274	4.02067e-121	1.07137e-118	12	HAL
ENSG00000073910	734.605	-2.86471	7.50637e-121	1.97719e-118	13	FRY
ENSG00000136059	120.156	-3.662	2.28526e-120	5.95103e-118	3	VILL
ENSG00000118242	1266.14	6.6441	1.20116e-119	3.09278e-117	2	MREG
ENSG00000127528	2200.45	-5.39973	1.64232e-118	4.18172e-116	19	KLF2
ENSG00000107798	123603	5.01668	2.57545e-118	6.48562e-116	10	LIPA
ENSG00000137161	2329.33	-2.1385	2.85434e-118	7.10979e-116	6	CNPY3
ENSG00000015133	989.422	-4.32492	2.48103e-117	6.11346e-115	14	CCDC88C
ENSG00000261222	112.372	-5.95048	5.48687e-117	1.33763e-114	17	CTD-2006K23.1
ENSG00000134470	94.5663	-3.49579	2.05255e-116	4.95118e-114	10	IL15RA
ENSG00000197006	1933.87	-2.16339	2.10706e-116	5.02972e-114	16	METTL9
ENSG00000185201	1055.92	-3.89378	4.39462e-116	1.03822e-113	11	IFITM2
ENSG00000155465	3287.17	-3.19279	6.783e-116	1.58611e-113	14	SLC7A7
ENSG00000117594	800.455	6.69929	7.29184e-116	1.68788e-113	1	HSD11B1
ENSG00000130584	1002.92	3.67604	4.35868e-115	9.98836e-113	20	ZBTB46
ENSG00000121316	4189.82	-2.64245	6.87182e-115	1.55915e-112	12	PLBD1
ENSG00000254087	6121.31	-1.91727	5.07762e-114	1.14077e-111	8	LYN
ENSG00000103319	1643.35	2.42734	1.92559e-113	4.28415e-111	16	EEF2K
ENSG00000069974	811.301	-3.48652	2.26253e-113	4.9854e-111	15	RAB27A
ENSG00000150977	857.593	-3.51433	7.7654e-113	1.69478e-110	12	RILPL2
ENSG00000140044	472.411	-3.70033	1.40044e-112	3.02759e-110	14	JDP2
ENSG00000116016	2292.57	4.9721	5.20702e-112	1.11518e-109	2	EPAS1
ENSG00000260528	54.0856	-7.28859	6.27915e-111	1.33234e-108	16	FAM157C
ENSG00000168386	362.921	5.53393	3.43783e-110	7.22764e-108	3	FILIP1L
ENSG00000271614	851.929	-3.84136	4.38141e-109	9.12768e-107	12	LINC00936
ENSG00000152767	247.985	7.62107	9.09804e-109	1.87829e-106	13	FARP1
ENSG00000076864	2901.98	8.77233	1.22776e-108	2.51208e-106	1	RAP1GAP
ENSG00000072401	623.415	-1.97028	6.31644e-108	1.28095e-105	10	UBE2D1
ENSG00000196352	1341.29	-3.30862	1.04558e-107	2.10179e-105	1	CD55
ENSG00000152689	2887.24	7.81181	1.52006e-107	3.02901e-105	2	RASGRP3
ENSG00000197558	75.2845	-5.5236	4.75265e-107	9.38894e-105	7	SSPO
ENSG00000121933	609.399	5.12602	5.20754e-107	1.01997e-104	1	ADORA3
ENSG00000137491	4642.38	10.0849	5.6824e-106	1.10354e-103	11	SLCO2B1
ENSG00000198909	3251.42	-2.08204	1.35099e-105	2.60162e-103	17	MAP3K3
ENSG00000169762	2178.35	2.43131	2.52481e-105	4.82154e-103	4	TAPT1
ENSG00000159640	4617.48	8.82488	7.31556e-105	1.38548e-102	17	ACE
ENSG00000117091	1493	-5.64216	9.04768e-104	1.69948e-101	1	CD48
ENSG00000204577	904.759	-3.253	1.12892e-103	2.10327e-101	19	LILRB3
ENSG00000114737	4767.88	5.0197	1.90061e-103	3.51245e-101	3	CISH
ENSG00000214212	1337.49	-3.10032	4.22293e-103	7.74182e-101	19	C19orf38
ENSG00000110987	878.173	4.52965	6.76121e-103	1.22968e-100	12	BCL7A
ENSG00000100330	1890.96	-1.78249	7.9786e-103	1.43967e-100	22	MTMR3
ENSG00000184007	4742.94	-1.99303	9.32294e-103	1.6691e-100	1	PTP4A2
ENSG00000019991	100.489	-5.98792	2.39883e-102	4.26136e-100	7	HGF
ENSG00000175591	157.078	-4.38547	3.46849e-102	6.11416e-100	11	P2RY2
ENSG00000147065	18854.7	-2.03403	2.19819e-101	3.84533e-99	X	MSN
ENSG00000165272	6046.62	9.49545	3.51059e-101	6.09459e-99	9	AQP3
ENSG00000028137	8211.86	-3.26378	4.39847e-101	7.5786e-99	1	TNFRSF1B
ENSG00000140859	1108.67	5.79713	5.64292e-101	9.65023e-99	16	KIFC3
ENSG00000260314	36505.2	7.85135	1.32217e-100	2.24437e-98	10	MRC1
ENSG00000185215	8177.64	-3.0872	2.57029e-100	4.33093e-98	14	TNFAIP2
ENSG00000146376	4486	4.84318	3.07568e-100	5.14469e-98	6	ARHGAP18
ENSG00000123146	4753.74	-3.2826	4.65214e-100	7.72525e-98	19	CD97
ENSG00000182287	1926.21	-2.30088	1.5641e-99	2.57862e-97	X	AP1S2
ENSG00000131979	377.925	-4.25956	5.14208e-99	8.41686e-97	14	GCH1
ENSG00000147454	802.977	-3.37465	3.74621e-98	6.08853e-96	8	SLC25A37
ENSG00000159231	243.671	6.83464	9.99074e-98	1.61231e-95	21	CBR3
ENSG00000103485	3860.05	7.13873	1.44679e-96	2.3185e-94	16	QPRT
ENSG00000163803	262.76	-4.32252	3.10229e-96	4.93695e-94	2	PLB1
ENSG00000140090	1092.1	-4.02475	7.18024e-96	1.13478e-93	14	SLC24A4
ENSG00000186047	35.3145	-5.58738	4.52207e-95	7.09779e-93	13	DLEU7
ENSG00000181631	432.206	-5.45072	4.55446e-95	7.1e-93	3	P2RY13
ENSG00000105122	407.745	-3.89102	7.66144e-95	1.18628e-92	19	RASAL3
ENSG00000161905	63122.9	10.2049	8.124e-95	1.24946e-92	17	ALOX15
ENSG00000204681	814.563	-4.21453	1.08064e-94	1.65093e-92	6	GABBR1
ENSG00000275342	2964.79	5.22254	1.18515e-94	1.7986e-92	8	SGK223
ENSG00000121552	587.93	-3.53403	2.13026e-94	3.21165e-92	3	CSTA
ENSG00000183688	906.273	-6.01039	2.21728e-94	3.321e-92	17	FAM101B
ENSG00000144488	1365.21	8.4468	2.45739e-94	3.65673e-92	2	ESPNL
ENSG00000132329	1766.84	10.2738	2.51169e-94	3.71342e-92	2	RAMP1
ENSG00000119686	1893.58	1.69405	5.15759e-94	7.57636e-92	14	FLVCR2
ENSG00000135365	1351.61	-1.90165	7.09319e-94	1.03534e-91	11	PHF21A
ENSG00000168502	426.087	7.78132	8.31975e-94	1.20668e-91	18	MTCL1
ENSG00000226091	156.871	-6.16048	1.98076e-93	2.85479e-91	12	LINC00937
ENSG00000110841	2337.96	5.29354	3.62847e-93	5.19688e-91	12	PPFIBP1
ENSG00000096996	170.573	-1.72649	4.06858e-93	5.79102e-91	19	IL12RB1
ENSG00000196358	74.393	-5.6838	6.10732e-93	8.63922e-91	9	NTNG2
ENSG00000144802	4932.05	-4.63466	6.92701e-93	9.73862e-91	3	NFKBIZ
ENSG00000196209	1016.08	-3.23131	3.39681e-92	4.74642e-90	20	SIRPB2
ENSG00000197249	8907.98	-5.99515	7.60398e-92	1.05608e-89	14	SERPINA1
ENSG00000177272	86.7988	-5.22977	9.02928e-92	1.24648e-89	1	KCNA3
ENSG00000179921	374.476	-2.98227	2.6368e-91	3.61826e-89	2	GPBAR1
ENSG00000275210	56.9741	-6.25778	3.21183e-91	4.38109e-89	19	AC008984.2
ENSG00000128815	28247.4	3.54379	4.16928e-91	5.65345e-89	10	WDFY4
ENSG00000182557	51.4694	-6.25019	6.5561e-91	8.83763e-89	17	SPNS3
ENSG00000167642	5840.03	3.00666	1.27463e-90	1.70815e-88	19	SPINT2
ENSG00000100427	45.4317	-6.57191	1.40458e-90	1.87136e-88	22	MLC1
ENSG00000155090	3598.64	-3.71201	1.78283e-90	2.36157e-88	8	KLF10
ENSG00000106034	209.274	-5.77729	1.86533e-90	2.45666e-88	7	CPED1
ENSG00000168994	765.896	5.2687	2.35721e-90	3.08674e-88	6	PXDC1
ENSG00000090382	91130.8	-4.1655	3.76727e-90	4.90516e-88	12	LYZ
ENSG00000268734	384.767	-8.82895	4.20539e-90	5.44467e-88	19	CTB-61M7.2
ENSG00000133069	188.482	5.28946	1.67532e-89	2.15683e-87	1	TMCC2
ENSG00000188352	668.567	1.45116	2.35994e-89	3.02126e-87	9	FOCAD
ENSG00000129116	11179	5.8797	1.13812e-88	1.44895e-86	4	PALLD
ENSG00000140853	1543.34	-2.63338	1.22399e-88	1.54966e-86	16	NLRC5
ENSG00000144681	798.684	7.43329	1.666e-88	2.0977e-86	3	STAC
ENSG00000058866	200.906	-3.94959	2.19438e-88	2.7479e-86	3	DGKG
ENSG00000007237	5200.49	-2.2045	3.77165e-88	4.69735e-86	17	GAS7
ENSG00000120949	81.06	-4.79896	3.84976e-88	4.76871e-86	1	TNFRSF8
ENSG00000011028	2915.34	9.052	4.14116e-88	5.10208e-86	17	MRC2
ENSG00000085514	1986.41	-1.69463	4.37115e-88	5.35665e-86	7	PILRA
ENSG00000182749	201.574	-3.54093	5.23427e-88	6.38024e-86	1	PAQR7
ENSG00000130066	5855.38	-2.39041	2.00756e-87	2.43414e-85	X	SAT1
ENSG00000137857	1090.82	12.2499	2.58692e-87	3.10376e-85	15	DUOX1
ENSG00000234290	81.3737	-4.91543	2.58088e-87	3.10376e-85	5	AC116366.6
ENSG00000103855	5456.15	8.03113	2.93545e-87	3.50359e-85	15	CD276
ENSG00000144649	144.362	8.58203	4.89804e-87	5.81572e-85	3	FAM198A
ENSG00000004866	534.049	2.38315	1.75846e-86	2.07715e-84	7	ST7
ENSG00000005059	352.057	-2.42774	2.77081e-86	3.25619e-84	4	CCDC109B
ENSG00000139946	565.578	-3.5492	1.32127e-85	1.5448e-83	14	PELI2
ENSG00000235568	4043.06	-3.68243	1.73361e-85	2.01662e-83	22	NFAM1
ENSG00000170345	40082.7	-4.34594	1.89346e-85	2.19144e-83	14	FOS
ENSG00000155659	42.44	-8.15373	3.33825e-85	3.84419e-83	X	VSIG4
ENSG00000274536	199.659	-8.87638	1.36872e-84	1.56828e-82	X	RP6-159A1.4
ENSG00000154240	404.426	8.28668	3.19388e-84	3.64134e-82	17	CEP112
ENSG00000111144	4021.23	-2.62251	3.9233e-84	4.45081e-82	12	LTA4H
ENSG00000145632	172.015	-0.331949	4.50046e-84	5.08042e-82	5	PLK2
ENSG00000178175	3879.43	5.63073	6.04062e-84	6.78562e-82	5	ZNF366
ENSG00000161643	26.1267	-11.5006	9.11688e-84	1.01913e-81	19	SIGLEC16
ENSG00000028277	2500.44	-4.11437	9.24756e-84	1.02872e-81	19	POU2F2
ENSG00000104154	1466.57	7.35808	2.05406e-83	2.27396e-81	15	SLC30A4
ENSG00000114626	846.507	-2.04242	2.615e-83	2.88103e-81	3	ABTB1
ENSG00000104918	43.4995	-7.22154	4.97533e-83	5.45525e-81	19	RETN
ENSG00000023171	184.248	-3.53162	6.25391e-83	6.82451e-81	11	GRAMD1B
ENSG00000164674	141.66	-3.32772	1.59115e-82	1.72809e-80	6	SYTL3
ENSG00000204397	222.535	-2.82457	2.55866e-82	2.76576e-80	11	CARD16
ENSG00000156535	520.022	3.12851	2.69623e-82	2.90079e-80	6	CD109
ENSG00000136732	165.618	-3.55294	3.51437e-82	3.76333e-80	2	GYPC
ENSG00000205269	1796.97	-3.8266	4.49587e-82	4.79197e-80	6	TMEM170B
ENSG00000135063	223.411	13.7585	7.64941e-82	8.11546e-80	9	FAM189A2
ENSG00000063438	3170.89	7.46706	7.9601e-82	8.40615e-80	5	AHRR
ENSG00000179361	161.163	-2.71176	1.10112e-81	1.15749e-79	15	ARID3B
ENSG00000123685	994.82	4.22359	1.19199e-81	1.24729e-79	1	BATF3
ENSG00000269220	87.1691	-3.38092	1.21648e-81	1.26713e-79	22	LINC00528
ENSG00000241399	3586.85	-2.18688	1.81119e-81	1.87807e-79	2	CD302
ENSG00000171049	185.076	-6.4809	3.31731e-81	3.4243e-79	19	FPR2
ENSG00000198873	116.558	-2.81806	4.37433e-81	4.49517e-79	10	GRK5
ENSG00000143546	3388.38	-9.96048	9.74097e-81	9.96536e-79	1	S100A8
ENSG00000184588	1309.26	-5.35231	1.3375e-80	1.36222e-78	1	PDE4B
ENSG00000257335	70.9581	-9.45967	1.60681e-80	1.62928e-78	7	MGAM
ENSG00000124256	42.5775	-6.52839	1.88404e-80	1.90197e-78	20	ZBP1
ENSG00000119326	3671.11	7.53249	2.0318e-80	2.04214e-78	9	CTNNAL1
ENSG00000140455	2077.55	-1.95902	3.34227e-80	3.34461e-78	15	USP3
ENSG00000138061	16465.2	2.30259	7.17672e-80	7.15051e-78	2	CYP1B1
ENSG00000067191	64.3602	-5.17024	7.72366e-80	7.66214e-78	17	CACNB1
ENSG00000007264	1561.1	5.67695	9.16798e-80	9.05575e-78	19	MATK
ENSG00000107738	12317.9	-2.85657	1.04614e-79	1.0289e-77	10	C10orf54
ENSG00000162407	1404.07	7.77034	1.1619e-79	1.13787e-77	1	PPAP2B
ENSG00000080561	109.837	12.2704	1.48707e-79	1.45012e-77	X	MID2
ENSG00000134986	117.665	-2.62923	2.69774e-79	2.61955e-77	5	NREP
ENSG00000084234	12356.5	-2.10582	4.57428e-79	4.42296e-77	11	APLP2
ENSG00000151012	2770.82	5.81315	4.6285e-79	4.45658e-77	4	SLC7A11
ENSG00000179761	229.562	5.22299	9.85647e-79	9.45067e-77	17	PIPOX
ENSG00000221869	1760.55	-3.98577	1.36239e-78	1.30085e-76	8	CEBPD
ENSG00000205403	178.35	11.0653	1.57986e-78	1.50224e-76	4	CFI
ENSG00000102879	6287.95	-3.41488	1.96865e-78	1.86419e-76	16	CORO1A
ENSG00000119522	1798.79	-1.79103	2.34215e-78	2.20875e-76	9	DENND1A
ENSG00000100336	3788.01	7.91641	3.10152e-78	2.91289e-76	22	APOL4
ENSG00000169418	5572.05	10.0236	5.16501e-78	4.83107e-76	1	NPR1
ENSG00000116741	5011.45	-2.99193	8.19464e-78	7.63368e-76	1	RGS2
ENSG00000100365	1003.39	-1.28698	8.4013e-78	7.7945e-76	22	NCF4
ENSG00000172059	1522.73	-1.63603	9.34628e-78	8.63627e-76	2	KLF11
ENSG00000082074	3847.39	-2.98278	1.02067e-77	9.39343e-76	5	FYB
ENSG00000231346	133.431	4.63929	1.15433e-77	1.0581e-75	1	LINC01160
ENSG00000120738	7741.77	-1.36849	1.90202e-77	1.73652e-75	5	EGR1
ENSG00000067113	309.264	6.07899	6.59329e-77	5.99571e-75	5	PPAP2A
ENSG00000137265	6183.25	3.94279	9.18372e-77	8.31835e-75	6	IRF4
ENSG00000158517	749.128	-2.91761	9.82621e-77	8.86526e-75	7	NCF1
ENSG00000231113	137.762	-2.89391	1.77789e-76	1.59773e-74	6	RP3-475N16.1
ENSG00000091262	33.419	-6.17054	2.19901e-76	1.96846e-74	16	ABCC6
ENSG00000127084	1328.64	-1.5249	2.39531e-76	2.13584e-74	9	FGD3
ENSG00000164379	1286.29	10.2203	2.63098e-76	2.33688e-74	6	FOXQ1
ENSG00000165312	1375.53	-1.9771	5.62677e-76	4.97849e-74	10	OTUD1
ENSG00000197632	38.8252	-12.083	7.4793e-76	6.59214e-74	18	SERPINB2
ENSG00000279491	25.2113	-5.19646	1.07136e-75	9.40662e-74	11	RP11-810P12.7
ENSG00000186074	823.321	-5.5867	1.28893e-75	1.12737e-73	17	CD300LF
ENSG00000157693	330.794	-2.84976	1.38837e-75	1.20973e-73	9	C9orf91
ENSG00000137752	1499.27	-2.50302	1.62965e-75	1.41458e-73	11	CASP1
ENSG00000177989	659.226	-3.63652	3.02448e-75	2.61543e-73	22	ODF3B
ENSG00000196405	7313.82	2.79403	3.21194e-75	2.76709e-73	14	EVL
ENSG00000207980	72.3653	-6.86181	4.6709e-75	4.00893e-73	19	MIR23A
ENSG00000170275	3642.85	-1.67483	5.99213e-75	5.12372e-73	3	CRTAP
ENSG00000110328	700.497	11.417	7.49669e-75	6.3864e-73	11	GALNT18
ENSG00000116729	209.307	-5.20712	1.81243e-74	1.53828e-72	1	WLS
ENSG00000129353	1099.45	-4.22125	1.88002e-74	1.58976e-72	19	SLC44A2
ENSG00000158488	10603.4	7.71427	1.96631e-74	1.65662e-72	1	CD1E
ENSG00000071073	1926.68	2.3847	2.49522e-74	2.09452e-72	2	MGAT4A
ENSG00000124920	621.317	7.29456	2.80041e-74	2.34212e-72	11	MYRF
ENSG00000196782	687.714	-2.98372	3.18183e-74	2.65145e-72	4	MAML3
ENSG00000136286	2978.42	-3.32361	3.22656e-74	2.67898e-72	7	MYO1G
ENSG00000179094	3201.88	-3.11896	5.97641e-74	4.94424e-72	17	PER1
ENSG00000088543	263.688	4.61216	6.27665e-74	5.17395e-72	3	C3orf18
ENSG00000207808	95.0151	-8.62026	6.42634e-74	5.27835e-72	19	MIR27A
ENSG00000099282	567.093	9.08102	1.18106e-73	9.66612e-72	10	TSPAN15
ENSG00000099998	1622.59	6.74774	1.23515e-73	1.00729e-71	22	GGT5
ENSG00000163131	28111.5	-2.64144	1.73846e-73	1.41271e-71	1	CTSS
ENSG00000151474	1503.61	8.45603	3.12308e-73	2.52892e-71	10	FRMD4A
ENSG00000139291	781.607	1.60051	4.15027e-73	3.34886e-71	12	TMEM19
ENSG00000097021	1632.1	5.87082	6.35993e-73	5.11383e-71	1	ACOT7
ENSG00000105854	1102.24	3.2741	9.14649e-73	7.3287e-71	7	PON2
ENSG00000135549	507.868	6.95894	1.36391e-72	1.08904e-70	6	PKIB
ENSG00000158714	6263.52	5.88135	2.13866e-72	1.70172e-70	1	SLAMF8
ENSG00000167701	706.245	8.01337	2.17951e-72	1.72822e-70	8	GPT
ENSG00000188559	876.203	-2.10047	2.52779e-72	1.99747e-70	20	RALGAPA2
ENSG00000139318	4205.07	-4.44969	4.81498e-72	3.79176e-70	12	DUSP6
ENSG00000137462	1525.07	-2.84569	6.41492e-72	5.03439e-70	4	TLR2
ENSG00000099250	4682.71	5.97351	6.70401e-72	5.24331e-70	10	NRP1
ENSG00000136854	521.436	5.29558	7.72114e-72	6.01829e-70	9	STXBP1
ENSG00000273604	1109.28	6.33917	9.95277e-72	7.73145e-70	17	C17orf96
ENSG00000106266	5072.63	3.88844	1.05921e-71	8.20025e-70	7	SNX8
ENSG00000215458	233.53	-5.36366	5.89741e-71	4.55034e-69	21	AATBC
ENSG00000172115	1386.82	1.32282	1.24589e-70	9.58082e-69	7	CYCS
ENSG00000248187	384.989	10.3909	1.80756e-70	1.38535e-68	4	RP11-184M15.1
ENSG00000268903	55.8477	-5.9483	2.64725e-70	2.02215e-68	1	RP11-34P13.15
ENSG00000145014	107.018	7.24588	3.6143e-70	2.75167e-68	3	TMEM44
ENSG00000116133	3586.5	5.44235	1.0553e-69	8.00773e-68	1	DHCR24
ENSG00000141298	2652.14	-2.86679	1.55604e-69	1.17297e-67	17	SSH2
ENSG00000158481	8694.14	5.01053	1.5542e-69	1.17297e-67	1	CD1C
ENSG00000137936	1333.52	7.79288	1.70096e-69	1.27801e-67	1	BCAR3
ENSG00000143878	1759.86	-2.52982	1.9211e-69	1.43869e-67	2	RHOB
ENSG00000204131	254.504	-6.05824	2.97193e-69	2.2184e-67	X	NHSL2
ENSG00000130558	76.6312	-5.79196	3.7081e-69	2.75892e-67	9	OLFM1
ENSG00000137502	1138.96	6.60309	4.35624e-69	3.23067e-67	11	RAB30
ENSG00000095970	2737.57	7.34141	4.52125e-69	3.34222e-67	6	TREM2
ENSG00000106853	184.319	5.48609	1.84942e-68	1.36274e-66	9	PTGR1
ENSG00000139974	1037.94	3.98691	1.88054e-68	1.38123e-66	14	SLC38A6
ENSG00000111644	114.027	-3.13215	2.42332e-68	1.77421e-66	12	ACRBP
ENSG00000087074	7847.87	-2.6188	2.95202e-68	2.15441e-66	19	PPP1R15A
ENSG00000163393	201.107	-3.15127	3.16807e-68	2.30474e-66	1	SLC22A15
ENSG00000110315	585.613	-2.0576	3.3635e-68	2.43918e-66	11	RNF141
ENSG00000170113	578.625	3.97149	9.31431e-68	6.73333e-66	15	NIPA1
ENSG00000125810	4067.19	-3.59118	1.14842e-67	8.27583e-66	20	CD93
ENSG00000020181	252.762	-5.22227	2.44907e-67	1.75934e-65	8	GPR124
ENSG00000188820	187.736	-1.07983	4.63246e-67	3.31742e-65	6	FAM26F
ENSG00000065923	1751.18	2.84041	4.88427e-67	3.48685e-65	X	SLC9A7
ENSG00000172840	444.724	4.76315	4.98789e-67	3.54976e-65	16	PDP2
ENSG00000198520	137.523	-4.7542	5.58458e-67	3.96211e-65	1	C1orf228
ENSG00000148483	1186.43	8.75101	9.96638e-67	7.04906e-65	10	TMEM236
ENSG00000167261	676.604	-1.71107	1.66843e-66	1.17643e-64	16	DPEP2
ENSG00000151240	227.746	6.73832	2.38316e-66	1.67523e-64	10	DIP2C
ENSG00000179456	570.846	-2.24022	2.65224e-66	1.85868e-64	1	ZBTB18
ENSG00000213654	3204.04	-2.1516	3.10328e-66	2.16814e-64	6	GPSM3
ENSG00000133321	102.625	-2.75352	5.65654e-66	3.93998e-64	11	RARRES3
ENSG00000074696	689.198	2.31514	6.15286e-66	4.2727e-64	15	PTPLAD1
ENSG00000067082	14162.9	-1.2397	6.6027e-66	4.57122e-64	10	KLF6
ENSG00000181804	196.944	-1.91317	6.76789e-66	4.67148e-64	3	SLC9A9
ENSG00000184602	1450.92	-2.8732	7.43146e-66	5.11409e-64	16	SNN
ENSG00000112320	543.535	9.19137	7.9889e-66	5.48125e-64	6	SOBP
ENSG00000152953	17.8019	-8.51628	8.05021e-66	5.50683e-64	4	STK32B
ENSG00000179841	940.567	8.15933	9.20432e-66	6.27756e-64	14	AKAP5
ENSG00000225873	25.6784	-8.05456	1.60161e-65	1.08909e-63	3	LINC00694
ENSG00000172936	4043.14	-2.74447	2.19204e-65	1.48618e-63	3	MYD88
ENSG00000121966	2638.92	-1.28741	2.26172e-65	1.5289e-63	2	CXCR4
ENSG00000115594	5379.34	4.94917	3.39971e-65	2.29141e-63	2	IL1R1
ENSG00000092068	6319.22	8.09291	5.43575e-65	3.64987e-63	14	SLC7A8
ENSG00000136436	1939.99	-1.44589	5.44709e-65	3.64987e-63	17	CALCOCO2
ENSG00000133961	2635.15	-1.72124	8.29117e-65	5.53937e-63	14	NUMB
ENSG00000197766	807.657	-3.14095	1.09991e-64	7.32718e-63	19	CFD
ENSG00000171680	1041.66	7.23808	1.56248e-64	1.03785e-62	1	PLEKHG5
ENSG00000175309	769.378	-1.4824	1.82641e-64	1.20965e-62	5	PHYKPL
ENSG00000135604	2395.61	-3.49394	1.94649e-64	1.28547e-62	6	STX11
ENSG00000272632	13.3358	-10.5451	2.07752e-64	1.36806e-62	4	RP11-362F19.3
ENSG00000075643	830.134	8.72343	2.19132e-64	1.43886e-62	18	MOCOS
ENSG00000101846	359.829	-2.64768	2.59394e-64	1.69837e-62	X	STS
ENSG00000095585	1457.51	6.3388	5.2978e-64	3.45881e-62	10	BLNK
ENSG00000197471	31808.8	2.61782	5.35138e-64	3.48387e-62	16	SPN
ENSG00000168404	483.892	-3.07073	5.87118e-64	3.81144e-62	16	MLKL
ENSG00000184922	10050.2	-1.44187	6.66959e-64	4.31752e-62	17	FMNL1
ENSG00000166527	158.189	-4.97714	7.15866e-64	4.62106e-62	12	CLEC4D
ENSG00000111145	686.236	-2.4504	7.58693e-64	4.88377e-62	12	ELK3
ENSG00000171777	1932.07	-2.42069	8.95746e-64	5.74983e-62	19	RASGRP4
ENSG00000160791	3405.74	4.31359	1.16502e-63	7.45741e-62	3	CCR5
ENSG00000168209	247.55	-5.13301	1.17924e-63	7.52745e-62	10	DDIT4
ENSG00000162654	369.525	-3.55804	1.52792e-63	9.72608e-62	1	GBP4
ENSG00000072682	375.394	5.44406	1.9066e-63	1.2103e-61	5	P4HA2
ENSG00000154102	35.9265	-5.17314	2.13975e-63	1.35455e-61	16	C16orf74
ENSG00000197872	1156.77	-1.88926	2.40994e-63	1.52139e-61	2	FAM49A
ENSG00000171223	15431.6	-1.77774	3.20597e-63	2.01835e-61	19	JUNB
ENSG00000196189	2741.11	-0.852885	8.37262e-63	5.25663e-61	1	SEMA4A
ENSG00000136897	254.374	2.25128	1.18268e-62	7.40502e-61	9	MRPL50
ENSG00000186854	563.03	4.48391	1.34487e-62	8.39753e-61	2	TRABD2A
ENSG00000160888	5037.95	-2.1181	2.06586e-62	1.28645e-60	19	IER2
ENSG00000279430	14.2962	-10.6455	2.143e-62	1.33087e-60	1	RP11-190A12.9
ENSG00000257017	26.446	-11.5262	2.5562e-62	1.58318e-60	16	HP
ENSG00000121858	489.961	-3.78212	3.7298e-62	2.30383e-60	3	TNFSF10
ENSG00000171132	141.552	-4.9818	4.66996e-62	2.8768e-60	2	PRKCE
ENSG00000276797	21.612	-8.82466	5.1211e-62	3.14625e-60	19	MIR24-2
ENSG00000119514	1223.46	6.59287	5.51566e-62	3.3796e-60	9	GALNT12
ENSG00000181788	580.32	-1.54882	7.4807e-62	4.57141e-60	3	SIAH2
ENSG00000131370	504.783	-3.95824	8.17169e-62	4.98038e-60	3	SH3BP5
ENSG00000102575	16435.9	5.23221	8.38475e-62	5.09668e-60	19	ACP5
ENSG00000256660	70.1491	-6.03499	1.0072e-61	6.10607e-60	12	CLEC12B
ENSG00000213557	20.3212	-6.72501	1.05613e-61	6.38584e-60	9	RP11-240E2.2
ENSG00000171631	1238.81	5.73544	1.15819e-61	6.98451e-60	11	P2RY6
ENSG00000171766	293.614	3.93837	1.28789e-61	7.74629e-60	15	GATM
ENSG00000179241	211.61	-4.51664	3.91971e-61	2.35141e-59	11	LDLRAD3
ENSG00000171954	15.0144	-7.26936	9.06749e-61	5.42534e-59	19	CYP4F22
ENSG00000163293	126.997	7.7469	9.71413e-61	5.79711e-59	4	NIPAL1
ENSG00000267519	1859.97	-5.42175	1.3802e-60	8.21522e-59	19	CTD-3252C9.4
ENSG00000269981	46.5373	-5.57061	1.43154e-60	8.49874e-59	1	RP11-34P13.16
ENSG00000198954	298.025	2.27271	1.4641e-60	8.66957e-59	10	KIAA1279
ENSG00000122223	391.236	-8.79216	1.54013e-60	9.09627e-59	1	CD244
ENSG00000120071	1428.78	-1.34095	1.74361e-60	1.02716e-58	17	KANSL1
ENSG00000197694	8161.92	2.26824	2.03507e-60	1.19579e-58	9	SPTAN1
ENSG00000197555	1148.48	-0.743119	2.47014e-60	1.44771e-58	14	SIPA1L1
ENSG00000279520	121.154	-2.55632	3.42291e-60	2.00101e-58	16	RP11-20I23.2
ENSG00000197879	2831.49	3.48213	4.01728e-60	2.3425e-58	17	MYO1C
ENSG00000067057	7496.54	4.31115	6.62564e-60	3.84388e-58	10	PFKP
ENSG00000113368	505.871	-2.63768	6.62508e-60	3.84388e-58	5	LMNB1
ENSG00000169994	67.5519	-3.93086	9.52073e-60	5.50952e-58	2	MYO7B
ENSG00000184584	728.608	-4.10361	1.08572e-59	6.26708e-58	5	TMEM173
ENSG00000175471	428.686	-3.5448	1.10083e-59	6.33833e-58	5	MCTP1
ENSG00000161791	3500.75	2.63341	1.35969e-59	7.80918e-58	12	FMNL3
ENSG00000065485	88.5652	-3.29092	1.81174e-59	1.03795e-57	3	PDIA5
ENSG00000148737	363.476	-4.59183	1.87046e-59	1.06891e-57	10	TCF7L2
ENSG00000137103	110.311	-5.32916	2.41461e-59	1.37645e-57	9	TMEM8B
ENSG00000223552	122.346	2.19632	2.51929e-59	1.43256e-57	3	RP11-24F11.2
ENSG00000133246	2098.84	-3.59913	2.57927e-59	1.46303e-57	19	PRAM1
ENSG00000143079	1111.27	3.07514	3.10727e-59	1.75818e-57	1	CTTNBP2NL
ENSG00000261040	444.965	8.05352	5.34569e-59	3.01729e-57	17	WFDC21P
ENSG00000084070	5490.64	-1.30404	7.23459e-59	4.07341e-57	1	SMAP2
ENSG00000107719	1642.85	7.08254	7.62166e-59	4.28083e-57	10	PALD1
ENSG00000203804	88.5776	-3.64573	9.43442e-59	5.28604e-57	1	ADAMTSL4-AS1
ENSG00000188921	1312.22	-2.6772	9.97642e-59	5.57609e-57	9	PTPLAD2
ENSG00000179820	8377.97	-4.26724	1.18217e-58	6.59138e-57	19	MYADM
ENSG00000213903	679.139	-2.80134	1.22501e-58	6.81365e-57	14	LTB4R
ENSG00000164251	52.4698	-8.49072	1.57011e-58	8.71201e-57	5	F2RL1
ENSG00000168874	53.5278	-7.787	1.72227e-58	9.53321e-57	2	ATOH8
ENSG00000137642	3992.72	-4.85867	1.99916e-58	1.10392e-56	11	SORL1
ENSG00000154783	424.997	8.20802	2.22936e-58	1.22808e-56	3	FGD5
ENSG00000218809	21.9347	-11.2634	2.52505e-58	1.38763e-56	6	RP1-229K20.5
ENSG00000172164	424.067	-3.0015	2.63403e-58	1.44405e-56	8	SNTB1
ENSG00000229754	6057.14	4.68465	2.86838e-58	1.56878e-56	2	CXCR2P1
ENSG00000124731	1424.44	-8.61842	2.98162e-58	1.62683e-56	6	TREM1
ENSG00000256235	220.326	-1.85844	3.2635e-58	1.7764e-56	5	SMIM3
ENSG00000185989	854.659	-1.73217	3.65071e-58	1.98246e-56	13	RASA3
ENSG00000259834	36.4135	-5.38384	4.57095e-58	2.47631e-56	1	RP11-284N8.3
ENSG00000103184	142.989	4.69613	4.78576e-58	2.58657e-56	16	SEC14L5
ENSG00000134250	9706.78	-1.86954	5.72204e-58	3.08532e-56	1	NOTCH2
ENSG00000108622	241.301	-3.36908	6.42416e-58	3.45578e-56	17	ICAM2
ENSG00000196639	946.724	9.02795	7.01871e-58	3.76676e-56	3	HRH1
ENSG00000160111	167.108	-3.79072	8.64586e-58	4.62917e-56	19	CPAMD8
ENSG00000170542	1155.82	-2.94779	8.73508e-58	4.66604e-56	6	SERPINB9
ENSG00000145287	216.319	-6.3669	8.8971e-58	4.74153e-56	4	PLAC8
ENSG00000136826	6778.64	-2.44481	1.01302e-57	5.38614e-56	9	KLF4
ENSG00000158023	148.822	6.25351	1.01808e-57	5.40056e-56	12	WDR66
ENSG00000204642	2076.14	-1.81903	1.03456e-57	5.47526e-56	6	HLA-F
ENSG00000178038	51.1831	-3.81782	1.20655e-57	6.37079e-56	3	ALS2CL
ENSG00000111269	5187.31	2.94666	1.38729e-57	7.3083e-56	12	CREBL2
ENSG00000150054	376.863	-5.86035	1.47471e-57	7.75103e-56	10	MPP7
ENSG00000166501	2978.85	-3.72312	1.49308e-57	7.82959e-56	16	PRKCB
ENSG00000109323	1444.24	-1.16862	1.52885e-57	7.99889e-56	4	MANBA
ENSG00000228624	106.614	3.42398	1.60319e-57	8.36872e-56	6	RP3-399L15.3
ENSG00000131042	3658.76	-5.00738	1.63035e-57	8.49115e-56	19	LILRB2
ENSG00000177674	1190.29	-3.67024	2.00079e-57	1.03969e-55	1	AGTRAP
ENSG00000134594	444.394	6.68321	2.87493e-57	1.49054e-55	X	RAB33A
ENSG00000146278	4176.28	-1.57513	3.62576e-57	1.87558e-55	6	PNRC1
ENSG00000187764	1832.36	-2.64594	4.96131e-57	2.56066e-55	9	SEMA4D
ENSG00000142102	273.171	-5.09035	6.52398e-57	3.35963e-55	11	ATHL1
ENSG00000255197	1206.16	-2.044	8.16214e-57	4.1938e-55	11	RP11-750H9.5
ENSG00000171621	410.868	4.7348	1.12627e-56	5.77394e-55	1	SPSB1
ENSG00000182566	624.616	4.34224	1.18281e-56	6.05029e-55	19	CLEC4G
ENSG00000130741	2239.83	-1.53764	1.19686e-56	6.10851e-55	X	EIF2S3
ENSG00000143384	18912.1	-2.31568	1.27465e-56	6.49107e-55	1	MCL1
ENSG00000100373	36.6821	-7.25442	1.30065e-56	6.60879e-55	22	UPK3A
ENSG00000250510	267.024	-3.16052	1.52086e-56	7.71062e-55	12	GPR162
ENSG00000196083	2306.92	1.47162	1.87579e-56	9.48908e-55	3	IL1RAP
ENSG00000116962	712.734	-4.90816	2.57335e-56	1.29892e-54	1	NID1
ENSG00000184005	23.4118	-7.85365	3.25509e-56	1.63942e-54	1	ST6GALNAC3
ENSG00000162367	1760.94	7.23533	4.17575e-56	2.0985e-54	1	TAL1
ENSG00000160214	355.48	1.85107	4.32591e-56	2.1692e-54	21	RRP1
ENSG00000183019	159.59	-6.59417	5.29846e-56	2.65108e-54	19	MCEMP1
ENSG00000196230	13798.6	1.96764	6.00149e-56	2.9963e-54	6	TUBB
ENSG00000138821	589.153	3.78394	6.06209e-56	3.01997e-54	4	SLC39A8
ENSG00000118263	911.341	-4.0441	6.36674e-56	3.16487e-54	2	KLF7
ENSG00000120162	1246.78	3.09265	6.97578e-56	3.46011e-54	9	MOB3B
ENSG00000173372	2626.74	5.77047	8.72113e-56	4.31649e-54	1	C1QA
ENSG00000153071	2738.45	4.3923	1.05211e-55	5.19613e-54	5	DAB2
ENSG00000153814	941.908	-2.10859	1.29904e-55	6.40077e-54	7	JAZF1
ENSG00000163864	382.324	4.4219	1.3016e-55	6.40077e-54	3	NMNAT3
ENSG00000260077	85.7709	-2.16557	1.44408e-55	7.08619e-54	2	RP11-254F7.2
ENSG00000198019	16.0957	-10.8022	1.85807e-55	9.09818e-54	1	FCGR1B
ENSG00000057252	5256.46	2.60033	3.06505e-55	1.49762e-53	1	SOAT1
ENSG00000164808	674.905	-2.12197	4.08295e-55	1.99074e-53	8	SPIDR
ENSG00000128284	441.405	-2.67312	4.15742e-55	2.02275e-53	22	APOL3
ENSG00000267534	1302.1	4.08294	4.80361e-55	2.33219e-53	19	S1PR2
ENSG00000163993	12.6325	-7.04263	5.95988e-55	2.88746e-53	4	S100P
ENSG00000163686	431.268	2.12809	6.50744e-55	3.14609e-53	3	ABHD6
ENSG00000102349	194.531	3.85333	1.07977e-54	5.20926e-53	X	KLF8
ENSG00000002587	397.494	7.66544	1.2012e-54	5.78293e-53	4	HS3ST1
ENSG00000140379	582.073	-5.95502	1.20742e-54	5.80067e-53	15	BCL2A1
ENSG00000197283	109.964	-1.88961	1.31602e-54	6.3092e-53	6	SYNGAP1
ENSG00000071575	475.997	3.92459	1.73625e-54	8.30643e-53	2	TRIB2
ENSG00000149573	67.8886	-5.96714	1.7922e-54	8.55626e-53	11	MPZL2
ENSG00000119812	443.797	1.72895	2.03413e-54	9.69108e-53	2	FAM98A
ENSG00000179104	310.728	-2.03893	2.22865e-54	1.05958e-52	12	TMTC2
ENSG00000125900	25.6954	-4.19996	4.26637e-54	2.02419e-52	20	SIRPD
ENSG00000183486	895.975	-2.779	4.37459e-54	2.07124e-52	21	MX2
ENSG00000160584	1290.55	-2.06816	4.79095e-54	2.2637e-52	11	SIK3
ENSG00000124788	4445.37	1.38011	7.09312e-54	3.34457e-52	6	ATXN1
ENSG00000165879	307.499	-2.55498	8.41207e-54	3.95834e-52	10	FRAT1
ENSG00000113494	60.4466	-4.42703	8.43068e-54	3.95896e-52	5	PRLR
ENSG00000141337	306.196	-1.56463	8.83523e-54	4.14045e-52	17	ARSG
ENSG00000109089	2652	8.91309	1.49102e-53	6.97309e-52	17	CDR2L
ENSG00000141505	228.493	-3.93162	2.11689e-53	9.87997e-52	17	ASGR1
ENSG00000148841	2209.44	-3.38579	2.18013e-53	1.01544e-51	10	ITPRIP
ENSG00000137757	13.3555	-5.46975	2.2111e-53	1.02778e-51	11	CASP5
ENSG00000148926	116.198	-1.78234	2.28483e-53	1.0599e-51	11	ADM
ENSG00000114251	2247.91	7.61682	2.48376e-53	1.14986e-51	3	WNT5A
ENSG00000132359	1301.59	-2.57161	2.71774e-53	1.25564e-51	17	RAP1GAP2
ENSG00000120053	409.976	1.9897	3.39021e-53	1.56318e-51	10	GOT1
ENSG00000184106	13.4927	-10.5451	3.96511e-53	1.82459e-51	6	TREML3P
ENSG00000173442	5700.74	-1.17796	5.35069e-53	2.45724e-51	11	EHBP1L1
ENSG00000147571	35.2415	11.5245	6.54679e-53	3.00053e-51	8	CRH
ENSG00000213203	230.94	-3.56842	6.91587e-53	3.16336e-51	7	GIMAP1
ENSG00000008130	2178.65	-1.98238	7.01794e-53	3.20365e-51	1	NADK
ENSG00000141655	913.358	7.52041	7.04946e-53	3.21164e-51	18	TNFRSF11A
ENSG00000197077	2442.4	8.83242	7.50592e-53	3.41281e-51	22	KIAA1671
ENSG00000180316	25.642	-7.00004	7.73745e-53	3.51112e-51	6	PNPLA1
ENSG00000162747	30.0587	-11.7168	8.00344e-53	3.62464e-51	1	FCGR3B
ENSG00000185338	1224.63	6.72424	8.36298e-53	3.78e-51	16	SOCS1
ENSG00000167895	1227.22	-3.54794	8.78325e-53	3.96215e-51	17	TMC8
ENSG00000088836	156.135	6.41533	9.58312e-53	4.31448e-51	20	SLC4A11
ENSG00000162231	2907.14	-1.41392	1.10917e-52	4.98386e-51	11	NXF1
ENSG00000154153	24.8853	-4.78078	1.13998e-52	5.11231e-51	5	FAM134B
ENSG00000152315	1026.55	3.35102	1.59484e-52	7.13814e-51	14	KCNK13
ENSG00000089169	355.335	-9.59578	2.3087e-52	1.03131e-50	12	RPH3A
ENSG00000023330	1871.64	1.7775	2.70601e-52	1.20644e-50	3	ALAS1
ENSG00000267185	319.984	-1.72734	3.68413e-52	1.63933e-50	17	PTP4A2P1
ENSG00000139626	254.261	-2.65218	3.89194e-52	1.72844e-50	12	ITGB7
ENSG00000101096	1158.65	4.49635	5.22023e-52	2.31387e-50	20	NFATC2
ENSG00000215252	582.662	5.58469	5.87449e-52	2.59884e-50	15	GOLGA8B
ENSG00000139641	5650	1.20597	6.12783e-52	2.70569e-50	12	ESYT1
ENSG00000167173	3539.58	-2.6434	6.46713e-52	2.85002e-50	15	C15orf39
ENSG00000007968	63.2724	-3.37371	7.55336e-52	3.32232e-50	1	E2F2
ENSG00000260997	214.801	-2.95742	7.87562e-52	3.45743e-50	7	RP4-647J21.1
ENSG00000142347	12493.5	-1.54251	8.89002e-52	3.89529e-50	19	MYO1F
ENSG00000135519	121.727	-3.0641	9.31947e-52	4.07567e-50	12	KCNH3
ENSG00000163435	30.4949	-3.02376	1.25449e-51	5.47581e-50	1	ELF3
ENSG00000163412	1092.62	-1.93199	1.26289e-51	5.50196e-50	3	EIF4E3
ENSG00000137809	305.377	7.16711	1.46782e-51	6.38266e-50	15	ITGA11
ENSG00000211445	2840.5	4.66232	2.11377e-51	9.17406e-50	5	GPX3
ENSG00000013016	33.3596	-3.66744	2.12866e-51	9.22125e-50	2	EHD3
ENSG00000178202	289.17	2.38712	2.73026e-51	1.1805e-49	11	KDELC2
ENSG00000157483	2819.15	3.47795	3.37816e-51	1.45789e-49	15	MYO1E
ENSG00000183087	2644.6	3.92239	6.65325e-51	2.8659e-49	13	GAS6
ENSG00000134905	1087.06	-1.37083	7.59696e-51	3.26626e-49	13	CARS2
ENSG00000164104	562.018	-2.47725	9.4423e-51	4.05206e-49	4	HMGB2
ENSG00000164715	614.349	-2.75244	1.06326e-50	4.55431e-49	7	LMTK2
ENSG00000155962	2222.78	5.465	1.1156e-50	4.76959e-49	X	CLIC2
ENSG00000198829	3252.57	9.11627	1.25627e-50	5.36103e-49	3	SUCNR1
ENSG00000143801	589.503	2.17345	1.40132e-50	5.96889e-49	1	PSEN2
ENSG00000153786	3653.33	-1.32896	1.56988e-50	6.67447e-49	16	ZDHHC7
ENSG00000188313	390.988	-4.64229	1.59055e-50	6.7498e-49	3	PLSCR1
ENSG00000087842	125.484	7.11337	1.626e-50	6.88752e-49	X	PIR
ENSG00000107954	150.185	-4.92464	1.86029e-50	7.86539e-49	10	NEURL1
ENSG00000106780	3829.83	-3.02732	2.16644e-50	9.14295e-49	9	MEGF9
ENSG00000084090	6842.6	1.2711	2.22518e-50	9.37355e-49	2	STARD7
ENSG00000163162	1542	-2.24113	3.05292e-50	1.28368e-48	2	RNF149
ENSG00000159189	9119.7	9.2535	4.03043e-50	1.6916e-48	1	C1QC
ENSG00000272825	211.984	1.30223	4.21587e-50	1.76619e-48	21	LL21NC02-1C16.2
ENSG00000187116	1041.26	-8.03146	4.7285e-50	1.97734e-48	19	LILRA5
ENSG00000187554	298.638	-3.20541	5.15597e-50	2.15217e-48	1	TLR5
ENSG00000167207	771.401	-3.34819	6.71708e-50	2.7987e-48	16	NOD2
ENSG00000091483	890.628	1.20975	7.21089e-50	2.999e-48	1	FH
ENSG00000213614	2356.4	0.906839	1.30146e-49	5.40293e-48	15	HEXA
ENSG00000155380	825.993	2.21738	1.34787e-49	5.58548e-48	1	SLC16A1
ENSG00000163545	473.684	-4.34852	1.35067e-49	5.58699e-48	1	NUAK2
ENSG00000011198	281.907	-1.93242	1.55883e-49	6.43643e-48	3	ABHD5
ENSG00000124160	948.19	1.64696	1.71472e-49	7.06734e-48	20	NCOA5
ENSG00000129521	410.266	8.04726	1.72448e-49	7.09483e-48	14	EGLN3
ENSG00000127838	1147.32	-2.89642	1.88344e-49	7.73492e-48	2	PNKD
ENSG00000130775	4835.42	-2.56587	2.02451e-49	8.29941e-48	1	THEMIS2
ENSG00000277443	2065.53	-1.9079	2.0817e-49	8.51861e-48	6	MARCKS
ENSG00000053372	380.059	0.552543	2.55703e-49	1.04451e-47	1	MRTO4
ENSG00000204482	2746.03	-1.53832	3.05243e-49	1.24465e-47	6	LST1
ENSG00000152642	1287.28	2.51943	3.63118e-49	1.47801e-47	3	GPD1L
ENSG00000107338	218.042	3.6913	4.29513e-49	1.74516e-47	9	SHB
ENSG00000118689	652.976	-2.42263	5.55075e-49	2.25134e-47	6	FOXO3
ENSG00000052126	1202.9	5.53733	6.32448e-49	2.56063e-47	12	PLEKHA5
ENSG00000182022	1219.5	-4.31327	6.44128e-49	2.60332e-47	10	CHST15
ENSG00000081320	4714.55	-3.02322	6.86405e-49	2.7693e-47	2	STK17B
ENSG00000196664	229.77	-4.74653	6.95006e-49	2.79908e-47	X	TLR7
ENSG00000051009	843.509	-2.02291	2.7696e-48	1.11348e-46	11	FAM160A2
ENSG00000165914	839.735	4.2807	3.02232e-48	1.21295e-46	14	TTC7B
ENSG00000187688	3888.25	2.25472	3.21611e-48	1.28847e-46	17	TRPV2
ENSG00000106351	462.457	3.39969	3.4842e-48	1.39101e-46	7	AGFG2
ENSG00000225101	44.5578	-7.14465	3.48345e-48	1.39101e-46	11	OR52K3P
ENSG00000182704	252.783	10.0657	3.53807e-48	1.41006e-46	11	TSKU
ENSG00000151948	499.608	-9.11248	4.05873e-48	1.61475e-46	12	GLT1D1
ENSG00000160209	7858.77	1.59725	4.55821e-48	1.81033e-46	21	PDXK
ENSG00000157017	18.1836	-5.36472	4.80254e-48	1.90407e-46	3	GHRL
ENSG00000135709	2522.73	-3.0249	6.14202e-48	2.43093e-46	16	KIAA0513
ENSG00000101335	577.169	5.26242	7.65728e-48	3.02542e-46	20	MYL9
ENSG00000214050	37.2358	10.959	1.01396e-47	3.99928e-46	8	FBXO16
ENSG00000240225	209.817	2.15337	1.2364e-47	4.86827e-46	19	ZNF542P
ENSG00000154188	10.8991	-5.45689	1.29709e-47	5.09848e-46	8	ANGPT1
ENSG00000112303	927.939	-9.00849	1.38786e-47	5.44594e-46	6	VNN2
ENSG00000173812	10084.8	-1.42743	2.05272e-47	8.04103e-46	17	EIF1
ENSG00000163563	3751.28	-3.39916	2.31825e-47	9.0657e-46	1	MNDA
ENSG00000229124	122.657	-3.36444	2.36979e-47	9.25145e-46	10	VIM-AS1
ENSG00000187815	383.972	2.93348	2.47014e-47	9.62681e-46	1	ZFP69
ENSG00000169228	245.983	-2.29761	2.67437e-47	1.04051e-45	5	RAB24
ENSG00000258476	11.3343	-6.8316	2.95526e-47	1.14784e-45	15	RP11-76E17.3
ENSG00000214063	509.53	0.142894	2.99338e-47	1.16068e-45	11	TSPAN4
ENSG00000196141	896.493	2.67514	3.13074e-47	1.21189e-45	2	SPATS2L
ENSG00000165168	11185.6	-6.39451	3.1774e-47	1.22788e-45	X	CYBB
ENSG00000131187	15.4356	-4.76029	3.24848e-47	1.25323e-45	5	F12
ENSG00000260101	345.712	3.10712	3.40225e-47	1.31035e-45	2	RP11-568N6.1
ENSG00000183020	5072.03	2.77141	3.70743e-47	1.42549e-45	11	AP2A2
ENSG00000181915	2279.36	2.30437	3.78586e-47	1.45321e-45	10	ADO
ENSG00000101445	918.482	3.04296	3.83432e-47	1.46935e-45	20	PPP1R16B
ENSG00000076003	363.884	2.58611	4.34828e-47	1.66353e-45	2	MCM6
ENSG00000280852	392.474	-2.62624	4.73538e-47	1.8086e-45	17	AC025048.1
ENSG00000147010	2597.97	-1.12012	6.3129e-47	2.4071e-45	X	SH3KBP1
ENSG00000100918	225.79	-3.26326	6.72291e-47	2.55917e-45	14	REC8
ENSG00000110583	811.711	2.68199	7.69896e-47	2.92586e-45	11	NAA40
ENSG00000101138	415.037	1.47393	8.54165e-47	3.24074e-45	20	CSTF1
ENSG00000145832	614.448	12.4525	9.22422e-47	3.49392e-45	5	SLC25A48
ENSG00000166793	251.906	4.08429	1.00761e-46	3.81029e-45	11	YPEL4
ENSG00000134247	993.858	3.22506	1.09338e-46	4.12782e-45	1	PTGFRN
ENSG00000171051	2146.24	-8.01974	1.46321e-46	5.51497e-45	19	FPR1
ENSG00000280407	62.3072	-4.23502	2.19723e-46	8.26792e-45	17	RP13-516M14.8
ENSG00000081791	1195.67	-1.17318	2.52057e-46	9.46906e-45	5	KIAA0141
ENSG00000169252	79.2007	-4.42317	2.57482e-46	9.65705e-45	5	ADRB2
ENSG00000153767	476.119	2.66447	3.20501e-46	1.2001e-44	3	GTF2E1
ENSG00000214688	856.761	3.61607	3.32038e-46	1.24127e-44	10	C10orf105
ENSG00000167210	51.3763	-8.50544	3.48226e-46	1.29966e-44	18	LOXHD1
ENSG00000070759	115.548	-1.44662	3.5584e-46	1.32377e-44	1	TESK2
ENSG00000148090	490.427	3.19745	3.55557e-46	1.32377e-44	9	AUH
ENSG00000112685	1848.89	1.88889	4.01933e-46	1.49282e-44	6	EXOC2
ENSG00000134198	43.2216	-4.265	6.59993e-46	2.44731e-44	1	TSPAN2
ENSG00000109062	1382.81	-2.96559	8.67222e-46	3.21054e-44	17	SLC9A3R1
ENSG00000101307	1514.04	-4.54157	9.72754e-46	3.58963e-44	20	SIRPB1
ENSG00000172932	1996.38	-1.98753	9.72586e-46	3.58963e-44	11	ANKRD13D
ENSG00000162174	156.021	-1.92142	1.32277e-45	4.8734e-44	11	ASRGL1
ENSG00000103313	1119.68	-7.15965	1.60628e-45	5.90844e-44	16	MEFV
ENSG00000061938	2023.01	-1.83578	1.64886e-45	6.05534e-44	3	TNK2
ENSG00000141424	2996.68	2.69579	1.78449e-45	6.54295e-44	18	SLC39A6
ENSG00000166676	126.332	6.40497	1.82922e-45	6.69624e-44	16	TVP23A
ENSG00000107282	576.741	3.08569	2.27069e-45	8.29907e-44	9	APBA1
ENSG00000155287	468.199	-1.29081	2.82285e-45	1.03007e-43	10	SLC25A28
ENSG00000160796	4843.24	-3.18674	3.10571e-45	1.13149e-43	3	NBEAL2
ENSG00000090861	1473.29	1.47167	3.51378e-45	1.27813e-43	16	AARS
ENSG00000111186	520.707	5.12406	3.98077e-45	1.44569e-43	12	WNT5B
ENSG00000109861	27920.9	4.05547	4.15328e-45	1.50596e-43	11	CTSC
ENSG00000260401	55.5024	-3.95796	4.49654e-45	1.62785e-43	11	RP11-800A3.4
ENSG00000168439	2509.6	1.15523	4.69875e-45	1.69837e-43	11	STIP1
ENSG00000121064	2170.8	-1.65732	5.03023e-45	1.81532e-43	17	SCPEP1
ENSG00000087266	5165.43	-1.61034	5.24964e-45	1.89152e-43	4	SH3BP2
ENSG00000172216	1686.9	-3.20742	6.39258e-45	2.29972e-43	20	CEBPB
ENSG00000112096	6973.81	-2.90733	6.47441e-45	2.32551e-43	6	SOD2
ENSG00000169239	187.086	-2.35568	6.7905e-45	2.43523e-43	X	CA5B
ENSG00000077984	586.295	5.29859	8.73742e-45	3.12366e-43	20	CST7
ENSG00000257167	34.2836	-3.81885	8.73488e-45	3.12366e-43	12	TMPO-AS1
ENSG00000273151	80.2859	-2.60164	8.8688e-45	3.16569e-43	7	RP11-449P15.2
ENSG00000084676	2011.62	-1.40449	9.17481e-45	3.26983e-43	2	NCOA1
ENSG00000114993	175.131	6.30079	1.06152e-44	3.77729e-43	2	RTKN
ENSG00000155926	6003.65	1.10946	1.11224e-44	3.95163e-43	8	SLA
ENSG00000160781	37.6089	-2.93553	1.16627e-44	4.1372e-43	1	PAQR6
ENSG00000152518	7015.25	-2.94208	1.18334e-44	4.19126e-43	2	ZFP36L2
ENSG00000184831	147.312	2.67988	1.26965e-44	4.49002e-43	X	APOO
ENSG00000029153	815.823	3.72601	1.29603e-44	4.57625e-43	12	ARNTL2
ENSG00000176490	188.288	6.16748	1.36287e-44	4.80486e-43	19	DIRAS1
ENSG00000140254	395.913	9.59863	1.42777e-44	5.02593e-43	15	DUOXA1
ENSG00000007202	26148	2.10826	1.44094e-44	5.06452e-43	17	KIAA0100
ENSG00000128872	354.808	-1.95749	1.62583e-44	5.70558e-43	15	TMOD2
ENSG00000139173	98.094	4.60696	1.715e-44	6.00932e-43	12	TMEM117
ENSG00000136867	928.026	-0.995561	1.92614e-44	6.73884e-43	9	SLC31A2
ENSG00000143891	1508.12	4.12313	2.07052e-44	7.23294e-43	2	GALM
ENSG00000258227	120.209	-5.21314	2.48543e-44	8.66912e-43	7	CLEC5A
ENSG00000183401	369.982	-2.5785	2.58055e-44	8.98723e-43	19	CCDC159
ENSG00000171208	771.643	1.13578	3.03526e-44	1.05548e-42	16	NETO2
ENSG00000183779	689.948	-2.80094	3.64754e-44	1.26647e-42	8	ZNF703
ENSG00000148204	77.9934	7.67691	3.86508e-44	1.33997e-42	9	CRB2
ENSG00000276600	914.142	6.25791	4.10914e-44	1.42243e-42	1	RAB7B
ENSG00000157045	848.877	1.70716	4.26128e-44	1.47287e-42	16	NTAN1
ENSG00000092200	65.8854	-1.40942	4.84098e-44	1.67072e-42	14	RPGRIP1
ENSG00000168329	716.577	-7.88571	5.13574e-44	1.76978e-42	3	CX3CR1
ENSG00000117450	3059.99	1.53629	6.12887e-44	2.10568e-42	1	PRDX1
ENSG00000184481	318.388	-1.13957	6.12123e-44	2.10568e-42	X	FOXO4
ENSG00000103381	4383.19	-1.32803	6.22931e-44	2.13699e-42	16	CPPED1
ENSG00000140749	9746.79	1.531	8.48838e-44	2.90762e-42	16	IGSF6
ENSG00000261061	55.1273	4.01343	8.765e-44	2.99789e-42	16	RP11-303E16.2
ENSG00000052802	563.784	3.3284	9.80044e-44	3.34705e-42	4	MSMO1
ENSG00000188060	101.885	7.21236	1.33298e-43	4.54562e-42	1	RAB42
ENSG00000196549	16.6772	-4.90937	1.35532e-43	4.61492e-42	3	MME
ENSG00000141753	78.8154	4.76288	1.45627e-43	4.95133e-42	17	IGFBP4
ENSG00000100804	702.159	2.21417	1.53842e-43	5.22288e-42	14	PSMB5
ENSG00000119401	128.799	3.39386	1.55923e-43	5.2857e-42	9	TRIM32
ENSG00000021355	2419.24	-1.72674	1.8573e-43	6.28685e-42	6	SERPINB1
ENSG00000229417	49.5153	5.73977	1.92003e-43	6.48957e-42	10	NPM1P25
ENSG00000177469	180.391	5.51417	1.96598e-43	6.63511e-42	17	PTRF
ENSG00000182162	806.88	-2.94001	2.03484e-43	6.85741e-42	X	P2RY8
ENSG00000163512	432.009	-1.71524	2.10025e-43	7.06745e-42	3	AZI2
ENSG00000130772	358.659	2.20843	2.85052e-43	9.57809e-42	1	MED18
ENSG00000073756	1739.87	-4.18893	3.07769e-43	1.03112e-41	1	PTGS2
ENSG00000163687	2672.8	10.7545	3.07475e-43	1.03112e-41	3	DNASE1L3
ENSG00000182240	25.0021	6.38859	3.21505e-43	1.07556e-41	21	BACE2
ENSG00000197111	3873.55	-0.748341	3.8029e-43	1.27037e-41	12	PCBP2
ENSG00000161298	110.118	4.24927	4.91102e-43	1.63815e-41	19	ZNF382
ENSG00000136052	880.336	5.96735	5.00598e-43	1.6674e-41	12	SLC41A2
ENSG00000163931	12161.5	-2.0154	5.06222e-43	1.68368e-41	3	TKT
ENSG00000198848	440.027	-7.55153	5.15588e-43	1.71235e-41	16	CES1
ENSG00000276758	27.935	-4.45139	5.53096e-43	1.83426e-41	19	AC010518.2
ENSG00000141480	8117.28	-1.20408	5.96886e-43	1.97663e-41	17	ARRB2
ENSG00000137726	178.632	-4.02125	6.01515e-43	1.98908e-41	11	FXYD6
ENSG00000168282	1245.56	1.40527	8.06567e-43	2.6633e-41	14	MGAT2
ENSG00000179933	1233.28	2.97507	8.72133e-43	2.87379e-41	14	C14orf119
ENSG00000196950	890.717	2.01425	8.72822e-43	2.87379e-41	2	SLC39A10
ENSG00000139178	382.705	-1.03068	9.62966e-43	3.16604e-41	12	C1RL
ENSG00000133639	2744.2	-2.21114	1.00886e-42	3.31217e-41	12	BTG1
ENSG00000175505	69.2738	-4.10009	1.02883e-42	3.37292e-41	11	CLCF1
ENSG00000113108	322.694	-2.10458	1.12724e-42	3.69027e-41	5	APBB3
ENSG00000129422	113.513	5.73868	1.15126e-42	3.76354e-41	8	MTUS1
ENSG00000143786	235.789	5.84451	1.17934e-42	3.84982e-41	1	CNIH3
ENSG00000114554	1218.22	2.78356	1.20813e-42	3.9382e-41	3	PLXNA1
ENSG00000031081	6811.37	1.52202	1.24908e-42	4.06591e-41	3	ARHGAP31
ENSG00000114948	105.22	10.1231	1.2522e-42	4.07028e-41	2	ADAM23
ENSG00000162706	75.4321	9.16637	1.28461e-42	4.16972e-41	1	CADM3
ENSG00000154930	642.883	-1.27902	1.39752e-42	4.52977e-41	20	ACSS1
ENSG00000134909	217.547	-2.64122	1.45114e-42	4.69694e-41	11	ARHGAP32
ENSG00000100714	1548.35	1.94364	1.4537e-42	4.69858e-41	14	MTHFD1
ENSG00000159023	1086.97	-1.46834	1.96945e-42	6.35662e-41	1	EPB41
ENSG00000184232	469.091	-3.84556	2.09206e-42	6.74286e-41	11	OAF
ENSG00000111801	358.695	-1.66929	2.26178e-42	7.26943e-41	6	BTN3A3
ENSG00000165097	1413.14	-1.97219	2.25877e-42	7.26943e-41	6	KDM1B
ENSG00000148180	39655.9	4.04069	2.28946e-42	7.34808e-41	9	GSN
ENSG00000109501	440.407	4.16167	2.33983e-42	7.49923e-41	4	WFS1
ENSG00000230747	302.946	5.55871	2.72451e-42	8.71995e-41	2	AC021188.4
ENSG00000137942	262.194	4.28484	2.77703e-42	8.87566e-41	1	FNBP1L
ENSG00000216775	68.0112	7.54861	2.89178e-42	9.22952e-41	6	RP1-152L7.5
ENSG00000072134	375.69	3.88968	2.89845e-42	9.23796e-41	17	EPN2
ENSG00000122687	799.307	1.17097	3.00033e-42	9.54937e-41	7	FTSJ2
ENSG00000166881	852.268	2.82554	3.40078e-42	1.08089e-40	12	TMEM194A
ENSG00000011523	521.149	1.63413	3.42482e-42	1.08702e-40	2	CEP68
ENSG00000158292	351.859	2.67903	3.44559e-42	1.09211e-40	1	GPR153
ENSG00000103966	4388.26	1.81556	4.43176e-42	1.40274e-40	15	EHD4
ENSG00000132535	624.315	-1.1326	4.56853e-42	1.44403e-40	17	DLG4
ENSG00000196411	25.4834	-4.04671	4.67283e-42	1.47497e-40	7	EPHB4
ENSG00000172594	189.696	-2.47069	4.80055e-42	1.5132e-40	6	SMPDL3A
ENSG00000173757	2004.12	-0.628993	4.87607e-42	1.53489e-40	17	STAT5B
ENSG00000135503	469.892	-1.9558	5.50837e-42	1.73155e-40	12	ACVR1B
ENSG00000163661	119.899	-4.25674	5.58714e-42	1.7539e-40	3	PTX3
ENSG00000128849	43.9188	11.5607	5.62472e-42	1.76328e-40	15	CGNL1
ENSG00000198513	77.7382	3.76281	6.62697e-42	2.07464e-40	14	ATL1
ENSG00000164010	300.517	-1.61776	6.81693e-42	2.1312e-40	1	ERMAP
ENSG00000145390	217.369	4.32315	8.61336e-42	2.68915e-40	4	USP53
ENSG00000173409	496.924	3.29955	8.75219e-42	2.72878e-40	1	ARV1
ENSG00000114812	357.688	-7.94011	8.82745e-42	2.7485e-40	3	VIPR1
ENSG00000034152	1519.39	-2.47297	8.95152e-42	2.78335e-40	17	MAP2K3
ENSG00000203747	822.885	-3.56194	9.55011e-42	2.96545e-40	1	FCGR3A
ENSG00000033327	3024.55	-1.15428	1.0905e-41	3.38159e-40	11	GAB2
ENSG00000111860	449.995	-2.92651	1.24558e-41	3.85725e-40	6	CEP85L
ENSG00000117090	886.26	7.7133	1.26784e-41	3.92089e-40	1	SLAMF1
ENSG00000010810	1655.59	-2.19747	1.32872e-41	4.10365e-40	6	FYN
ENSG00000174946	48.5805	8.36042	1.3399e-41	4.13261e-40	3	GPR171
ENSG00000086475	848.299	2.54342	1.43794e-41	4.42901e-40	10	SEPHS1
ENSG00000151651	2724.44	-0.992606	1.45181e-41	4.46573e-40	10	ADAM8
ENSG00000166033	16.5319	-6.3271	1.50423e-41	4.6172e-40	10	HTRA1
ENSG00000251442	108.243	2.10461	1.50508e-41	4.6172e-40	4	LINC01094
ENSG00000158186	2015.44	2.08509	1.91272e-41	5.85987e-40	3	MRAS
ENSG00000205476	143.516	5.59986	1.94678e-41	5.95627e-40	14	CCDC85C
ENSG00000182759	101.53	12.4588	2.06026e-41	6.29265e-40	8	MAFA
ENSG00000204305	165.164	-1.8256	2.06222e-41	6.29265e-40	6	AGER
ENSG00000000971	61.1775	5.45822	2.20942e-41	6.73285e-40	1	CFH
ENSG00000186431	823.778	-8.73367	2.3839e-41	7.2549e-40	19	FCAR
ENSG00000052795	3120.68	1.4169	2.47036e-41	7.50807e-40	4	FNIP2
ENSG00000136830	11318	2.05802	2.57884e-41	7.82739e-40	9	FAM129B
ENSG00000141968	1575.67	-1.25539	2.85481e-41	8.65356e-40	19	VAV1
ENSG00000123178	212.378	2.39209	2.88509e-41	8.73377e-40	13	SPRYD7
ENSG00000120217	1631.14	7.40643	3.25644e-41	9.84492e-40	9	CD274
ENSG00000226281	72.1486	2.86735	3.73547e-41	1.12783e-39	6	RP1-80N2.2
ENSG00000117151	636.42	-1.41563	4.23947e-41	1.27831e-39	1	CTBS
ENSG00000188001	220.238	5.59391	4.57714e-41	1.37832e-39	3	TPRG1
ENSG00000152503	380.909	3.3854	4.67577e-41	1.40617e-39	5	TRIM36
ENSG00000103707	348.97	2.06702	4.84397e-41	1.45484e-39	15	MTFMT
ENSG00000204161	2289.49	4.76863	5.60606e-41	1.68152e-39	10	C10orf128
ENSG00000255833	1077.26	5.69258	5.99884e-41	1.79699e-39	5	TIFAB
ENSG00000187994	79.9448	-3.06896	6.96764e-41	2.08447e-39	19	RINL
ENSG00000142686	318.681	1.56446	7.03622e-41	2.10224e-39	1	C1orf216
ENSG00000137547	508.764	1.582	7.63439e-41	2.27799e-39	8	MRPL15
ENSG00000141456	1973.19	2.3162	8.80534e-41	2.62397e-39	17	PELP1
ENSG00000148411	1739.77	-1.67602	9.28967e-41	2.7647e-39	9	NACC2
ENSG00000138413	3539.27	2.52813	9.73077e-41	2.89222e-39	2	IDH1
ENSG00000007384	183.953	6.18592	9.92509e-41	2.94616e-39	16	RHBDF1
ENSG00000132514	16482.1	4.72262	1.0229e-40	3.03246e-39	17	CLEC10A
ENSG00000198189	1505.72	-1.43926	1.41072e-40	4.17674e-39	4	HSD17B11
ENSG00000152377	21.9709	-3.68273	1.63174e-40	4.82488e-39	5	SPOCK1
ENSG00000148450	61.7563	-3.26637	1.69868e-40	5.01635e-39	10	MSRB2
ENSG00000160213	6860.78	2.31938	1.76169e-40	5.19574e-39	21	CSTB
ENSG00000102471	108.38	7.41533	1.76608e-40	5.20198e-39	13	NDFIP2
ENSG00000152413	165.613	2.99548	1.82632e-40	5.37253e-39	5	HOMER1
ENSG00000168010	2756.76	-2.10156	2.0016e-40	5.88059e-39	11	ATG16L2
ENSG00000152455	48.2898	2.12131	2.28732e-40	6.71141e-39	10	SUV39H2
ENSG00000198945	175.621	-2.44119	2.31512e-40	6.78432e-39	6	L3MBTL3
ENSG00000169756	6454.37	2.46982	2.35385e-40	6.88899e-39	2	LIMS1
ENSG00000266412	7566.56	-1.40852	2.40517e-40	7.03021e-39	10	NCOA4
ENSG00000172159	47.263	-4.56215	2.5583e-40	7.46828e-39	9	FRMD3
ENSG00000110917	3882.66	1.43585	2.81209e-40	8.1987e-39	12	MLEC
ENSG00000139514	1350.96	0.59669	3.08072e-40	8.9705e-39	13	SLC7A1
ENSG00000103196	776.136	-7.45091	3.16483e-40	9.20372e-39	16	CRISPLD2
ENSG00000166448	422.341	7.0807	3.27187e-40	9.50293e-39	7	TMEM130
ENSG00000148488	33.4357	5.25407	3.47941e-40	1.00929e-38	10	ST8SIA6
ENSG00000126603	267.587	6.55663	3.55371e-40	1.02954e-38	16	GLIS2
ENSG00000101290	2712.98	1.30767	3.63887e-40	1.05288e-38	20	CDS2
ENSG00000076928	4566.74	-1.73895	3.97778e-40	1.14949e-38	19	ARHGEF1
ENSG00000111275	1584.37	-2.90159	4.08434e-40	1.1788e-38	12	ALDH2
ENSG00000204592	16316.3	-1.0742	4.74352e-40	1.36733e-38	6	HLA-E
ENSG00000185650	10108.9	-1.00352	6.17008e-40	1.7763e-38	14	ZFP36L1
ENSG00000132274	1850.7	-1.61839	6.51714e-40	1.87386e-38	11	TRIM22
ENSG00000171914	297.083	5.46821	8.49215e-40	2.43867e-38	15	TLN2
ENSG00000113407	1183.23	0.890356	9.42262e-40	2.69911e-38	5	TARS
ENSG00000151690	2753.05	2.33685	9.41208e-40	2.69911e-38	2	MFSD6
ENSG00000168246	732.15	2.39161	9.47494e-40	2.71071e-38	5	UBTD2
ENSG00000185482	265.446	-0.82384	1.10106e-39	3.14613e-38	12	STAC3
ENSG00000129667	931.437	-3.85964	1.17134e-39	3.34277e-38	17	RHBDF2
ENSG00000143226	1922.82	-2.18384	1.18428e-39	3.3755e-38	1	FCGR2A
ENSG00000227825	167.372	-5.67754	1.37776e-39	3.92208e-38	12	SLC9A7P1
ENSG00000164976	1040.28	9.995	1.39078e-39	3.95423e-38	9	KIAA1161
ENSG00000095015	2672.92	-2.87575	1.45327e-39	4.12677e-38	5	MAP3K1
ENSG00000146409	159.292	-4.56876	1.79563e-39	5.09265e-38	6	SLC18B1
ENSG00000125538	7771.21	-7.21349	1.91961e-39	5.43754e-38	2	IL1B
ENSG00000164684	504.665	6.9359	2.05408e-39	5.81128e-38	8	ZNF704
ENSG00000261662	71.7142	-1.93878	2.16254e-39	6.11057e-38	1	RP5-1042I8.7
ENSG00000173511	943.34	3.5255	2.30383e-39	6.5018e-38	11	VEGFB
ENSG00000136044	709.085	2.05002	3.08653e-39	8.7e-38	12	APPL2
ENSG00000160219	736.098	-0.744552	3.26831e-39	9.20107e-38	X	GAB3
ENSG00000116711	433.008	1.05354	3.50197e-39	9.84678e-38	1	PLA2G4A
ENSG00000137168	241.153	2.04676	3.57781e-39	1.00477e-37	6	PPIL1
ENSG00000179041	763.221	3.42886	3.71927e-39	1.04322e-37	8	RRS1
ENSG00000167107	1032.38	2.51302	4.07645e-39	1.142e-37	17	ACSF2
ENSG00000183283	11044.1	-1.30584	4.60114e-39	1.28742e-37	12	DAZAP2
ENSG00000070371	80.2797	-4.33826	4.71055e-39	1.31643e-37	22	CLTCL1
ENSG00000102409	679.232	1.74999	5.22034e-39	1.45584e-37	X	BEX4
ENSG00000131435	514.153	13.6888	5.22211e-39	1.45584e-37	5	PDLIM4
ENSG00000119899	586.362	1.76545	5.25407e-39	1.46297e-37	6	SLC17A5
ENSG00000141279	2671.26	1.32693	5.44195e-39	1.51344e-37	17	NPEPPS
ENSG00000159314	2528.11	-1.68976	5.70588e-39	1.58492e-37	17	ARHGAP27
ENSG00000161960	832.55	-1.92974	6.63082e-39	1.83961e-37	17	EIF4A1
ENSG00000130816	6436.28	2.25432	6.66621e-39	1.84719e-37	19	DNMT1
ENSG00000139508	1444.33	2.96188	7.5701e-39	2.09513e-37	13	SLC46A3
ENSG00000088538	340.795	6.06722	7.66633e-39	2.1192e-37	3	DOCK3
ENSG00000111452	129.561	-5.09271	8.84523e-39	2.44213e-37	12	GPR133
ENSG00000150782	122.898	-1.16871	9.33195e-39	2.57342e-37	11	IL18
ENSG00000040531	2951.72	3.00234	9.75268e-39	2.68621e-37	17	CTNS
ENSG00000131355	110.668	-8.43849	9.83693e-39	2.70616e-37	19	EMR3
ENSG00000144746	7028.37	1.62269	1.07153e-38	2.94426e-37	3	ARL6IP5
ENSG00000107372	5000.48	-0.505995	1.07985e-38	2.96358e-37	9	ZFAND5
ENSG00000204103	4499.4	-0.21139	1.09866e-38	3.01158e-37	20	MAFB
ENSG00000151748	328.858	0.982089	1.12608e-38	3.08307e-37	14	SAV1
ENSG00000231389	77661.8	2.40796	1.16306e-38	3.18051e-37	6	HLA-DPA1
ENSG00000134256	402.119	-5.25447	1.24954e-38	3.41291e-37	1	CD101
ENSG00000089041	839.745	-1.0913	1.26919e-38	3.46248e-37	12	P2RX7
ENSG00000156265	48.2405	-4.01766	1.27664e-38	3.47864e-37	21	MAP3K7CL
ENSG00000136315	9.29805	-5.25697	1.37787e-38	3.75004e-37	14	RP11-84C10.2
ENSG00000133808	157.546	-2.50752	1.61677e-38	4.395e-37	11	MICALCL
ENSG00000166444	64.1065	4.41766	1.62911e-38	4.42331e-37	11	ST5
ENSG00000198624	3538.63	-2.20645	1.72782e-38	4.68578e-37	5	CCDC69
ENSG00000100596	1831.19	-2.4314	1.73442e-38	4.69811e-37	14	SPTLC2
ENSG00000131781	93.5267	-2.66915	1.9022e-38	5.14651e-37	1	FMO5
ENSG00000167641	377.562	7.66162	2.12379e-38	5.73924e-37	19	PPP1R14A
ENSG00000177410	500.427	-1.00849	2.20432e-38	5.94985e-37	20	ZFAS1
ENSG00000087263	546.197	1.41743	2.31979e-38	6.25415e-37	16	OGFOD1
ENSG00000187474	10169.6	6.42466	2.33823e-38	6.29647e-37	19	FPR3
ENSG00000164305	705.357	2.17491	2.36325e-38	6.35637e-37	4	CASP3
ENSG00000126003	1215.99	-2.21143	2.40566e-38	6.46286e-37	20	PLAGL2
ENSG00000147677	3037.02	-0.812277	2.53645e-38	6.80625e-37	8	EIF3H
ENSG00000213047	2425.92	3.58779	2.57126e-38	6.89159e-37	1	DENND1B
ENSG00000248810	72.7301	-5.07447	2.60674e-38	6.9785e-37	4	RP11-362F19.1
ENSG00000042980	80.1717	-5.16025	3.27222e-38	8.74986e-37	8	ADAM28
ENSG00000120925	400.733	1.47376	3.31483e-38	8.85346e-37	8	RNF170
ENSG00000100100	283.219	-1.60961	3.40868e-38	9.09353e-37	22	PIK3IP1
ENSG00000143851	2352.23	2.63354	3.53311e-38	9.41449e-37	1	PTPN7
ENSG00000164877	608.449	2.62981	3.70259e-38	9.85464e-37	7	MICALL2
ENSG00000178996	1714.95	-1.61179	3.76219e-38	1.00017e-36	5	SNX18
ENSG00000120694	4157.72	2.9355	3.85571e-38	1.02384e-36	13	HSPH1
ENSG00000168899	153.132	-1.73492	3.917e-38	1.03891e-36	2	VAMP5
ENSG00000268518	16.5372	-4.20803	4.19183e-38	1.11052e-36	19	CTD-2545M3.8
ENSG00000107554	353.892	-3.10558	4.37636e-38	1.15807e-36	10	DNMBP
ENSG00000205730	3296.72	2.11282	4.76594e-38	1.2597e-36	16	ITPRIPL2
ENSG00000147650	611.211	3.03643	5.58811e-38	1.47531e-36	8	LRP12
ENSG00000213593	904.135	0.787203	5.74401e-38	1.51473e-36	11	TMX2
ENSG00000170525	2419.29	-3.27215	5.93821e-38	1.56414e-36	10	PFKFB3
ENSG00000071967	1145.57	0.384444	6.86749e-38	1.80684e-36	2	CYBRD1
ENSG00000136305	646.791	-3.40727	6.90324e-38	1.81416e-36	14	CIDEB
ENSG00000265787	21.4686	10.8549	8.24103e-38	2.16325e-36	18	CYP4F35P
ENSG00000148484	2998.8	1.13933	8.64364e-38	2.26634e-36	10	RSU1
ENSG00000121210	926.02	-2.49321	9.46526e-38	2.47892e-36	4	KIAA0922
ENSG00000090238	744.339	-1.75323	9.95716e-38	2.60478e-36	16	YPEL3
ENSG00000125733	390.46	3.68021	1.04131e-37	2.72095e-36	19	TRIP10
ENSG00000130529	270.889	1.51044	1.08202e-37	2.82409e-36	19	TRPM4
ENSG00000183134	15.1847	-6.22615	1.19272e-37	3.10948e-36	11	PTGDR2
ENSG00000116641	1143.14	2.69455	1.28539e-37	3.34727e-36	1	DOCK7
ENSG00000105520	978.145	-3.43669	1.41911e-37	3.69129e-36	19	LPPR2
ENSG00000272888	798.465	-1.64964	1.44559e-37	3.75591e-36	15	LINC01578
ENSG00000270629	124.13	-2.41489	1.48301e-37	3.84878e-36	1	NBPF14
ENSG00000197168	18.1119	9.9169	1.68836e-37	4.37674e-36	13	NEK5
ENSG00000110756	2271.19	3.63254	1.71997e-37	4.45365e-36	11	HPS5
ENSG00000128654	228.771	2.0086	1.83981e-37	4.75859e-36	2	MTX2
ENSG00000077063	1123.43	6.23451	1.87796e-37	4.85177e-36	7	CTTNBP2
ENSG00000140332	2969.37	-2.20356	1.88329e-37	4.86007e-36	15	TLE3
ENSG00000170540	2785.43	1.7271	1.89766e-37	4.89166e-36	16	ARL6IP1
ENSG00000117593	508.964	1.37398	2.02445e-37	5.21261e-36	1	DARS2
ENSG00000000938	11295.1	-2.76991	2.06236e-37	5.30427e-36	1	FGR
ENSG00000179855	593.162	7.53967	2.11712e-37	5.439e-36	19	GIPC3
ENSG00000279602	70.1043	-3.08879	2.14149e-37	5.49546e-36	17	CTD-3014M21.1
ENSG00000137193	643.165	-2.64646	2.17957e-37	5.58691e-36	6	PIM1
ENSG00000182487	229.93	-3.81658	2.20641e-37	5.6494e-36	7	NCF1B
ENSG00000125629	400.65	2.73733	2.29282e-37	5.86409e-36	2	INSIG2
ENSG00000246273	82.2699	4.03528	2.43351e-37	6.21697e-36	11	SBF2-AS1
ENSG00000100106	466.105	-1.73817	2.5172e-37	6.42362e-36	22	TRIOBP
ENSG00000132749	14.437	-5.35971	2.56936e-37	6.54944e-36	11	MTL5
ENSG00000100321	147.47	-2.49112	2.60331e-37	6.62862e-36	22	SYNGR1
ENSG00000261884	131.94	-2.29959	2.94598e-37	7.49278e-36	16	CTC-479C5.12
ENSG00000186918	241.232	-3.10476	3.38252e-37	8.59356e-36	8	ZNF395
ENSG00000258727	227.246	-2.85032	3.44328e-37	8.73823e-36	14	RP11-66N24.3
ENSG00000140279	96.826	12.1905	3.86801e-37	9.80523e-36	15	DUOX2
ENSG00000085265	19297.1	-10.3155	4.33551e-37	1.09782e-35	9	FCN1
ENSG00000198844	179.587	8.87536	4.36034e-37	1.10289e-35	17	ARHGEF15
ENSG00000081189	782.001	-3.86524	4.86503e-37	1.22919e-35	5	MEF2C
ENSG00000174748	4911.07	-1.18988	5.40208e-37	1.36337e-35	3	RPL15
ENSG00000102743	53.9299	-0.0939954	5.69647e-37	1.43609e-35	13	SLC25A15
ENSG00000127511	1391.44	-1.41166	5.86094e-37	1.47593e-35	19	SIN3B
ENSG00000156709	1140.29	1.95318	5.87059e-37	1.47673e-35	X	AIFM1
ENSG00000241163	262.787	-6.8845	5.94103e-37	1.49281e-35	3	LINC00877
ENSG00000087589	1331.11	2.05799	6.26751e-37	1.57313e-35	20	CASS4
ENSG00000154978	887.929	1.97191	6.88787e-37	1.72694e-35	7	VOPP1
ENSG00000130827	854.03	3.51158	7.39439e-37	1.85191e-35	X	PLXNA3
ENSG00000048545	109.559	6.83899	8.16604e-37	2.04294e-35	6	GUCA1A
ENSG00000173597	169.952	-6.88667	8.4416e-37	2.10957e-35	4	SULT1B1
ENSG00000101916	2002.32	-1.93075	9.59464e-37	2.39511e-35	X	TLR8
ENSG00000272256	46.2499	-4.24224	9.93325e-37	2.47694e-35	8	RP11-489E7.4
ENSG00000185905	1228.84	-2.6298	1.03476e-36	2.57745e-35	16	C16orf54
ENSG00000104870	5003.19	-0.844418	1.09057e-36	2.71353e-35	19	FCGRT
ENSG00000085063	2103.79	5.84304	1.24553e-36	3.09572e-35	11	CD59
ENSG00000163171	2501.33	-4.44112	1.33798e-36	3.32191e-35	2	CDC42EP3
ENSG00000173933	103.381	-1.82675	1.59303e-36	3.95086e-35	11	RBM4
ENSG00000118292	421.533	4.19622	1.77106e-36	4.38763e-35	1	C1orf54
ENSG00000066583	356.36	1.18591	2.21937e-36	5.49233e-35	5	ISOC1
ENSG00000128731	1379.51	0.754881	2.49687e-36	6.1724e-35	15	HERC2
ENSG00000162543	10.3274	-7.76694	2.62782e-36	6.48914e-35	1	UBXN10
ENSG00000196954	1581.11	-0.911584	2.88681e-36	7.12101e-35	11	CASP4
ENSG00000130487	49.6193	-4.71847	3.0988e-36	7.63571e-35	22	KLHDC7B
ENSG00000243696	61.8795	-2.84218	3.14622e-36	7.74422e-35	3	RP5-966M1.6
ENSG00000243660	62.8464	-2.16928	3.24028e-36	7.9672e-35	10	ZNF487
ENSG00000055163	828.891	-1.45559	3.48541e-36	8.56074e-35	5	CYFIP2
ENSG00000254667	13.6117	-4.27879	3.83201e-36	9.40197e-35	11	AP000783.1
ENSG00000114999	2304.49	1.70039	3.88836e-36	9.53003e-35	2	TTL
ENSG00000122026	116.617	-1.80968	3.95135e-36	9.67406e-35	13	RPL21
ENSG00000103472	52.2419	-3.73361	4.02218e-36	9.83696e-35	16	RRN3P2
ENSG00000166927	979.769	-1.97877	4.10892e-36	1.00384e-34	11	MS4A7
ENSG00000136250	3215.5	-2.71273	4.20797e-36	1.02694e-34	7	AOAH
ENSG00000063046	3800.54	-0.94065	4.31549e-36	1.05206e-34	12	EIF4B
ENSG00000153823	435.663	-10.2397	4.34964e-36	1.05926e-34	2	PID1
ENSG00000104529	2820.43	-1.26558	6.92821e-36	1.68542e-34	8	EEF1D
ENSG00000168453	763.495	9.62239	7.25857e-36	1.76392e-34	8	HR
ENSG00000249859	65.4817	-2.96807	8.44071e-36	2.04902e-34	8	PVT1
ENSG00000143387	121.394	-2.45832	8.55871e-36	2.07546e-34	1	CTSK
ENSG00000104763	5790.8	-1.16917	1.02871e-35	2.49195e-34	8	ASAH1
ENSG00000077585	1470.6	2.5081	1.21388e-35	2.93742e-34	1	GPR137B
ENSG00000086730	2057.3	-1.77701	1.22663e-35	2.96514e-34	7	LAT2
ENSG00000163041	244.013	-1.97112	1.34806e-35	3.25524e-34	1	H3F3A
ENSG00000125166	1087.36	1.09751	1.41274e-35	3.40782e-34	16	GOT2
ENSG00000047249	880.337	1.60173	1.45643e-35	3.50952e-34	8	ATP6V1H
ENSG00000125257	533.959	3.09809	1.9141e-35	4.60751e-34	13	ABCC4
ENSG00000109971	24553.5	1.4137	1.92299e-35	4.62405e-34	11	HSPA8
ENSG00000138794	180.739	2.3469	2.14426e-35	5.15071e-34	4	CASP6
ENSG00000115590	3551.61	4.31784	2.20164e-35	5.28301e-34	2	IL1R2
ENSG00000111335	1134.25	-1.94142	2.29769e-35	5.50772e-34	12	OAS2
ENSG00000260947	106.154	6.4857	2.3171e-35	5.54845e-34	9	RP11-384P7.7
ENSG00000061273	964.371	-1.53196	2.34342e-35	5.60562e-34	12	HDAC7
ENSG00000250771	19.8431	-8.62492	2.44037e-35	5.83144e-34	4	RP11-153M7.3
ENSG00000100906	13009.9	-3.15261	2.44499e-35	5.83639e-34	14	NFKBIA
ENSG00000069869	54.7278	-2.36824	2.48879e-35	5.93478e-34	15	NEDD4
ENSG00000120802	1692.39	-1.54399	2.64746e-35	6.30658e-34	12	TMPO
ENSG00000162734	11949.4	2.02339	2.75754e-35	6.56196e-34	1	PEA15
ENSG00000073060	3193.28	3.20858	2.80787e-35	6.6748e-34	12	SCARB1
ENSG00000120616	831.15	-1.021	2.84961e-35	6.76701e-34	10	EPC1
ENSG00000099377	655.678	4.79782	2.89405e-35	6.86544e-34	16	HSD3B7
ENSG00000091831	115.287	3.619	3.3806e-35	8.01136e-34	6	ESR1
ENSG00000123416	13996.2	2.31134	3.43469e-35	8.13114e-34	12	TUBA1B
ENSG00000148660	667.664	-1.02827	3.78892e-35	8.96046e-34	10	CAMK2G
ENSG00000140025	91.2771	2.64273	3.87055e-35	9.14407e-34	14	EFCAB11
ENSG00000105373	2673.57	-1.0865	4.15931e-35	9.81614e-34	19	GLTSCR2
ENSG00000160570	1130.37	-1.57061	4.26532e-35	1.0056e-33	19	DEDD2
ENSG00000139531	866.584	2.15441	4.38371e-35	1.03245e-33	12	SUOX
ENSG00000138829	520.609	-3.5126	5.04807e-35	1.18769e-33	5	FBN2
ENSG00000126821	669.323	2.12283	5.14551e-35	1.20938e-33	14	SGPP1
ENSG00000171574	133.48	1.77935	5.31529e-35	1.248e-33	19	ZNF584
ENSG00000133243	817.68	-1.84323	6.04956e-35	1.41895e-33	19	BTBD2
ENSG00000178573	2530.18	5.51317	6.75593e-35	1.58302e-33	16	MAF
ENSG00000005884	121.674	5.98413	7.19828e-35	1.68494e-33	17	ITGA3
ENSG00000198168	130.746	2.57299	7.66883e-35	1.79325e-33	11	SVIP
ENSG00000111837	23.3612	-5.92145	9.16534e-35	2.14101e-33	6	MAK
ENSG00000027001	152.455	2.08789	9.36787e-35	2.18609e-33	13	MIPEP
ENSG00000128791	436.997	2.3437	9.55439e-35	2.22735e-33	18	TWSG1
ENSG00000133561	292.343	-3.64977	9.87481e-35	2.29971e-33	7	GIMAP6
ENSG00000140563	59.7569	-4.72274	1.03769e-34	2.41418e-33	15	MCTP2
ENSG00000100997	2085.58	2.35366	1.05846e-34	2.46001e-33	20	ABHD12
ENSG00000115232	1960.54	-3.25681	1.07329e-34	2.49194e-33	2	ITGA4
ENSG00000105655	2103.25	5.41356	1.11343e-34	2.58254e-33	19	ISYNA1
ENSG00000026297	1894.34	-1.01854	1.21788e-34	2.82194e-33	6	RNASET2
ENSG00000137965	203.816	-1.85717	1.22641e-34	2.83882e-33	1	IFI44
ENSG00000075336	181.105	1.59064	1.28309e-34	2.96702e-33	18	TIMM21
ENSG00000268849	143.729	-2.78844	1.33475e-34	3.08337e-33	19	SIGLEC22P
ENSG00000260805	17.5942	-3.1218	1.38447e-34	3.19501e-33	1	RP11-61J19.5
ENSG00000275888	20.4559	-5.58391	1.50963e-34	3.48036e-33	17	RP13-516M14.10
ENSG00000160908	688.499	-0.920429	1.63905e-34	3.77493e-33	7	ZNF394
ENSG00000164694	19.383	10.2031	1.65146e-34	3.79968e-33	6	FNDC1
ENSG00000196914	774.573	2.59102	1.72455e-34	3.96388e-33	11	ARHGEF12
ENSG00000113119	110.661	-2.13344	2.08002e-34	4.77613e-33	5	TMCO6
ENSG00000169758	46.1894	7.75612	2.16847e-34	4.97424e-33	15	C15orf27
ENSG00000181027	173.733	-1.33648	2.1893e-34	5.01701e-33	19	FKRP
ENSG00000128512	936.914	3.27003	2.19228e-34	5.01881e-33	7	DOCK4
ENSG00000175414	169.892	3.07698	2.48017e-34	5.67221e-33	5	ARL10
ENSG00000138646	109.282	-1.2703	2.6846e-34	6.13362e-33	4	HERC5
ENSG00000145088	83.7462	-2.64198	2.76571e-34	6.31266e-33	3	EAF2
ENSG00000079308	1311.89	0.449561	2.88751e-34	6.58409e-33	2	TNS1
ENSG00000213347	74.205	-2.51367	3.08941e-34	7.03747e-33	5	MXD3
ENSG00000135842	5611.17	1.28636	3.12569e-34	7.11304e-33	1	FAM129A
ENSG00000079215	189.41	2.15252	3.25575e-34	7.40165e-33	5	SLC1A3
ENSG00000100554	729.662	1.44027	3.39111e-34	7.70175e-33	14	ATP6V1D
ENSG00000076662	2476.67	-2.89899	3.58282e-34	8.12909e-33	19	ICAM3
ENSG00000143434	19.8125	-3.17409	3.63284e-34	8.23443e-33	1	SEMA6C
ENSG00000186407	3049.14	-7.2694	3.64779e-34	8.26016e-33	17	CD300E
ENSG00000146592	1593.63	-0.457944	3.68058e-34	8.32617e-33	7	CREB5
ENSG00000170581	2833.56	-1.2219	3.82456e-34	8.64336e-33	12	STAT2
ENSG00000010610	8166.41	-0.689085	3.97718e-34	8.97941e-33	12	CD4
ENSG00000174776	19.5118	-6.36035	3.99444e-34	9.00951e-33	3	WDR49
ENSG00000055957	8.47907	-6.4336	4.45921e-34	1.00479e-32	3	ITIH1
ENSG00000186354	30.3804	-5.91695	4.49159e-34	1.01109e-32	9	C9orf47
ENSG00000160307	54.3633	4.6862	5.71229e-34	1.28462e-32	21	S100B
ENSG00000116852	297.904	-3.32865	5.84817e-34	1.31389e-32	1	KIF21B
ENSG00000076944	2935.33	-1.39939	5.88995e-34	1.32198e-32	19	STXBP2
ENSG00000076641	471.928	-3.07974	5.93588e-34	1.33098e-32	8	PAG1
ENSG00000006704	93.9374	7.75274	6.06218e-34	1.35797e-32	7	GTF2IRD1
ENSG00000144476	15.539	-5.10054	6.36814e-34	1.42512e-32	2	ACKR3
ENSG00000089820	3765.67	-1.06235	6.54327e-34	1.46288e-32	X	ARHGAP4
ENSG00000110931	2343.78	-1.21811	6.97843e-34	1.55865e-32	12	CAMKK2
ENSG00000235217	17.726	-4.96624	7.44385e-34	1.66099e-32	20	TSPY26P
ENSG00000272449	39.8206	-2.53799	7.61189e-34	1.69683e-32	1	RP3-395M20.12
ENSG00000259687	17.658	-5.67898	8.367e-34	1.86334e-32	14	LINC01220
ENSG00000182885	11.3852	-10.2735	8.77396e-34	1.95208e-32	16	GPR97
ENSG00000186188	556.257	5.65108	9.35035e-34	2.0783e-32	10	FFAR4
ENSG00000236700	356.886	5.65911	1.08513e-33	2.40958e-32	6	LINC01010
ENSG00000176871	3428.32	1.46193	1.09752e-33	2.43474e-32	12	WSB2
ENSG00000111666	369.449	-2.10092	1.13876e-33	2.52377e-32	12	CHPT1
ENSG00000175445	2256.54	3.67409	1.17308e-33	2.59732e-32	8	LPL
ENSG00000012822	1232.38	-0.405417	1.21105e-33	2.67797e-32	12	CALCOCO1
ENSG00000170889	5904.27	-1.5009	1.21184e-33	2.67797e-32	19	RPS9
ENSG00000100852	87.7974	-4.36707	1.28723e-33	2.84183e-32	14	ARHGAP5
ENSG00000198771	1935.34	-2.26144	1.38168e-33	3.04742e-32	1	RCSD1
ENSG00000186567	59.9811	-2.64862	1.39872e-33	3.08203e-32	19	CEACAM19
ENSG00000095303	5060.15	2.00295	1.4477e-33	3.18689e-32	9	PTGS1
ENSG00000196998	354.136	-0.957173	1.57238e-33	3.45803e-32	X	WDR45
ENSG00000224032	132.306	-1.61075	1.5867e-33	3.48617e-32	5	EPB41L4A-AS1
ENSG00000243961	74.2111	11.9743	1.6753e-33	3.67731e-32	20	RP5-839B4.8
ENSG00000262222	83.5308	-1.55561	1.68317e-33	3.69105e-32	16	RP11-876N24.4
ENSG00000088992	207.405	-4.69544	1.74294e-33	3.81848e-32	12	TESC
ENSG00000071246	7165.65	2.07351	1.87517e-33	4.10424e-32	14	VASH1
ENSG00000170027	4819.06	1.11446	1.88634e-33	4.12475e-32	7	YWHAG
ENSG00000162645	1214.32	-2.13677	1.89501e-33	4.13976e-32	1	GBP2
ENSG00000168081	10.717	-3.72224	1.96627e-33	4.29133e-32	8	PNOC
ENSG00000175489	1635.82	-2.96033	2.24767e-33	4.90081e-32	19	LRRC25
ENSG00000078237	1024.58	1.58091	2.73938e-33	5.96726e-32	12	C12orf5
ENSG00000158161	846.816	0.681742	3.10787e-33	6.76354e-32	1	EYA3
ENSG00000120254	429.589	2.9815	3.12507e-33	6.79451e-32	6	MTHFD1L
ENSG00000112304	253.906	2.34971	3.3396e-33	7.25404e-32	6	ACOT13
ENSG00000104765	2310.54	-0.994497	3.57879e-33	7.76624e-32	8	BNIP3L
ENSG00000164136	134.46	-3.20203	3.74305e-33	8.11502e-32	4	IL15
ENSG00000220205	1344.34	-0.82696	3.76171e-33	8.14777e-32	17	VAMP2
ENSG00000087095	603.555	1.52143	3.76715e-33	8.15183e-32	17	NLK
ENSG00000175899	23858.5	7.14441	3.94849e-33	8.53618e-32	12	A2M
ENSG00000180353	5996.09	-1.24274	3.96563e-33	8.56516e-32	3	HCLS1
ENSG00000122952	51.8824	3.31988	4.20162e-33	9.06632e-32	10	ZWINT
ENSG00000243646	799.282	-1.20261	4.30983e-33	9.29106e-32	21	IL10RB
ENSG00000167077	53.3369	-3.47576	4.43914e-33	9.56084e-32	22	MEI1
ENSG00000076248	106.009	2.45407	4.45578e-33	9.58768e-32	12	UNG
ENSG00000280206	70.4057	-1.92878	4.98337e-33	1.07128e-31	16	CTB-193M12.5
ENSG00000132313	339.023	1.53618	5.1512e-33	1.10633e-31	2	MRPL35
ENSG00000141682	337.685	-0.680646	5.38215e-33	1.15484e-31	18	PMAIP1
ENSG00000089220	1514.23	1.87506	5.50282e-33	1.17963e-31	12	PEBP1
ENSG00000118200	890.123	1.52642	5.80711e-33	1.2437e-31	1	CAMSAP2
ENSG00000140259	360.489	1.87522	5.89835e-33	1.26206e-31	15	MFAP1
ENSG00000232956	264.22	-2.52497	6.38897e-33	1.36576e-31	7	SNHG15
ENSG00000165178	373.093	-2.85374	6.82519e-33	1.45765e-31	7	NCF1C
ENSG00000100129	3017.96	-0.957207	7.24177e-33	1.54518e-31	22	EIF3L
ENSG00000172183	54.9424	-2.59536	7.61391e-33	1.62307e-31	15	ISG20
ENSG00000262766	62.8101	-2.36399	8.51223e-33	1.81288e-31	16	RP11-196G11.4
ENSG00000197320	7.79441	-7.35197	8.93837e-33	1.90187e-31	7	AC060834.2
ENSG00000163322	171.728	-1.70293	9.7816e-33	2.07936e-31	4	FAM175A
ENSG00000106948	4090.81	-1.77426	1.00481e-32	2.13397e-31	9	AKNA
ENSG00000140836	1544.12	-1.83415	1.00571e-32	2.13397e-31	16	ZFHX3
ENSG00000119714	755.07	6.95045	1.03186e-32	2.18743e-31	14	GPR68
ENSG00000159339	684.507	-9.52401	1.07846e-32	2.2841e-31	1	PADI4
ENSG00000091127	177.594	0.849151	1.1147e-32	2.35867e-31	7	PUS7
ENSG00000229989	15.5514	-4.91263	1.21835e-32	2.57562e-31	1	MIR181A1HG
ENSG00000185033	420.59	-2.53964	1.23195e-32	2.60197e-31	15	SEMA4B
ENSG00000149131	133.027	-4.17583	1.23499e-32	2.606e-31	11	SERPING1
ENSG00000138623	1557.52	4.14529	1.39634e-32	2.94375e-31	15	SEMA7A
ENSG00000152056	104.302	2.77845	1.42881e-32	3.00942e-31	2	AP1S3
ENSG00000170190	392.422	-2.8117	1.4786e-32	3.11144e-31	17	SLC16A5
ENSG00000278600	64.128	-3.46106	1.56183e-32	3.28356e-31	15	RP11-81A1.6
ENSG00000230910	18.2223	-6.53254	1.72817e-32	3.62996e-31	6	RP3-525N10.2
ENSG00000185339	223.208	-0.775962	1.76324e-32	3.70022e-31	22	TCN2
ENSG00000144677	215.998	3.68408	1.84772e-32	3.87069e-31	3	CTDSPL
ENSG00000224397	553.386	-3.96705	1.84785e-32	3.87069e-31	20	LINC01272
ENSG00000179082	11.7364	-5.43607	1.85191e-32	3.87565e-31	9	C9orf106
ENSG00000138758	1976.49	2.44843	2.12547e-32	4.44409e-31	4	SEPT11
ENSG00000176771	164.216	9.18157	2.17944e-32	4.55279e-31	2	NCKAP5
ENSG00000188157	2146.86	3.37113	2.2492e-32	4.69423e-31	1	AGRN
ENSG00000038427	27905.9	-8.95715	2.33959e-32	4.87843e-31	5	VCAN
ENSG00000010310	89.8318	5.09134	2.37094e-32	4.93932e-31	19	GIPR
ENSG00000062282	171.061	-2.15219	2.4347e-32	5.06753e-31	11	DGAT2
ENSG00000108828	3659.95	2.78464	2.54206e-32	5.28619e-31	17	VAT1
ENSG00000157168	95.8097	-7.88562	2.65795e-32	5.52218e-31	8	NRG1
ENSG00000161835	416.11	-4.14574	2.6621e-32	5.52579e-31	12	GRASP
ENSG00000166046	254.121	-2.3798	2.66854e-32	5.53414e-31	12	TCP11L2
ENSG00000167325	437.922	1.3101	2.79456e-32	5.79025e-31	11	RRM1
ENSG00000246263	48.983	-1.72183	3.01807e-32	6.24771e-31	8	KB-431C1.4
ENSG00000175283	329.407	2.29192	3.09211e-32	6.3952e-31	9	DOLK
ENSG00000169490	528.215	2.25018	3.1508e-32	6.51071e-31	8	TM2D2
ENSG00000169291	37.8852	7.54449	3.23731e-32	6.68345e-31	1	SHE
ENSG00000104921	12604.5	7.32757	3.37641e-32	6.96435e-31	19	FCER2
ENSG00000101017	1534.07	3.50433	3.66139e-32	7.54536e-31	20	CD40
ENSG00000109814	432.921	1.13405	4.593e-32	9.45671e-31	4	UGDH
ENSG00000108298	6277.52	-1.13698	4.76732e-32	9.80682e-31	17	RPL19
ENSG00000259642	45.4775	-2.71694	5.21734e-32	1.07229e-30	15	ST20-AS1
ENSG00000151835	700.34	0.912043	5.54094e-32	1.13778e-30	13	SACS
ENSG00000108244	11.4105	-6.85167	5.63777e-32	1.15663e-30	17	KRT23
ENSG00000071054	2848.24	-1.3286	6.07529e-32	1.24527e-30	2	MAP4K4
ENSG00000166295	697.755	-0.870581	6.21879e-32	1.27355e-30	10	ANAPC16
ENSG00000147224	818.832	1.87199	6.3024e-32	1.28952e-30	X	PRPS1
ENSG00000198668	10881.9	1.5098	6.35603e-32	1.29933e-30	14	CALM1
ENSG00000176720	38.5895	10.5032	6.50145e-32	1.32787e-30	2	BOK
ENSG00000166278	418.782	3.60399	6.55484e-32	1.33758e-30	6	C2
ENSG00000169926	6205.24	-1.24004	6.73304e-32	1.37272e-30	15	KLF13
ENSG00000141504	655.754	-1.15507	6.76476e-32	1.37797e-30	17	SAT2
ENSG00000145335	55.8134	-2.76645	6.84539e-32	1.39315e-30	4	SNCA
ENSG00000133574	548.554	-2.97525	6.99747e-32	1.42284e-30	7	GIMAP4
ENSG00000170006	901.138	-3.8884	7.65532e-32	1.55522e-30	4	TMEM154
ENSG00000164342	49.0765	5.49136	8.15366e-32	1.655e-30	4	TLR3
ENSG00000175155	1264.51	-1.35129	8.90151e-32	1.8052e-30	17	YPEL2
ENSG00000100784	79.6433	-3.70404	8.91534e-32	1.8064e-30	14	RPS6KA5
ENSG00000186517	5043.71	-1.4193	9.07853e-32	1.83784e-30	1	ARHGAP30
ENSG00000181894	178.129	1.62897	9.87235e-32	1.99678e-30	19	ZNF329
ENSG00000165646	148.143	7.04058	1.08218e-31	2.18687e-30	10	SLC18A2
ENSG00000153487	324.505	-2.17955	1.10397e-31	2.22895e-30	13	ING1
ENSG00000225062	22.2014	-4.45005	1.11436e-31	2.24795e-30	2	CATIP-AS1
ENSG00000167851	515.888	-5.41331	1.28499e-31	2.58986e-30	17	CD300A
ENSG00000070476	795.415	-1.53903	1.29537e-31	2.6085e-30	3	ZXDC
ENSG00000011376	361.382	0.634792	1.34861e-31	2.71332e-30	3	LARS2
ENSG00000166411	1338.97	-0.26159	1.35067e-31	2.71509e-30	15	IDH3A
ENSG00000103415	812.099	1.59859	1.35223e-31	2.71583e-30	16	HMOX2
ENSG00000171488	2776.61	1.31129	1.40483e-31	2.819e-30	1	LRRC8C
ENSG00000279838	51.0423	-0.318222	1.56469e-31	3.13704e-30	1	RP4-635A23.6
ENSG00000150768	783.826	0.732596	1.72529e-31	3.456e-30	11	DLAT
ENSG00000136156	9357.8	-0.397039	1.7545e-31	3.50838e-30	13	ITM2B
ENSG00000146054	41.5182	-3.9113	1.75414e-31	3.50838e-30	5	TRIM7
ENSG00000108799	608.053	-1.2131	1.76289e-31	3.52208e-30	17	EZH1
ENSG00000274021	36.3078	-3.09424	1.76514e-31	3.52352e-30	12	RP11-823E8.3
ENSG00000073849	2610.27	1.89641	1.77044e-31	3.53101e-30	3	ST6GAL1
ENSG00000143179	419.215	0.696899	2.07926e-31	4.14333e-30	1	UCK2
ENSG00000116977	2224.69	-1.23482	2.10984e-31	4.20061e-30	1	LGALS8
ENSG00000005339	4211.7	-1.4109	2.11193e-31	4.20112e-30	16	CREBBP
ENSG00000095319	2407.88	1.08804	2.17706e-31	4.32694e-30	9	NUP188
ENSG00000239713	298.872	-1.47454	2.26972e-31	4.50719e-30	22	APOBEC3G
ENSG00000114841	609.516	-2.12836	2.2934e-31	4.55026e-30	3	DNAH1
ENSG00000139572	56.2077	-5.50476	2.66642e-31	5.28578e-30	12	GPR84
ENSG00000111261	28.0526	-2.84019	2.8327e-31	5.61055e-30	12	MANSC1
ENSG00000213373	6.20257	-9.42701	2.86185e-31	5.6634e-30	17	LINC00671
ENSG00000134242	317.012	-1.36578	2.9231e-31	5.77962e-30	1	PTPN22
ENSG00000086300	877.401	-1.86407	3.09556e-31	6.11533e-30	7	SNX10
ENSG00000188522	304.613	3.29334	3.22967e-31	6.37478e-30	17	FAM83G
ENSG00000163820	401.629	-1.83593	3.2894e-31	6.48708e-30	3	FYCO1
ENSG00000162591	128.975	-1.86467	3.3191e-31	6.53443e-30	1	MEGF6
ENSG00000262202	15.8533	-4.35638	3.31911e-31	6.53443e-30	17	RP11-160E2.6
ENSG00000125885	83.2724	1.50366	3.91768e-31	7.70624e-30	20	MCM8
ENSG00000136810	3609.3	3.46681	4.02123e-31	7.90313e-30	9	TXN
ENSG00000123689	1131.17	-5.4966	4.1048e-31	8.06047e-30	1	G0S2
ENSG00000189319	1500.39	-1.70974	4.16546e-31	8.17258e-30	10	FAM53B
ENSG00000140968	1523.52	-3.09445	4.22779e-31	8.28777e-30	16	IRF8
ENSG00000213722	714.364	1.46076	4.47086e-31	8.75678e-30	6	DDAH2
ENSG00000242550	17.4117	-6.4312	4.52454e-31	8.85434e-30	18	SERPINB10
ENSG00000189127	6.53516	-9.51755	4.82981e-31	9.44369e-30	5	ANKRD34B
ENSG00000175390	1529.51	-1.0776	5.34754e-31	1.04471e-29	11	EIF3F
ENSG00000135655	2672.5	-1.69365	5.5805e-31	1.08929e-29	12	USP15
ENSG00000062822	1964.55	2.02569	6.17298e-31	1.20392e-29	19	POLD1
ENSG00000157557	1800.91	-2.80594	6.51162e-31	1.26888e-29	21	ETS2
ENSG00000158106	848.502	6.10366	6.63326e-31	1.29149e-29	8	RHPN1
ENSG00000146021	180.079	4.47293	6.72523e-31	1.30828e-29	5	KLHL3
ENSG00000152061	712.824	-1.32979	6.84292e-31	1.33004e-29	1	RABGAP1L
ENSG00000123545	136.671	2.28831	6.86525e-31	1.33325e-29	6	NDUFAF4
ENSG00000278535	403.735	4.16651	7.26145e-31	1.409e-29	17	DHRS11
ENSG00000140157	1353.37	0.675273	7.45637e-31	1.44438e-29	15	NIPA2
ENSG00000206503	17728.1	-1.22173	7.45125e-31	1.44438e-29	6	HLA-A
ENSG00000123352	265.421	2.12176	7.5692e-31	1.465e-29	12	SPATS2
ENSG00000102755	951.275	4.50801	7.90268e-31	1.52825e-29	13	FLT1
ENSG00000206527	2334.87	1.72693	8.0467e-31	1.55479e-29	3	PTPLB
ENSG00000102265	1674.37	-2.26769	8.7423e-31	1.68777e-29	X	TIMP1
ENSG00000170004	1778.82	-1.20835	9.07171e-31	1.74989e-29	17	CHD3
ENSG00000197386	8005.33	0.906567	9.64592e-31	1.85909e-29	4	HTT
ENSG00000101019	413.896	0.92141	9.76728e-31	1.8809e-29	20	UQCC1
ENSG00000173281	1336.27	2.64967	9.93544e-31	1.91167e-29	8	PPP1R3B
ENSG00000174013	488.34	1.45988	1.07336e-30	2.06351e-29	3	FBXO45
ENSG00000174444	9697.47	-0.884609	1.0762e-30	2.06724e-29	15	RPL4
ENSG00000100027	71.8869	1.3424	1.08558e-30	2.08351e-29	22	YPEL1
ENSG00000101337	2062.89	-1.32406	1.12357e-30	2.15463e-29	20	TM9SF4
ENSG00000166928	272.244	-3.11591	1.12561e-30	2.15674e-29	11	MS4A14
ENSG00000278540	897.161	0.766661	1.16981e-30	2.23955e-29	17	ACACA
ENSG00000171227	38.2844	11.5339	1.17439e-30	2.24644e-29	2	TMEM37
ENSG00000050405	1009.16	4.91846	1.17957e-30	2.25446e-29	12	LIMA1
ENSG00000137266	39.5282	3.59696	1.31123e-30	2.50402e-29	6	SLC22A23
ENSG00000197937	240.936	2.3548	1.39707e-30	2.66572e-29	19	ZNF347
ENSG00000116260	11703.5	1.62046	1.42166e-30	2.71039e-29	1	QSOX1
ENSG00000118785	2234.11	6.29558	1.44762e-30	2.75758e-29	4	SPP1
ENSG00000134324	923.313	1.14925	1.45294e-30	2.76541e-29	2	LPIN1
ENSG00000197353	8.67008	-9.90978	1.52179e-30	2.89405e-29	8	LYPD2
ENSG00000138678	2110.59	0.976607	1.55403e-30	2.95291e-29	4	AGPAT9
ENSG00000129625	5065.8	1.35013	1.6733e-30	3.1769e-29	5	REEP5
ENSG00000153094	2777.17	1.22459	1.68833e-30	3.2028e-29	2	BCL2L11
ENSG00000215440	441.764	-1.52147	1.71191e-30	3.24483e-29	20	NPEPL1
ENSG00000108798	497.321	-1.52051	1.82907e-30	3.46405e-29	17	ABI3
ENSG00000143753	1918.82	0.896275	1.86866e-30	3.5361e-29	1	DEGS1
ENSG00000177169	1396.45	-1.37288	1.92635e-30	3.64227e-29	12	ULK1
ENSG00000148773	100.566	1.56063	2.0996e-30	3.96657e-29	10	MKI67
ENSG00000155660	2801.61	0.834161	2.14901e-30	4.05656e-29	7	PDIA4
ENSG00000122644	293.632	-1.33919	2.16818e-30	4.08939e-29	7	ARL4A
ENSG00000135931	56.6355	5.39003	2.19927e-30	4.1446e-29	2	ARMC9
ENSG00000163346	1258.67	0.572979	2.20143e-30	4.14528e-29	1	PBXIP1
ENSG00000006606	284.375	9.79479	2.29197e-30	4.31221e-29	7	CCL26
ENSG00000164023	531.993	-2.99669	2.40227e-30	4.51603e-29	4	SGMS2
ENSG00000116574	732.056	-1.65978	2.50223e-30	4.70009e-29	1	RHOU
ENSG00000126368	104.358	-2.52159	2.65319e-30	4.97956e-29	17	NR1D1
ENSG00000004961	531.316	1.05825	2.74395e-30	5.14569e-29	X	HCCS
ENSG00000213585	2367.05	0.937458	2.77566e-30	5.2009e-29	5	VDAC1
ENSG00000117480	197.694	-2.28474	3.07587e-30	5.7587e-29	1	FAAH
ENSG00000101439	74371.3	2.87528	3.08729e-30	5.77538e-29	20	CST3
ENSG00000106100	857.255	1.53199	3.42149e-30	6.39533e-29	7	NOD1
ENSG00000103174	3725.61	2.25582	3.64226e-30	6.80246e-29	16	NAGPA
ENSG00000100105	382.973	-0.827718	3.64849e-30	6.80853e-29	22	PATZ1
ENSG00000111266	287.948	3.50998	3.86898e-30	7.21412e-29	12	DUSP16
ENSG00000121486	622.794	2.27599	3.93993e-30	7.34045e-29	1	TRMT1L
ENSG00000274213	14.9524	-2.39976	4.14305e-30	7.7126e-29	17	RP11-670E13.6
ENSG00000184988	1223.4	2.18201	4.39941e-30	8.18319e-29	17	TMEM106A
ENSG00000104043	482.95	0.637332	4.43994e-30	8.25189e-29	15	ATP8B4
ENSG00000064989	1735.68	4.99558	4.44863e-30	8.26134e-29	2	CALCRL
ENSG00000165996	49.808	4.53257	5.04705e-30	9.36503e-29	10	PTPLA
ENSG00000175538	760.757	-2.33929	5.26048e-30	9.75317e-29	11	KCNE3
ENSG00000005844	4952.7	-4.0039	5.30576e-30	9.82917e-29	16	ITGAL
ENSG00000104356	215.307	1.85887	5.50738e-30	1.01944e-28	8	POP1
ENSG00000160226	228.368	-1.22621	5.83165e-30	1.0786e-28	21	C21orf2
ENSG00000104814	1272.86	0.762543	5.92108e-30	1.09425e-28	19	MAP4K1
ENSG00000172967	41.7238	10.7298	6.04571e-30	1.11639e-28	22	XKR3
ENSG00000156234	9.76065	9.46332	6.07483e-30	1.12086e-28	4	CXCL13
ENSG00000023892	951.512	-1.07104	6.37885e-30	1.17601e-28	6	DEF6
ENSG00000119673	144.817	3.03847	6.71603e-30	1.23717e-28	14	ACOT2
ENSG00000139055	42.8375	-3.78303	6.79469e-30	1.25066e-28	12	ERP27
ENSG00000234964	29.4051	7.61115	6.95029e-30	1.27827e-28	11	FABP5P7
ENSG00000105366	30.5387	8.18433	7.1418e-30	1.31244e-28	19	SIGLEC8
ENSG00000147894	1199.79	-1.99369	7.48029e-30	1.37354e-28	9	C9orf72
ENSG00000132561	40.1629	4.52553	7.63746e-30	1.40128e-28	8	MATN2
ENSG00000163660	3178.69	-1.78932	7.98959e-30	1.46472e-28	3	CCNL1
ENSG00000165533	103.618	2.0896	8.16065e-30	1.49488e-28	14	TTC8
ENSG00000090447	109.603	-1.93802	9.19611e-30	1.68321e-28	16	TFAP4
ENSG00000198722	456.908	3.48329	9.59859e-30	1.75548e-28	9	UNC13B
ENSG00000116237	1521.9	1.19987	1.0708e-29	1.95682e-28	1	ICMT
ENSG00000214548	12.7334	-6.46134	1.09642e-29	2.00203e-28	14	MEG3
ENSG00000143847	26.725	-5.76263	1.11275e-29	2.03023e-28	1	PPFIA4
ENSG00000178904	187.248	-2.39012	1.14283e-29	2.08346e-28	19	DPY19L3
ENSG00000179542	102.154	-6.00757	1.17834e-29	2.14649e-28	X	SLITRK4
ENSG00000063180	419.46	5.80796	1.19788e-29	2.18036e-28	19	CA11
ENSG00000126759	3096	-5.03292	1.22826e-29	2.23388e-28	X	CFP
ENSG00000196693	114.728	-2.60867	1.28706e-29	2.33895e-28	10	ZNF33B
ENSG00000161800	211.794	1.72482	1.31586e-29	2.38941e-28	12	RACGAP1
ENSG00000103018	824.104	0.945105	1.40598e-29	2.55103e-28	16	CYB5B
ENSG00000163453	132.584	-3.03673	1.41012e-29	2.55651e-28	4	IGFBP7
ENSG00000116251	851.673	-0.855995	1.42541e-29	2.58218e-28	1	RPL22
ENSG00000171115	232.829	-4.6853	1.43236e-29	2.59273e-28	7	GIMAP8
ENSG00000198554	59.188	2.22477	1.46473e-29	2.64922e-28	14	WDHD1
ENSG00000279283	24.3927	-4.67092	1.46869e-29	2.65429e-28	12	RP11-417L19.5
ENSG00000233901	84.6634	-2.33655	1.48911e-29	2.68909e-28	9	LINC01503
ENSG00000184863	1805.67	-1.18847	1.51846e-29	2.73992e-28	7	RBM33
ENSG00000257923	3828.94	-1.07823	1.51988e-29	2.74033e-28	7	CUX1
ENSG00000147883	25.0674	-2.50075	1.5827e-29	2.84911e-28	9	CDKN2B
ENSG00000162222	879.813	3.17035	1.58212e-29	2.84911e-28	11	TTC9C
ENSG00000134574	1139.34	2.25673	1.61143e-29	2.89855e-28	11	DDB2
ENSG00000138744	3657.33	0.660296	1.63054e-29	2.93062e-28	4	NAAA
ENSG00000135077	2846.11	2.55417	1.68077e-29	3.01854e-28	5	HAVCR2
ENSG00000196935	558.716	3.68814	1.71908e-29	3.08493e-28	12	SRGAP1
ENSG00000186312	151.019	-1.93235	1.7702e-29	3.17417e-28	X	CA5BP1
ENSG00000103522	534.12	3.70983	1.79602e-29	3.21796e-28	16	IL21R
ENSG00000233621	116.082	3.24383	1.89596e-29	3.39436e-28	1	LINC01137
ENSG00000135912	763.289	-1.64316	1.95498e-29	3.49729e-28	2	TTLL4
ENSG00000164366	191.365	2.04785	2.01067e-29	3.59412e-28	5	CCDC127
ENSG00000087586	140.769	3.0822	2.01489e-29	3.59884e-28	20	AURKA
ENSG00000135636	2263.34	-1.40046	2.04576e-29	3.65114e-28	2	DYSF
ENSG00000123191	177.898	4.75918	2.13705e-29	3.81109e-28	13	ATP7B
ENSG00000167658	33603	-1.40702	2.19148e-29	3.90512e-28	19	EEF2
ENSG00000104290	244.796	4.67829	2.20784e-29	3.93123e-28	8	FZD3
ENSG00000181467	2441.98	-0.219427	2.29835e-29	4.08921e-28	3	RAP2B
ENSG00000249661	16.5283	-4.83923	2.33296e-29	4.14756e-28	4	TNRC18P1
ENSG00000141540	1184.08	-0.732996	2.39137e-29	4.24811e-28	17	TTYH2
ENSG00000189068	164.771	-10.1861	2.51597e-29	4.466e-28	19	VSTM1
ENSG00000107882	2156.54	1.95853	2.59692e-29	4.60611e-28	10	SUFU
ENSG00000175643	159.681	5.53457	2.61205e-29	4.62937e-28	16	RMI2
ENSG00000163599	69.4491	6.44084	2.7017e-29	4.78455e-28	2	CTLA4
ENSG00000239948	44.9412	-2.50371	2.90407e-29	5.13897e-28	19	RN7SL368P
ENSG00000130653	175.152	2.63441	3.32022e-29	5.87084e-28	9	PNPLA7
ENSG00000117643	2929.41	3.87502	3.69838e-29	6.52973e-28	1	MAN1C1
ENSG00000143507	231.02	-2.75446	3.69855e-29	6.52973e-28	1	DUSP10
ENSG00000174306	497.947	1.21629	3.95509e-29	6.97728e-28	20	ZHX3
ENSG00000168071	2834.28	-1.02149	3.9719e-29	7.00155e-28	11	CCDC88B
ENSG00000162341	701.235	-1.58757	4.13716e-29	7.28726e-28	11	TPCN2
ENSG00000149150	57.1935	-3.36982	4.4888e-29	7.90056e-28	11	SLC43A1
ENSG00000159335	1863.09	3.89541	4.6512e-29	8.18012e-28	12	PTMS
ENSG00000157827	1038.7	3.12373	4.90078e-29	8.61245e-28	2	FMNL2
ENSG00000181826	201.665	-1.59848	5.18158e-29	9.09893e-28	4	RELL1
ENSG00000170396	250.371	0.934356	5.38127e-29	9.44235e-28	2	ZNF804A
ENSG00000130489	932.738	-1.36958	6.08162e-29	1.06631e-27	22	SCO2
ENSG00000152127	2538.41	1.63232	6.39518e-29	1.12043e-27	2	MGAT5
ENSG00000172322	770.505	-5.10844	6.4354e-29	1.12661e-27	12	CLEC12A
ENSG00000074657	198.417	-2.31864	6.51817e-29	1.14023e-27	18	ZNF532
ENSG00000104164	6373.76	2.44218	6.74404e-29	1.17884e-27	15	BLOC1S6
ENSG00000174307	304.675	8.5491	6.77392e-29	1.18316e-27	1	PHLDA3
ENSG00000120709	1127.22	-0.755556	7.11984e-29	1.24264e-27	5	FAM53C
ENSG00000159842	9356.91	1.11571	7.46402e-29	1.30172e-27	17	ABR
ENSG00000176659	20.7688	-4.47792	7.73513e-29	1.34797e-27	20	C20orf197
ENSG00000186594	575.101	-1.93068	8.62487e-29	1.50188e-27	17	MIR22HG
ENSG00000156508	10486.9	-1.14533	9.3098e-29	1.61992e-27	6	EEF1A1
ENSG00000131828	1345.62	0.702208	1.0557e-28	1.83554e-27	X	PDHA1
ENSG00000126970	23.2163	-3.32664	1.06658e-28	1.85306e-27	X	ZC4H2
ENSG00000153234	1914.27	-2.15873	1.10851e-28	1.92443e-27	2	NR4A2
ENSG00000260552	26.6844	8.49721	1.12037e-28	1.94355e-27	18	RP11-49I11.1
ENSG00000109919	1125.12	0.596589	1.12736e-28	1.95421e-27	11	MTCH2
ENSG00000162702	791.023	-1.94583	1.13566e-28	1.9671e-27	1	ZNF281
ENSG00000089009	918.015	-1.38011	1.13953e-28	1.97231e-27	12	RPL6
ENSG00000169429	5461.36	-2.09267	1.20976e-28	2.0923e-27	4	CXCL8
ENSG00000204020	52.148	-5.99445	1.29033e-28	2.22996e-27	10	LIPN
ENSG00000006576	1453.25	2.53175	1.32082e-28	2.28093e-27	7	PHTF2
ENSG00000179639	6216.17	4.99004	1.40338e-28	2.42167e-27	1	FCER1A
ENSG00000087206	383.955	-1.25816	1.43338e-28	2.47158e-27	5	UIMC1
ENSG00000173334	5849.55	0.222903	1.48703e-28	2.56216e-27	8	TRIB1
ENSG00000171840	77.6676	-2.12811	1.50559e-28	2.5922e-27	12	NINJ2
ENSG00000166326	1879.89	-1.15717	1.57464e-28	2.70904e-27	11	TRIM44
ENSG00000124532	520.521	0.659609	1.70446e-28	2.93019e-27	6	MRS2
ENSG00000170379	40.0229	2.29139	1.7512e-28	3.00829e-27	7	TCAF2
ENSG00000124225	356.177	4.4113	1.81564e-28	3.11665e-27	20	PMEPA1
ENSG00000131669	2313.32	-2.03943	1.87521e-28	3.21649e-27	9	NINJ1
ENSG00000198369	680.113	2.31315	2.04924e-28	3.51237e-27	2	SPRED2
ENSG00000273320	42.703	-2.94502	2.19028e-28	3.7513e-27	7	RP11-22N19.2
ENSG00000198488	23.9215	9.77156	2.30785e-28	3.94971e-27	11	B3GNT6
ENSG00000110700	2746.73	-0.617593	2.41385e-28	4.12804e-27	11	RPS13
ENSG00000232628	58.7984	11.3387	2.53797e-28	4.33707e-27	1	RP11-365O16.3
ENSG00000104687	2360.2	-0.485459	2.57781e-28	4.40186e-27	8	GSR
ENSG00000166974	736.509	-1.28626	2.6286e-28	4.48525e-27	18	MAPRE2
ENSG00000116544	20.7674	-5.05354	2.73787e-28	4.66824e-27	1	DLGAP3
ENSG00000087903	224.98	-1.9922	2.75267e-28	4.68649e-27	19	RFX2
ENSG00000164402	359.01	1.85325	2.75237e-28	4.68649e-27	5	SEPT8
ENSG00000058804	536.411	0.308221	3.17584e-28	5.40293e-27	1	NDC1
ENSG00000108439	675.811	1.16432	3.20267e-28	5.44454e-27	17	PNPO
ENSG00000111331	1602.43	-2.41437	3.26931e-28	5.55371e-27	12	OAS3
ENSG00000144597	1324.19	-3.09629	3.36524e-28	5.71243e-27	3	EAF1
ENSG00000088367	128.263	6.70221	3.61207e-28	6.12689e-27	20	EPB41L1
ENSG00000100422	3650.23	0.847278	4.07813e-28	6.91231e-27	22	CERK
ENSG00000073711	139.797	3.39827	4.67509e-28	7.91829e-27	3	PPP2R3A
ENSG00000103852	66.0517	3.22811	5.02108e-28	8.498e-27	15	TTC23
ENSG00000137312	1273.46	-1.15872	5.14654e-28	8.70391e-27	6	FLOT1
ENSG00000161091	9930.27	2.28416	5.18266e-28	8.75853e-27	19	MFSD12
ENSG00000150627	16.6159	-4.98495	5.26686e-28	8.89428e-27	4	WDR17
ENSG00000144120	51.8674	3.45345	5.38161e-28	9.08137e-27	2	TMEM177
ENSG00000147576	167.359	0.920576	5.45329e-28	9.19555e-27	8	ADHFE1
ENSG00000154518	2538.29	1.08778	5.67527e-28	9.56282e-27	2	ATP5G3
ENSG00000124222	1223.1	-1.00407	5.85872e-28	9.86469e-27	20	STX16
ENSG00000128050	509.528	0.261268	6.28735e-28	1.05786e-26	4	PAICS
ENSG00000262074	21.9091	-3.63194	6.49733e-28	1.09239e-26	17	SNORD3B-2
ENSG00000164056	11.5876	-3.75118	6.72947e-28	1.13059e-26	4	SPRY1
ENSG00000130208	86.0591	6.45657	6.77923e-28	1.13812e-26	19	APOC1
ENSG00000130598	59.3653	-4.42713	7.13466e-28	1.19691e-26	11	TNNI2
ENSG00000112624	669.896	-1.58468	7.39699e-28	1.24001e-26	6	GLTSCR1L
ENSG00000140577	1413.37	-0.854332	7.49438e-28	1.25542e-26	15	CRTC3
ENSG00000142405	540.32	-9.67324	7.79326e-28	1.30453e-26	19	NLRP12
ENSG00000181744	679.492	-1.57576	8.11471e-28	1.35735e-26	3	C3orf58
ENSG00000214575	61.7064	6.34737	8.26923e-28	1.38219e-26	15	CPEB1
ENSG00000164849	202.513	4.35319	8.65718e-28	1.44598e-26	7	GPR146
ENSG00000144579	2938.52	-1.40125	8.72714e-28	1.4566e-26	2	CTDSP1
ENSG00000180574	539.374	-1.60568	9.87681e-28	1.64728e-26	12	EIF2S3L
ENSG00000234436	7.7411	-9.76918	1.00506e-27	1.67504e-26	19	AC008984.7
ENSG00000077782	858.164	3.33036	1.05315e-27	1.75392e-26	8	FGFR1
ENSG00000151650	630.041	-2.90068	1.08992e-27	1.81384e-26	10	VENTX
ENSG00000196850	1324.52	-1.46686	1.20604e-27	2.00564e-26	12	PPTC7
ENSG00000100612	830.216	-0.0930156	1.35581e-27	2.25307e-26	14	DHRS7
ENSG00000161057	1188.09	1.03507	1.55065e-27	2.57497e-26	7	PSMC2
ENSG00000043462	3404.27	-0.385156	1.56296e-27	2.59355e-26	5	LCP2
ENSG00000119523	649.277	1.3746	1.56552e-27	2.5959e-26	9	ALG2
ENSG00000140374	1140.64	1.03963	1.57871e-27	2.61589e-26	15	ETFA
ENSG00000059728	2562.48	-1.61884	1.6313e-27	2.70108e-26	2	MXD1
ENSG00000130518	117.46	-2.93561	1.65661e-27	2.74101e-26	19	KIAA1683
ENSG00000165959	831.208	-3.48587	1.66906e-27	2.75961e-26	14	CLMN
ENSG00000173846	1194.51	-2.86009	1.781e-27	2.94256e-26	1	PLK3
ENSG00000218565	23.0163	-6.56215	1.96585e-27	3.24563e-26	6	RP11-12A2.1
ENSG00000187955	45.4301	9.34841	1.98695e-27	3.2781e-26	8	COL14A1
ENSG00000054967	2385.47	-1.76953	2.02806e-27	3.34353e-26	11	RELT
ENSG00000175662	390.727	-0.94132	2.13393e-27	3.51554e-26	17	TOM1L2
ENSG00000159200	911.543	1.97192	2.19279e-27	3.60992e-26	21	RCAN1
ENSG00000003056	5820.74	0.847028	2.21858e-27	3.64975e-26	12	M6PR
ENSG00000125454	443.34	1.92873	2.27101e-27	3.73333e-26	17	SLC25A19
ENSG00000138964	3774.1	-2.25441	2.29623e-27	3.77207e-26	22	PARVG
ENSG00000154511	615.839	5.32935	2.34015e-27	3.84147e-26	1	FAM69A
ENSG00000173868	836.583	3.28789	2.52853e-27	4.14773e-26	17	PHOSPHO1
ENSG00000052749	980.622	-3.39032	2.64201e-27	4.33077e-26	10	RRP12
ENSG00000125249	1835.5	2.44348	2.66918e-27	4.37219e-26	13	RAP2A
ENSG00000185669	1189.19	0.981703	2.67289e-27	4.37514e-26	16	SNAI3
ENSG00000164509	10.7978	-4.008	2.72536e-27	4.45784e-26	5	IL31RA
ENSG00000232807	9.67311	-5.17927	2.76304e-27	4.51624e-26	10	RP11-536K7.3
ENSG00000164691	2076.44	-1.84698	2.91419e-27	4.75992e-26	6	TAGAP
ENSG00000111203	459.07	-0.977943	3.07359e-27	5.01669e-26	12	ITFG2
ENSG00000066923	219.216	5.22718	3.08274e-27	5.02805e-26	7	STAG3
ENSG00000099337	4623.71	2.08794	3.32324e-27	5.41645e-26	19	KCNK6
ENSG00000154217	449.535	-1.19127	3.44026e-27	5.6032e-26	17	PITPNC1
ENSG00000179818	192.767	-1.57165	3.55682e-27	5.78892e-26	2	PCBP1-AS1
ENSG00000015285	2840.06	-1.56549	3.56593e-27	5.79963e-26	X	WAS
ENSG00000133106	322.818	-1.22539	3.71542e-27	6.03848e-26	13	EPSTI1
ENSG00000143545	397.954	2.58964	4.03991e-27	6.56121e-26	1	RAB13
ENSG00000148219	25.1983	5.19405	4.0558e-27	6.58234e-26	9	ASTN2
ENSG00000128274	183.891	6.59315	4.09826e-27	6.64655e-26	22	A4GALT
ENSG00000115641	51.1563	4.58426	4.15879e-27	6.73994e-26	2	FHL2
ENSG00000135049	1369.91	-1.7377	4.51964e-27	7.31959e-26	9	AGTPBP1
ENSG00000203709	150.707	-3.00669	5.07331e-27	8.21046e-26	1	C1orf132
ENSG00000138439	306.171	-2.19109	6.51811e-27	1.05412e-25	2	FAM117B
ENSG00000116273	328.786	1.96957	6.67539e-27	1.0788e-25	1	PHF13
ENSG00000108960	293.824	1.88393	7.25756e-27	1.17205e-25	17	MMD
ENSG00000133606	2063.26	-0.781427	7.82872e-27	1.2634e-25	7	MKRN1
ENSG00000105501	100.448	-3.43969	8.25948e-27	1.33198e-25	19	SIGLEC5
ENSG00000138231	279.998	1.28087	8.59639e-27	1.38534e-25	3	DBR1
ENSG00000010704	111.231	-2.22239	9.21694e-27	1.4843e-25	6	HFE
ENSG00000245060	473.764	2.09692	9.452e-27	1.52108e-25	5	LINC00847
ENSG00000211891	57.5154	7.80683	9.46098e-27	1.52146e-25	14	IGHE
ENSG00000184557	2847.57	-1.04309	9.88943e-27	1.58924e-25	17	SOCS3
ENSG00000143554	10398.3	2.65968	1.07961e-26	1.73373e-25	1	SLC27A3
ENSG00000181019	321.234	4.17686	1.08214e-26	1.73658e-25	16	NQO1
ENSG00000162520	78.4747	5.78904	1.18386e-26	1.89848e-25	1	SYNC
ENSG00000102445	54.0601	-3.19266	1.21945e-26	1.9542e-25	13	KIAA0226L
ENSG00000110080	435.61	1.24265	1.26449e-26	2.02496e-25	11	ST3GAL4
ENSG00000204136	1405.08	3.32585	1.42261e-26	2.27657e-25	9	GGTA1P
ENSG00000125863	829.248	1.97262	1.48323e-26	2.37192e-25	20	MKKS
ENSG00000177575	1803.34	-5.25356	1.55397e-26	2.48332e-25	12	CD163
ENSG00000170049	29.506	-2.53605	1.57943e-26	2.52224e-25	17	KCNAB3
ENSG00000160818	260.318	0.622994	1.7342e-26	2.76748e-25	1	GPATCH4
ENSG00000104093	3119.58	-2.16953	1.75799e-26	2.80349e-25	15	DMXL2
ENSG00000235834	5.86323	-6.93307	1.79936e-26	2.86747e-25	X	RP1-60N8.1
ENSG00000101350	588.751	-1.15955	1.8038e-26	2.87255e-25	20	KIF3B
ENSG00000113369	1049.16	-0.924423	2.04264e-26	3.25063e-25	5	ARRDC3
ENSG00000279805	7.91717	-4.46755	2.18035e-26	3.46738e-25	22	CTA-212A2.1
ENSG00000163328	914.718	1.97386	2.26946e-26	3.60658e-25	2	GPR155
ENSG00000144655	3246.08	-1.67921	2.28651e-26	3.63117e-25	3	CSRNP1
ENSG00000023228	1991.97	0.638478	2.50324e-26	3.97259e-25	2	NDUFS1
ENSG00000119801	2738.91	-0.847552	2.51471e-26	3.98568e-25	2	YPEL5
ENSG00000229638	1732.53	-0.933236	2.51497e-26	3.98568e-25	3	RPL4P4
ENSG00000118257	766.24	3.7841	2.55704e-26	4.04956e-25	2	NRP2
ENSG00000174885	6.58453	-7.09492	2.58949e-26	4.09812e-25	11	NLRP6
ENSG00000241061	172.93	-1.13438	2.69551e-26	4.26296e-25	15	RPL5P1
ENSG00000274963	12.7872	-2.7863	2.75643e-26	4.3563e-25	1	Metazoa_SRP
ENSG00000127507	2455.01	-2.74647	2.79265e-26	4.4105e-25	19	EMR2
ENSG00000101162	28.5246	-5.03067	2.87062e-26	4.53052e-25	20	TUBB1
ENSG00000026950	696.476	-1.38463	3.12988e-26	4.93629e-25	6	BTN3A1
ENSG00000162511	29271	-1.76975	3.29425e-26	5.19195e-25	1	LAPTM5
ENSG00000165698	56.3343	2.24425	3.31591e-26	5.22251e-25	9	C9orf9
ENSG00000187486	52.5561	5.4967	3.34928e-26	5.27144e-25	11	KCNJ11
ENSG00000204628	14104.4	-1.02236	3.39826e-26	5.34486e-25	5	GNB2L1
ENSG00000171988	1836.57	-2.79356	3.45365e-26	5.42825e-25	10	JMJD1C
ENSG00000241878	898.995	-1.59872	3.48154e-26	5.46833e-25	22	PISD
ENSG00000075785	17795.1	1.44172	3.48393e-26	5.46834e-25	3	RAB7A
ENSG00000163406	68.3242	-3.14607	3.61362e-26	5.66802e-25	3	SLC15A2
ENSG00000154429	1527.37	1.28891	3.63634e-26	5.69756e-25	1	CCSAP
ENSG00000196684	615.784	-0.431948	3.63743e-26	5.69756e-25	19	HSH2D
ENSG00000204472	1647.05	-1.86479	3.78436e-26	5.92366e-25	6	AIF1
ENSG00000176749	41.9637	-4.80822	4.07706e-26	6.37747e-25	17	CDK5R1
ENSG00000115685	1543.12	1.47438	4.13058e-26	6.45679e-25	2	PPP1R7
ENSG00000113448	101.653	-2.95942	4.14072e-26	6.46821e-25	5	PDE4D
ENSG00000108506	303.135	0.570912	4.23775e-26	6.61528e-25	17	INTS2
ENSG00000113269	6994.59	-0.154583	4.38856e-26	6.84604e-25	5	RNF130
ENSG00000151093	85.038	1.8039	4.81888e-26	7.51222e-25	3	OXSM
ENSG00000099860	1269.78	-1.86109	4.88365e-26	7.608e-25	19	GADD45B
ENSG00000132694	2158.62	-0.74886	4.99636e-26	7.77829e-25	1	ARHGEF11
ENSG00000164117	195.995	1.85115	5.00937e-26	7.79326e-25	4	FBXO8
ENSG00000152207	128.008	-2.95172	5.02104e-26	7.80612e-25	13	CYSLTR2
ENSG00000118777	144.081	5.52646	5.16534e-26	8.025e-25	4	ABCG2
ENSG00000171174	135.89	-4.46039	5.28413e-26	8.204e-25	2	RBKS
ENSG00000106560	323.152	-1.46486	5.33707e-26	8.28059e-25	7	GIMAP2
ENSG00000171798	58.669	-5.50449	5.52266e-26	8.56273e-25	10	KNDC1
ENSG00000075303	945.417	-0.335169	5.74955e-26	8.90851e-25	7	SLC25A40
ENSG00000182973	627.083	0.972992	5.99356e-26	9.2803e-25	3	CNOT10
ENSG00000179833	1934.76	-1.76835	6.09151e-26	9.42559e-25	2	SERTAD2
ENSG00000157184	994.149	2.06879	6.68565e-26	1.03379e-24	1	CPT2
ENSG00000101265	7511.8	-1.59528	6.70987e-26	1.03684e-24	20	RASSF2
ENSG00000070540	306.954	-0.190084	6.82364e-26	1.05371e-24	17	WIPI1
ENSG00000013810	1167.39	-0.819262	6.87071e-26	1.06026e-24	4	TACC3
ENSG00000104447	728.824	-1.78011	6.97141e-26	1.07508e-24	8	TRPS1
ENSG00000127884	1477.59	1.10422	7.02088e-26	1.08198e-24	10	ECHS1
ENSG00000169116	2220.03	6.88701	7.11038e-26	1.09504e-24	4	PARM1
ENSG00000164404	62.5869	5.54507	7.27722e-26	1.11998e-24	5	GDF9
ENSG00000173085	248.501	-1.5773	7.32685e-26	1.12686e-24	4	COQ2
ENSG00000102390	331.32	1.37526	7.47476e-26	1.14884e-24	X	PBDC1
ENSG00000167613	678.287	-2.80507	7.69934e-26	1.18256e-24	19	LAIR1
ENSG00000155093	26.1834	-7.00061	7.77708e-26	1.1937e-24	7	PTPRN2
ENSG00000259760	26.487	8.03085	7.92597e-26	1.21574e-24	15	RP11-20G13.2
ENSG00000084652	1848.43	0.963335	7.96734e-26	1.22127e-24	1	TXLNA
ENSG00000261644	45.7534	-1.87803	7.98301e-26	1.22285e-24	16	RP11-327F22.2
ENSG00000159733	381.665	2.54562	8.83442e-26	1.35237e-24	4	ZFYVE28
ENSG00000205978	12.8224	-3.53775	9.30164e-26	1.42294e-24	14	NYNRIN
ENSG00000135905	5262.99	1.9935	9.33222e-26	1.42667e-24	2	DOCK10
ENSG00000188906	2455.63	-3.71172	9.79188e-26	1.49594e-24	12	LRRK2
ENSG00000065526	4874.19	-1.25467	1.00002e-25	1.52674e-24	1	SPEN
ENSG00000110077	4253.15	-0.987122	1.00357e-25	1.53115e-24	11	MS4A6A
ENSG00000119950	499.622	-0.811738	1.01993e-25	1.55508e-24	10	MXI1
ENSG00000006625	268.159	1.24933	1.04051e-25	1.5854e-24	7	GGCT
ENSG00000108405	569.62	-3.22274	1.2219e-25	1.86053e-24	17	P2RX1
ENSG00000109670	614.958	-2.0156	1.26436e-25	1.9239e-24	4	FBXW7
ENSG00000123066	3119.57	-2.03989	1.3623e-25	2.07156e-24	12	MED13L
ENSG00000171729	329.884	2.24354	1.46746e-25	2.22999e-24	1	TMEM51
ENSG00000169230	1565.04	-1.62899	1.48359e-25	2.25301e-24	5	PRELID1
ENSG00000051620	550.016	-2.49569	1.56657e-25	2.37746e-24	6	HEBP2
ENSG00000261183	30.0425	6.16706	1.65687e-25	2.51198e-24	15	RP11-532F12.5
ENSG00000276409	26.031	11.0666	1.65741e-25	2.51198e-24	17	CCL14
ENSG00000185168	23.1083	-7.16174	1.76005e-25	2.66578e-24	17	LINC00482
ENSG00000198431	3622.67	1.4502	1.85245e-25	2.80388e-24	12	TXNRD1
ENSG00000183049	2867.94	1.32739	1.89963e-25	2.8734e-24	10	CAMK1D
ENSG00000005471	140.408	2.45844	1.90575e-25	2.88075e-24	7	ABCB4
ENSG00000258944	22.781	-2.39551	1.96591e-25	2.96973e-24	14	RP4-647C14.3
ENSG00000108387	8.91932	-3.18301	2.03202e-25	3.06758e-24	17	SEPT4
ENSG00000213694	354.022	-3.36334	2.07424e-25	3.12925e-24	9	S1PR3
ENSG00000180720	11.6687	-1.79772	2.12043e-25	3.19683e-24	11	CHRM4
ENSG00000130158	111.951	1.99289	2.19376e-25	3.3052e-24	19	DOCK6
ENSG00000094916	1383.03	1.63166	2.25934e-25	3.40178e-24	12	CBX5
ENSG00000197180	71.9106	2.42234	2.34217e-25	3.52418e-24	X	CH17-340M24.3
ENSG00000066697	321.515	2.79001	2.40446e-25	3.61552e-24	9	MSANTD3
ENSG00000050426	429.247	-1.20724	2.51019e-25	3.77204e-24	12	LETMD1
ENSG00000132604	705.545	1.24852	2.57498e-25	3.86686e-24	16	TERF2
ENSG00000166106	22.9095	8.20665	2.65554e-25	3.98522e-24	11	ADAMTS15
ENSG00000169397	5.01607	-9.12932	2.78454e-25	4.17608e-24	14	RNASE3
ENSG00000254838	133.358	-2.96208	2.94048e-25	4.40707e-24	11	GVINP1
ENSG00000132640	574.636	0.607864	2.99433e-25	4.48483e-24	20	BTBD3
ENSG00000170956	25.7013	-2.1657	3.11237e-25	4.65859e-24	19	CEACAM3
ENSG00000197563	640.891	1.4082	3.25161e-25	4.86383e-24	18	PIGN
ENSG00000263155	68.0918	5.93446	3.39223e-25	5.07086e-24	15	MYZAP
ENSG00000172197	264.05	-2.50021	3.462e-25	5.17179e-24	6	MBOAT1
ENSG00000099875	3156.75	-1.6844	3.48836e-25	5.20776e-24	19	MKNK2
ENSG00000106003	1019.83	-2.49643	3.85454e-25	5.75069e-24	7	LFNG
ENSG00000108984	368.035	1.27131	4.05187e-25	6.04117e-24	17	MAP2K6
ENSG00000074964	799.101	-2.82748	4.18275e-25	6.22819e-24	1	ARHGEF10L
ENSG00000108100	3911.34	-0.850982	4.18102e-25	6.22819e-24	10	CCNY
ENSG00000160602	41.9877	-1.92259	4.3048e-25	6.40576e-24	17	NEK8
ENSG00000249138	15.6039	-4.24404	4.32547e-25	6.43234e-24	4	SLED1
ENSG00000182621	313.334	-3.7067	4.60247e-25	6.83983e-24	20	PLCB1
ENSG00000163221	948.367	-10.1638	4.77924e-25	7.09794e-24	1	S100A12
ENSG00000008441	213.989	-2.26859	4.82954e-25	7.16798e-24	19	NFIX
ENSG00000149257	312.476	3.10394	5.07143e-25	7.52213e-24	11	SERPINH1
ENSG00000115339	74.8365	-2.1869	5.15333e-25	7.63867e-24	2	GALNT3
ENSG00000270504	77.915	5.10112	5.15825e-25	7.64101e-24	6	RP11-420L9.5
ENSG00000269877	5.69273	-9.29906	5.21944e-25	7.72666e-24	19	CTD-3022G6.1
ENSG00000186184	1275.01	-0.647466	5.32853e-25	7.88306e-24	13	POLR1D
ENSG00000204304	1756.2	-0.988241	5.57569e-25	8.24339e-24	6	PBX2
ENSG00000196535	5116.36	1.73543	5.81282e-25	8.58843e-24	17	MYO18A
ENSG00000101003	39.2357	2.13702	5.8326e-25	8.61211e-24	20	GINS1
ENSG00000115233	473.96	1.2935	5.95771e-25	8.79117e-24	2	PSMD14
ENSG00000134780	2538.65	2.10974	5.97281e-25	8.80777e-24	11	DAGLA
ENSG00000102781	255.537	2.17732	5.9909e-25	8.82877e-24	13	KATNAL1
ENSG00000163597	489.859	-1.4343	6.00684e-25	8.84657e-24	17	SNHG16
ENSG00000049089	324.742	-0.0743707	6.44077e-25	9.47956e-24	1	COL9A2
ENSG00000185862	9350.81	-1.42528	6.55137e-25	9.63615e-24	17	EVI2B
ENSG00000055955	19.7801	-3.06514	6.60384e-25	9.7071e-24	3	ITIH4
ENSG00000166946	1028.05	-0.0553435	6.68733e-25	9.82351e-24	15	CCNDBP1
ENSG00000175294	101.512	-2.04274	6.92052e-25	1.01596e-23	11	CATSPER1
ENSG00000115419	2153.4	2.26716	6.93346e-25	1.0172e-23	2	GLS
ENSG00000133111	199.743	2.82181	7.14631e-25	1.04776e-23	13	RFXAP
ENSG00000171606	599.943	1.7706	7.31997e-25	1.07253e-23	19	ZNF274
ENSG00000103043	2507.49	1.82765	7.56818e-25	1.10819e-23	16	VAC14
ENSG00000154447	84.461	-3.34059	7.82861e-25	1.1456e-23	4	SH3RF1
ENSG00000001461	399.291	1.33507	8.05519e-25	1.17725e-23	1	NIPAL3
ENSG00000181284	587.096	2.75593	8.05016e-25	1.17725e-23	17	TMEM102
ENSG00000102007	2970.24	-1.92909	8.49891e-25	1.24052e-23	X	PLP2
ENSG00000132475	7723.86	-0.988625	8.4948e-25	1.24052e-23	17	H3F3B
ENSG00000259225	119.552	5.34697	8.65703e-25	1.26279e-23	15	RP11-1008C21.1
ENSG00000273253	23.6311	-1.67474	8.72142e-25	1.27137e-23	22	RP3-402G11.26
ENSG00000122641	243.93	5.71989	8.83359e-25	1.28691e-23	7	INHBA
ENSG00000112299	179.774	-7.65047	8.84212e-25	1.28733e-23	6	VNN1
ENSG00000259529	47.4677	-3.03554	9.30989e-25	1.35457e-23	14	RP11-468E2.4
ENSG00000142676	8119.96	-1.04027	9.60413e-25	1.3965e-23	1	RPL11
ENSG00000124191	39.7381	4.65878	9.75659e-25	1.41777e-23	20	TOX2
ENSG00000135473	734.1	-1.1747	9.9615e-25	1.44663e-23	12	PAN2
ENSG00000089006	1810.15	1.25006	1.0073e-24	1.46189e-23	20	SNX5
ENSG00000112799	625.622	-2.12561	1.03396e-24	1.49964e-23	6	LY86
ENSG00000160883	3683.61	-2.23314	1.03651e-24	1.50239e-23	5	HK3
ENSG00000112195	605.919	1.21518	1.03731e-24	1.50259e-23	6	TREML2
ENSG00000105202	795.569	-1.40961	1.04522e-24	1.51309e-23	19	FBL
ENSG00000126262	66.6388	-6.80516	1.06597e-24	1.54215e-23	19	FFAR2
ENSG00000072135	4318.07	-0.985851	1.07657e-24	1.55651e-23	2	PTPN18
ENSG00000185133	23.2378	6.3065	1.10148e-24	1.59151e-23	22	INPP5J
ENSG00000105088	40.2661	3.62966	1.1403e-24	1.64658e-23	19	OLFM2
ENSG00000077454	1140.84	-1.52503	1.16007e-24	1.67406e-23	7	LRCH4
ENSG00000136811	592.655	-1.14154	1.16257e-24	1.67662e-23	9	ODF2
ENSG00000158615	3349.41	-1.97039	1.19934e-24	1.72856e-23	1	PPP1R15B
ENSG00000128383	543.683	-5.68781	1.23401e-24	1.77668e-23	22	APOBEC3A
ENSG00000173020	7720.05	-1.59061	1.23428e-24	1.77668e-23	11	ADRBK1
ENSG00000169891	363.548	0.352412	1.29423e-24	1.8618e-23	X	REPS2
ENSG00000104067	32.763	6.38748	1.3083e-24	1.88087e-23	15	TJP1
ENSG00000166068	1464.17	3.39762	1.3182e-24	1.89391e-23	15	SPRED1
ENSG00000127589	538.906	2.24088	1.43431e-24	2.05944e-23	8	TUBBP1
ENSG00000213085	9.92659	-4.8771	1.45192e-24	2.08342e-23	1	CFAP45
ENSG00000276644	15.8385	-5.13225	1.45563e-24	2.08744e-23	13	DACH1
ENSG00000125772	1638.09	-2.34486	1.49142e-24	2.13742e-23	20	GPCPD1
ENSG00000274849	24.9723	6.46967	1.60619e-24	2.30047e-23	18	RP11-49I11.4
ENSG00000163590	2731.08	2.64551	1.65421e-24	2.36776e-23	3	PPM1L
ENSG00000154122	1105.79	2.32538	1.6579e-24	2.37156e-23	5	ANKH
ENSG00000175857	273.241	-7.38319	1.69138e-24	2.41794e-23	5	GAPT
ENSG00000140932	8.58268	-4.09262	1.76599e-24	2.52303e-23	16	CMTM2
ENSG00000248592	20.582	-3.2484	1.80788e-24	2.58128e-23	3	TMEM110-MUSTN1
ENSG00000006607	821.145	1.26212	1.82775e-24	2.60801e-23	2	FARP2
ENSG00000110906	1264.93	0.899313	1.9573e-24	2.79113e-23	12	KCTD10
ENSG00000121057	662.694	1.0658	2.01301e-24	2.86879e-23	17	AKAP1
ENSG00000181444	1180.7	-2.15728	2.07752e-24	2.95888e-23	7	ZNF467
ENSG00000260521	79.2632	-0.967744	2.10779e-24	3.00013e-23	15	CTD-2576F9.1
ENSG00000266714	2824.88	-2.45102	2.12213e-24	3.01867e-23	17	MYO15B
ENSG00000178226	454.236	4.42111	2.15399e-24	3.06208e-23	16	PRSS36
ENSG00000181004	41.4662	2.92492	2.19609e-24	3.12e-23	4	BBS12
ENSG00000189350	23.1241	-1.46328	2.22194e-24	3.15477e-23	2	FAM179A
ENSG00000171522	1689.74	-0.982127	2.23147e-24	3.16634e-23	5	PTGER4
ENSG00000159433	155.816	3.24818	2.23535e-24	3.16988e-23	15	STARD9
ENSG00000197016	97.0777	2.56143	2.34307e-24	3.32058e-23	19	ZNF470
ENSG00000163026	104.93	1.50665	2.36597e-24	3.35097e-23	2	C2orf44
ENSG00000231607	70.6432	-2.8288	2.61658e-24	3.70361e-23	13	DLEU2
ENSG00000180530	681.654	-2.2384	2.642e-24	3.73729e-23	21	NRIP1
ENSG00000239636	26.8234	-4.48864	2.81029e-24	3.9729e-23	1	RP4-728D4.2
ENSG00000107815	108.453	0.925364	2.82503e-24	3.99127e-23	10	C10orf2
ENSG00000173338	21.7056	-2.69352	2.9598e-24	4.1791e-23	11	KCNK7
ENSG00000147853	470.086	1.63282	3.26519e-24	4.60746e-23	9	AK3
ENSG00000261371	9211.47	-1.63701	3.26821e-24	4.60889e-23	17	PECAM1
ENSG00000048342	13.791	-2.96209	3.28869e-24	4.63492e-23	4	CC2D2A
ENSG00000160013	227.6	-2.12026	3.32017e-24	4.6764e-23	19	PTGIR
ENSG00000131873	1075.11	-1.74556	3.36653e-24	4.73878e-23	15	CHSY1
ENSG00000142002	5652	1.56037	3.41936e-24	4.81019e-23	19	DPP9
ENSG00000165655	168.541	-3.41509	3.47247e-24	4.88191e-23	10	ZNF503
ENSG00000125744	252.441	2.77757	3.48396e-24	4.89506e-23	19	RTN2
ENSG00000182957	619.823	-2.65861	3.58044e-24	5.02754e-23	13	SPATA13
ENSG00000188827	1159.56	2.00587	3.64219e-24	5.11111e-23	16	SLX4
ENSG00000166866	12.8031	-3.30491	3.66985e-24	5.14678e-23	12	MYO1A
ENSG00000143382	7889.82	1.88322	3.88878e-24	5.45047e-23	1	ADAMTSL4
ENSG00000162396	64.9634	2.75907	3.93336e-24	5.50959e-23	1	PARS2
ENSG00000081041	311.611	-2.63219	4.04744e-24	5.66593e-23	4	CXCL2
ENSG00000231680	21.9429	-8.79611	4.15541e-24	5.81351e-23	11	AP003774.6
ENSG00000135740	194.155	5.70406	4.19961e-24	5.87177e-23	16	SLC9A5
ENSG00000104714	626.73	-1.28966	4.44119e-24	6.20574e-23	8	ERICH1
ENSG00000144895	1604.31	-0.901821	4.4521e-24	6.2172e-23	3	EIF2A
ENSG00000124491	40673.7	3.81643	4.47077e-24	6.23948e-23	6	F13A1
ENSG00000128272	3097.38	-0.968144	4.47951e-24	6.24787e-23	22	ATF4
ENSG00000165209	240.608	1.76224	4.74226e-24	6.61032e-23	9	STRBP
ENSG00000168792	854.082	1.26304	4.90246e-24	6.82946e-23	17	ABHD15
ENSG00000185187	439.893	-1.4355	6.05822e-24	8.43439e-23	11	SIGIRR
ENSG00000167460	12545.7	1.46431	6.11185e-24	8.5039e-23	19	TPM4
ENSG00000275202	60.2071	-2.69582	6.12329e-24	8.51464e-23	13	RP11-156K23.3
ENSG00000141376	384.512	-0.366108	6.26616e-24	8.70802e-23	17	BCAS3
ENSG00000137801	3233.87	-6.35738	6.56059e-24	9.11167e-23	15	THBS1
ENSG00000185344	1007.3	1.51102	6.58224e-24	9.1362e-23	12	ATP6V0A2
ENSG00000270299	24.727	8.82781	6.59864e-24	9.15341e-23	20	RP5-850E9.3
ENSG00000159399	1670.63	-2.09897	6.63787e-24	9.20226e-23	2	HK2
ENSG00000163378	376.747	1.41688	6.93485e-24	9.60817e-23	3	EOGT
ENSG00000119979	146.501	-1.38621	7.45545e-24	1.03232e-22	10	FAM45A
ENSG00000238152	6.53199	-7.07138	7.65515e-24	1.05933e-22	12	OR7E140P
ENSG00000184470	445.761	-1.34948	8.09502e-24	1.11953e-22	22	TXNRD2
ENSG00000168806	116.28	1.5822	8.72648e-24	1.20613e-22	15	LCMT2
ENSG00000101150	2523.21	-0.880453	8.80543e-24	1.21631e-22	20	TPD52L2
ENSG00000134571	67.719	-2.91584	8.84862e-24	1.22154e-22	11	MYBPC3
ENSG00000141580	1254.4	-0.99218	9.03614e-24	1.24667e-22	17	WDR45B
ENSG00000072110	12738.9	1.76417	9.52781e-24	1.31371e-22	14	ACTN1
ENSG00000164088	4053.27	1.03721	9.74605e-24	1.343e-22	3	PPM1M
ENSG00000177946	289.161	2.33814	1.06947e-23	1.47284e-22	16	CENPBD1
ENSG00000120889	2290.06	-0.920032	1.10827e-23	1.52535e-22	8	TNFRSF10B
ENSG00000143450	29.5328	4.3573	1.13765e-23	1.56485e-22	1	OAZ3
ENSG00000186575	1381.22	0.611383	1.14419e-23	1.57291e-22	22	NF2
ENSG00000197429	68.2032	2.56557	1.17105e-23	1.60886e-22	1	IPP
ENSG00000122359	16182.6	1.59248	1.18738e-23	1.63032e-22	10	ANXA11
ENSG00000176024	100.979	2.25221	1.24959e-23	1.7147e-22	19	ZNF613
ENSG00000138698	1082.36	1.07371	1.27254e-23	1.74516e-22	4	RAP1GDS1
ENSG00000059377	2486.66	-1.97321	1.36717e-23	1.8738e-22	7	TBXAS1
ENSG00000111110	147.908	-1.69224	1.39029e-23	1.90436e-22	12	PPM1H
ENSG00000134758	688.418	-1.30401	1.39196e-23	1.9055e-22	18	RNF138
ENSG00000198734	932.625	-8.57048	1.41929e-23	1.94176e-22	1	F5
ENSG00000163673	61.4522	10.2495	1.49224e-23	2.04034e-22	3	DCLK3
ENSG00000165714	276.343	1.50882	1.4954e-23	2.04345e-22	12	LOH12CR1
ENSG00000203485	2449.09	1.73595	1.51395e-23	2.06756e-22	14	INF2
ENSG00000227199	18.9971	0.766897	1.57868e-23	2.15468e-22	7	ST7-AS1
ENSG00000154277	53.0587	10.7218	1.57966e-23	2.15473e-22	4	UCHL1
ENSG00000274210	16.5704	-2.96469	1.59664e-23	2.17659e-22	1	U1
ENSG00000146094	2880.91	-2.22438	1.73661e-23	2.366e-22	5	DOK3
ENSG00000059691	338.744	0.742431	1.76237e-23	2.39967e-22	4	GATB
ENSG00000185800	916.009	2.88004	1.80729e-23	2.45938e-22	19	DMWD
ENSG00000154237	4407.78	1.40513	1.81521e-23	2.46868e-22	15	LRRK1
ENSG00000143569	8483.32	1.59755	1.81913e-23	2.47254e-22	1	UBAP2L
ENSG00000242125	302.107	-1.44149	1.82029e-23	2.47265e-22	1	SNHG3
ENSG00000259590	49.1391	6.81134	1.88033e-23	2.55271e-22	15	RP11-20G13.3
ENSG00000110203	121.4	-9.09138	1.91274e-23	2.59516e-22	11	FOLR3
ENSG00000063854	1003.09	1.38876	1.95301e-23	2.64667e-22	16	HAGH
ENSG00000119782	172.827	5.00469	1.95228e-23	2.64667e-22	2	FKBP1B
ENSG00000104472	718.447	-1.05987	2.04486e-23	2.7695e-22	8	CHRAC1
ENSG00000174579	1106.55	-0.944258	2.04964e-23	2.77433e-22	3	MSL2
ENSG00000143850	389.869	5.02293	2.34387e-23	3.17073e-22	1	PLEKHA6
ENSG00000101311	25.9547	9.16877	2.35986e-23	3.19047e-22	20	FERMT1
ENSG00000261971	58.8909	-3.67538	2.45831e-23	3.32162e-22	16	MMP25-AS1
ENSG00000088833	992.593	-1.01953	2.54017e-23	3.4302e-22	20	NSFL1C
ENSG00000198673	20.6067	-2.00696	2.58735e-23	3.49186e-22	12	FAM19A2
ENSG00000135486	1229.06	-1.16724	2.65673e-23	3.58338e-22	12	HNRNPA1
ENSG00000102886	27.0628	-2.42264	2.79377e-23	3.76601e-22	16	GDPD3
ENSG00000258738	126.259	-1.12287	2.85342e-23	3.84415e-22	14	RP11-73E17.2
ENSG00000159267	241.71	1.28575	2.894e-23	3.89653e-22	21	HLCS
ENSG00000054277	1160.47	0.730012	2.92631e-23	3.93772e-22	1	OPN3
ENSG00000076554	117.33	4.63982	3.13434e-23	4.21517e-22	8	TPD52
ENSG00000125355	171.853	2.46875	3.22621e-23	4.33618e-22	X	TMEM255A
ENSG00000167553	2325.53	2.28365	3.43217e-23	4.61029e-22	12	TUBA1C
ENSG00000186866	233.227	-1.31817	3.44783e-23	4.62861e-22	21	POFUT2
ENSG00000264538	253.421	1.54534	3.5497e-23	4.76258e-22	17	SUZ12P1
ENSG00000112578	128.733	0.468909	3.75192e-23	5.03095e-22	6	BYSL
ENSG00000072864	826.778	-1.50345	3.80441e-23	5.09836e-22	16	NDE1
ENSG00000035403	11190.1	1.52883	3.85065e-23	5.1573e-22	10	VCL
ENSG00000133773	252.982	-1.08095	3.92251e-23	5.25048e-22	12	CCDC59
ENSG00000131462	388.533	1.96012	4.22344e-23	5.64999e-22	17	TUBG1
ENSG00000065600	556.442	1.28002	4.40154e-23	5.88481e-22	1	TMEM206
ENSG00000166963	708.216	5.05911	4.61002e-23	6.15995e-22	15	MAP1A
ENSG00000159063	479.155	0.606324	4.73894e-23	6.32853e-22	11	ALG8
ENSG00000205808	108.821	2.1503	4.76588e-23	6.3608e-22	9	PPAPDC2
ENSG00000076067	3389.21	2.56258	4.78073e-23	6.37691e-22	12	RBMS2
ENSG00000160961	290.57	-1.73632	4.90466e-23	6.5384e-22	19	ZNF333
ENSG00000255856	21.3361	9.24849	4.99707e-23	6.65772e-22	12	RP11-87C12.5
ENSG00000107020	176.295	2.69804	5.11793e-23	6.81479e-22	9	PLGRKT
ENSG00000234177	69.5613	10.3424	5.20705e-23	6.92942e-22	2	LINC01114
ENSG00000109332	4700.99	-0.843797	5.29503e-23	7.04242e-22	4	UBE2D3
ENSG00000228784	21.1398	-4.86725	5.552e-23	7.37991e-22	2	LINC00954
ENSG00000170791	787.069	2.31382	5.74857e-23	7.63676e-22	8	CHCHD7
ENSG00000159556	98.2939	4.6713	5.83053e-23	7.74116e-22	15	ISL2
ENSG00000182718	11583.3	1.05517	5.89334e-23	7.82002e-22	15	ANXA2
ENSG00000121073	518.544	-1.15246	5.973e-23	7.92114e-22	17	SLC35B1
ENSG00000100911	1257.43	-0.821564	6.13842e-23	8.13581e-22	14	PSME2
ENSG00000244005	302.395	1.16058	6.18245e-23	8.18908e-22	20	NFS1
ENSG00000253138	11.2859	9.74157	6.18576e-23	8.18908e-22	8	LINC00967
ENSG00000156675	3864.13	-1.20161	6.20292e-23	8.20706e-22	8	RAB11FIP1
ENSG00000067992	155.069	-1.40631	6.34623e-23	8.39182e-22	X	PDK3
ENSG00000101425	108.301	-8.22451	6.45392e-23	8.5293e-22	20	BPI
ENSG00000144840	359.551	1.03263	6.70624e-23	8.85002e-22	3	RABL3
ENSG00000163785	838.21	1.26595	6.70819e-23	8.85002e-22	3	RYK
ENSG00000166387	1203.55	1.34152	6.70529e-23	8.85002e-22	11	PPFIBP2
ENSG00000084710	30.3948	1.7952	6.7135e-23	8.85193e-22	2	EFR3B
ENSG00000151612	46.3552	5.25262	6.77299e-23	8.92524e-22	4	ZNF827
ENSG00000182575	106.949	10.2599	7.15633e-23	9.42496e-22	17	NXPH3
ENSG00000102921	3551.6	2.14432	7.19781e-23	9.47415e-22	16	N4BP1
ENSG00000137747	171.973	3.09046	7.5895e-23	9.98399e-22	11	TMPRSS13
ENSG00000171428	137.042	1.61987	7.7693e-23	1.02146e-21	8	NAT1
ENSG00000114423	508.624	2.08877	7.93021e-23	1.0419e-21	3	CBLB
ENSG00000214269	53.0407	6.21685	7.93386e-23	1.0419e-21	13	LGMNP1
ENSG00000104626	1279.32	3.89035	8.14966e-23	1.06963e-21	8	ERI1
ENSG00000125384	940.853	-1.83766	8.61771e-23	1.13041e-21	14	PTGER2
ENSG00000131188	57.552	-4.92031	8.66106e-23	1.13545e-21	5	PRR7
ENSG00000225138	604.105	0.311076	8.8069e-23	1.15391e-21	5	CTD-2228K2.7
ENSG00000115762	6300.93	0.610581	8.83785e-23	1.1573e-21	2	PLEKHB2
ENSG00000089289	804.76	-0.688479	9.0153e-23	1.17987e-21	X	IGBP1
ENSG00000050130	1058.3	1.00086	9.13766e-23	1.1952e-21	14	JKAMP
ENSG00000139278	5711.4	-1.53346	9.33091e-23	1.21978e-21	12	GLIPR1
ENSG00000213523	468.24	-1.27971	9.34858e-23	1.22139e-21	5	SRA1
ENSG00000223865	33062.3	1.70516	9.69532e-23	1.26597e-21	6	HLA-DPB1
ENSG00000074181	159.38	1.9615	9.7181e-23	1.26822e-21	19	NOTCH3
ENSG00000243302	249.452	-1.6818	9.76459e-23	1.27357e-21	7	RP11-274B21.2
ENSG00000168040	350.282	1.19402	9.8384e-23	1.28246e-21	11	FADD
ENSG00000239911	53.5837	-2.47001	1.00031e-22	1.30318e-21	7	PRKAG2-AS1
ENSG00000167721	758.87	0.365422	1.02475e-22	1.33427e-21	17	TSR1
ENSG00000165757	57.0433	11.4579	1.0659e-22	1.38707e-21	10	KIAA1462
ENSG00000236345	5.46964	-5.1465	1.06946e-22	1.3909e-21	6	RP11-59D5__B.2
ENSG00000179922	97.0014	-1.62687	1.07361e-22	1.39551e-21	19	ZNF784
ENSG00000189369	123.928	2.26503	1.08105e-22	1.40438e-21	X	GSPT2
ENSG00000170448	2097.94	4.02912	1.13357e-22	1.47178e-21	4	NFXL1
ENSG00000272419	31.2272	-1.90966	1.1364e-22	1.47462e-21	1	RP11-403I13.8
ENSG00000135763	197.184	-0.259216	1.14189e-22	1.4809e-21	1	URB2
ENSG00000155761	4.34135	-6.49446	1.18418e-22	1.53487e-21	1	SPAG17
ENSG00000121594	221.076	4.89023	1.20138e-22	1.55629e-21	3	CD80
ENSG00000251301	6.17603	-4.99653	1.24437e-22	1.61107e-21	12	RP11-81H14.2
ENSG00000114850	3814.69	1.18693	1.2471e-22	1.61369e-21	3	SSR3
ENSG00000102316	1940.43	2.87515	1.25046e-22	1.61713e-21	X	MAGED2
ENSG00000149591	345.115	-1.41057	1.25122e-22	1.6172e-21	11	TAGLN
ENSG00000178607	677.791	-1.27108	1.26774e-22	1.63763e-21	17	ERN1
ENSG00000143153	1134.03	3.24308	1.31463e-22	1.69724e-21	1	ATP1B1
ENSG00000101474	1940.25	1.38107	1.33834e-22	1.72688e-21	20	APMAP
ENSG00000138134	113.15	3.74616	1.37279e-22	1.77034e-21	10	STAMBPL1
ENSG00000163734	69.9849	-1.73564	1.38271e-22	1.78212e-21	4	CXCL3
ENSG00000186174	645.185	-1.95793	1.38883e-22	1.78901e-21	11	BCL9L
ENSG00000128595	2003.92	0.81984	1.39879e-22	1.80083e-21	7	CALU
ENSG00000143162	6398.68	1.71062	1.46535e-22	1.88545e-21	1	CREG1
ENSG00000124207	1113.05	0.877453	1.49652e-22	1.92448e-21	20	CSE1L
ENSG00000025708	5694.16	-1.72113	1.50071e-22	1.92879e-21	22	TYMP
ENSG00000133657	3026.28	0.445456	1.52909e-22	1.96416e-21	3	ATP13A3
ENSG00000178381	183.96	-1.64622	1.53784e-22	1.97429e-21	7	ZFAND2A
ENSG00000249242	9.09882	9.3468	1.5793e-22	2.02638e-21	4	TMEM150C
ENSG00000163347	218.01	11.2367	1.64017e-22	2.10331e-21	3	CLDN1
ENSG00000171502	55.3908	3.6833	1.68504e-22	2.15964e-21	1	COL24A1
ENSG00000131981	6537.87	0.218748	1.70657e-22	2.18601e-21	14	LGALS3
ENSG00000073803	678.521	2.71127	1.72617e-22	2.20989e-21	3	MAP3K13
ENSG00000196305	1443.62	0.744557	1.73157e-22	2.21556e-21	9	IARS
ENSG00000172738	43.244	4.22942	1.7345e-22	2.21807e-21	6	TMEM217
ENSG00000214174	57.8027	-2.23568	1.74404e-22	2.22902e-21	17	AMZ2P1
ENSG00000188211	662.824	0.761949	1.89817e-22	2.42466e-21	11	NCR3LG1
ENSG00000124104	134.338	-2.53422	1.93018e-22	2.46417e-21	20	SNX21
ENSG00000164663	91.2447	-1.82651	1.97071e-22	2.51452e-21	6	USP49
ENSG00000276216	18.0802	-2.78609	2.02241e-22	2.57905e-21	1	CH17-373J23.1
ENSG00000183160	16.8977	-2.82974	2.07747e-22	2.64779e-21	12	TMEM119
ENSG00000178695	6931.69	-1.78352	2.09573e-22	2.66958e-21	13	KCTD12
ENSG00000137364	1084.95	0.796302	2.33934e-22	2.97824e-21	6	TPMT
ENSG00000110651	7876.29	2.92332	2.36825e-22	3.01337e-21	11	CD81
ENSG00000108771	306.546	-0.307537	2.44141e-22	3.10473e-21	17	DHX58
ENSG00000101782	1508.66	-0.901439	2.48756e-22	3.16167e-21	18	RIOK3
ENSG00000214176	1004.35	-1.86803	2.49795e-22	3.17312e-21	17	PLEKHM1P
ENSG00000019582	368892	1.98317	2.5064e-22	3.18209e-21	5	CD74
ENSG00000114126	173.639	0.843989	2.58005e-22	3.27377e-21	3	TFDP2
ENSG00000110237	295.699	2.67905	2.63559e-22	3.3424e-21	11	ARHGEF17
ENSG00000171862	2573.39	-1.46808	2.65653e-22	3.36709e-21	10	PTEN
ENSG00000163219	1620.19	1.06064	2.68885e-22	3.40618e-21	2	ARHGAP25
ENSG00000144713	3037.39	-1.02245	2.71994e-22	3.44365e-21	3	RPL32
ENSG00000170881	868.327	-0.874448	2.78599e-22	3.52533e-21	8	RNF139
ENSG00000112715	1023.12	-2.65139	2.80202e-22	3.54366e-21	6	VEGFA
ENSG00000176903	381.129	2.0586	2.85312e-22	3.60629e-21	14	PNMA1
ENSG00000142541	5655.46	-0.607678	2.85984e-22	3.61279e-21	19	RPL13A
ENSG00000006652	408.421	-1.78187	2.8974e-22	3.65822e-21	7	IFRD1
ENSG00000099308	1702.67	-1.55991	2.9793e-22	3.75956e-21	19	MAST3
ENSG00000066044	1359.3	0.321068	3.02308e-22	3.8127e-21	19	ELAVL1
ENSG00000254887	16.0789	-4.34643	3.05834e-22	3.85506e-21	19	CTC-378H22.1
ENSG00000174175	5.68542	-5.29236	3.11336e-22	3.92225e-21	1	SELP
ENSG00000179918	1810.53	2.0053	3.12841e-22	3.93904e-21	16	SEPHS2
ENSG00000124216	479.906	-8.3007	3.23056e-22	4.06543e-21	20	SNAI1
ENSG00000146733	123.351	1.84895	3.2753e-22	4.11947e-21	7	PSPH
ENSG00000255847	26.7878	-1.96671	3.50822e-22	4.41e-21	11	RP11-167N4.2
ENSG00000126822	443.554	-3.19788	3.58706e-22	4.50663e-21	14	PLEKHG3
ENSG00000158486	33.9033	9.63225	3.64627e-22	4.57851e-21	16	DNAH3
ENSG00000145741	3434.3	-0.793672	3.73482e-22	4.68714e-21	5	BTF3
ENSG00000011638	236.406	1.24825	3.78085e-22	4.74231e-21	16	TMEM159
ENSG00000077713	800.004	1.32626	3.85656e-22	4.83198e-21	X	SLC25A43
ENSG00000157191	3448.16	1.056	3.85509e-22	4.83198e-21	1	NECAP2
ENSG00000109436	949.58	-2.39217	3.90806e-22	4.89384e-21	4	TBC1D9
ENSG00000149115	447.3	2.54325	3.91203e-22	4.89613e-21	11	TNKS1BP1
ENSG00000086288	67.8555	0.324244	4.01461e-22	5.02177e-21	7	NME8
ENSG00000106080	142.717	1.6804	4.12188e-22	5.15314e-21	7	FKBP14
ENSG00000183765	232.788	1.55508	4.18499e-22	5.22919e-21	22	CHEK2
ENSG00000167925	477.449	-0.95655	4.23052e-22	5.2832e-21	17	GHDC
ENSG00000169136	1998.82	2.33572	4.50638e-22	5.62463e-21	19	ATF5
ENSG00000173369	6076.4	7.20986	4.62729e-22	5.7724e-21	1	C1QB
ENSG00000197885	128.529	2.71246	4.64626e-22	5.79292e-21	3	NKIRAS1
ENSG00000156500	47.3046	-1.10458	4.66249e-22	5.80999e-21	X	FAM122C
ENSG00000174010	461.666	-2.16492	4.71319e-22	5.86998e-21	X	KLHL15
ENSG00000013374	1627.98	0.830382	4.76359e-22	5.92952e-21	7	NUB1
ENSG00000100311	1239.41	9.31713	4.85246e-22	6.03686e-21	22	PDGFB
ENSG00000121964	446.838	1.25628	4.88404e-22	6.07285e-21	2	GTDC1
ENSG00000149564	81.7311	4.58294	4.94326e-22	6.14315e-21	11	ESAM
ENSG00000132613	91.7849	0.664817	5.14939e-22	6.39585e-21	16	MTSS1L
ENSG00000198208	49.3167	4.12077	5.16704e-22	6.41429e-21	14	RPS6KL1
ENSG00000185386	72.2424	4.62677	5.46496e-22	6.78046e-21	22	MAPK11
ENSG00000196510	604.161	1.02171	5.60625e-22	6.95199e-21	12	ANAPC7
ENSG00000126883	1778.91	-1.26745	5.63723e-22	6.98663e-21	9	NUP214
ENSG00000117245	131.482	4.63031	5.74696e-22	7.11877e-21	1	KIF17
ENSG00000140564	22429.8	2.08221	5.82269e-22	7.20869e-21	15	FURIN
ENSG00000134698	2088.15	-1.76444	5.88325e-22	7.27972e-21	1	AGO4
ENSG00000114735	682.429	1.2828	5.98628e-22	7.40322e-21	3	HEMK1
ENSG00000178700	128.365	2.25975	6.05792e-22	7.48777e-21	3	DHFRL1
ENSG00000136235	1999.69	5.08052	6.09621e-22	7.53104e-21	7	GPNMB
ENSG00000023909	291.484	2.68074	6.26553e-22	7.73604e-21	1	GCLM
ENSG00000254528	11.3774	-6.84852	6.34808e-22	7.83374e-21	11	RP11-728F11.4
ENSG00000101407	438.476	0.646075	6.74692e-22	8.32144e-21	20	TTI1
ENSG00000101346	727.268	-1.21524	6.79545e-22	8.37679e-21	20	POFUT1
ENSG00000224596	123.822	2.50498	7.40081e-22	9.11812e-21	10	ZMIZ1-AS1
ENSG00000171241	193.885	2.26624	7.42608e-22	9.14433e-21	16	SHCBP1
ENSG00000157224	58.7528	3.74075	7.57438e-22	9.32194e-21	7	CLDN12
ENSG00000271425	66.0421	-2.52079	7.78305e-22	9.57361e-21	1	NBPF10
ENSG00000273472	11.2445	-2.58855	8.02808e-22	9.86971e-21	4	RP11-102N12.3
ENSG00000124571	897.767	0.455855	8.59898e-22	1.05659e-20	6	XPO5
ENSG00000078668	1316.61	1.03613	8.6544e-22	1.06283e-20	8	VDAC3
ENSG00000128394	48.1695	-1.58011	8.71769e-22	1.07003e-20	22	APOBEC3F
ENSG00000168938	69.2809	9.17846	8.79016e-22	1.07835e-20	5	PPIC
ENSG00000168264	4613.62	-0.524097	8.81446e-22	1.08075e-20	1	IRF2BP2
ENSG00000274272	306.041	-2.15261	8.88947e-22	1.08936e-20	7	RP11-44M6.7
ENSG00000103534	13.864	10.0217	9.09987e-22	1.11396e-20	16	TMC5
ENSG00000106211	2290.64	3.61382	9.09612e-22	1.11396e-20	7	HSPB1
ENSG00000100650	4187.33	-0.682672	9.16187e-22	1.12095e-20	14	SRSF5
ENSG00000151176	11280.5	2.25286	9.44845e-22	1.15539e-20	12	PLBD2
ENSG00000132170	408.808	4.63648	9.8334e-22	1.20182e-20	3	PPARG
ENSG00000157551	35.3023	-4.48003	9.97697e-22	1.21872e-20	21	KCNJ15
ENSG00000136068	2597.61	2.04831	1.02409e-21	1.25029e-20	3	FLNB
ENSG00000099194	2698.56	4.31578	1.03676e-21	1.26508e-20	10	SCD
ENSG00000176102	336.396	1.60586	1.06578e-21	1.2998e-20	11	CSTF3
ENSG00000223949	48.9969	7.8531	1.08778e-21	1.32593e-20	1	ROR1-AS1
ENSG00000171793	644.448	2.37544	1.15934e-21	1.41241e-20	1	CTPS1
ENSG00000120437	427.055	1.23477	1.19155e-21	1.45088e-20	6	ACAT2
ENSG00000271869	6.06379	-3.46303	1.20177e-21	1.46255e-20	8	RP11-51J9.5
ENSG00000109929	438.384	1.76259	1.2079e-21	1.46922e-20	11	SC5D
ENSG00000166341	47.685	-4.52451	1.22051e-21	1.48378e-20	11	DCHS1
ENSG00000111424	2943.6	2.15532	1.23683e-21	1.50282e-20	12	VDR
ENSG00000198846	85.4214	3.48228	1.28729e-21	1.5633e-20	8	TOX
ENSG00000100167	58.6708	5.82368	1.29838e-21	1.57594e-20	22	SEPT3
ENSG00000182134	230.416	4.14087	1.30153e-21	1.57892e-20	1	TDRKH
ENSG00000057704	211.579	-2.40138	1.32398e-21	1.60531e-20	12	TMCC3
ENSG00000151090	18.5392	4.4614	1.32983e-21	1.61155e-20	3	THRB
ENSG00000261996	35.3146	6.65401	1.35943e-21	1.64654e-20	17	CTC-281F24.1
ENSG00000166913	7908.58	-0.707827	1.36883e-21	1.65705e-20	20	YWHAB
ENSG00000165650	907.877	-1.28568	1.37043e-21	1.65812e-20	10	PDZD8
ENSG00000204345	4.13096	-8.85491	1.37428e-21	1.6619e-20	17	CD300LD
ENSG00000120784	116.914	3.04215	1.37788e-21	1.66528e-20	19	ZFP30
ENSG00000146677	899.654	-1.18875	1.37853e-21	1.66528e-20	7	AC004453.8
ENSG00000166548	1221.84	0.628041	1.38305e-21	1.6691e-20	16	TK2
ENSG00000259583	71.9541	3.37091	1.38314e-21	1.6691e-20	15	RP11-66B24.4
ENSG00000118503	7091.59	-3.44026	1.41492e-21	1.70654e-20	6	TNFAIP3
ENSG00000068654	1241.4	0.183446	1.45325e-21	1.75185e-20	2	POLR1A
ENSG00000063660	37.6285	4.70935	1.46083e-21	1.76006e-20	2	GPC1
ENSG00000123358	2189.71	-3.53813	1.46355e-21	1.76241e-20	12	NR4A1
ENSG00000181908	13.4227	-4.84772	1.51229e-21	1.82015e-20	11	AP003774.4
ENSG00000213250	445.806	2.46387	1.52506e-21	1.83455e-20	12	RBMS2P1
ENSG00000143369	587.445	5.33023	1.60333e-21	1.9277e-20	1	ECM1
ENSG00000004864	396.235	-0.244185	1.64412e-21	1.9757e-20	7	SLC25A13
ENSG00000171425	309.856	-0.717751	1.66599e-21	2.00093e-20	19	ZNF581
ENSG00000139354	769.415	2.9644	1.70792e-21	2.05022e-20	12	GAS2L3
ENSG00000184178	258.303	0.53002	1.74398e-21	2.09241e-20	4	SCFD2
ENSG00000129467	67.0521	-2.23063	1.78592e-21	2.14161e-20	14	ADCY4
ENSG00000187676	263.388	2.73041	1.82317e-21	2.18513e-20	13	B3GALTL
ENSG00000135048	835.929	-1.65735	1.8382e-21	2.20199e-20	9	TMEM2
ENSG00000158710	4861.77	-2.11143	1.84427e-21	2.20811e-20	1	TAGLN2
ENSG00000254872	30.1355	7.217	1.8928e-21	2.26504e-20	11	RP13-870H17.3
ENSG00000198876	429.142	-2.3287	1.89988e-21	2.27232e-20	9	DCAF12
ENSG00000123384	20930	-3.16847	1.91801e-21	2.29281e-20	12	LRP1
ENSG00000105612	313.032	-2.46754	1.93451e-21	2.31132e-20	19	DNASE2
ENSG00000114861	981.263	-1.23677	1.94673e-21	2.32471e-20	3	FOXP1
ENSG00000162614	22.0294	-4.69576	1.99222e-21	2.3778e-20	1	NEXN
ENSG00000175216	1582.29	1.05614	2.00668e-21	2.39381e-20	11	CKAP5
ENSG00000065809	688.718	-2.9397	2.04643e-21	2.43996e-20	10	FAM107B
ENSG00000222043	13.0944	-1.70922	2.09846e-21	2.50069e-20	2	AC079305.10
ENSG00000125246	119.313	2.62948	2.12583e-21	2.532e-20	13	CLYBL
ENSG00000231177	50.4917	-1.69385	2.14966e-21	2.55904e-20	3	LINC00852
ENSG00000164687	77.2617	5.37253	2.1526e-21	2.56033e-20	8	FABP5
ENSG00000185189	462.351	1.46637	2.15298e-21	2.56033e-20	8	NRBP2
ENSG00000084092	486.008	-0.773463	2.29004e-21	2.72192e-20	4	NOA1
ENSG00000126351	365.14	-2.35314	2.33046e-21	2.76853e-20	17	THRA
ENSG00000099625	40.113	9.51162	2.34139e-21	2.78007e-20	19	C19orf26
ENSG00000261526	42.5215	-1.95214	2.4241e-21	2.87679e-20	19	CTB-31O20.2
ENSG00000186470	669.251	-1.81452	2.57288e-21	3.05177e-20	6	BTN3A2
ENSG00000259319	25.1465	-3.34379	2.60694e-21	3.09056e-20	14	RP11-293M10.6
ENSG00000181061	463.833	1.30434	2.71827e-21	3.22088e-20	3	HIGD1A
ENSG00000268336	4.2387	-6.47736	2.79065e-21	3.30494e-20	19	SIGLEC20P
ENSG00000125520	247.326	-1.29416	2.79249e-21	3.3054e-20	20	SLC2A4RG
ENSG00000037897	200.885	1.37367	2.8484e-21	3.36985e-20	12	METTL1
ENSG00000027075	70.9032	-3.06214	2.87403e-21	3.39726e-20	14	PRKCH
ENSG00000183549	50.2615	6.33919	2.87453e-21	3.39726e-20	16	ACSM5
ENSG00000196668	17.8001	-3.94397	2.96643e-21	3.50406e-20	12	LINC00173
ENSG00000177954	57.2812	-0.966406	3.04675e-21	3.59708e-20	1	RPS27
ENSG00000154262	1738.41	7.60539	3.11685e-21	3.67794e-20	17	ABCA6
ENSG00000129538	1628.59	7.38541	3.18362e-21	3.75351e-20	14	RNASE1
ENSG00000136630	1702.6	1.91131	3.18416e-21	3.75351e-20	1	HLX
ENSG00000182568	699.153	-1.79357	3.1978e-21	3.76765e-20	3	SATB1
ENSG00000128881	552.526	-1.47203	3.27909e-21	3.86145e-20	15	TTBK2
ENSG00000274736	741.108	10.4437	3.28683e-21	3.86857e-20	17	CCL23
ENSG00000102317	4319.19	-1.19537	3.3309e-21	3.91843e-20	X	RBM3
ENSG00000251682	13.5045	-3.34427	3.41045e-21	4.00799e-20	5	RP11-631M6.3
ENSG00000265100	10.8059	-1.91304	3.41053e-21	4.00799e-20	17	RP11-147L13.2
ENSG00000244165	454.941	2.52564	3.41541e-21	4.01166e-20	19	P2RY11
ENSG00000082781	238.606	3.62525	3.44066e-21	4.03925e-20	3	ITGB5
ENSG00000120509	200.171	1.59995	3.4754e-21	4.07794e-20	X	PDZD11
ENSG00000250571	129.018	-1.8216	3.48085e-21	4.08225e-20	8	GLI4
ENSG00000105643	1341.65	-1.29304	3.5705e-21	4.18525e-20	19	ARRDC2
ENSG00000156587	1318.89	-0.90259	3.73932e-21	4.3809e-20	11	UBE2L6
ENSG00000091129	72.7613	7.09639	3.89141e-21	4.55674e-20	7	NRCAM
ENSG00000173581	308.536	2.33459	3.99507e-21	4.67574e-20	19	CCDC106
ENSG00000132481	122.324	7.43287	4.05497e-21	4.74342e-20	17	TRIM47
ENSG00000084774	990.721	1.1076	4.10008e-21	4.79375e-20	2	CAD
ENSG00000273356	63.4953	-0.559228	4.12624e-21	4.82187e-20	3	RP11-804H8.6
ENSG00000083290	523.125	-1.3542	4.26632e-21	4.98303e-20	17	ULK2
ENSG00000140280	112.246	-0.719982	4.36356e-21	5.09401e-20	15	LYSMD2
ENSG00000116212	215.953	1.06406	4.51267e-21	5.26539e-20	1	LRRC42
ENSG00000168214	6452.95	1.249	4.65813e-21	5.43235e-20	4	RBPJ
ENSG00000160211	10712.5	0.792156	4.74976e-21	5.53639e-20	X	G6PD
ENSG00000126814	206.37	1.66084	5.04898e-21	5.88047e-20	14	TRMT5
ENSG00000169385	226.722	-9.32257	5.05008e-21	5.88047e-20	14	RNASE2
ENSG00000114023	402.674	2.13706	5.07585e-21	5.90748e-20	3	FAM162A
ENSG00000166949	608.12	-2.46005	5.07857e-21	5.90764e-20	15	SMAD3
ENSG00000177830	883.285	1.70003	5.17864e-21	6.02099e-20	11	CHID1
ENSG00000169764	2355.24	1.6584	5.24958e-21	6.10038e-20	2	UGP2
ENSG00000102780	654.511	2.30341	5.63228e-21	6.54178e-20	13	DGKH
ENSG00000043143	859.194	0.226746	5.64325e-21	6.5512e-20	5	JADE2
ENSG00000104998	3485.98	1.17167	5.87396e-21	6.81557e-20	19	IL27RA
ENSG00000166507	111.476	-0.811943	6.27507e-21	7.27731e-20	10	NDST2
ENSG00000116337	3927.83	-1.97331	6.29405e-21	7.29563e-20	1	AMPD2
ENSG00000146858	29.8211	3.1606	6.35848e-21	7.36658e-20	7	ZC3HAV1L
ENSG00000238280	25.809	4.04591	6.54421e-21	7.57793e-20	10	RP11-436D10.3
ENSG00000198894	731.685	1.57764	6.56698e-21	7.60045e-20	14	CIPC
ENSG00000112245	2427.81	-1.0422	6.78402e-21	7.84768e-20	6	PTP4A1
ENSG00000178789	658.703	-5.86256	6.95984e-21	8.04701e-20	17	CD300LB
ENSG00000275793	24.9075	3.30302	7.18103e-21	8.29856e-20	22	RIMBP3
ENSG00000256581	8.77459	-4.27616	7.30371e-21	8.43608e-20	12	NLRP9P
ENSG00000158717	2869.12	-1.63034	7.57177e-21	8.74129e-20	16	RNF166
ENSG00000245849	31.4071	-1.99331	7.59896e-21	8.76827e-20	15	RAD51-AS1
ENSG00000142227	3405.7	-1.09577	7.76688e-21	8.95751e-20	19	EMP3
ENSG00000129472	456.973	0.915836	8.20421e-21	9.45713e-20	14	RAB2B
ENSG00000229334	13.6611	6.61591	8.27539e-21	9.53439e-20	3	AC046143.3
ENSG00000151466	300.846	-2.13427	8.56222e-21	9.85989e-20	4	SCLT1
ENSG00000114686	1062.77	0.678371	8.57822e-21	9.8684e-20	3	MRPL3
ENSG00000239521	39.1283	-1.94628	8.57517e-21	9.8684e-20	7	GATS
ENSG00000127334	1215.14	0.496128	8.95923e-21	1.03015e-19	12	DYRK2
ENSG00000134330	589.062	0.893288	9.00175e-21	1.03452e-19	2	IAH1
ENSG00000258315	57.9826	-1.61311	9.03674e-21	1.03803e-19	17	C17orf49
ENSG00000215788	253.058	1.53253	9.15418e-21	1.05099e-19	1	TNFRSF25
ENSG00000234745	33845.1	-1.33403	9.26582e-21	1.06327e-19	6	HLA-B
ENSG00000133318	3610.85	-0.777995	9.31176e-21	1.06801e-19	11	RTN3
ENSG00000182986	259.184	1.75233	9.44205e-21	1.08241e-19	19	ZNF320
[truncated: 11,193 more rows]

## Sheet: Differentiation_CXCL4-moDC
	baseMean	log2FoldChange	pvalue	padj	chromosome_name	external_gene_name
ENSG00000071205	2572.1	4.31084	0	0	4	ARHGAP10
ENSG00000122223	383.045	-12.9929	0	0	1	CD244
ENSG00000153823	427.015	-15.5395	0	0	2	PID1
ENSG00000172794	233.353	-10.2529	0	0	17	RAB37
ENSG00000151948	495.361	-8.6139	5.51520413640069e-311	2.51129e-307	12	GLT1D1
ENSG00000159713	122.765	-13.7373	1.08062e-303	4.10041e-300	16	TPPP3
ENSG00000120129	21744.4	-3.91778	6.148e-287	1.99959e-283	5	DUSP1
ENSG00000198734	924.321	-10.127	1.60811e-275	4.57648e-272	1	F5
ENSG00000162444	187.843	-8.34105	1.01609e-272	2.57036e-269	1	RBP7
ENSG00000173083	628.429	-10.3962	5.89446e-258	1.34199e-254	4	HPSE
ENSG00000111913	1372.53	-8.0338	3.2172e-255	6.65873e-252	6	FAM65B
ENSG00000225889	101.319	-8.7262	1.44075e-251	2.73346e-248	2	AC074289.1
ENSG00000121152	2155.52	9.02649	2.52599e-250	4.42379e-247	2	NCAPH
ENSG00000131355	108.583	-10.1591	3.18622e-249	5.18148e-246	19	EMR3
ENSG00000163221	929.522	-14.2779	3.52698e-248	5.35325e-245	1	S100A12
ENSG00000121316	4050.46	-3.08232	4.4867e-228	6.38429e-225	12	PLBD1
ENSG00000157514	2654.34	-6.34929	9.90112e-226	1.32599e-222	X	TSC22D3
ENSG00000090376	2082.37	-4.82656	5.91917e-224	7.48676e-221	12	IRAK3
ENSG00000159339	665.536	-9.67389	4.48097e-223	5.36939e-220	1	PADI4
ENSG00000028277	2390.48	-3.77035	7.71509e-216	8.78247e-213	19	POU2F2
ENSG00000134769	1083.88	5.33903	2.3034e-214	2.49721e-211	18	DTNA
ENSG00000235531	515.768	7.15961	1.1941e-212	1.23573e-209	8	RP11-383H13.1
ENSG00000157445	67.9491	-9.49262	2.29871e-211	2.27542e-208	3	CACNA2D3
ENSG00000119514	3681.96	8.8048	9.77327e-210	9.27117e-207	9	GALNT12
ENSG00000093134	106.012	-13.5304	2.62177e-202	2.38759e-199	6	VNN3
ENSG00000105352	119.865	-6.44467	6.45602e-200	5.65324e-197	19	CEACAM4
ENSG00000103942	3816.41	6.56424	6.61229e-196	5.57563e-193	15	HOMER2
ENSG00000077044	1048.47	-3.55282	4.80026e-192	3.90313e-189	2	DGKD
ENSG00000112303	918.541	-7.30811	1.56125e-190	1.22569e-187	6	VNN2
ENSG00000076864	2307.89	8.68071	2.94231e-189	2.23292e-186	1	RAP1GAP
ENSG00000196209	958.259	-3.8273	2.1815e-188	1.60214e-185	20	SIRPB2
ENSG00000172059	1364.47	-1.98894	4.80088e-184	3.41567e-181	2	KLF11
ENSG00000198885	997.267	7.0599	3.01704e-182	2.08149e-179	2	ITPRIPL1
ENSG00000107738	10619.2	-3.73685	8.86792e-181	5.93812e-178	10	C10orf54
ENSG00000129355	425.581	-6.18895	1.41141e-176	9.18099e-174	19	CDKN2D
ENSG00000100330	1757.64	-2.03221	2.80583e-174	1.75779e-171	22	MTMR3
ENSG00000151715	523.355	6.87324	2.85669e-174	1.75779e-171	11	TMEM45B
ENSG00000136250	3333.68	-2.22905	2.47064e-173	1.48024e-170	7	AOAH
ENSG00000005059	304.221	-4.04306	6.48445e-172	3.78542e-169	4	CCDC109B
ENSG00000015133	971.709	-4.57291	7.37217e-172	4.19605e-169	14	CCDC88C
ENSG00000137936	1436.16	8.32199	8.34624e-171	4.63461e-168	1	BCAR3
ENSG00000141068	805.878	-3.92109	2.37801e-170	1.28905e-167	17	KSR1
ENSG00000118777	691.553	7.56501	1.3047e-169	6.90795e-167	4	ABCG2
ENSG00000170345	39195.3	-4.62296	1.97376e-169	1.02128e-166	14	FOS
ENSG00000007237	4944.94	-2.45618	4.09353e-167	2.07105e-164	17	GAS7
ENSG00000162407	1944.55	8.71973	3.84038e-166	1.90074e-163	1	PPAP2B
ENSG00000139946	526.884	-4.065	6.43766e-163	3.11843e-160	14	PELI2
ENSG00000261269	2784	6.64327	5.21239e-160	2.4723e-157	5	RP11-389C8.2
ENSG00000197249	8874.12	-4.70799	9.21699e-160	4.28251e-157	14	SERPINA1
ENSG00000110934	2678.7	-2.2094	4.18377e-159	1.90504e-156	12	BIN2
ENSG00000154783	811.824	9.46247	6.05927e-157	2.70493e-154	3	FGD5
ENSG00000169385	222.045	-14.5899	2.55322e-156	1.11787e-153	14	RNASE2
ENSG00000116016	2779.18	5.35717	8.23137e-155	3.53591e-152	2	EPAS1
ENSG00000142405	531.841	-15.8468	4.64838e-154	1.95981e-151	19	NLRP12
ENSG00000109743	860.747	-5.74246	7.57238e-154	3.13455e-151	4	BST1
ENSG00000261222	108.525	-8.86483	1.20802e-151	4.91124e-149	17	CTD-2006K23.1
ENSG00000214212	1281.42	-3.3583	3.02691e-150	1.20901e-147	19	C19orf38
ENSG00000186469	755.819	-4.53088	8.06431e-150	3.16552e-147	14	GNG2
ENSG00000248187	917.197	11.5438	1.5335e-146	5.9175e-144	4	RP11-184M15.1
ENSG00000152689	2807.94	8.01772	1.51266e-145	5.73979e-143	2	RASGRP3
ENSG00000084110	169.171	-6.43296	4.2135e-145	1.5726e-142	12	HAL
ENSG00000169418	4361.41	10.2497	7.65509e-145	2.81102e-142	1	NPR1
ENSG00000111344	854.551	7.95056	2.7844e-144	1.00623e-141	12	RASAL1
ENSG00000118242	3017.1	7.98501	2.33949e-143	8.32236e-141	2	MREG
ENSG00000011028	2043.99	8.87259	3.03529e-143	1.06315e-140	17	MRC2
ENSG00000103855	9255.23	9.14988	1.7281e-142	5.96115e-140	15	CD276
ENSG00000260078	58.3342	-9.28443	3.27749e-142	1.11371e-139	16	RP11-44F14.1
ENSG00000197405	4176.21	-5.80262	8.16694e-142	2.73436e-139	19	C5AR1
ENSG00000144488	1448.32	8.87899	1.23295e-141	4.06821e-139	2	ESPNL
ENSG00000275210	55.3267	-10.1969	1.55505e-141	5.0577e-139	19	AC008984.2
ENSG00000125740	17476.7	-6.41615	2.51903e-140	8.07757e-138	19	FOSB
ENSG00000197872	907.483	-3.78537	2.56544e-136	8.11212e-134	2	FAM49A
ENSG00000169994	61.6709	-5.3412	4.59049e-136	1.43167e-133	2	MYO7B
ENSG00000160208	4260.71	3.33522	7.98158e-136	2.45563e-133	21	RRP1B
ENSG00000116133	3788.32	6.12453	1.14477e-135	3.47507e-133	1	DHCR24
ENSG00000158485	8330.25	8.53859	1.24137e-134	3.71873e-132	1	CD1B
ENSG00000014641	5555.17	3.53772	4.84248e-131	1.4318e-128	2	MDH1
ENSG00000121769	1188.32	10.0624	6.57806e-131	1.92003e-128	1	FABP3
ENSG00000135365	1208.46	-2.01613	3.9049e-130	1.12535e-127	11	PHF21A
ENSG00000198520	132.508	-6.29402	2.50346e-129	7.12454e-127	1	C1orf228
ENSG00000129422	446.26	8.06546	4.58402e-129	1.28845e-126	8	MTUS1
ENSG00000147454	733.239	-4.41225	5.63701e-129	1.5651e-126	8	SLC25A37
ENSG00000102755	3308.6	7.40698	1.38604e-128	3.80191e-126	13	FLT1
ENSG00000107798	146075	5.4322	5.97918e-128	1.62057e-125	10	LIPA
ENSG00000068831	694.391	-4.69344	1.2843e-127	3.43995e-125	11	RASGRP2
ENSG00000131042	3506.14	-6.69576	6.58389e-127	1.74297e-124	19	LILRB2
ENSG00000139173	282.863	6.59991	1.63398e-126	4.27595e-124	12	TMEM117
ENSG00000072952	81.1277	-10.7424	1.95208e-126	5.05034e-124	11	MRVI1
ENSG00000144802	4801.93	-4.96731	1.89649e-124	4.85138e-122	3	NFKBIZ
ENSG00000140090	1039.3	-4.79778	3.77965e-124	9.56126e-122	14	SLC24A4
ENSG00000156535	769.053	4.03444	6.64264e-124	1.6619e-121	6	CD109
ENSG00000019991	100.638	-6.03983	7.0474e-122	1.744e-119	7	HGF
ENSG00000004866	755.71	3.30235	1.28107e-120	3.13614e-118	7	ST7
ENSG00000198909	3136.14	-2.19171	3.29169e-120	7.97254e-118	17	MAP3K3
ENSG00000259436	75.7168	-5.53308	6.22926e-120	1.49286e-117	19	CTC-378H22.2
ENSG00000150054	370.495	-6.23958	1.0551e-118	2.50224e-116	10	MPP7
ENSG00000125810	3925.42	-3.49111	3.31574e-117	7.78243e-115	20	CD93
ENSG00000260528	52.8262	-12.5178	5.18928e-117	1.20555e-114	16	FAM157C
ENSG00000133317	60.0336	-12.7063	6.88048e-117	1.5823e-114	11	LGALS12
ENSG00000196189	2017.43	-2.41667	1.33071e-116	3.02962e-114	1	SEMA4A
ENSG00000092068	9246.04	8.71432	7.17316e-116	1.61694e-113	14	SLC7A8
ENSG00000105339	1258.86	-4.06669	1.37592e-115	3.07114e-113	8	DENND3
ENSG00000080561	297.607	13.951	2.57039e-114	5.68157e-112	X	MID2
ENSG00000069974	773.565	-3.77737	4.97582e-114	1.08927e-111	15	RAB27A
ENSG00000163162	1538.61	-2.24638	1.07434e-113	2.32947e-111	2	RNF149
ENSG00000150760	902.865	4.66034	1.86207e-113	3.99941e-111	10	DOCK1
ENSG00000112320	380.248	9.34852	6.50876e-112	1.38491e-109	6	SOBP
ENSG00000109089	951.883	7.67878	7.07337e-112	1.4911e-109	17	CDR2L
ENSG00000157483	3107.6	3.97541	1.36999e-111	2.86152e-109	15	MYO1E
ENSG00000112294	426.785	6.41784	2.85432e-111	5.90766e-109	6	ALDH5A1
ENSG00000129116	15826.9	6.7501	4.23604e-111	8.68846e-109	4	PALLD
ENSG00000103319	1201.1	1.82276	7.97453e-111	1.62104e-108	16	EEF2K
ENSG00000166448	1166.36	9.17658	5.44812e-110	1.09768e-107	7	TMEM130
ENSG00000158062	1921.26	-4.70001	5.65548e-110	1.12946e-107	1	UBXN11
ENSG00000168994	913.525	5.75572	1.27382e-109	2.52184e-107	6	PXDC1
ENSG00000164104	488.523	-3.61543	3.57371e-109	7.01402e-107	4	HMGB2
ENSG00000090659	10985.3	6.13305	3.62047e-109	7.04507e-107	19	CD209
ENSG00000255587	212.305	-6.93978	1.49877e-108	2.89174e-106	6	RAB44
ENSG00000184922	8508.68	-1.92522	3.80398e-108	7.27774e-106	17	FMNL1
ENSG00000152315	1317.22	4.23194	4.04068e-108	7.66618e-106	14	KCNK13
ENSG00000075391	2478.85	4.90596	4.21446e-108	7.9298e-106	1	RASAL2
ENSG00000171643	66.9152	-6.98232	1.03791e-107	1.93689e-105	5	S100Z
ENSG00000179841	1460.87	9.04818	1.10424e-107	2.04393e-105	14	AKAP5
ENSG00000110315	583.981	-2.08937	1.23141e-107	2.26093e-105	11	RNF141
ENSG00000168502	235.817	6.87531	5.56502e-107	1.01359e-104	18	MTCL1
ENSG00000189221	4389.7	8.73379	1.32651e-106	2.39688e-104	X	MAOA
ENSG00000100427	44.4708	-7.86277	1.82036e-106	3.26331e-104	22	MLC1
ENSG00000132170	1384.19	6.90368	1.97361e-106	3.5104e-104	3	PPARG
ENSG00000081320	4505.73	-3.36516	1.30287e-105	2.29942e-103	2	STK17B
ENSG00000196358	71.701	-8.00116	1.95303e-105	3.42035e-103	9	NTNG2
ENSG00000177272	84.1186	-6.59494	2.4585e-105	4.27273e-103	1	KCNA3
ENSG00000138639	135.344	-6.73053	7.97564e-105	1.37562e-102	4	ARHGAP24
ENSG00000241399	3094.09	-2.99684	8.39893e-105	1.43773e-102	2	CD302
ENSG00000129521	474.054	8.07566	2.07415e-104	3.52405e-102	14	EGLN3
ENSG00000197329	1233.84	-3.17742	2.629e-104	4.43365e-102	2	PELI1
ENSG00000117091	1541.17	-4.97241	2.82982e-104	4.73724e-102	1	CD48
ENSG00000151136	135.441	-11.4346	3.48082e-104	5.78452e-102	12	BTBD11
ENSG00000155090	3544.63	-3.86481	3.77182e-104	6.22268e-102	8	KLF10
ENSG00000100100	223.592	-3.02061	4.19911e-104	6.87777e-102	22	PIK3IP1
ENSG00000018280	4075.1	-7.23027	1.00646e-102	1.63672e-100	2	SLC11A1
ENSG00000151474	1362.45	8.74482	1.38965e-102	2.24385e-100	10	FRMD4A
ENSG00000157168	94.1705	-7.2078	7.39468e-102	1.1856e-99	8	NRG1
ENSG00000261040	605.024	9.09823	2.45641e-101	3.91085e-99	17	WFDC21P
ENSG00000166927	1076.53	-2.53615	5.6735e-101	8.97004e-99	11	MS4A7
ENSG00000127084	1011.49	-2.70109	1.95411e-100	3.06823e-98	9	FGD3
ENSG00000226091	149.596	-7.17806	2.25222e-100	3.51207e-98	12	LINC00937
ENSG00000260314	37988.9	7.93175	9.95939e-100	1.54249e-97	10	MRC1
ENSG00000119535	8655.49	-5.32675	3.39444e-99	5.2217e-97	1	CSF3R
ENSG00000067082	12494.3	-1.64991	1.07391e-98	1.64092e-96	10	KLF6
ENSG00000091592	2449.41	-4.91289	1.9283e-98	2.92677e-96	17	NLRP1
ENSG00000204131	244.282	-6.81471	3.06403e-98	4.61979e-96	X	NHSL2
ENSG00000179921	331.906	-4.90798	3.75903e-98	5.63039e-96	2	GPBAR1
ENSG00000120071	1282.87	-1.55937	5.51675e-98	8.20914e-96	17	KANSL1
ENSG00000074696	756.245	2.40152	1.34739e-97	1.99195e-95	15	PTPLAD1
ENSG00000197629	12679.4	-7.17694	1.63757e-97	2.40533e-95	11	MPEG1
ENSG00000140859	903.847	5.51309	1.65932e-97	2.42165e-95	16	KIFC3
ENSG00000178175	3141.75	5.7778	1.81835e-97	2.63684e-95	5	ZNF366
ENSG00000158517	656.271	-4.56859	3.40207e-97	4.90221e-95	7	NCF1
ENSG00000118564	2674.32	-2.19965	5.29527e-97	7.58223e-95	4	FBXL5
ENSG00000131435	604.75	14.5972	6.54523e-97	9.31346e-95	5	PDLIM4
ENSG00000152767	339.073	7.78355	1.55998e-96	2.20597e-94	13	FARP1
ENSG00000007968	55.377	-5.19334	2.16326e-96	3.04019e-94	1	E2F2
ENSG00000151490	3211.82	5.57358	2.6167e-96	3.65487e-94	12	PTPRO
ENSG00000207980	70.6879	-7.93113	3.1293e-96	4.3442e-94	19	MIR23A
ENSG00000105514	1501.55	-3.43263	3.1493e-96	4.34546e-94	19	RAB3D
ENSG00000236700	1220.68	8.80172	6.37035e-96	8.73698e-94	6	LINC01010
ENSG00000111644	100.247	-4.35711	4.60642e-95	6.2799e-93	12	ACRBP
ENSG00000204681	787.014	-4.6308	6.18082e-95	8.37611e-93	6	GABBR1
ENSG00000271614	798.04	-4.84783	6.35388e-95	8.55969e-93	12	LINC00936
ENSG00000162174	126.803	-3.72336	7.02766e-95	9.41169e-93	11	ASRGL1
ENSG00000095303	7081.34	2.64305	1.08382e-94	1.443e-92	9	PTGS1
ENSG00000124731	1403.22	-8.05741	1.76166e-94	2.33185e-92	6	TREM1
ENSG00000143786	493.002	7.27317	4.22911e-94	5.56556e-92	1	CNIH3
ENSG00000097021	2699.75	6.84368	6.16412e-94	8.06543e-92	1	ACOT7
ENSG00000170275	3063.36	-2.60758	2.43493e-93	3.16778e-91	3	CRTAP
ENSG00000108622	236.389	-3.83191	2.85243e-93	3.68985e-91	17	ICAM2
ENSG00000102471	241.972	8.71552	6.24813e-93	8.03679e-91	13	NDFIP2
ENSG00000118785	17416.6	9.51884	7.16787e-93	9.16803e-91	4	SPP1
ENSG00000196782	576.451	-4.0349	8.5779e-93	1.09102e-90	4	MAML3
ENSG00000151012	2505.91	6.84408	1.1359e-92	1.43672e-90	4	SLC7A11
ENSG00000164379	566.554	9.24958	2.01943e-92	2.54013e-90	6	FOXQ1
ENSG00000139318	4148.09	-4.75461	2.80079e-92	3.5036e-90	12	DUSP6
ENSG00000116741	4674.53	-3.8899	1.12307e-91	1.39722e-89	1	RGS2
ENSG00000160584	1238.19	-2.01555	1.17534e-91	1.45429e-89	11	SIK3
ENSG00000131979	372.157	-4.54207	3.03283e-91	3.73235e-89	14	GCH1
ENSG00000125347	1997.88	-2.65013	1.21965e-90	1.49289e-88	5	IRF1
ENSG00000256660	67.7236	-8.48888	2.78835e-90	3.39478e-88	12	CLEC12B
ENSG00000085265	18927.5	-12.2815	2.83636e-90	3.43487e-88	9	FCN1
ENSG00000010610	6763.11	-1.15502	2.8937e-90	3.48576e-88	12	CD4
ENSG00000181982	259.047	-4.61468	4.01939e-90	4.81628e-88	4	CCDC149
ENSG00000181631	422.7	-6.69986	5.32785e-90	6.35074e-88	3	P2RY13
ENSG00000179094	2991.07	-4.07741	6.32635e-90	7.50167e-88	17	PER1
ENSG00000023330	3640.57	2.90998	8.24806e-90	9.72972e-88	3	ALAS1
ENSG00000153071	4336.89	5.04192	8.84807e-90	1.03837e-87	5	DAB2
ENSG00000020181	238.895	-6.19646	9.12404e-90	1.06527e-87	8	GPR124
ENSG00000136854	563.681	5.58518	1.38644e-89	1.61046e-87	9	STXBP1
ENSG00000186407	2973.86	-12.0318	1.57383e-89	1.81885e-87	17	CD300E
ENSG00000170558	284.029	7.31973	1.98056e-89	2.27735e-87	18	CDH2
ENSG00000165272	1863.11	7.84222	8.46221e-89	9.68136e-87	9	AQP3
ENSG00000103522	1157.9	5.18225	1.29978e-88	1.47961e-86	16	IL21R
ENSG00000207808	92.5632	-8.90185	1.40606e-88	1.59263e-86	19	MIR27A
ENSG00000171621	723.573	5.34211	2.68841e-88	3.03006e-86	1	SPSB1
ENSG00000138061	13617.5	1.8199	2.88126e-88	3.23141e-86	2	CYP1B1
ENSG00000197006	1835.26	-2.68771	4.00208e-88	4.46644e-86	16	METTL9
ENSG00000111144	3776.03	-2.9886	4.05357e-88	4.50183e-86	12	LTA4H
ENSG00000146409	160.511	-5.00832	1.11516e-87	1.23246e-85	6	SLC18B1
ENSG00000106034	215.762	-6.15579	2.62182e-87	2.88362e-85	7	CPED1
ENSG00000176490	244.236	6.80545	4.7675e-87	5.21835e-85	19	DIRAS1
ENSG00000104267	1407.76	3.98188	6.63254e-87	7.22503e-85	8	CA2
ENSG00000152127	3124.8	1.98659	7.14821e-87	7.74968e-85	2	MGAT5
ENSG00000163412	1012.51	-1.99726	8.29552e-87	8.9509e-85	3	EIF4E3
ENSG00000136235	6935.78	6.47935	1.35719e-86	1.45751e-84	7	GPNMB
ENSG00000244405	485.172	4.76228	1.40164e-86	1.49818e-84	3	ETV5
ENSG00000143384	17827	-2.52445	2.17077e-86	2.30944e-84	1	MCL1
ENSG00000168439	4022.23	2.16025	7.86668e-86	8.33026e-84	11	STIP1
ENSG00000204161	2067.42	4.9249	1.10347e-85	1.16309e-83	10	C10orf128
ENSG00000127528	2148.76	-6.28609	1.33857e-85	1.40439e-83	19	KLF2
ENSG00000136156	7250.33	-1.34209	1.48016e-85	1.54581e-83	13	ITM2B
ENSG00000148204	194.326	9.44164	2.69312e-85	2.79974e-83	9	CRB2
ENSG00000275342	2414.87	5.10706	3.35713e-85	3.47418e-83	8	SGK223
ENSG00000184588	1292.58	-5.1059	3.51575e-85	3.62186e-83	1	PDE4B
ENSG00000205269	1773.49	-4.08256	3.57924e-85	3.67066e-83	6	TMEM170B
ENSG00000167261	569.785	-2.80177	4.06828e-85	4.15347e-83	16	DPEP2
ENSG00000082014	602.05	-4.87776	6.61458e-85	6.72295e-83	7	SMARCD3
ENSG00000134909	200.965	-3.07595	7.02729e-85	7.11068e-83	11	ARHGAP32
ENSG00000172840	557.677	5.51731	7.41881e-85	7.47363e-83	16	PDP2
ENSG00000215458	235.874	-6.10378	8.28667e-85	8.31112e-83	21	AATBC
ENSG00000267519	1792.75	-6.74729	9.0037e-85	8.99067e-83	19	CTD-3252C9.4
ENSG00000141655	2548.99	8.96456	1.07883e-84	1.07256e-82	18	TNFRSF11A
ENSG00000175591	152.995	-4.185	2.01558e-84	1.99516e-82	11	P2RY2
ENSG00000172322	775.179	-5.83811	2.62357e-84	2.58575e-82	12	CLEC12A
ENSG00000177575	1731.82	-8.31033	3.18283e-84	3.12342e-82	12	CD163
ENSG00000158488	7095.62	7.71694	3.52552e-84	3.44487e-82	1	CD1E
ENSG00000179456	542.373	-2.35508	3.61788e-84	3.52001e-82	1	ZBTB18
ENSG00000187116	1028.81	-8.82266	7.86245e-84	7.61721e-82	19	LILRA5
ENSG00000204397	203.306	-3.62405	9.54922e-84	9.21217e-82	11	CARD16
ENSG00000140044	488.167	-3.39835	2.48358e-83	2.38581e-81	14	JDP2
ENSG00000171680	641.264	7.3004	3.3983e-83	3.2508e-81	1	PLEKHG5
ENSG00000165312	1300.4	-2.25977	4.53178e-83	4.31695e-81	10	OTUD1
ENSG00000204020	50.8478	-7.65037	7.51228e-83	7.12633e-81	10	LIPN
ENSG00000254087	5958.71	-1.9484	7.91812e-83	7.48016e-81	8	LYN
ENSG00000095970	5078.17	8.71482	1.49646e-82	1.40784e-80	6	TREM2
ENSG00000126759	3107.36	-4.0418	2.26265e-82	2.11991e-80	X	CFP
ENSG00000182162	767.501	-2.75519	2.93572e-82	2.73925e-80	X	P2RY8
ENSG00000166527	153.694	-4.99453	4.13727e-82	3.84462e-80	12	CLEC4D
ENSG00000110987	934.886	4.67104	5.17337e-82	4.78789e-80	12	BCL7A
ENSG00000167207	676.412	-4.39633	6.28031e-82	5.78882e-80	16	NOD2
ENSG00000141505	207.463	-6.62403	1.32073e-81	1.21246e-79	17	ASGR1
ENSG00000130584	756.909	3.57634	1.48801e-81	1.36054e-79	20	ZBTB46
ENSG00000166501	3226.96	-3.50114	1.52302e-81	1.38699e-79	16	PRKCB
ENSG00000188158	89.1146	-6.69254	3.0547e-81	2.77077e-79	X	NHS
ENSG00000050393	1007.33	2.49582	7.74748e-81	6.99948e-79	6	MCUR1
ENSG00000128016	23563.3	-4.36909	2.62817e-80	2.36504e-78	19	ZFP36
ENSG00000136026	1367.39	-4.2293	2.72159e-80	2.43946e-78	12	CKAP4
ENSG00000151240	243.237	7.04638	2.89686e-80	2.58638e-78	10	DIP2C
ENSG00000137462	1473.19	-2.68369	3.15058e-80	2.80192e-78	4	TLR2
ENSG00000185950	2477.55	-4.4576	3.22054e-80	2.853e-78	13	IRS2
ENSG00000129757	177.877	-7.13351	3.69522e-80	3.26081e-78	11	CDKN1C
ENSG00000134594	501.812	7.2321	6.4044e-80	5.62969e-78	X	RAB33A
ENSG00000198431	5678.01	2.40099	7.14095e-80	6.253e-78	12	TXNRD1
ENSG00000138119	7837.95	1.82618	7.25637e-80	6.32972e-78	10	MYOF
ENSG00000165168	12093.1	-5.42456	1.47651e-79	1.28304e-77	X	CYBB
ENSG00000110931	1709.66	-1.9957	2.89333e-79	2.50465e-77	12	CAMKK2
ENSG00000268849	125.109	-4.05678	3.2147e-79	2.77231e-77	19	SIGLEC22P
ENSG00000158714	5471.92	6.25032	4.02559e-79	3.45852e-77	1	SLAMF8
ENSG00000114993	159.996	6.32232	5.35162e-79	4.54628e-77	2	RTKN
ENSG00000136826	6043.27	-3.21879	5.31869e-79	4.54628e-77	9	KLF4
ENSG00000159231	491.476	7.86693	5.33342e-79	4.54628e-77	21	CBR3
ENSG00000112299	181.359	-6.57421	7.83897e-79	6.63457e-77	6	VNN1
ENSG00000087842	207.632	7.89336	1.65273e-78	1.39362e-76	X	PIR
ENSG00000141298	2421.16	-3.11537	1.67286e-78	1.40539e-76	17	SSH2
ENSG00000196230	13989.7	2.34955	1.79727e-78	1.50436e-76	6	TUBB
ENSG00000072682	351.967	5.42898	2.48669e-78	2.07379e-76	5	P4HA2
ENSG00000114737	3494.47	4.7231	3.2198e-78	2.67537e-76	3	CISH
ENSG00000175899	58531.7	8.81323	5.06521e-78	4.19344e-76	12	A2M
ENSG00000158186	3601.63	3.09839	5.9355e-78	4.89614e-76	3	MRAS
ENSG00000150637	3175.37	6.93493	7.22867e-78	5.94134e-76	18	CD226
ENSG00000119899	899.475	2.32812	1.04538e-77	8.56118e-76	6	SLC17A5
ENSG00000197766	741.303	-4.22299	2.8035e-77	2.28771e-75	19	CFD
ENSG00000047249	1347.78	2.45965	2.82674e-77	2.29844e-75	8	ATP6V1H
ENSG00000103313	1102.53	-7.54906	3.37996e-77	2.73849e-75	16	MEFV
ENSG00000084070	4740.85	-1.62497	3.66324e-77	2.95748e-75	1	SMAP2
ENSG00000103485	1525.52	6.07899	5.58713e-77	4.49478e-75	16	QPRT
ENSG00000005339	3572.02	-1.68285	8.15888e-77	6.5406e-75	16	CREBBP
ENSG00000150977	911.602	-3.25258	8.53469e-77	6.81787e-75	12	RILPL2
ENSG00000048545	477.132	9.94743	8.84376e-77	7.04007e-75	6	GUCA1A
ENSG00000155287	445.96	-1.46623	1.11674e-76	8.85879e-75	10	SLC25A28
ENSG00000186205	355.843	-3.19503	1.62371e-76	1.28357e-74	1	MARC1
ENSG00000182749	199.044	-3.32878	2.71664e-76	2.14013e-74	1	PAQR7
ENSG00000130066	6123.57	-2.0741	4.47868e-76	3.51607e-74	X	SAT1
ENSG00000038427	27333.1	-10.2374	4.5725e-76	3.57739e-74	5	VCAN
ENSG00000154277	192.295	12.7336	2.33424e-75	1.81998e-73	4	UCHL1
ENSG00000110841	2600.13	6.09257	2.82749e-75	2.19704e-73	12	PPFIBP1
ENSG00000241163	264.09	-4.67417	4.9527e-75	3.83531e-73	3	LINC00877
ENSG00000143891	2481.05	5.28331	7.68021e-75	5.9273e-73	2	GALM
ENSG00000187688	5301.17	2.97085	7.83957e-75	6.02985e-73	17	TRPV2
ENSG00000073910	676.109	-3.31071	1.15213e-74	8.83186e-73	13	FRY
ENSG00000164976	693.453	9.81537	1.59702e-74	1.22011e-72	9	KIAA1161
ENSG00000184007	5077.39	-1.7526	2.70288e-74	2.05808e-72	1	PTP4A2
ENSG00000211445	3462.33	5.60608	3.58811e-74	2.72302e-72	5	GPX3
ENSG00000273604	1755.92	7.2701	4.20324e-74	3.17924e-72	17	C17orf96
ENSG00000204304	1323.71	-1.59153	1.72343e-73	1.29925e-71	6	PBX2
ENSG00000198771	2116.96	-2.04373	1.96933e-73	1.47973e-71	1	RCSD1
ENSG00000088538	796.284	7.78271	3.55459e-73	2.66208e-71	3	DOCK3
ENSG00000204577	917.476	-3.32178	4.71019e-73	3.51597e-71	19	LILRB3
ENSG00000211891	530.967	11.6458	6.76627e-73	5.03424e-71	14	IGHE
ENSG00000175445	9006.55	6.72131	1.21956e-72	9.04419e-71	8	LPL
ENSG00000106853	213.296	5.6341	1.32825e-72	9.81825e-71	9	PTGR1
ENSG00000148180	30533	3.92534	1.90266e-72	1.40187e-70	9	GSN
ENSG00000147065	20970.5	-1.63088	2.23134e-72	1.63874e-70	X	MSN
ENSG00000090861	1716.14	1.74932	2.57977e-72	1.88854e-70	16	AARS
ENSG00000173597	168.962	-7.5203	2.85593e-72	2.084e-70	4	SULT1B1
ENSG00000196352	1517.86	-2.91958	4.41646e-72	3.21245e-70	1	CD55
ENSG00000141401	387.09	-3.84269	6.39838e-72	4.63923e-70	18	IMPA2
ENSG00000088836	102.878	6.00983	7.0563e-72	5.10003e-70	20	SLC4A11
ENSG00000143878	1669.08	-2.75051	7.09844e-72	5.11425e-70	2	RHOB
ENSG00000088992	204.306	-3.95203	7.41925e-72	5.32852e-70	12	TESC
ENSG00000006704	207.263	9.11068	9.91988e-72	7.10207e-70	7	GTF2IRD1
ENSG00000161905	30299.4	9.3984	1.13994e-71	8.13571e-70	17	ALOX15
ENSG00000146278	4015.91	-1.59133	1.73272e-71	1.23278e-69	6	PNRC1
ENSG00000178038	49.4523	-4.52464	1.8849e-71	1.33687e-69	3	ALS2CL
ENSG00000063438	1356.83	5.90971	1.91876e-71	1.35666e-69	5	AHRR
ENSG00000181444	883.795	-3.85587	2.24816e-71	1.58464e-69	7	ZNF467
ENSG00000196305	2357.61	1.68834	3.16489e-71	2.22392e-69	9	IARS
ENSG00000183283	9954.89	-1.48629	4.08889e-71	2.86436e-69	12	DAZAP2
ENSG00000135604	2465.17	-3.28858	4.13744e-71	2.88948e-69	6	STX11
ENSG00000132329	2584.9	10.6861	6.72959e-71	4.6854e-69	2	RAMP1
ENSG00000117594	1012.32	7.93762	8.1094e-71	5.62886e-69	1	HSD11B1
ENSG00000037897	379.728	2.71428	9.77748e-71	6.76607e-69	12	METTL1
ENSG00000196405	7831.89	3.01078	1.31465e-70	9.06989e-69	14	EVL
ENSG00000205476	341.221	7.17947	1.64476e-70	1.1313e-68	14	CCDC85C
ENSG00000106266	3106.78	3.3986	2.11775e-70	1.45225e-68	7	SNX8
ENSG00000160219	570.821	-1.57751	3.26705e-70	2.23366e-68	X	GAB3
ENSG00000119326	3395.28	7.58122	4.50883e-70	3.07343e-68	9	CTNNAL1
ENSG00000120899	2118.92	-2.73304	4.61122e-70	3.13384e-68	8	PTK2B
ENSG00000110328	770.411	11.442	5.04184e-70	3.41629e-68	11	GALNT18
ENSG00000174307	595.891	9.88258	6.72167e-70	4.54102e-68	1	PHLDA3
ENSG00000149573	65.7591	-7.0475	1.57605e-69	1.0616e-67	11	MPZL2
ENSG00000114251	2286.8	8.88226	2.11261e-69	1.41882e-67	3	WNT5A
ENSG00000116962	720.303	-4.18462	2.15877e-69	1.44555e-67	1	NID1
ENSG00000137857	291.415	10.4858	2.2613e-69	1.50977e-67	15	DUOX1
ENSG00000107719	898.711	6.9072	3.87721e-69	2.58107e-67	10	PALD1
ENSG00000014914	375.62	-4.9029	7.28683e-69	4.83671e-67	1	MTMR11
ENSG00000175309	701.357	-1.80637	1.00387e-68	6.64395e-67	5	PHYKPL
ENSG00000082074	3997.8	-2.6017	1.89495e-68	1.2505e-66	5	FYB
ENSG00000163686	522.089	2.36206	2.0511e-68	1.34964e-66	3	ABHD6
ENSG00000101846	395.588	-1.9522	2.58023e-68	1.69291e-66	X	STS
ENSG00000245060	826.711	2.88746	2.74183e-68	1.79377e-66	5	LINC00847
ENSG00000188060	226.631	8.20741	3.04112e-68	1.98387e-66	1	RAB42
ENSG00000167642	6091.69	3.11822	3.315e-68	2.15636e-66	19	SPINT2
ENSG00000184863	1539.95	-1.49141	3.9002e-68	2.5298e-66	7	RBM33
ENSG00000143801	754.057	2.79329	4.10143e-68	2.65277e-66	1	PSEN2
ENSG00000136305	601.466	-3.96675	5.48289e-68	3.53623e-66	14	CIDEB
ENSG00000164674	153.408	-2.74265	6.25526e-68	4.02298e-66	6	SYTL3
ENSG00000179761	141.31	4.66086	7.3699e-68	4.7265e-66	17	PIPOX
ENSG00000276600	1176.62	7.32552	8.76548e-68	5.60572e-66	1	RAB7B
ENSG00000114554	1630.74	3.58645	1.12734e-67	7.1894e-66	3	PLXNA1
ENSG00000079215	462.442	3.88333	1.16526e-67	7.4105e-66	5	SLC1A3
ENSG00000163803	294.295	-3.26688	1.23737e-67	7.8471e-66	2	PLB1
ENSG00000099250	4294.77	5.72189	1.54752e-67	9.78678e-66	10	NRP1
ENSG00000163687	402.618	7.97945	2.07139e-67	1.30635e-65	3	DNASE1L3
ENSG00000104894	3436.45	-4.38017	3.08916e-67	1.94284e-65	19	CD37
ENSG00000137502	564.396	6.10958	4.15139e-67	2.60371e-65	11	RAB30
ENSG00000007264	2522.35	6.40278	5.46346e-67	3.41722e-65	19	MATK
ENSG00000122641	858.526	7.58656	7.47718e-67	4.66392e-65	7	INHBA
ENSG00000141682	380.001	-0.278158	1.62377e-66	1.01006e-64	18	PMAIP1
ENSG00000164935	1973.49	10.0345	1.70891e-66	1.06013e-64	8	DCSTAMP
ENSG00000184831	144.311	2.89493	2.379e-66	1.47181e-64	X	APOO
ENSG00000159640	2220.14	7.68271	2.7829e-66	1.71703e-64	17	ACE
ENSG00000160214	481.727	2.35953	2.92376e-66	1.79906e-64	21	RRP1
ENSG00000088543	345.89	5.34203	3.35371e-66	2.05805e-64	3	C3orf18
ENSG00000148484	2953.12	1.33697	5.06857e-66	3.10205e-64	10	RSU1
ENSG00000225873	25.2241	-8.03345	1.13271e-65	6.91377e-64	3	LINC00694
ENSG00000084676	1820.39	-1.7842	1.27253e-65	7.74642e-64	2	NCOA1
ENSG00000170113	565.303	4.22114	1.46085e-65	8.86912e-64	15	NIPA1
ENSG00000130208	559.271	9.45201	1.48214e-65	8.97442e-64	19	APOC1
ENSG00000134250	8911.12	-2.31501	2.21135e-65	1.33543e-63	1	NOTCH2
ENSG00000101335	1098.4	7.80619	3.30293e-65	1.98936e-63	20	MYL9
ENSG00000072134	369.804	4.08536	4.53936e-65	2.72685e-63	17	EPN2
ENSG00000161791	3538.46	2.89115	7.07657e-65	4.2398e-63	12	FMNL3
ENSG00000087095	658.649	1.91891	7.10227e-65	4.24402e-63	17	NLK
ENSG00000147894	1017.8	-3.01488	8.54753e-65	5.09428e-63	9	C9orf72
ENSG00000184584	707.811	-4.37347	8.66411e-65	5.15028e-63	5	TMEM173
ENSG00000131781	85.1453	-3.53127	9.86626e-65	5.84961e-63	1	FMO5
ENSG00000091483	1122.1	1.7013	1.0035e-64	5.9342e-63	1	FH
ENSG00000123146	4991.05	-3.02126	1.06767e-64	6.29733e-63	19	CD97
ENSG00000025039	1579.3	2.52949	1.08344e-64	6.37381e-63	6	RRAGD
ENSG00000007202	21353	1.88802	1.88713e-64	1.10733e-62	17	KIAA0100
ENSG00000172164	413.066	-3.95609	3.00628e-64	1.75949e-62	8	SNTB1
ENSG00000259590	237.096	10.2357	3.18229e-64	1.85772e-62	15	RP11-20G13.3
ENSG00000279491	24.6774	-6.1943	3.98469e-64	2.32019e-62	11	RP11-810P12.7
ENSG00000221869	1748.78	-4.38161	5.03163e-64	2.92232e-62	8	CEBPD
ENSG00000257335	73.8232	-10.456	6.1464e-64	3.56069e-62	7	MGAM
ENSG00000187554	302.954	-3.58466	7.95765e-64	4.59827e-62	1	TLR5
ENSG00000214176	786.109	-2.99552	1.14182e-63	6.58123e-62	17	PLEKHM1P
ENSG00000122224	517.005	5.05307	1.32717e-63	7.63024e-62	1	LY9
ENSG00000197471	20820	2.14684	2.25993e-63	1.29601e-61	16	SPN
ENSG00000188352	721.01	1.77379	2.72432e-63	1.55841e-61	9	FOCAD
ENSG00000197077	1328.94	8.45098	3.11467e-63	1.77723e-61	22	KIAA1671
ENSG00000143179	488.484	1.17557	3.57018e-63	2.03206e-61	1	UCK2
ENSG00000167173	3254.03	-3.1399	5.51762e-63	3.13266e-61	15	C15orf39
ENSG00000196639	476.198	7.78014	5.67955e-63	3.21658e-61	3	HRH1
ENSG00000171174	131.837	-5.35425	8.27249e-63	4.67345e-61	2	RBKS
ENSG00000197632	38.3688	-8.6626	8.55468e-63	4.8209e-61	18	SERPINB2
ENSG00000086300	781.811	-2.16176	8.87115e-63	4.9869e-61	7	SNX10
ENSG00000169239	166.727	-3.36812	9.30788e-63	5.21952e-61	X	CA5B
ENSG00000185215	8356.88	-2.83123	9.41075e-63	5.26424e-61	14	TNFAIP2
ENSG00000072401	610.342	-1.98486	1.21827e-62	6.79811e-61	10	UBE2D1
ENSG00000165097	1289.74	-2.20648	1.2477e-62	6.9453e-61	6	KDM1B
ENSG00000165178	322.307	-4.64404	1.30243e-62	7.23229e-61	7	NCF1C
ENSG00000144649	102.408	7.8987	1.84677e-62	1.023e-60	3	FAM198A
ENSG00000197558	71.9492	-6.40158	1.90074e-62	1.05034e-60	7	SSPO
ENSG00000186354	30.6038	-4.5398	2.03471e-62	1.12165e-60	9	C9orf47
ENSG00000126262	65.1391	-8.46437	2.09962e-62	1.15464e-60	19	FFAR2
ENSG00000100554	1055.48	2.13663	2.17568e-62	1.19358e-60	14	ATP6V1D
ENSG00000102409	827.169	2.05141	3.66717e-62	2.00698e-60	X	BEX4
ENSG00000267534	951.163	3.37373	3.778e-62	2.06268e-60	19	S1PR2
ENSG00000021355	2596.5	-1.41539	4.29929e-62	2.34167e-60	6	SERPINB1
ENSG00000075340	569.373	5.05383	4.62807e-62	2.51473e-60	2	ADD2
ENSG00000104081	942.703	-2.15431	4.934e-62	2.67458e-60	15	BMF
ENSG00000123240	446.529	4.0665	5.02892e-62	2.71956e-60	10	OPTN
ENSG00000105122	391.916	-4.32259	6.21071e-62	3.35069e-60	19	RASAL3
ENSG00000257017	25.9226	-11.4916	6.8091e-62	3.66484e-60	16	HP
ENSG00000225828	106.604	-2.55716	7.14699e-62	3.83763e-60	1	FAM229A
ENSG00000077585	1829.85	3.02803	8.6825e-62	4.65117e-60	1	GPR137B
ENSG00000259834	35.3642	-5.56434	9.13281e-62	4.88091e-60	1	RP11-284N8.3
ENSG00000106948	3875.52	-1.9162	1.04885e-61	5.59231e-60	9	AKNA
ENSG00000148450	60.3034	-3.55873	1.23567e-61	6.57301e-60	10	MSRB2
ENSG00000110092	839.892	9.58025	1.51172e-61	8.02271e-60	11	CCND1
ENSG00000163235	1332.74	3.99255	1.64208e-61	8.69426e-60	2	TGFA
ENSG00000106780	3682.41	-3.33984	1.78875e-61	9.44881e-60	9	MEGF9
ENSG00000250510	228.86	-5.17175	4.19579e-61	2.21124e-59	12	GPR162
ENSG00000123685	549.858	3.52228	4.32751e-61	2.27539e-59	1	BATF3
ENSG00000148660	538.552	-1.37654	4.36494e-61	2.28979e-59	10	CAMK2G
ENSG00000197694	9222.93	2.83338	4.5935e-61	2.40414e-59	9	SPTAN1
ENSG00000134668	1270.72	8.60968	4.61687e-61	2.41083e-59	1	SPOCD1
ENSG00000276797	21.1975	-11.2055	5.2282e-61	2.72381e-59	19	MIR24-2
ENSG00000102970	9499.35	10.9066	5.67314e-61	2.94887e-59	16	CCL17
ENSG00000130558	74.6619	-6.10213	5.92362e-61	3.07205e-59	9	OLFM1
ENSG00000023171	168.744	-3.73131	6.56588e-61	3.3974e-59	11	GRAMD1B
ENSG00000102575	18397	4.89021	8.37589e-61	4.32412e-59	19	ACP5
ENSG00000181915	2454.7	2.54674	8.92163e-61	4.59545e-59	10	ADO
ENSG00000186854	460.942	4.62953	9.85513e-61	5.06482e-59	2	TRABD2A
ENSG00000168010	2264.18	-3.19999	1.80728e-60	9.26721e-59	11	ATG16L2
ENSG00000204305	125.515	-3.24955	1.96081e-60	1.00318e-58	6	AGER
ENSG00000166928	273.085	-3.93759	2.30805e-60	1.17819e-58	11	MS4A14
ENSG00000227825	173.386	-5.22209	3.33837e-60	1.70033e-58	12	SLC9A7P1
ENSG00000178826	33.7875	6.45761	3.41691e-60	1.73645e-58	7	TMEM139
ENSG00000197461	225.295	5.41121	3.61115e-60	1.83107e-58	7	PDGFA
ENSG00000167701	509.416	7.62997	4.61764e-60	2.33622e-58	8	GPT
ENSG00000137491	2769.29	9.10639	5.51596e-60	2.78452e-58	11	SLCO2B1
ENSG00000188820	141.798	-2.98356	9.07553e-60	4.57129e-58	6	FAM26F
ENSG00000121933	387.348	4.66368	1.47664e-59	7.42135e-58	1	ADORA3
ENSG00000162231	2604.62	-1.73908	2.09197e-59	1.04907e-57	11	NXF1
ENSG00000109501	1365.96	6.14715	2.20332e-59	1.10248e-57	4	WFS1
ENSG00000109787	1655.96	-1.96529	2.23075e-59	1.11376e-57	4	KLF3
ENSG00000088367	1021.37	9.99735	2.56807e-59	1.27937e-57	20	EPB41L1
ENSG00000213557	19.8677	-5.95149	2.87025e-59	1.42679e-57	9	RP11-240E2.2
ENSG00000278535	1392.41	6.11349	3.492e-59	1.73208e-57	17	DHRS11
ENSG00000137265	4460.74	4.06299	3.69377e-59	1.82818e-57	6	IRF4
ENSG00000185338	956.335	6.07877	3.78081e-59	1.8672e-57	16	SOCS1
ENSG00000198844	50.1047	7.10303	4.63428e-59	2.28373e-57	17	ARHGEF15
ENSG00000067057	6853.55	4.41703	4.70059e-59	2.31141e-57	10	PFKP
ENSG00000133808	134.775	-3.20396	4.77286e-59	2.34189e-57	11	MICALCL
ENSG00000181826	198.303	-1.84172	5.46877e-59	2.67758e-57	4	RELL1
ENSG00000204472	1280.11	-4.82516	6.95658e-59	3.39872e-57	6	AIF1
ENSG00000137757	12.7461	-8.05313	7.50775e-59	3.66015e-57	11	CASP5
ENSG00000279430	14.0814	-10.6125	1.54629e-58	7.52229e-57	1	RP11-190A12.9
ENSG00000184602	1603.95	-2.16304	1.64339e-58	7.97763e-57	16	SNN
ENSG00000100784	80.7188	-3.32071	2.62086e-58	1.26956e-56	14	RPS6KA5
ENSG00000023892	747.53	-1.94255	2.93869e-58	1.42049e-56	6	DEF6
ENSG00000186188	322.78	5.2859	3.21966e-58	1.55301e-56	10	FFAR4
ENSG00000171777	1458.48	-4.89129	3.60007e-58	1.73283e-56	19	RASGRP4
ENSG00000087586	167.088	3.78218	3.71583e-58	1.78477e-56	20	AURKA
ENSG00000171729	489.561	2.74014	3.88861e-58	1.86383e-56	1	TMEM51
ENSG00000231346	205.856	5.66814	4.01092e-58	1.91842e-56	1	LINC01160
ENSG00000183401	354.833	-2.76325	5.47462e-58	2.61301e-56	19	CCDC159
ENSG00000139514	1712.76	1.26284	6.78262e-58	3.23054e-56	13	SLC7A1
ENSG00000234964	87.8662	8.98143	7.52969e-58	3.57888e-56	11	FABP5P7
ENSG00000273151	67.3485	-3.98791	7.87773e-58	3.7365e-56	7	RP11-449P15.2
ENSG00000130775	4742.66	-2.54915	1.02781e-57	4.86491e-56	1	THEMIS2
ENSG00000198624	3806.06	-1.57312	1.2461e-57	5.88586e-56	5	CCDC69
ENSG00000130741	2146.86	-1.61415	2.07968e-57	9.80292e-56	X	EIF2S3
ENSG00000120217	1728.22	7.60606	2.52932e-57	1.18977e-55	9	CD274
ENSG00000116729	203.803	-6.84873	2.64485e-57	1.24155e-55	1	WLS
ENSG00000160213	14444.1	3.4325	2.69158e-57	1.26089e-55	21	CSTB
ENSG00000162367	1248.1	7.0549	2.81918e-57	1.31795e-55	1	TAL1
ENSG00000101160	50259.6	2.34742	2.9437e-57	1.37335e-55	20	CTSZ
ENSG00000162734	9120.17	1.72525	2.98025e-57	1.38755e-55	1	PEA15
ENSG00000128815	13568.3	2.75984	3.82571e-57	1.77755e-55	10	WDFY4
ENSG00000163131	29594.1	-2.63325	4.12858e-57	1.91437e-55	1	CTSS
ENSG00000163293	180.729	9.05116	4.54097e-57	2.10131e-55	4	NIPAL1
ENSG00000179361	160.59	-2.84455	4.93355e-57	2.27834e-55	15	ARID3B
ENSG00000203709	129.392	-4.62772	5.73941e-57	2.64512e-55	1	C1orf132
ENSG00000173762	70.3218	-6.23142	6.59178e-57	3.03182e-55	17	CD7
ENSG00000163660	2815.86	-2.29422	8.85243e-57	4.06337e-55	3	CCNL1
ENSG00000010810	1587.35	-2.39187	9.89827e-57	4.53428e-55	6	FYN
ENSG00000133961	2795.39	-1.37068	1.11375e-56	5.09173e-55	14	NUMB
ENSG00000272888	730.705	-2.08795	1.558e-56	7.10842e-55	15	LINC01578
ENSG00000246273	126.383	5.05289	1.57435e-56	7.16866e-55	11	SBF2-AS1
ENSG00000157557	1665.42	-4.07667	1.74056e-56	7.90965e-55	21	ETS2
ENSG00000218809	21.5618	-8.8507	2.00729e-56	9.10356e-55	6	RP1-229K20.5
ENSG00000175155	1101.2	-1.57355	2.01439e-56	9.1176e-55	17	YPEL2
ENSG00000128654	248.13	2.15359	2.3009e-56	1.03938e-54	2	MTX2
ENSG00000197879	2390.16	3.5153	2.46275e-56	1.11029e-54	17	MYO1C
ENSG00000170017	6746.34	3.61758	2.48499e-56	1.1181e-54	3	ALCAM
ENSG00000234290	78.6784	-5.23959	2.49968e-56	1.12249e-54	5	AC116366.6
ENSG00000120053	454.207	2.53172	2.82367e-56	1.26548e-54	10	GOT1
ENSG00000134256	415.039	-5.47967	2.87984e-56	1.28812e-54	1	CD101
ENSG00000127954	238.245	-6.34639	4.20409e-56	1.87675e-54	7	STEAP4
ENSG00000173757	1557.71	-1.3472	4.70491e-56	2.09622e-54	17	STAT5B
ENSG00000132535	510.492	-2.11494	6.41265e-56	2.8515e-54	17	DLG4
ENSG00000104067	74.5321	8.31518	8.01542e-56	3.55725e-54	15	TJP1
ENSG00000178202	302.703	2.1943	9.62143e-56	4.2617e-54	11	KDELC2
ENSG00000169429	5088.67	-2.57421	1.1314e-55	5.00169e-54	4	CXCL8
ENSG00000177989	625.692	-4.52524	1.23704e-55	5.4581e-54	22	ODF3B
ENSG00000128881	427.052	-2.17626	1.29739e-55	5.7133e-54	15	TTBK2
ENSG00000139974	1153.82	3.95437	1.52178e-55	6.6885e-54	14	SLC38A6
ENSG00000136830	12505.9	2.49758	1.63945e-55	7.19177e-54	9	FAM129B
ENSG00000136052	1320.87	7.19311	1.8674e-55	8.17596e-54	12	SLC41A2
ENSG00000188404	3302.01	-9.01701	2.04113e-55	8.91945e-54	1	SELL
ENSG00000005884	504.353	8.4213	2.12731e-55	9.27826e-54	17	ITGA3
ENSG00000162520	65.3104	5.64017	2.47001e-55	1.07523e-53	1	SYNC
ENSG00000117593	577.578	1.65755	3.05126e-55	1.32572e-53	1	DARS2
ENSG00000243660	58.792	-2.94242	3.4387e-55	1.49122e-53	10	ZNF487
ENSG00000137752	1391.95	-2.92509	4.10409e-55	1.77638e-53	11	CASP1
ENSG00000087074	7832.84	-2.55349	4.98118e-55	2.15193e-53	19	PPP1R15A
ENSG00000141337	256.216	-1.78249	7.22598e-55	3.11579e-53	17	ARSG
ENSG00000198369	1136.82	3.93367	7.57788e-55	3.26135e-53	2	SPRED2
ENSG00000152207	114.451	-4.52994	8.02565e-55	3.44755e-53	13	CYSLTR2
ENSG00000185989	862.089	-2.23655	8.14139e-55	3.49068e-53	13	RASA3
ENSG00000170458	6415.62	-9.76244	2.54231e-54	1.08799e-52	5	CD14
ENSG00000148483	669.507	7.87879	2.56373e-54	1.09509e-52	10	TMEM236
ENSG00000128918	5293.66	6.8903	2.72815e-54	1.16314e-52	15	ALDH1A2
ENSG00000119812	529.75	2.36379	2.79407e-54	1.18902e-52	2	FAM98A
ENSG00000178996	1504.84	-2.39115	3.22206e-54	1.36859e-52	5	SNX18
ENSG00000198189	1327.01	-2.06047	3.31011e-54	1.40338e-52	4	HSD17B11
ENSG00000224032	118.392	-2.04101	3.58335e-54	1.5164e-52	5	EPB41L4A-AS1
ENSG00000160209	8503	1.56846	4.91137e-54	2.07453e-52	21	PDXK
ENSG00000170006	807.668	-4.5101	8.12145e-54	3.4241e-52	4	TMEM154
ENSG00000249242	51.5982	11.9938	9.64758e-54	4.06001e-52	4	TMEM150C
ENSG00000269220	81.4698	-4.5532	1.34571e-53	5.65272e-52	22	LINC00528
ENSG00000231113	132.592	-3.03743	1.39071e-53	5.83099e-52	6	RP3-475N16.1
ENSG00000079308	2309.8	3.14637	1.94259e-53	8.11978e-52	2	TNS1
ENSG00000148737	381.412	-3.70381	1.94373e-53	8.11978e-52	10	TCF7L2
ENSG00000198954	306.708	2.62788	2.06701e-53	8.61896e-52	10	KIAA1279
ENSG00000116574	565.019	-3.05175	2.3254e-53	9.67866e-52	1	RHOU
ENSG00000253692	42.6996	11.3736	2.5285e-53	1.05048e-51	14	IGHEP1
ENSG00000136158	619.382	4.88895	2.81691e-53	1.16817e-51	13	SPRY2
ENSG00000153814	820.037	-2.69386	3.47105e-53	1.43683e-51	7	JAZF1
ENSG00000145014	70.159	6.72755	3.54312e-53	1.464e-51	3	TMEM44
ENSG00000196743	42420.2	3.8765	4.12788e-53	1.70253e-51	5	GM2A
ENSG00000104472	608.991	-1.62946	5.68805e-53	2.34177e-51	8	CHRAC1
ENSG00000111424	2235.61	1.30487	7.25289e-53	2.98062e-51	12	VDR
ENSG00000162747	29.4897	-11.6834	7.45946e-53	3.05999e-51	1	FCGR3B
ENSG00000099194	6812.2	5.99911	1.20853e-52	4.94868e-51	10	SCD
ENSG00000185862	8512.88	-1.57003	1.24228e-52	5.07775e-51	17	EVI2B
ENSG00000158023	89.8539	5.54351	1.26245e-52	5.15092e-51	12	WDR66
ENSG00000163739	49.1084	-4.72777	1.38533e-52	5.6422e-51	4	CXCL1
ENSG00000174574	3091.91	1.6478	1.62113e-52	6.57902e-51	1	AKIRIN1
ENSG00000220205	1061.78	-1.51222	1.6184e-52	6.57902e-51	17	VAMP2
ENSG00000162813	474.236	2.43662	1.73133e-52	7.01375e-51	1	BPNT1
ENSG00000186074	881.399	-4.98348	1.96869e-52	7.96115e-51	17	CD300LF
ENSG00000101310	2266.43	0.849628	2.06361e-52	8.33019e-51	20	SEC23B
ENSG00000169926	5253.7	-1.61144	3.79834e-52	1.53056e-50	15	KLF13
ENSG00000120738	6892.39	-2.01465	3.8496e-52	1.54848e-50	5	EGR1
ENSG00000213203	226.253	-4.1734	4.08725e-52	1.64117e-50	7	GIMAP1
ENSG00000173085	257.283	-1.76242	6.41602e-52	2.57172e-50	4	COQ2
ENSG00000136059	127.743	-2.89736	6.98447e-52	2.79465e-50	3	VILL
ENSG00000005513	137.822	12.4452	7.35772e-52	2.93883e-50	16	SOX8
ENSG00000044446	787.9	-1.60293	8.66779e-52	3.45603e-50	X	PHKA2
ENSG00000176871	3767.3	1.83742	1.0024e-51	3.9898e-50	12	WSB2
ENSG00000106351	476.669	4.09286	1.03142e-51	4.09812e-50	7	AGFG2
ENSG00000137809	278.84	7.06286	1.75697e-51	6.96881e-50	15	ITGA11
ENSG00000138758	2841.63	3.33443	1.91526e-51	7.58342e-50	4	SEPT11
ENSG00000160908	613.581	-1.22597	2.50014e-51	9.88207e-50	7	ZNF394
ENSG00000005471	135.806	4.11991	2.52594e-51	9.96676e-50	7	ABCB4
ENSG00000095015	2559.14	-2.87986	2.62066e-51	1.03226e-49	5	MAP3K1
ENSG00000119979	129.61	-1.77496	2.79963e-51	1.10085e-49	10	FAM45A
ENSG00000160963	25.8988	8.33057	3.35512e-51	1.317e-49	7	COL26A1
ENSG00000280407	62.7488	-4.26511	3.38994e-51	1.32838e-49	17	RP13-516M14.8
ENSG00000179241	231.326	-3.94364	3.40978e-51	1.33386e-49	11	LDLRAD3
ENSG00000162723	34.9308	6.12279	3.45878e-51	1.3507e-49	1	SLAMF9
ENSG00000126603	128.781	5.57457	3.73883e-51	1.45757e-49	16	GLIS2
ENSG00000027001	207.909	2.61989	4.33158e-51	1.68576e-49	13	MIPEP
ENSG00000175215	3581.1	-1.67849	5.04597e-51	1.96044e-49	12	CTDSP2
ENSG00000154930	541.513	-2.20777	5.49208e-51	2.13012e-49	20	ACSS1
ENSG00000177469	686.568	9.01605	5.85652e-51	2.26761e-49	17	PTRF
ENSG00000155465	3727.19	-2.60597	6.61741e-51	2.55787e-49	14	SLC7A7
ENSG00000213903	627.436	-3.46106	7.12505e-51	2.74942e-49	14	LTB4R
ENSG00000179933	1342	3.1737	7.68629e-51	2.96098e-49	14	C14orf119
ENSG00000172932	1837.95	-2.03882	8.01708e-51	3.08319e-49	11	ANKRD13D
ENSG00000145335	55.7766	-3.33829	8.69509e-51	3.3383e-49	4	SNCA
ENSG00000069869	48.5135	-3.13737	9.13043e-51	3.49954e-49	15	NEDD4
ENSG00000113494	62.5395	-3.3542	1.1563e-50	4.42445e-49	5	PRLR
ENSG00000143369	1796.47	7.42971	1.16207e-50	4.43907e-49	1	ECM1
ENSG00000090382	99104.1	-3.20265	1.16829e-50	4.45535e-49	12	LYZ
ENSG00000117090	278.776	6.17755	1.18632e-50	4.509e-49	1	SLAMF1
ENSG00000132122	112.895	-3.92338	1.18547e-50	4.509e-49	1	SPATA6
ENSG00000124920	94.8685	4.49	1.25169e-50	4.74954e-49	11	MYRF
ENSG00000144681	499.678	6.62222	1.52134e-50	5.76313e-49	3	STAC
ENSG00000073756	1655.15	-5.65175	1.67597e-50	6.33833e-49	1	PTGS2
ENSG00000050405	1230.05	5.46137	1.74442e-50	6.58627e-49	12	LIMA1
ENSG00000197724	995.967	-1.23706	1.76631e-50	6.65786e-49	9	PHF2
ENSG00000146070	4252.85	2.80597	1.78681e-50	6.72402e-49	6	PLA2G7
ENSG00000164251	51.9253	-10.0408	1.93264e-50	7.26081e-49	5	F2RL1
ENSG00000066923	286.645	5.67965	2.3349e-50	8.7576e-49	7	STAG3
ENSG00000225101	43.0934	-5.223	2.34504e-50	8.78118e-49	11	OR52K3P
ENSG00000120616	732.126	-1.459	2.49991e-50	9.34571e-49	10	EPC1
ENSG00000116977	2128.11	-1.55634	2.55052e-50	9.5193e-49	1	LGALS8
ENSG00000040531	4002.9	3.71329	2.75043e-50	1.02486e-48	17	CTNS
ENSG00000121966	3033.76	-0.822263	2.96966e-50	1.10474e-48	2	CXCR4
ENSG00000197386	7344.32	0.969319	3.26634e-50	1.21313e-48	4	HTT
ENSG00000104154	653.242	6.52805	3.46128e-50	1.28344e-48	15	SLC30A4
ENSG00000007384	167.048	6.15213	3.56199e-50	1.31863e-48	16	RHBDF1
ENSG00000164305	903.476	2.68628	3.72379e-50	1.37629e-48	4	CASP3
ENSG00000279283	20.882	-6.3625	4.55277e-50	1.67995e-48	12	RP11-417L19.5
ENSG00000270629	107.514	-3.47348	4.6552e-50	1.71497e-48	1	NBPF14
ENSG00000091262	34.4788	-4.5047	6.58413e-50	2.42166e-48	16	ABCC6
ENSG00000188001	196.776	5.62654	6.73126e-50	2.47178e-48	3	TPRG1
ENSG00000103381	3708.71	-1.80013	6.91474e-50	2.53507e-48	16	CPPED1
ENSG00000081791	1004.74	-1.97094	7.34139e-50	2.68716e-48	5	KIAA0141
ENSG00000162706	145.036	10.1837	8.04409e-50	2.93964e-48	1	CADM3
ENSG00000255197	1045.28	-2.51134	8.38141e-50	3.05801e-48	11	RP11-750H9.5
ENSG00000083457	2049.9	3.47826	9.7028e-50	3.53446e-48	17	ITGAE
ENSG00000258476	10.9904	-10.2554	1.15293e-49	4.19311e-48	15	RP11-76E17.3
ENSG00000185168	22.2878	-7.16067	1.48543e-49	5.39373e-48	17	LINC00482
ENSG00000185567	114.358	7.5744	1.56383e-49	5.66938e-48	14	AHNAK2
ENSG00000120162	840.099	2.25601	1.61796e-49	5.85631e-48	9	MOB3B
ENSG00000184232	452.765	-3.55377	1.70684e-49	6.16818e-48	11	OAF
ENSG00000198019	16.892	-5.55907	1.74333e-49	6.29009e-48	1	FCGR1B
ENSG00000176720	41.4327	11.047	1.87756e-49	6.76366e-48	2	BOK
ENSG00000228742	75.2316	8.12634	1.88406e-49	6.77637e-48	7	RP5-884M6.1
ENSG00000151650	500.284	-4.53708	1.96711e-49	7.06391e-48	10	VENTX
ENSG00000138135	1675.41	7.83615	1.99231e-49	7.14315e-48	10	CH25H
ENSG00000140332	2594.76	-2.59566	2.03812e-49	7.29588e-48	15	TLE3
ENSG00000143322	3006.42	2.41036	2.71211e-49	9.69335e-48	1	ABL2
ENSG00000243978	27.6251	10.8213	2.76619e-49	9.87112e-48	X	RGAG1
ENSG00000101916	1944.65	-2.21194	2.93841e-49	1.04693e-47	X	TLR8
ENSG00000070759	111.462	-1.73118	3.0071e-49	1.06973e-47	1	TESK2
ENSG00000111186	401.173	4.82375	3.04863e-49	1.08281e-47	12	WNT5B
ENSG00000165959	890.249	-2.83722	3.14421e-49	1.11502e-47	14	CLMN
ENSG00000182704	263.216	10.1861	3.66256e-49	1.29682e-47	11	TSKU
ENSG00000161929	10231	1.97676	3.8983e-49	1.37815e-47	17	SCIMP
ENSG00000144579	2448.38	-1.90002	4.54226e-49	1.60331e-47	2	CTDSP1
ENSG00000104356	254.331	2.45854	4.72628e-49	1.66568e-47	8	POP1
ENSG00000105643	1033.98	-1.82918	5.21136e-49	1.8338e-47	19	ARRDC2
ENSG00000153234	1703.15	-3.1688	5.91999e-49	2.07994e-47	2	NR4A2
ENSG00000197646	499.721	7.83378	5.99877e-49	2.10438e-47	9	PDCD1LG2
ENSG00000160593	3883.75	-2.97789	7.53527e-49	2.63931e-47	11	AMICA1
ENSG00000198625	1267.81	-2.81369	7.58499e-49	2.65265e-47	1	MDM4
ENSG00000213347	64.0823	-3.33296	9.09361e-49	3.17537e-47	5	MXD3
ENSG00000171992	383.162	6.94781	1.12833e-48	3.93393e-47	5	SYNPO
ENSG00000170323	2189.79	9.76022	1.1316e-48	3.93933e-47	8	FABP4
ENSG00000181804	195.651	-1.678	1.26863e-48	4.40959e-47	3	SLC9A9
ENSG00000100266	2560.01	0.767382	1.43527e-48	4.98123e-47	22	PACSIN2
ENSG00000145632	149.649	-0.753185	1.82665e-48	6.32987e-47	5	PLK2
ENSG00000171574	132.866	2.03349	2.05195e-48	7.09983e-47	19	ZNF584
ENSG00000117450	4062.82	2.02547	2.12363e-48	7.33667e-47	1	PRDX1
ENSG00000066583	446.717	1.78657	2.17596e-48	7.50607e-47	5	ISOC1
ENSG00000101017	1669.98	4.00166	2.41376e-48	8.31377e-47	20	CD40
ENSG00000169758	116.717	8.98869	2.42468e-48	8.33879e-47	15	C15orf27
ENSG00000120949	81.5793	-4.51476	2.61897e-48	8.99337e-47	1	TNFRSF8
ENSG00000163406	60.3571	-4.52851	3.49715e-48	1.19909e-46	3	SLC15A2
ENSG00000138439	266.522	-2.64307	3.71613e-48	1.27226e-46	2	FAM117B
ENSG00000100804	869.092	2.75951	4.64014e-48	1.58622e-46	14	PSMB5
ENSG00000128595	3349.64	1.57987	5.69395e-48	1.94354e-46	7	CALU
ENSG00000108950	1004	5.61295	6.012e-48	2.04903e-46	17	FAM20A
ENSG00000103966	4364.19	2.05566	6.36311e-48	2.16545e-46	15	EHD4
ENSG00000177169	1157.27	-1.92943	6.56036e-48	2.22925e-46	12	ULK1
ENSG00000081189	734.57	-4.67751	7.78399e-48	2.64111e-46	5	MEF2C
ENSG00000105655	1427.35	4.97409	8.1125e-48	2.74439e-46	19	ISYNA1
ENSG00000153786	3514.5	-1.35322	8.11058e-48	2.74439e-46	16	ZDHHC7
ENSG00000198873	108.521	-3.59171	8.22078e-48	2.77689e-46	10	GRK5
ENSG00000100714	1673.33	2.11735	1.16555e-47	3.93128e-46	14	MTHFD1
ENSG00000158805	640.388	-1.85964	1.51789e-47	5.10454e-46	16	ZNF276
ENSG00000198959	29149.3	8.17909	1.51628e-47	5.10454e-46	20	TGM2
ENSG00000198829	1875.75	8.02279	1.52665e-47	5.12644e-46	3	SUCNR1
ENSG00000137161	2499.48	-2.05216	1.60227e-47	5.37244e-46	6	CNPY3
ENSG00000182287	1802.85	-2.66012	1.64994e-47	5.52416e-46	X	AP1S2
ENSG00000128872	286.986	-3.85865	1.82787e-47	6.11089e-46	15	TMOD2
ENSG00000172967	84.1335	11.8571	2.06103e-47	6.88028e-46	22	XKR3
ENSG00000165879	263.368	-3.72976	2.34769e-47	7.82574e-46	10	FRAT1
ENSG00000150457	768.049	-1.06325	2.90786e-47	9.67883e-46	13	LATS2
ENSG00000163453	123.839	-3.75142	2.97312e-47	9.88161e-46	4	IGFBP7
ENSG00000137103	106.638	-5.46923	3.07062e-47	1.01908e-45	9	TMEM8B
ENSG00000157017	17.8611	-5.92239	4.53172e-47	1.5018e-45	3	GHRL
ENSG00000168938	106.927	10.1431	4.80123e-47	1.5888e-45	5	PPIC
ENSG00000168404	559.254	-2.96695	6.33064e-47	2.09187e-45	16	MLKL
ENSG00000163220	15956.5	-7.06533	6.59983e-47	2.17766e-45	1	S100A9
ENSG00000169241	1420.58	1.81648	7.66677e-47	2.52604e-45	1	SLC50A1
ENSG00000158481	5058.9	4.52919	8.02385e-47	2.63987e-45	1	CD1C
ENSG00000171793	565.881	2.23042	8.36563e-47	2.74835e-45	1	CTPS1
ENSG00000179104	286.513	-2.36315	8.51418e-47	2.79312e-45	12	TMTC2
ENSG00000154188	10.5744	-10.1823	9.55938e-47	3.13149e-45	8	ANGPT1
ENSG00000086730	1739.72	-1.85552	9.94589e-47	3.25342e-45	7	LAT2
ENSG00000273356	44.5938	-1.85032	1.07034e-46	3.4962e-45	3	RP11-804H8.6
ENSG00000167208	1592.99	0.765886	1.08776e-46	3.54801e-45	16	SNX20
ENSG00000168386	283.532	5.51891	1.11951e-46	3.64633e-45	3	FILIP1L
ENSG00000153395	1330.03	-1.77672	1.19436e-46	3.88457e-45	5	LPCAT1
ENSG00000172575	225.17	4.23441	1.33674e-46	4.34146e-45	15	RASGRP1
ENSG00000101928	359.691	2.75896	1.41049e-46	4.57445e-45	X	MOSPD1
ENSG00000268518	15.2655	-7.29344	1.43405e-46	4.64423e-45	19	CTD-2545M3.8
ENSG00000186431	813.459	-8.4373	1.50092e-46	4.8539e-45	19	FCAR
ENSG00000068024	739.456	-2.00502	1.76691e-46	5.70598e-45	2	HDAC4
ENSG00000184221	211.782	-10.5479	2.25638e-46	7.27635e-45	21	OLIG1
ENSG00000145687	185.275	-2.18418	2.33674e-46	7.52484e-45	5	SSBP2
ENSG00000135678	4044.48	2.54541	3.15611e-46	1.0149e-44	12	CPM
ENSG00000123352	347.312	2.71402	3.77427e-46	1.21197e-44	12	SPATS2
ENSG00000072954	42.0824	-3.59307	4.27395e-46	1.37049e-44	19	TMEM38A
ENSG00000134247	1093.48	3.43242	4.28391e-46	1.37175e-44	1	PTGFRN
ENSG00000171115	255.703	-3.94992	5.04191e-46	1.61221e-44	7	GIMAP8
ENSG00000131016	925.409	9.17134	5.10736e-46	1.63085e-44	6	AKAP12
ENSG00000129353	1261.44	-3.03151	6.14014e-46	1.95788e-44	19	SLC44A2
ENSG00000145088	81.767	-3.0459	6.68165e-46	2.12757e-44	3	EAF2
ENSG00000115339	61.9012	-3.57581	7.12604e-46	2.2659e-44	2	GALNT3
ENSG00000140455	1968.54	-1.96774	7.6056e-46	2.41502e-44	15	USP3
ENSG00000172738	68.4709	5.32328	8.00091e-46	2.537e-44	6	TMEM217
ENSG00000102007	2665.13	-2.39471	8.34508e-46	2.64245e-44	X	PLP2
ENSG00000072135	3635.89	-1.57377	8.91469e-46	2.8189e-44	2	PTPN18
ENSG00000223949	556.627	11.8896	9.48095e-46	2.9938e-44	1	ROR1-AS1
ENSG00000186318	2133.19	2.29841	9.54732e-46	3.01058e-44	11	BACE1
ENSG00000078237	1185.66	2.28764	1.16596e-45	3.67155e-44	12	C12orf5
ENSG00000142227	2633.26	-2.14498	1.23819e-45	3.89362e-44	19	EMP3
ENSG00000197555	963.517	-1.6068	1.28564e-45	4.03727e-44	14	SIPA1L1
ENSG00000157224	155.387	5.18923	1.70023e-45	5.33185e-44	7	CLDN12
ENSG00000168209	263.726	-4.64089	1.89538e-45	5.93564e-44	10	DDIT4
ENSG00000259225	266.272	6.42529	1.91697e-45	5.995e-44	15	RP11-1008C21.1
ENSG00000102349	143.146	3.53241	2.07354e-45	6.47575e-44	X	KLF8
ENSG00000153898	178.332	4.70125	2.08434e-45	6.50057e-44	1	MCOLN2
ENSG00000188522	391.827	4.44192	3.00764e-45	9.36731e-44	17	FAM83G
ENSG00000162645	1385.76	-1.33233	3.52204e-45	1.09544e-43	1	GBP2
ENSG00000158486	58.7332	11.3123	3.64718e-45	1.13281e-43	16	DNAH3
ENSG00000186047	35.4427	-5.22531	3.75211e-45	1.16382e-43	13	DLEU7
ENSG00000235568	4270.92	-2.79637	4.27648e-45	1.32466e-43	22	NFAM1
ENSG00000108828	7029.48	3.51361	4.31755e-45	1.33557e-43	17	VAT1
ENSG00000137312	1136.42	-1.43465	4.77303e-45	1.47446e-43	6	FLOT1
ENSG00000132475	6951.92	-1.45396	5.45818e-45	1.68155e-43	17	H3F3B
ENSG00000167553	3019.08	3.06206	5.45662e-45	1.68155e-43	12	TUBA1C
ENSG00000152518	7085.3	-2.77852	5.58714e-45	1.71895e-43	2	ZFP36L2
ENSG00000132359	1268.43	-2.55015	7.05158e-45	2.16658e-43	17	RAP1GAP2
ENSG00000133816	2466.18	-1.14848	7.41382e-45	2.2748e-43	11	MICAL2
ENSG00000260807	140.992	8.14681	7.61916e-45	2.33466e-43	16	RP11-161M6.2
ENSG00000260101	328.356	3.52487	7.96648e-45	2.43781e-43	2	RP11-568N6.1
ENSG00000130772	344.222	2.13632	8.03598e-45	2.45577e-43	1	MED18
ENSG00000119686	1634.13	1.48427	9.50719e-45	2.90148e-43	14	FLVCR2
ENSG00000174837	404.608	-9.08399	1.07673e-44	3.28166e-43	19	EMR1
ENSG00000156711	1121.52	2.98787	1.08867e-44	3.31361e-43	6	MAPK13
ENSG00000159314	1984.15	-2.79361	1.15838e-44	3.52107e-43	17	ARHGAP27
ENSG00000164010	271.663	-1.96085	1.22828e-44	3.72858e-43	1	ERMAP
ENSG00000175489	1512.25	-4.16985	1.24733e-44	3.78135e-43	19	LRRC25
ENSG00000146555	100.406	7.77522	1.37611e-44	4.16621e-43	7	SDK1
ENSG00000140577	1229.01	-1.32578	1.49132e-44	4.50901e-43	15	CRTC3
ENSG00000137070	132.12	-2.86562	2.79499e-44	8.43947e-43	9	IL11RA
ENSG00000188921	1168.2	-3.3241	2.95728e-44	8.91768e-43	9	PTPLAD2
ENSG00000155760	104.064	4.56979	3.07554e-44	9.26202e-43	2	FZD7
ENSG00000051009	736.661	-2.65837	3.12089e-44	9.38617e-43	11	FAM160A2
ENSG00000125355	312.561	4.01773	3.22172e-44	9.67664e-43	X	TMEM255A
ENSG00000205730	3641.84	2.5416	3.22923e-44	9.68643e-43	16	ITPRIPL2
ENSG00000099377	1041.64	5.29182	3.3009e-44	9.88837e-43	16	HSD3B7
ENSG00000119457	213.538	-3.25026	4.3691e-44	1.30564e-42	9	SLC46A2
ENSG00000139531	764.825	2.2137	4.3699e-44	1.30564e-42	12	SUOX
ENSG00000096996	146.405	-2.44592	4.425e-44	1.32037e-42	19	IL12RB1
ENSG00000175471	453.561	-3.34718	4.59289e-44	1.36867e-42	5	MCTP1
ENSG00000152413	339.41	4.97591	4.64175e-44	1.38142e-42	5	HOMER1
ENSG00000095319	2559.17	1.31723	5.23895e-44	1.55712e-42	9	NUP188
ENSG00000143851	3337.17	3.43258	5.27111e-44	1.56463e-42	1	PTPN7
ENSG00000090447	102.553	-3.07294	5.44488e-44	1.61411e-42	16	TFAP4
ENSG00000118263	967.013	-3.12304	5.66535e-44	1.67728e-42	2	KLF7
ENSG00000113108	272.31	-3.37783	6.58196e-44	1.94612e-42	5	APBB3
ENSG00000246263	39.4472	-3.00802	6.77711e-44	2.00123e-42	8	KB-431C1.4
ENSG00000213654	3080.23	-2.49382	9.6422e-44	2.84357e-42	6	GPSM3
ENSG00000163435	28.0099	-3.93641	9.92148e-44	2.92215e-42	1	ELF3
ENSG00000258818	18.1712	-5.18209	1.13703e-43	3.34455e-42	14	RNASE4
ENSG00000214274	30.4528	-3.62959	1.24184e-43	3.64812e-42	14	ANG
ENSG00000082512	516.532	3.21878	1.67016e-43	4.90005e-42	1	TRAF5
ENSG00000102879	6733.33	-2.62434	1.77904e-43	5.21279e-42	16	CORO1A
ENSG00000107338	264.714	4.17487	1.7865e-43	5.22792e-42	9	SHB
ENSG00000086289	127.122	5.16159	1.92234e-43	5.61822e-42	7	EPDR1
ENSG00000149635	677.49	9.8902	2.01987e-43	5.89568e-42	20	OCSTAMP
ENSG00000100336	2055.53	7.31529	2.11765e-43	6.17317e-42	22	APOL4
ENSG00000140743	570.67	2.14226	2.18851e-43	6.37159e-42	16	CDR2
ENSG00000140749	12068.6	2.12309	2.46489e-43	7.16706e-42	16	IGSF6
ENSG00000248810	75.7689	-4.01783	2.7907e-43	8.10407e-42	4	RP11-362F19.1
ENSG00000138031	1319.7	3.42058	2.83026e-43	8.20847e-42	2	ADCY3
ENSG00000160111	160.596	-4.1338	3.0625e-43	8.87072e-42	19	CPAMD8
ENSG00000275993	62.3429	-4.17727	4.5082e-43	1.30417e-41	21	CH507-42P11.8
ENSG00000126822	339.798	-6.49743	4.59278e-43	1.32695e-41	14	PLEKHG3
ENSG00000161835	416.663	-4.00131	4.94141e-43	1.42587e-41	12	GRASP
ENSG00000166411	1433.68	0.139022	5.23729e-43	1.50934e-41	15	IDH3A
ENSG00000179855	810.62	8.3093	5.27049e-43	1.51698e-41	19	GIPC3
ENSG00000164828	981.541	-1.35884	6.88242e-43	1.97844e-41	7	SUN1
ENSG00000077782	1127.47	3.8756	7.71742e-43	2.21567e-41	8	FGFR1
ENSG00000105373	2218.22	-1.63766	8.22095e-43	2.35726e-41	19	GLTSCR2
ENSG00000141527	166.891	4.4418	8.77781e-43	2.51377e-41	17	CARD14
ENSG00000135931	123.771	6.75251	9.18699e-43	2.62764e-41	2	ARMC9
ENSG00000124788	4069.32	1.49455	9.50787e-43	2.71601e-41	6	ATXN1
ENSG00000137547	520.34	1.54228	9.56752e-43	2.72962e-41	8	MRPL15
ENSG00000248019	118.46	-3.17836	9.73825e-43	2.77485e-41	4	FAM13A-AS1
ENSG00000214787	39.524	-5.59457	9.7875e-43	2.7854e-41	11	MS4A4E
ENSG00000198513	108.731	4.49798	9.80181e-43	2.78599e-41	14	ATL1
ENSG00000186567	56.534	-2.47939	1.01118e-42	2.87051e-41	19	CEACAM19
ENSG00000124181	253.109	2.86144	1.03768e-42	2.94207e-41	20	PLCG1
ENSG00000261371	11066.4	-0.722781	1.10369e-42	3.12533e-41	17	PECAM1
ENSG00000166523	425.125	-8.94169	1.11179e-42	3.14436e-41	12	CLEC4E
ENSG00000154240	211.276	7.80994	1.16399e-42	3.28791e-41	17	CEP112
ENSG00000161944	475.303	-3.94261	1.19597e-42	3.37406e-41	17	ASGR2
ENSG00000117480	162.812	-3.47252	1.38458e-42	3.90132e-41	1	FAAH
ENSG00000123178	232.559	2.59328	1.39577e-42	3.92798e-41	13	SPRYD7
ENSG00000169136	2266.74	2.3054	1.4119e-42	3.96848e-41	19	ATF5
ENSG00000176595	378.665	-2.28076	1.68183e-42	4.72135e-41	8	KBTBD11
ENSG00000122254	306.221	11.3496	1.78911e-42	5.01633e-41	16	HS3ST2
ENSG00000260401	50.4269	-3.92804	2.01865e-42	5.65296e-41	11	RP11-800A3.4
ENSG00000141458	2681	2.12672	2.12319e-42	5.9384e-41	18	NPC1
ENSG00000119782	86.8711	4.19439	2.43435e-42	6.80036e-41	2	FKBP1B
ENSG00000143387	111.963	-2.78976	2.54416e-42	7.09839e-41	1	CTSK
ENSG00000134698	1754.1	-2.35114	2.82296e-42	7.86663e-41	1	AGO4
ENSG00000110917	3699.74	1.08425	2.88585e-42	8.03206e-41	12	MLEC
ENSG00000161960	861.133	-1.91175	3.03736e-42	8.44341e-41	17	EIF4A1
ENSG00000100365	929.873	-2.03466	3.54739e-42	9.84919e-41	22	NCF4
ENSG00000169228	214.962	-2.92324	3.68392e-42	1.02158e-40	5	RAB24
ENSG00000272449	36.3084	-3.3964	3.78378e-42	1.048e-40	1	RP3-395M20.12
ENSG00000266714	2377.91	-3.71624	3.84898e-42	1.06476e-40	17	MYO15B
ENSG00000149115	563.429	3.25813	4.37419e-42	1.20858e-40	11	TNKS1BP1
ENSG00000118292	366.659	4.20244	4.56878e-42	1.26082e-40	1	C1orf54
ENSG00000121552	705.922	-2.01081	5.25928e-42	1.44961e-40	3	CSTA
ENSG00000116717	433.554	2.93459	5.36216e-42	1.47618e-40	1	GADD45A
ENSG00000076662	2298.29	-2.51449	5.62144e-42	1.54569e-40	19	ICAM3
ENSG00000136315	8.93795	-7.57741	7.09043e-42	1.94726e-40	14	RP11-84C10.2
ENSG00000103184	60.5934	3.64629	7.22472e-42	1.98175e-40	16	SEC14L5
ENSG00000113407	1374.31	1.27959	8.55088e-42	2.34269e-40	5	TARS
ENSG00000164342	88.684	6.42432	9.19477e-42	2.51607e-40	4	TLR3
ENSG00000061938	1863.4	-2.14101	9.90309e-42	2.70665e-40	3	TNK2
ENSG00000123358	2065.39	-4.44309	9.9976e-42	2.7292e-40	12	NR4A1
ENSG00000135049	1206.51	-2.1634	1.04895e-41	2.86004e-40	9	AGTPBP1
ENSG00000272632	13.5273	-7.14015	1.3021e-41	3.54604e-40	4	RP11-362F19.3
ENSG00000105854	727.628	2.91776	1.39367e-41	3.79088e-40	7	PON2
ENSG00000260903	12.7398	-8.0274	1.51185e-41	4.10743e-40	20	XKR7
ENSG00000115902	1294.52	1.74645	1.5189e-41	4.12167e-40	2	SLC1A4
ENSG00000012124	437.018	3.41299	1.55707e-41	4.22021e-40	19	CD22
ENSG00000096093	32.5989	-3.7011	1.63094e-41	4.41516e-40	6	EFHC1
ENSG00000166793	200.218	3.99925	2.04856e-41	5.53915e-40	11	YPEL4
ENSG00000116273	299.722	2.14337	2.08998e-41	5.64443e-40	1	PHF13
ENSG00000066044	1418.27	0.537966	2.25738e-41	6.0821e-40	19	ELAVL1
ENSG00000071246	6473.67	2.36758	2.25568e-41	6.0821e-40	14	VASH1
ENSG00000275888	20.5889	-4.79564	2.27261e-41	6.1159e-40	17	RP13-516M14.10
ENSG00000147010	2353.48	-1.37442	2.48237e-41	6.67252e-40	X	SH3KBP1
ENSG00000235859	98.5462	-1.8441	2.64204e-41	7.09332e-40	7	AC006978.6
ENSG00000105835	2593.69	-4.01219	2.7675e-41	7.42141e-40	7	NAMPT
ENSG00000111269	3735.58	2.5194	3.13506e-41	8.39715e-40	12	CREBL2
ENSG00000117899	1273.49	1.50855	3.17088e-41	8.48312e-40	15	MESDC2
ENSG00000249661	16.3386	-4.92531	3.49771e-41	9.34653e-40	4	TNRC18P1
ENSG00000173175	18.7076	10.656	3.50715e-41	9.36076e-40	3	ADCY5
ENSG00000155660	3415.47	0.968355	3.99999e-41	1.06637e-39	7	PDIA4
ENSG00000232956	249.318	-3.08453	4.04937e-41	1.07827e-39	7	SNHG15
ENSG00000071575	443.371	4.40254	4.40153e-41	1.17067e-39	2	TRIB2
ENSG00000166963	1604.61	6.43386	4.5595e-41	1.21127e-39	15	MAP1A
ENSG00000108439	826.736	1.65203	4.66567e-41	1.23803e-39	17	PNPO
ENSG00000261662	60.2049	-3.4721	4.87278e-41	1.29149e-39	1	RP5-1042I8.7
ENSG00000120437	825.253	2.62663	5.39183e-41	1.42739e-39	6	ACAT2
ENSG00000111145	674.779	-2.38443	5.45178e-41	1.44159e-39	12	ELK3
ENSG00000154511	768.265	6.01962	5.66797e-41	1.49701e-39	1	FAM69A
ENSG00000101445	823.653	3.05189	6.28814e-41	1.65889e-39	20	PPP1R16B
ENSG00000125166	1203.29	1.51086	7.67028e-41	2.02117e-39	16	GOT2
ENSG00000070371	78.0827	-4.63832	7.72265e-41	2.03262e-39	22	CLTCL1
ENSG00000181788	589.045	-1.29086	7.85701e-41	2.06559e-39	3	SIAH2
ENSG00000112799	585.299	-2.56359	8.23031e-41	2.16124e-39	6	LY86
ENSG00000070476	731.766	-1.73581	8.28615e-41	2.17331e-39	3	ZXDC
ENSG00000155792	52.3817	3.12759	8.29536e-41	2.17331e-39	8	DEPTOR
ENSG00000259760	117.663	11.6074	8.36911e-41	2.19011e-39	15	RP11-20G13.2
ENSG00000112304	363.606	2.96696	9.30724e-41	2.43281e-39	6	ACOT13
ENSG00000196954	1352.67	-1.51205	9.48427e-41	2.47624e-39	11	CASP4
ENSG00000272256	45.1283	-4.43937	1.32046e-40	3.44364e-39	8	RP11-489E7.4
ENSG00000196141	981.466	3.12224	1.358e-40	3.53747e-39	2	SPATS2L
ENSG00000196781	676.283	4.77875	1.54468e-40	4.01916e-39	9	TLE1
ENSG00000214575	278.386	8.89927	2.36713e-40	6.1521e-39	15	CPEB1
ENSG00000160961	233.231	-2.77418	2.65656e-40	6.89645e-39	19	ZNF333
ENSG00000164136	148.389	-2.14603	2.83201e-40	7.34354e-39	4	IL15
ENSG00000168874	54.4658	-7.13773	2.84463e-40	7.36788e-39	2	ATOH8
ENSG00000165914	779.464	4.35935	2.91093e-40	7.53105e-39	14	TTC7B
ENSG00000136810	5189.13	4.40437	3.20479e-40	8.28189e-39	9	TXN
ENSG00000146592	882.825	-2.58655	3.89046e-40	1.00424e-38	7	CREB5
ENSG00000135077	4284.31	3.14669	4.03314e-40	1.03989e-38	5	HAVCR2
ENSG00000204301	31.8443	-4.60919	4.31323e-40	1.11085e-38	6	NOTCH4
ENSG00000162692	44.9295	8.71794	6.11211e-40	1.57237e-38	1	VCAM1
ENSG00000131981	12791.9	1.3669	6.7428e-40	1.73266e-38	14	LGALS3
ENSG00000163041	233.514	-2.26784	7.03282e-40	1.80514e-38	1	H3F3A
ENSG00000100311	707.049	8.48223	7.21404e-40	1.84957e-38	22	PDGFB
ENSG00000122026	109.304	-2.3875	7.8664e-40	2.01456e-38	13	RPL21
ENSG00000159063	562.535	0.920356	8.50077e-40	2.17457e-38	11	ALG8
ENSG00000099282	174.236	7.09755	9.64072e-40	2.4579e-38	10	TSPAN15
ENSG00000140563	73.7882	-2.37426	9.63536e-40	2.4579e-38	15	MCTP2
ENSG00000258944	19.9644	-3.54644	9.63253e-40	2.4579e-38	14	RP4-647C14.3
ENSG00000113749	538.304	-2.24188	9.98195e-40	2.54205e-38	5	HRH2
ENSG00000141753	184.122	6.12308	1.00948e-39	2.56792e-38	17	IGFBP4
ENSG00000131100	1949.55	1.4785	1.04327e-39	2.65092e-38	22	ATP6V1E1
ENSG00000076641	547.609	-2.89209	1.10958e-39	2.81626e-38	8	PAG1
ENSG00000100105	311.253	-1.4301	1.12365e-39	2.84878e-38	22	PATZ1
ENSG00000182487	211.588	-5.26819	1.31365e-39	3.3268e-38	7	NCF1B
ENSG00000118762	954.577	2.46506	1.46661e-39	3.71002e-38	4	PKD2
ENSG00000128050	644.398	0.586171	1.54021e-39	3.8919e-38	4	PAICS
ENSG00000140254	62.7081	6.79827	1.64691e-39	4.1569e-38	15	DUOXA1
ENSG00000145107	237.215	6.94657	1.7081e-39	4.30657e-38	3	TM4SF19
ENSG00000145832	212.103	10.5991	1.7783e-39	4.47861e-38	5	SLC25A48
ENSG00000092200	53.2302	-2.6461	1.79451e-39	4.51443e-38	14	RPGRIP1
ENSG00000169756	6860.77	2.63957	1.84843e-39	4.64493e-38	2	LIMS1
ENSG00000157510	294.779	9.36638	1.87802e-39	4.71411e-38	5	AFAP1L1
ENSG00000137642	3894.16	-4.97825	1.96536e-39	4.92791e-38	11	SORL1
ENSG00000118257	2037.33	5.26334	2.24106e-39	5.61299e-38	2	NRP2
ENSG00000108405	599.244	-2.87723	2.33044e-39	5.83045e-38	17	P2RX1
ENSG00000075643	187.627	6.73775	2.48742e-39	6.21638e-38	18	MOCOS
ENSG00000231177	44.5557	-2.53663	3.02347e-39	7.54774e-38	3	LINC00852
ENSG00000109670	585.711	-2.10852	3.42885e-39	8.55034e-38	4	FBXW7
ENSG00000259583	68.0137	3.85003	3.56468e-39	8.87933e-38	15	RP11-66B24.4
ENSG00000101138	383.934	1.41497	3.67988e-39	9.15626e-38	20	CSTF1
ENSG00000057252	4147.31	2.21107	3.89622e-39	9.68398e-38	1	SOAT1
ENSG00000138829	488.23	-5.07727	4.32681e-39	1.07425e-37	5	FBN2
ENSG00000189319	1420.44	-1.99276	4.35095e-39	1.07906e-37	10	FAM53B
ENSG00000135549	360.702	6.77302	4.36475e-39	1.08131e-37	6	PKIB
ENSG00000104447	667.741	-1.89826	4.37963e-39	1.08382e-37	8	TRPS1
ENSG00000123095	819.21	8.36936	4.56003e-39	1.12723e-37	12	BHLHE41
ENSG00000103472	50.3985	-4.03892	4.74108e-39	1.17072e-37	16	RRN3P2
ENSG00000120889	2126.02	-0.875012	5.66624e-39	1.39765e-37	8	TNFRSF10B
ENSG00000166881	780.437	3.05283	5.78231e-39	1.42474e-37	12	TMEM194A
ENSG00000155962	1130.93	4.67167	6.273e-39	1.54397e-37	X	CLIC2
ENSG00000198223	1133.85	0.215594	6.37074e-39	1.56634e-37	X	CSF2RA
ENSG00000182759	24.893	10.1062	7.73753e-39	1.90033e-37	8	MAFA
ENSG00000114841	557.998	-2.80318	7.9965e-39	1.96181e-37	3	DNAH1
ENSG00000160888	5021.72	-2.30591	8.10409e-39	1.98607e-37	19	IER2
ENSG00000142552	203.287	-3.79509	9.36186e-39	2.29184e-37	19	RCN3
ENSG00000166033	16.304	-10.7726	1.06485e-38	2.60402e-37	10	HTRA1
ENSG00000125772	1614.34	-2.49789	1.07229e-38	2.61941e-37	20	GPCPD1
ENSG00000116260	15960.6	2.44036	1.11215e-38	2.71385e-37	1	QSOX1
ENSG00000170525	2261.57	-3.73669	1.1306e-38	2.75592e-37	10	PFKFB3
ENSG00000002587	311.689	7.39837	1.15444e-38	2.81102e-37	4	HS3ST1
ENSG00000178573	1961.65	4.48961	1.28838e-38	3.13381e-37	16	MAF
ENSG00000101311	35.7317	10.0912	1.39949e-38	3.40044e-37	20	FERMT1
ENSG00000153487	311.484	-2.30065	1.64075e-38	3.98241e-37	13	ING1
ENSG00000122644	234.165	-3.06865	1.6563e-38	4.01587e-37	7	ARL4A
ENSG00000119714	622.629	7.42032	2.2281e-38	5.39651e-37	14	GPR68
ENSG00000033327	2896.78	-1.10157	2.23692e-38	5.41212e-37	11	GAB2
ENSG00000231312	80.4106	2.25621	2.27878e-38	5.50754e-37	2	AC007246.3
ENSG00000091831	118.154	3.45021	2.42736e-38	5.86042e-37	6	ESR1
ENSG00000174748	4620.05	-1.40369	2.52917e-38	6.09975e-37	3	RPL15
ENSG00000100906	13336.9	-2.62931	2.5664e-38	6.18298e-37	14	NFKBIA
ENSG00000130158	186.386	3.43559	3.03683e-38	7.30862e-37	19	DOCK6
ENSG00000136960	852.349	6.36461	3.55208e-38	8.53963e-37	8	ENPP2
ENSG00000145703	2128.46	-2.66484	3.61794e-38	8.68879e-37	5	IQGAP2
ENSG00000058866	207.999	-3.48403	3.77656e-38	9.06016e-37	3	DGKG
ENSG00000166326	1709.65	-1.72069	4.25721e-38	1.02025e-36	11	TRIM44
ENSG00000120694	4658.88	3.34231	4.27499e-38	1.02344e-36	13	HSPH1
ENSG00000205403	60.9041	9.70896	4.43593e-38	1.06085e-36	4	CFI
ENSG00000140280	81.6062	-2.17598	4.45643e-38	1.06463e-36	15	LYSMD2
ENSG00000116096	490.744	3.63371	4.95391e-38	1.18224e-36	2	SPR
ENSG00000004799	252.834	-5.98364	5.03683e-38	1.20077e-36	7	PDK4
ENSG00000170542	1412.44	-1.90704	5.55608e-38	1.32317e-36	6	SERPINB9
ENSG00000100596	1671.4	-2.62968	5.74982e-38	1.36788e-36	14	SPTLC2
ENSG00000171223	15277.9	-1.85804	6.05819e-38	1.43974e-36	19	JUNB
ENSG00000131828	1361.28	0.855871	6.50469e-38	1.54424e-36	X	PDHA1
ENSG00000228624	99.7626	3.67892	6.76948e-38	1.60542e-36	6	RP3-399L15.3
ENSG00000274536	199.711	-8.93935	7.51216e-38	1.7797e-36	X	RP6-159A1.4
ENSG00000153317	11518.3	1.69576	7.54661e-38	1.786e-36	8	ASAP1
ENSG00000128268	80.4007	6.58366	8.29202e-38	1.96038e-36	22	MGAT3
ENSG00000171843	25.9413	-2.77121	9.32062e-38	2.20127e-36	9	MLLT3
ENSG00000130203	3192.81	8.93956	9.91433e-38	2.33906e-36	19	APOE
ENSG00000113368	480.956	-2.79879	1.036e-37	2.44167e-36	5	LMNB1
ENSG00000087263	536.814	1.40857	1.04842e-37	2.4684e-36	16	OGFOD1
ENSG00000163393	202.098	-3.53066	1.06118e-37	2.49585e-36	1	SLC22A15
ENSG00000205794	89.4188	4.55899	1.06273e-37	2.49693e-36	4	RP11-333E13.4
ENSG00000052802	918.271	4.33646	1.10335e-37	2.58969e-36	4	MSMO1
ENSG00000261884	126.017	-2.48995	1.13261e-37	2.65561e-36	16	CTC-479C5.12
ENSG00000268734	380.779	-8.08219	1.32241e-37	3.09746e-36	19	CTB-61M7.2
ENSG00000158292	277.556	2.60548	1.41704e-37	3.31569e-36	1	GPR153
ENSG00000157184	1138.31	2.39069	1.43818e-37	3.36172e-36	1	CPT2
ENSG00000147650	893.368	3.8037	1.73632e-37	4.05443e-36	8	LRP12
ENSG00000163599	46.6417	5.98238	1.79439e-37	4.18574e-36	2	CTLA4
ENSG00000100918	217.085	-3.36868	1.99999e-37	4.66057e-36	14	REC8
ENSG00000114626	814.078	-2.23593	2.03327e-37	4.73329e-36	3	ABTB1
ENSG00000116641	1028.81	2.69329	2.08826e-37	4.85632e-36	1	DOCK7
ENSG00000119522	1735.84	-2.01013	2.40513e-37	5.5875e-36	9	DENND1A
ENSG00000235823	68.5229	6.60627	2.40991e-37	5.59291e-36	10	OLMALINC
ENSG00000138413	4518.55	2.92902	2.50105e-37	5.79851e-36	2	IDH1
ENSG00000183134	15.1427	-5.95751	2.58301e-37	5.98244e-36	11	PTGDR2
ENSG00000231680	21.6588	-6.39472	2.64335e-37	6.11596e-36	11	AP003774.6
ENSG00000087266	4605.2	-2.1004	2.88362e-37	6.66512e-36	4	SH3BP2
ENSG00000257923	3272.23	-1.37596	3.03668e-37	7.01178e-36	7	CUX1
ENSG00000225062	21.8371	-4.88189	3.10762e-37	7.16831e-36	2	CATIP-AS1
ENSG00000175727	2691.98	-1.59215	3.13499e-37	7.22411e-36	12	MLXIP
ENSG00000183087	1950.66	3.50552	3.57747e-37	8.23542e-36	13	GAS6
ENSG00000121210	889.418	-1.92811	4.04498e-37	9.30224e-36	4	KIAA0922
ENSG00000074657	177.02	-2.53101	4.16775e-37	9.57488e-36	18	ZNF532
ENSG00000132481	250.341	8.42716	4.36977e-37	1.00289e-35	17	TRIM47
ENSG00000106105	2384.68	1.37323	4.4192e-37	1.01321e-35	7	GARS
ENSG00000104529	2575.53	-1.61985	4.57857e-37	1.04869e-35	8	EEF1D
ENSG00000143162	8032.47	1.83434	4.80375e-37	1.09917e-35	1	CREG1
ENSG00000104093	3140.1	-2.58007	4.97407e-37	1.137e-35	15	DMXL2
ENSG00000238057	54.3084	-2.60209	6.12018e-37	1.39757e-35	2	ZEB2-AS1
ENSG00000143079	743.933	2.81303	6.64007e-37	1.51477e-35	1	CTTNBP2NL
ENSG00000058091	318.899	0.514806	7.23878e-37	1.6497e-35	7	CDK14
ENSG00000134363	28.8609	10.5756	7.91172e-37	1.80126e-35	5	FST
ENSG00000112096	7402.59	-2.4312	7.97048e-37	1.81283e-35	6	SOD2
ENSG00000213250	302.547	2.38293	8.99905e-37	2.04269e-35	12	RBMS2P1
ENSG00000271425	57.5203	-3.37138	8.99476e-37	2.04269e-35	1	NBPF10
ENSG00000135473	615.126	-2.02209	9.01762e-37	2.04486e-35	12	PAN2
ENSG00000109971	27456.3	1.75414	9.87722e-37	2.23737e-35	11	HSPA8
ENSG00000152953	18.5035	-5.83804	9.8862e-37	2.23737e-35	4	STK32B
ENSG00000043462	2453.64	-1.58596	1.04626e-36	2.36547e-35	5	LCP2
ENSG00000168071	2316.7	-1.42866	1.14052e-36	2.57601e-35	11	CCDC88B
ENSG00000204103	2822.93	-2.30804	1.15584e-36	2.60804e-35	20	MAFB
ENSG00000085063	817.541	4.48103	1.27655e-36	2.87754e-35	11	CD59
ENSG00000182568	645.336	-2.11536	1.4221e-36	3.20248e-35	3	SATB1
ENSG00000104974	2094.58	-4.876	1.50494e-36	3.38566e-35	19	LILRA1
ENSG00000138363	995.814	1.72625	1.65919e-36	3.72899e-35	2	ATIC
ENSG00000168970	65.16	-3.47926	1.7632e-36	3.95884e-35	15	JMJD7-PLA2G4B
ENSG00000165996	46.569	4.66176	1.79619e-36	4.02895e-35	10	PTPLA
ENSG00000154127	1601.61	0.809051	1.99819e-36	4.47764e-35	11	UBASH3B
ENSG00000258727	204.952	-3.24086	2.03628e-36	4.55851e-35	14	RP11-66N24.3
ENSG00000006283	227.587	9.5104	2.10217e-36	4.70138e-35	17	CACNA1G
ENSG00000130513	163.189	5.84074	2.67308e-36	5.97233e-35	19	GDF15
ENSG00000185088	579.035	1.90182	2.70456e-36	6.03673e-35	15	RPS27L
ENSG00000143153	1894.09	4.37263	2.79053e-36	6.22254e-35	1	ATP1B1
ENSG00000232807	9.19205	-7.60385	2.8978e-36	6.4554e-35	10	RP11-536K7.3
ENSG00000165457	92.0387	-5.12788	3.13486e-36	6.97668e-35	11	FOLR2
ENSG00000053372	588.902	1.51763	3.22305e-36	7.16595e-35	1	MRTO4
ENSG00000163993	13.1768	-5.42254	3.39471e-36	7.54023e-35	4	S100P
ENSG00000158373	116.952	4.42362	3.45908e-36	7.67571e-35	6	HIST1H2BD
ENSG00000143545	406.796	2.90075	3.50609e-36	7.77246e-35	1	RAB13
ENSG00000003056	6625.71	1.11254	3.5487e-36	7.85926e-35	12	M6PR
ENSG00000124224	214.361	-1.42898	3.58048e-36	7.92195e-35	20	PPP4R1L
ENSG00000067113	77.4144	4.00478	3.60624e-36	7.97119e-35	5	PPAP2A
ENSG00000135373	493.707	7.7601	4.02316e-36	8.88411e-35	11	EHF
ENSG00000198945	177.712	-1.99426	4.13314e-36	9.11813e-35	6	L3MBTL3
ENSG00000071967	968.393	-0.254216	4.35007e-36	9.58741e-35	2	CYBRD1
ENSG00000266412	7108.4	-1.73207	4.51998e-36	9.95227e-35	10	NCOA4
ENSG00000173812	10345.7	-1.29579	4.75628e-36	1.04624e-34	17	EIF1
ENSG00000099625	52.6369	10.2962	4.99478e-36	1.09765e-34	19	C19orf26
ENSG00000169252	78.9286	-5.14332	5.05417e-36	1.10963e-34	5	ADRB2
ENSG00000052126	979.013	5.59253	5.15732e-36	1.13118e-34	12	PLEKHA5
ENSG00000104687	3189.16	0.12797	5.21986e-36	1.1438e-34	8	GSR
ENSG00000084234	16191.9	-1.42328	5.45127e-36	1.19336e-34	11	APLP2
ENSG00000164512	61.9603	5.40489	5.73607e-36	1.2545e-34	5	ANKRD55
ENSG00000111859	620.043	-4.06413	5.97883e-36	1.30633e-34	6	NEDD9
ENSG00000167107	739.564	2.34398	6.26037e-36	1.36654e-34	17	ACSF2
ENSG00000171552	1813.1	2.24893	6.84909e-36	1.49361e-34	20	BCL2L1
ENSG00000131187	15.2554	-5.27332	7.14319e-36	1.55626e-34	5	F12
ENSG00000072110	14288.1	2.29459	7.47789e-36	1.62762e-34	14	ACTN1
ENSG00000136286	3195.85	-2.42673	7.85082e-36	1.70716e-34	7	MYO1G
ENSG00000197111	3505.56	-0.901277	8.15403e-36	1.7714e-34	12	PCBP2
ENSG00000029153	813.291	4.47243	8.35102e-36	1.81247e-34	12	ARNTL2
ENSG00000161298	83.0897	4.08935	8.57391e-36	1.85907e-34	19	ZNF382
ENSG00000163346	1341.24	1.00604	8.82035e-36	1.91068e-34	1	PBXIP1
ENSG00000168214	7920.01	1.82951	8.90164e-36	1.92646e-34	4	RBPJ
ENSG00000111801	331.904	-1.78549	9.38334e-36	2.02878e-34	6	BTN3A3
ENSG00000164691	1822.66	-2.81297	9.87913e-36	2.13372e-34	6	TAGAP
ENSG00000196668	17.6044	-3.63525	9.88744e-36	2.13372e-34	12	LINC00173
ENSG00000175538	816.713	-2.2448	1.13972e-35	2.4572e-34	11	KCNE3
ENSG00000067992	158.709	-1.64494	1.14579e-35	2.46795e-34	X	PDK3
ENSG00000111266	246.043	3.18666	1.20305e-35	2.58884e-34	12	DUSP16
ENSG00000203804	84.0512	-4.53469	1.26519e-35	2.71997e-34	1	ADAMTSL4-AS1
ENSG00000075336	188.647	1.49608	1.30373e-35	2.80018e-34	18	TIMM21
ENSG00000224596	461.585	5.97493	1.35086e-35	2.89869e-34	10	ZMIZ1-AS1
ENSG00000121297	371.564	-2.50665	1.35586e-35	2.90667e-34	19	TSHZ3
ENSG00000253123	180.666	5.46205	1.37272e-35	2.94005e-34	8	RP11-527N22.1
ENSG00000179820	9041.19	-3.79762	1.49257e-35	3.19374e-34	19	MYADM
ENSG00000075275	317.252	3.98961	1.70697e-35	3.64907e-34	22	CELSR1
ENSG00000134830	187.745	-2.5125	1.85592e-35	3.96377e-34	19	C5AR2
ENSG00000116285	73.8681	3.36891	1.96297e-35	4.18847e-34	1	ERRFI1
ENSG00000165449	43.0908	11.7854	1.97617e-35	4.21268e-34	10	SLC16A9
ENSG00000023228	1968.9	0.760279	1.9991e-35	4.25757e-34	2	NDUFS1
ENSG00000270120	19.8682	-5.61304	2.10013e-35	4.46857e-34	16	RP11-327F22.6
ENSG00000185650	9078.38	-1.23998	2.11118e-35	4.48789e-34	14	ZFP36L1
ENSG00000121057	699.641	1.07782	2.12373e-35	4.51035e-34	17	AKAP1
ENSG00000124222	1158.02	-1.11542	2.19012e-35	4.64701e-34	20	STX16
ENSG00000214174	58.5104	-2.30863	2.29085e-35	4.85623e-34	17	AMZ2P1
ENSG00000114648	790.914	-1.29767	2.31066e-35	4.89365e-34	3	KLHL18
ENSG00000169490	602.512	2.50545	2.33719e-35	4.94524e-34	8	TM2D2
ENSG00000123416	14046.4	2.50333	2.4613e-35	5.20301e-34	12	TUBA1B
ENSG00000151748	391.55	1.47927	2.60017e-35	5.49148e-34	14	SAV1
ENSG00000143546	3333.33	-9.44945	2.60673e-35	5.50022e-34	1	S100A8
ENSG00000055163	752.785	-1.3717	2.74123e-35	5.77866e-34	5	CYFIP2
ENSG00000144655	2923.48	-2.25034	2.87491e-35	6.05486e-34	3	CSRNP1
ENSG00000120254	447.124	3.2024	3.59051e-35	7.55499e-34	6	MTHFD1L
ENSG00000176390	524.339	-1.88734	4.01458e-35	8.43952e-34	17	CRLF3
ENSG00000011376	435.737	1.13015	4.61562e-35	9.69407e-34	3	LARS2
ENSG00000099875	2833.24	-1.78726	4.88918e-35	1.02592e-33	19	MKNK2
ENSG00000262049	42.0557	-1.94906	5.11251e-35	1.07179e-33	17	RP13-1032I1.7
ENSG00000170390	74.788	3.33785	5.26127e-35	1.10196e-33	4	DCLK2
ENSG00000108244	11.0878	-10.265	6.12599e-35	1.2819e-33	17	KRT23
ENSG00000279520	107.917	-3.54335	6.62619e-35	1.38529e-33	16	RP11-20I23.2
ENSG00000119408	6229.52	1.77196	6.63422e-35	1.3857e-33	9	NEK6
ENSG00000133069	167.569	5.15796	7.13052e-35	1.488e-33	1	TMCC2
ENSG00000168453	276.321	8.52442	8.74613e-35	1.82347e-33	8	HR
ENSG00000184106	13.8942	-5.58555	8.85795e-35	1.84509e-33	6	TREML3P
ENSG00000215252	216.786	4.12255	9.12762e-35	1.89953e-33	15	GOLGA8B
ENSG00000182621	423.946	-2.2293	9.27154e-35	1.92772e-33	20	PLCB1
ENSG00000066697	566.251	4.13083	9.28221e-35	1.92818e-33	9	MSANTD3
ENSG00000119523	747.593	1.7187	9.60818e-35	1.99407e-33	9	ALG2
ENSG00000146376	2528.57	3.87518	1.22663e-34	2.54341e-33	6	ARHGAP18
ENSG00000277443	2294.51	-1.40995	1.3155e-34	2.72521e-33	6	MARCKS
ENSG00000073711	292.868	4.79897	1.35074e-34	2.79567e-33	3	PPP2R3A
ENSG00000110077	3203.17	-2.65491	1.40929e-34	2.9142e-33	11	MS4A6A
ENSG00000151702	2384.63	-1.40682	1.6812e-34	3.47331e-33	11	FLI1
ENSG00000159023	1164.86	-1.21774	1.83624e-34	3.79017e-33	1	EPB41
ENSG00000164808	702.155	-2.07371	1.86371e-34	3.84339e-33	8	SPIDR
ENSG00000136068	4702.66	3.50143	1.86988e-34	3.85264e-33	3	FLNB
ENSG00000138964	3558.94	-2.4467	2.01521e-34	4.1483e-33	22	PARVG
ENSG00000042980	78.6082	-5.34559	2.01865e-34	4.15163e-33	8	ADAM28
ENSG00000051128	375.624	-1.92124	2.19155e-34	4.50316e-33	19	HOMER3
ENSG00000182718	12961.6	1.48842	2.20457e-34	4.52584e-33	15	ANXA2
ENSG00000153094	2595.45	1.38305	2.27331e-34	4.66275e-33	2	BCL2L11
ENSG00000173442	5080.47	-1.77716	2.83695e-34	5.81358e-33	11	EHBP1L1
ENSG00000116991	678.125	-0.223525	3.05823e-34	6.26139e-33	1	SIPA1L2
ENSG00000126003	1211.48	-1.89842	3.1672e-34	6.47866e-33	20	PLAGL2
ENSG00000138623	2399.97	5.38942	3.17473e-34	6.48826e-33	15	SEMA7A
ENSG00000171766	257.586	3.49367	3.24153e-34	6.61882e-33	15	GATM
ENSG00000102547	215.173	2.4611	3.33775e-34	6.80919e-33	13	CAB39L
ENSG00000135709	2834.76	-2.48365	3.49112e-34	7.1157e-33	16	KIAA0513
ENSG00000144959	2276.66	1.43549	3.7167e-34	7.56871e-33	3	NCEH1
ENSG00000162496	567.634	5.34851	3.81702e-34	7.76604e-33	1	DHRS3
ENSG00000059728	2492.26	-1.65361	3.92847e-34	7.98566e-33	2	MXD1
ENSG00000122359	18193.3	1.87653	4.21561e-34	8.56171e-33	10	ANXA11
ENSG00000040608	366.543	8.29087	4.34191e-34	8.81035e-33	22	RTN4R
ENSG00000041982	152.524	12.6651	4.39623e-34	8.91265e-33	9	TNC
ENSG00000138821	460.592	3.31327	4.96322e-34	1.00532e-32	4	SLC39A8
ENSG00000090238	619.019	-2.59826	5.40235e-34	1.09329e-32	16	YPEL3
ENSG00000147853	482.567	1.79986	5.51593e-34	1.11529e-32	9	AK3
ENSG00000146054	39.3329	-5.67218	6.41216e-34	1.29535e-32	5	TRIM7
ENSG00000137177	1347.88	-1.52832	6.46996e-34	1.30587e-32	6	KIF13A
ENSG00000170540	2835.76	1.84021	6.50127e-34	1.31102e-32	16	ARL6IP1
ENSG00000109332	4494.5	-0.944114	6.84987e-34	1.3801e-32	4	UBE2D3
ENSG00000100504	2283.18	-1.52523	7.12065e-34	1.43212e-32	14	PYGL
ENSG00000173868	1244.57	4.94257	7.11939e-34	1.43212e-32	17	PHOSPHO1
ENSG00000084710	29.6828	3.30955	7.36339e-34	1.47963e-32	2	EFR3B
ENSG00000104714	550.184	-1.3924	7.81306e-34	1.56861e-32	8	ERICH1
ENSG00000123983	4009.15	3.6083	8.27421e-34	1.65973e-32	2	ACSL3
ENSG00000172339	132.444	1.86687	8.53133e-34	1.7098e-32	1	ALG14
ENSG00000115590	1090.12	3.64321	8.56925e-34	1.71588e-32	2	IL1R2
ENSG00000047849	4011.88	1.17738	8.59676e-34	1.71837e-32	3	MAP4
ENSG00000130816	4414.97	1.40643	8.59659e-34	1.71837e-32	19	DNMT1
ENSG00000128274	165.682	6.13686	8.76091e-34	1.74965e-32	22	A4GALT
ENSG00000103089	718.279	7.50013	8.79475e-34	1.75486e-32	16	FA2H
ENSG00000188906	2441.82	-3.22318	8.98929e-34	1.79211e-32	12	LRRK2
ENSG00000117151	666.487	-1.48997	9.43543e-34	1.87941e-32	1	CTBS
ENSG00000125538	7719.14	-5.81791	9.55577e-34	1.90171e-32	2	IL1B
ENSG00000168040	428.216	1.89939	9.76553e-34	1.94176e-32	11	FADD
ENSG00000213523	427.893	-1.86035	1.05946e-33	2.10478e-32	5	SRA1
ENSG00000148090	316.372	2.57456	1.15441e-33	2.29141e-32	9	AUH
ENSG00000164687	111.683	5.47931	1.17961e-33	2.33938e-32	8	FABP5
ENSG00000135127	138.006	6.49837	1.29846e-33	2.57285e-32	12	CCDC64
ENSG00000155926	5746.52	1.5499	1.36531e-33	2.70297e-32	8	SLA
ENSG00000072786	3965.51	-1.31732	1.44614e-33	2.86048e-32	5	STK10
ENSG00000203782	12.2647	9.7634	1.47546e-33	2.91596e-32	1	LOR
ENSG00000107954	152.446	-3.76845	1.50797e-33	2.97762e-32	10	NEURL1
ENSG00000280852	374.928	-2.73325	1.51224e-33	2.98346e-32	17	AC025048.1
ENSG00000105699	226.683	7.56502	1.5252e-33	3.00642e-32	19	LSR
ENSG00000162702	718.552	-1.85182	1.61592e-33	3.1825e-32	1	ZNF281
ENSG00000273320	38.7847	-4.04239	1.636e-33	3.21926e-32	7	RP11-22N19.2
ENSG00000159335	1572.46	4.02109	1.73508e-33	3.41127e-32	12	PTMS
ENSG00000055732	70.9312	8.95687	1.81688e-33	3.56903e-32	1	MCOLN3
ENSG00000204592	15257.6	-1.26253	1.83627e-33	3.60399e-32	6	HLA-E
ENSG00000054219	1272.48	2.87856	1.9009e-33	3.72763e-32	2	LY75
ENSG00000124160	805.506	1.50475	1.92509e-33	3.77181e-32	20	NCOA5
ENSG00000164733	78051.9	2.59508	1.92899e-33	3.77622e-32	8	CTSB
ENSG00000109072	51.2223	9.39208	2.06249e-33	4.03408e-32	17	VTN
ENSG00000175029	704.978	-1.54946	2.06909e-33	4.04353e-32	10	CTBP2
ENSG00000109062	1382.63	-3.03231	2.08696e-33	4.07494e-32	17	SLC9A3R1
ENSG00000120709	1096	-0.688325	2.64163e-33	5.15355e-32	5	FAM53C
ENSG00000015285	2426.51	-2.14768	2.8274e-33	5.50766e-32	X	WAS
ENSG00000172197	303.411	-2.15276	2.82797e-33	5.50766e-32	6	MBOAT1
ENSG00000196693	102.392	-2.8142	2.8856e-33	5.61509e-32	10	ZNF33B
ENSG00000204256	5443.83	-1.05065	2.93921e-33	5.71452e-32	6	BRD2
ENSG00000121064	2637.3	-1.20229	2.9836e-33	5.79588e-32	17	SCPEP1
ENSG00000151651	2582.24	-1.03127	3.03757e-33	5.89568e-32	10	ADAM8
ENSG00000133101	107.602	6.8415	3.06933e-33	5.95225e-32	13	CCNA1
ENSG00000160791	2304.73	4.20637	3.47296e-33	6.72927e-32	3	CCR5
ENSG00000154122	947.454	2.18341	3.66036e-33	7.08634e-32	5	ANKH
ENSG00000057294	29.5038	-3.37126	3.69981e-33	7.15663e-32	12	PKP2
ENSG00000213585	2637.36	1.30328	3.77908e-33	7.30375e-32	5	VDAC1
ENSG00000186594	543.868	-2.4615	4.1444e-33	8.00301e-32	17	MIR22HG
ENSG00000165474	266.248	6.17317	4.46396e-33	8.61279e-32	13	GJB2
ENSG00000107554	389.289	-2.87503	4.64381e-33	8.9522e-32	10	DNMBP
ENSG00000128512	688.269	2.62537	4.68914e-33	9.03195e-32	7	DOCK4
ENSG00000182885	11.3305	-7.85105	4.75526e-33	9.15156e-32	16	GPR97
ENSG00000185344	1096.21	1.98234	4.8178e-33	9.26409e-32	12	ATP6V0A2
ENSG00000026751	2308.18	3.7488	5.00045e-33	9.6072e-32	1	SLAMF7
ENSG00000280138	168.467	-3.30115	5.64549e-33	1.08373e-31	12	RP11-463O12.5
ENSG00000169762	1909.65	2.6336	5.65213e-33	1.08409e-31	4	TAPT1
ENSG00000165140	9479.17	2.1511	5.71287e-33	1.09482e-31	9	FBP1
ENSG00000130827	708.132	3.42538	5.77966e-33	1.10669e-31	X	PLXNA3
ENSG00000114867	11728.4	0.719308	5.85664e-33	1.12049e-31	3	EIF4G1
ENSG00000157193	798.721	1.98606	6.60086e-33	1.26181e-31	1	LRP8
ENSG00000139668	897.828	-2.31875	6.6082e-33	1.26216e-31	13	WDFY2
ENSG00000185090	166.828	4.0584	6.78571e-33	1.29497e-31	1	MANEAL
ENSG00000111860	442.323	-2.8108	6.96928e-33	1.32889e-31	6	CEP85L
ENSG00000103043	2939.12	2.1746	7.19569e-33	1.37091e-31	16	VAC14
ENSG00000127589	540.971	2.56461	7.51585e-33	1.43071e-31	8	TUBBP1
ENSG00000138311	86.3171	5.75693	7.57402e-33	1.44058e-31	10	ZNF365
ENSG00000132688	205.02	12.4963	7.63468e-33	1.45091e-31	1	NES
ENSG00000084090	6070.48	1.24314	8.16298e-33	1.55001e-31	2	STARD7
ENSG00000070404	91.1638	-2.78433	8.51901e-33	1.61627e-31	19	FSTL3
ENSG00000142102	262.603	-6.0499	8.91232e-33	1.68948e-31	11	ATHL1
ENSG00000164849	281.759	4.76786	1.09501e-32	2.07388e-31	7	GPR146
ENSG00000242324	14.0136	-4.05889	1.09583e-32	2.07388e-31	20	RP4-576H24.2
ENSG00000165209	306.839	2.7062	1.14422e-32	2.16365e-31	9	STRBP
ENSG00000110651	11927.2	3.90533	1.33594e-32	2.5241e-31	11	CD81
ENSG00000162543	10.2607	-7.77105	1.38474e-32	2.61412e-31	1	UBXN10
ENSG00000154102	38.838	-3.34873	1.52624e-32	2.87887e-31	16	C16orf74
ENSG00000133392	12.3145	5.42886	1.68919e-32	3.1836e-31	16	MYH11
ENSG00000187676	341.005	2.75783	1.72007e-32	3.23911e-31	13	B3GALTL
ENSG00000172115	1609.84	1.72463	1.72428e-32	3.24435e-31	7	CYCS
ENSG00000260077	75.5735	-3.26928	1.72808e-32	3.24882e-31	2	RP11-254F7.2
ENSG00000013810	1011.24	-1.05502	1.77043e-32	3.3257e-31	4	TACC3
ENSG00000223552	123.818	3.00908	1.82418e-32	3.42383e-31	3	RP11-24F11.2
ENSG00000123595	391.312	1.49287	1.85214e-32	3.47346e-31	X	RAB9A
ENSG00000214944	42.6062	4.98341	1.8993e-32	3.55896e-31	5	ARHGEF28
ENSG00000102886	22.9692	-3.38417	1.94199e-32	3.63597e-31	16	GDPD3
ENSG00000088970	96.2368	-1.64904	1.95021e-32	3.64836e-31	20	KIZ
ENSG00000171051	2118.34	-7.93723	2.06158e-32	3.85352e-31	19	FPR1
ENSG00000128567	446.199	3.93478	2.1222e-32	3.96359e-31	7	PODXL
ENSG00000172893	681.751	3.962	2.28798e-32	4.26972e-31	11	DHCR7
ENSG00000095139	3698.07	1.18415	2.2991e-32	4.28695e-31	11	ARCN1
ENSG00000104918	48.7376	-5.16853	2.30344e-32	4.29153e-31	19	RETN
ENSG00000189068	164.229	-7.90501	2.31069e-32	4.30151e-31	19	VSTM1
ENSG00000173933	91.9254	-2.23974	2.68853e-32	5.0008e-31	11	RBM4
ENSG00000122952	55.5624	3.47897	2.8927e-32	5.37617e-31	10	ZWINT
ENSG00000136161	796.466	-1.99665	2.89979e-32	5.38495e-31	13	RCBTB2
ENSG00000118596	212.471	-3.66069	3.1397e-32	5.82572e-31	12	SLC16A7
ENSG00000100997	2755.63	2.77241	3.40963e-32	6.32142e-31	20	ABHD12
ENSG00000162433	303.462	3.52487	3.45558e-32	6.4014e-31	1	AK4
ENSG00000186517	5220.95	-1.24041	3.49731e-32	6.47343e-31	1	ARHGAP30
ENSG00000131462	441.591	2.54018	3.72097e-32	6.88184e-31	17	TUBG1
ENSG00000185482	269.071	-1.07544	4.29817e-32	7.9429e-31	12	STAC3
ENSG00000156265	50.197	-2.92112	4.53966e-32	8.38235e-31	21	MAP3K7CL
ENSG00000133112	24607.7	-1.62145	4.54601e-32	8.38728e-31	13	TPT1
ENSG00000196411	23.5579	-6.24268	4.72621e-32	8.71268e-31	7	EPHB4
ENSG00000166949	522.549	-3.10848	4.88235e-32	8.99325e-31	15	SMAD3
ENSG00000062822	1874.25	2.00683	5.16339e-32	9.50323e-31	19	POLD1
ENSG00000148219	232.948	8.63163	5.30025e-32	9.74723e-31	9	ASTN2
ENSG00000196998	324.02	-1.14311	5.507e-32	1.01193e-30	X	WDR45
ENSG00000169891	213.573	-0.736879	5.53432e-32	1.01613e-30	X	REPS2
ENSG00000188559	857.111	-2.00874	6.39828e-32	1.17381e-30	20	RALGAPA2
ENSG00000134508	53.8515	6.12739	6.61344e-32	1.2123e-30	18	CABLES1
ENSG00000111203	407.424	-1.30578	6.98748e-32	1.27984e-30	12	ITFG2
ENSG00000225536	112.214	2.46585	7.64405e-32	1.39897e-30	X	STIP1P3
ENSG00000105202	727.339	-1.78436	8.02282e-32	1.46711e-30	19	FBL
ENSG00000124225	127.219	3.07024	8.36078e-32	1.52769e-30	20	PMEPA1
ENSG00000107372	5300	-0.411177	8.70696e-32	1.58967e-30	9	ZFAND5
ENSG00000066294	6125.53	2.44039	9.00521e-32	1.6428e-30	1	CD84
ENSG00000197429	71.4241	2.93429	9.22259e-32	1.68111e-30	1	IPP
ENSG00000140511	75.158	1.53926	9.62847e-32	1.75369e-30	15	HAPLN3
ENSG00000130489	837.529	-1.99149	9.70405e-32	1.76604e-30	22	SCO2
ENSG00000256581	8.13022	-9.81887	1.04394e-31	1.89836e-30	12	NLRP9P
ENSG00000245532	5119.12	-2.30018	1.09821e-31	1.99544e-30	11	NEAT1
ENSG00000115594	2418.67	4.1131	1.11423e-31	2.02293e-30	2	IL1R1
ENSG00000184481	279.205	-1.70506	1.11984e-31	2.03151e-30	X	FOXO4
ENSG00000074181	248.389	2.28168	1.12958e-31	2.04754e-30	19	NOTCH3
ENSG00000185033	402.69	-2.61322	1.1816e-31	2.14014e-30	15	SEMA4B
ENSG00000142347	12028.4	-1.69574	1.22073e-31	2.20925e-30	19	MYO1F
ENSG00000143434	18.1253	-4.09702	1.25324e-31	2.26629e-30	1	SEMA6C
ENSG00000168356	31.6877	5.85992	1.29323e-31	2.33674e-30	3	SCN11A
ENSG00000135048	830.536	-1.84207	1.37636e-31	2.48497e-30	9	TMEM2
ENSG00000166165	1297.28	4.84226	1.39702e-31	2.52029e-30	14	CKB
ENSG00000240225	200.513	2.41152	1.42165e-31	2.56268e-30	19	ZNF542P
ENSG00000156030	2066.03	-1.48005	1.67609e-31	3.01896e-30	14	ELMSAN1
ENSG00000183688	1039.01	-4.3717	1.93826e-31	3.48842e-30	17	FAM101B
ENSG00000115762	6811.49	0.754246	1.95322e-31	3.51255e-30	2	PLEKHB2
ENSG00000140836	1368.4	-1.90716	1.95721e-31	3.51695e-30	16	ZFHX3
ENSG00000187098	1183.91	1.82774	2.07975e-31	3.7342e-30	3	MITF
ENSG00000145819	2278.38	-1.30528	2.12885e-31	3.81935e-30	5	ARHGAP26
ENSG00000198894	853.107	1.91256	2.14663e-31	3.84822e-30	14	CIPC
ENSG00000160570	1090.64	-1.61375	2.15747e-31	3.8646e-30	19	DEDD2
ENSG00000279338	47.6975	10.8421	2.42884e-31	4.34729e-30	22	RP1-309I22.2
ENSG00000167641	470.615	8.19504	2.44923e-31	4.38033e-30	19	PPP1R14A
ENSG00000104951	1565.41	4.7202	2.51228e-31	4.48956e-30	19	IL4I1
ENSG00000110700	2418.76	-1.08148	2.74216e-31	4.89654e-30	11	RPS13
ENSG00000076554	105.506	4.39617	2.74914e-31	4.90514e-30	8	TPD52
ENSG00000128578	124.352	7.49856	2.98514e-31	5.32206e-30	7	STRIP2
ENSG00000203747	783.045	-4.47056	3.11428e-31	5.54795e-30	1	FCGR3A
ENSG00000126970	22.442	-3.27539	3.16583e-31	5.63538e-30	X	ZC4H2
ENSG00000157827	893.925	3.17859	3.18231e-31	5.66029e-30	2	FMNL2
ENSG00000113648	7164.83	-1.16773	3.63904e-31	6.4676e-30	5	H2AFY
ENSG00000103528	621.297	3.70369	3.73865e-31	6.63946e-30	16	SYT17
ENSG00000101307	1556.31	-4.1533	3.75021e-31	6.6548e-30	20	SIRPB1
ENSG00000280153	333.571	-1.63115	4.0204e-31	7.12869e-30	16	RP11-876N24.3
ENSG00000139631	191.066	-2.35365	4.31872e-31	7.6517e-30	12	CSAD
ENSG00000177791	93.4886	6.39353	4.39509e-31	7.78094e-30	10	MYOZ1
ENSG00000161091	21592.9	3.75956	4.62911e-31	8.18889e-30	19	MFSD12
ENSG00000143437	1316.11	-1.05549	4.75658e-31	8.40785e-30	1	ARNT
ENSG00000101096	311.532	2.67124	5.29715e-31	9.3561e-30	20	NFATC2
ENSG00000123066	2934.65	-2.15007	6.09075e-31	1.07495e-29	12	MED13L
ENSG00000101188	46.6324	-5.38092	6.27265e-31	1.10619e-29	20	NTSR1
ENSG00000160226	203.311	-1.85498	6.34897e-31	1.11878e-29	21	C21orf2
ENSG00000116544	22.5558	-4.44716	6.80585e-31	1.19837e-29	1	DLGAP3
ENSG00000184557	2532.47	-1.58047	6.8474e-31	1.20475e-29	17	SOCS3
ENSG00000125844	2718.71	0.169638	6.8581e-31	1.2057e-29	20	RRBP1
ENSG00000163219	1461.85	1.04191	6.95457e-31	1.22172e-29	2	ARHGAP25
ENSG00000163347	353.588	12.2448	7.16892e-31	1.2584e-29	3	CLDN1
ENSG00000115414	33334.3	9.39054	7.40914e-31	1.29957e-29	2	FN1
ENSG00000147677	2711.25	-1.05582	7.58378e-31	1.32918e-29	8	EIF3H
ENSG00000161643	28.2952	-5.98497	7.61026e-31	1.33279e-29	19	SIGLEC16
ENSG00000051620	518.572	-2.63479	8.87225e-31	1.55261e-29	6	HEBP2
ENSG00000141376	309.888	-0.566578	9.3212e-31	1.62992e-29	17	BCAS3
ENSG00000108799	568.192	-1.3559	9.44378e-31	1.65009e-29	17	EZH1
ENSG00000170027	5154.62	1.4617	9.73063e-31	1.69891e-29	7	YWHAG
ENSG00000132749	14.0814	-5.77972	1.01938e-30	1.77841e-29	11	MTL5
ENSG00000127472	143.518	10.4532	1.07994e-30	1.88263e-29	1	PLA2G5
ENSG00000110906	1341.57	1.19732	1.08303e-30	1.88656e-29	12	KCTD10
ENSG00000099860	1196.84	-2.41658	1.56207e-30	2.71894e-29	19	GADD45B
ENSG00000010319	314.858	7.38629	1.6703e-30	2.90511e-29	3	SEMA3G
ENSG00000169439	4352.53	6.26942	1.69526e-30	2.94626e-29	8	SDC2
ENSG00000204628	12737.5	-1.28194	1.77162e-30	3.07662e-29	5	GNB2L1
ENSG00000145936	138.799	-2.40814	1.8432e-30	3.19848e-29	5	KCNMB1
ENSG00000180304	1496.56	-1.10582	1.86173e-30	3.22817e-29	15	OAZ2
ENSG00000158008	24.9625	10.2163	1.95738e-30	3.39145e-29	1	EXTL1
ENSG00000134470	117.059	-2.17319	2.09994e-30	3.63569e-29	10	IL15RA
ENSG00000163251	311.334	2.46655	2.13799e-30	3.69876e-29	2	FZD5
ENSG00000154518	2925.17	1.45508	2.15569e-30	3.72655e-29	2	ATP5G3
ENSG00000230747	114.352	4.07443	2.17131e-30	3.7507e-29	2	AC021188.4
ENSG00000150627	16.6395	-5.09921	2.22928e-30	3.84791e-29	4	WDR17
ENSG00000134884	962.688	-0.946757	2.2972e-30	3.96215e-29	13	ARGLU1
ENSG00000143226	1606.42	-4.58685	2.32107e-30	4.00029e-29	1	FCGR2A
ENSG00000197208	105.937	-2.08947	2.45993e-30	4.23641e-29	5	SLC22A4
ENSG00000054967	2158.63	-1.99168	2.53341e-30	4.35965e-29	11	RELT
ENSG00000225968	73.8581	7.3254	2.66818e-30	4.58809e-29	7	ELFN1
ENSG00000177674	1266.63	-3.19594	2.76164e-30	4.74523e-29	1	AGTRAP
ENSG00000140157	1552.21	1.03735	2.84163e-30	4.87899e-29	15	NIPA2
ENSG00000214517	543.836	1.69792	2.89318e-30	4.96376e-29	11	PPME1
ENSG00000072858	28.0501	-2.66207	3.15128e-30	5.4025e-29	3	SIDT1
ENSG00000171522	2182.92	-0.0664002	3.49071e-30	5.9799e-29	5	PTGER4
ENSG00000102316	1167.43	2.11826	3.55786e-30	6.09037e-29	X	MAGED2
ENSG00000168282	1265.94	1.36176	3.57365e-30	6.11279e-29	14	MGAT2
ENSG00000173511	909.706	3.40808	3.67266e-30	6.27743e-29	11	VEGFB
ENSG00000261879	116.962	2.7778	3.73673e-30	6.38216e-29	17	RP11-333E1.1
ENSG00000174776	19.7162	-5.01349	3.77973e-30	6.45075e-29	3	WDR49
ENSG00000276853	12.277	-2.23495	4.03326e-30	6.87829e-29	12	RP11-305O6.4
ENSG00000080839	186.223	0.754926	4.07171e-30	6.93867e-29	20	RBL1
ENSG00000260997	233.092	-2.10907	4.27498e-30	7.27961e-29	7	RP4-647J21.1
ENSG00000120509	210.798	1.76646	4.33329e-30	7.3734e-29	X	PDZD11
ENSG00000143126	725.494	3.50218	4.67797e-30	7.95395e-29	1	CELSR2
ENSG00000165138	390.096	3.70448	4.90316e-30	8.33062e-29	9	ANKS6
ENSG00000127511	1349.72	-1.43	5.0542e-30	8.58083e-29	19	SIN3B
ENSG00000172845	1862.33	-1.78219	5.62214e-30	9.53794e-29	2	SP3
ENSG00000182240	21.3354	6.12097	5.76127e-30	9.7667e-29	21	BACE2
ENSG00000267288	14.3223	-2.62391	5.81606e-30	9.85225e-29	17	RP13-890H12.2
ENSG00000197353	8.4952	-9.875	5.84212e-30	9.88903e-29	8	LYPD2
ENSG00000174099	9.08634	-6.49689	6.28257e-30	1.06267e-28	12	MSRB3
ENSG00000100106	450.072	-1.74436	6.38678e-30	1.07949e-28	22	TRIOBP
ENSG00000203485	2695.18	2.2833	6.71114e-30	1.13348e-28	14	INF2
ENSG00000174370	229.534	2.64324	6.91646e-30	1.16729e-28	11	C11orf45
ENSG00000185905	1248.01	-2.49982	7.21781e-30	1.21724e-28	16	C16orf54
ENSG00000157306	32.3734	-3.71136	7.38775e-30	1.24498e-28	14	RP11-66N24.4
ENSG00000265625	12.899	-8.05125	7.52333e-30	1.26689e-28	17	RP11-68I3.11
ENSG00000165609	780.691	1.22715	7.75561e-30	1.30504e-28	10	NUDT5
ENSG00000140450	5866.33	2.40472	8.48499e-30	1.42672e-28	15	ARRDC4
ENSG00000102805	528.084	1.66337	8.60072e-30	1.44511e-28	13	CLN5
ENSG00000188477	292.755	9.25405	9.58712e-30	1.60966e-28	16	AC003003.5
ENSG00000164485	85.2063	12.1326	9.78242e-30	1.64124e-28	6	IL22RA2
ENSG00000128284	438.236	-2.54852	1.06307e-29	1.78225e-28	22	APOL3
ENSG00000183160	16.5629	-2.87032	1.11416e-29	1.86653e-28	12	TMEM119
ENSG00000234177	88.8089	11.7346	1.16059e-29	1.94288e-28	2	LINC01114
ENSG00000128245	3230.06	1.57714	1.16822e-29	1.95422e-28	22	YWHAH
ENSG00000077454	1000.75	-1.78318	1.17128e-29	1.95789e-28	7	LRCH4
ENSG00000139641	4999.93	1.12937	1.19134e-29	1.98996e-28	12	ESYT1
ENSG00000243961	142.952	12.9913	1.25521e-29	2.09511e-28	20	RP5-839B4.8
ENSG00000131943	359.187	1.57446	1.39043e-29	2.31912e-28	19	C19orf12
ENSG00000187486	35.9495	6.1135	1.40192e-29	2.33656e-28	11	KCNJ11
ENSG00000225471	484.069	-1.65175	1.51421e-29	2.52187e-28	X	RP11-262D11.2
ENSG00000162711	2469.83	-5.23534	1.55609e-29	2.58974e-28	1	NLRP3
ENSG00000011198	336.393	-1.1835	1.56455e-29	2.60191e-28	3	ABHD5
ENSG00000187764	1811.7	-2.31332	1.59455e-29	2.64986e-28	9	SEMA4D
ENSG00000168615	3561.79	1.76262	1.64071e-29	2.72458e-28	8	ADAM9
ENSG00000137404	395.868	-1.84288	1.66337e-29	2.76019e-28	6	NRM
ENSG00000175264	41.7583	10.8726	1.71195e-29	2.83874e-28	11	CHST1
ENSG00000143315	94.6682	-2.51555	1.74375e-29	2.88936e-28	1	PIGM
ENSG00000237781	58.029	-4.6044	1.90894e-29	3.16079e-28	1	RP11-54A4.2
ENSG00000172594	203.589	-1.89617	1.98034e-29	3.27663e-28	6	SMPDL3A
ENSG00000136943	72.2038	7.42392	2.09156e-29	3.45814e-28	9	CTSV
ENSG00000103196	760.219	-7.60585	2.17412e-29	3.59203e-28	16	CRISPLD2
ENSG00000171914	146.072	4.33579	2.29224e-29	3.78444e-28	15	TLN2
ENSG00000112624	624.967	-1.82362	2.35617e-29	3.88717e-28	6	GLTSCR1L
ENSG00000122121	90.2433	3.60883	2.3585e-29	3.8882e-28	X	XPNPEP2
ENSG00000168081	10.5565	-3.45431	2.38423e-29	3.92777e-28	8	PNOC
ENSG00000091129	59.809	7.12957	2.47403e-29	4.07276e-28	7	NRCAM
ENSG00000164715	674.152	-1.93271	2.50625e-29	4.12281e-28	7	LMTK2
ENSG00000215769	83.5869	-2.58334	2.59498e-29	4.26569e-28	17	RP13-104F24.2
ENSG00000213398	47.0235	-2.41669	2.61799e-29	4.30042e-28	16	LCAT
ENSG00000198720	85.5071	3.27544	2.63056e-29	4.31794e-28	17	ANKRD13B
ENSG00000111837	23.7148	-4.67674	2.84707e-29	4.66998e-28	6	MAK
ENSG00000075618	7953.99	5.29789	3.02471e-29	4.95779e-28	7	FSCN1
ENSG00000183779	744.87	-2.46861	3.10301e-29	5.08246e-28	8	ZNF703
ENSG00000270640	13.0913	-4.24409	3.2277e-29	5.2829e-28	2	RP11-373D23.2
ENSG00000133243	754.819	-1.92333	3.37048e-29	5.51262e-28	19	BTBD2
ENSG00000117411	223.243	3.90073	3.4543e-29	5.64566e-28	1	B4GALT2
ENSG00000061676	117.794	5.83136	3.56058e-29	5.81519e-28	2	NCKAP1
ENSG00000198563	1990.74	-2.20918	3.68844e-29	6.01969e-28	6	DDX39B
ENSG00000170881	797.268	-1.27472	3.7528e-29	6.12035e-28	8	RNF139
ENSG00000115233	615.835	1.76518	4.03955e-29	6.58328e-28	2	PSMD14
ENSG00000089041	791.029	-1.2776	4.19171e-29	6.82149e-28	12	P2RX7
ENSG00000186312	148.173	-2.21963	4.18894e-29	6.82149e-28	X	CA5BP1
ENSG00000179918	2126.6	2.2935	4.3215e-29	7.02769e-28	16	SEPHS2
ENSG00000181467	2184.61	-0.713071	4.46133e-29	7.2499e-28	3	RAP2B
ENSG00000065923	2083.33	3.37455	4.50056e-29	7.30843e-28	X	SLC9A7
ENSG00000230910	17.9856	-8.58171	4.89333e-29	7.94059e-28	6	RP3-525N10.2
ENSG00000182022	1603.33	-2.70526	5.02491e-29	8.14829e-28	10	CHST15
ENSG00000145287	214.16	-6.63093	5.39829e-29	8.74753e-28	4	PLAC8
ENSG00000116237	1510.21	1.23345	5.57825e-29	9.03271e-28	1	ICMT
ENSG00000091972	50.9514	9.5248	5.58982e-29	9.04502e-28	3	CD200
ENSG00000215271	497.809	2.74618	5.97015e-29	9.65359e-28	14	HOMEZ
ENSG00000185187	408.552	-1.73508	7.23161e-29	1.1685e-27	11	SIGIRR
ENSG00000013374	2187.89	1.7319	7.33272e-29	1.184e-27	7	NUB1
ENSG00000187955	32.5906	8.92113	7.64756e-29	1.23396e-27	8	COL14A1
ENSG00000117643	1481.59	2.97576	7.93666e-29	1.2797e-27	1	MAN1C1
ENSG00000149150	55.5852	-4.06226	7.99462e-29	1.28813e-27	11	SLC43A1
ENSG00000188157	2416.3	3.81291	8.10561e-29	1.30509e-27	1	AGRN
ENSG00000175283	302.404	2.16646	8.3005e-29	1.33553e-27	9	DOLK
ENSG00000261183	31.6145	6.66656	8.49777e-29	1.3663e-27	15	RP11-532F12.5
ENSG00000136950	379.376	1.38703	9.43419e-29	1.51579e-27	9	ARPC5L
ENSG00000143850	552.302	6.29028	9.56314e-29	1.53543e-27	1	PLEKHA6
ENSG00000120925	440.385	1.77812	1.00904e-28	1.61894e-27	8	RNF170
ENSG00000167588	217.391	7.52112	1.03034e-28	1.65196e-27	12	GPD1
ENSG00000109762	48.0731	2.78476	1.04567e-28	1.67536e-27	4	SNX25
ENSG00000235245	47.0824	-3.37949	1.15974e-28	1.8568e-27	10	RP11-122K13.12
ENSG00000125454	411.527	1.88296	1.17927e-28	1.88675e-27	17	SLC25A19
ENSG00000162396	76.2814	3.30908	1.18087e-28	1.88799e-27	1	PARS2
ENSG00000272825	190.422	2.23279	1.21787e-28	1.94577e-27	21	LL21NC02-1C16.2
ENSG00000114455	31.4082	10.2832	1.3178e-28	2.10395e-27	3	HHLA2
ENSG00000136436	1806.21	-1.55206	1.39235e-28	2.22142e-27	17	CALCOCO2
ENSG00000186665	382.924	3.66636	1.39567e-28	2.22516e-27	17	C17orf58
ENSG00000156508	9703.17	-1.30823	1.40237e-28	2.23427e-27	6	EEF1A1
ENSG00000163512	478.83	-1.75068	1.40963e-28	2.24427e-27	3	AZI2
ENSG00000089820	3264.64	-1.48665	1.44568e-28	2.30006e-27	X	ARHGAP4
ENSG00000179818	179.976	-1.86644	1.59779e-28	2.54028e-27	2	PCBP1-AS1
ENSG00000165071	484.034	-2.68213	1.6217e-28	2.5765e-27	8	TMEM71
ENSG00000171132	165.635	-3.81378	1.62746e-28	2.58385e-27	2	PRKCE
ENSG00000176903	507.383	2.63614	1.6387e-28	2.59987e-27	14	PNMA1
ENSG00000154822	700.136	-1.6372	1.64312e-28	2.60508e-27	3	PLCL2
ENSG00000188290	20.6653	-4.67192	1.72023e-28	2.72543e-27	1	HES4
ENSG00000140379	760.462	-2.79836	1.86861e-28	2.95846e-27	15	BCL2A1
ENSG00000181019	399.542	4.51552	2.22303e-28	3.51715e-27	16	NQO1
ENSG00000234036	325.234	4.42242	2.39419e-28	3.78531e-27	4	TXNP6
ENSG00000089169	350.099	-8.0439	2.41909e-28	3.82204e-27	12	RPH3A
ENSG00000239636	26.8212	-5.25412	2.56844e-28	4.05518e-27	1	RP4-728D4.2
ENSG00000100129	2671.54	-1.18395	2.73541e-28	4.31581e-27	22	EIF3L
ENSG00000175414	154.857	3.33885	2.99734e-28	4.72579e-27	5	ARL10
ENSG00000221817	149.933	-1.6654	3.05099e-28	4.80706e-27	10	PPP3CB-AS1
ENSG00000063660	46.4357	4.98109	3.22839e-28	5.08305e-27	2	GPC1
ENSG00000213373	6.12655	-6.03503	3.23484e-28	5.08968e-27	17	LINC00671
ENSG00000179912	813.921	-1.21642	3.32506e-28	5.22801e-27	12	R3HDM2
ENSG00000140259	365.667	1.9872	3.36719e-28	5.2906e-27	15	MFAP1
ENSG00000185189	238.45	0.331364	3.46269e-28	5.43691e-27	8	NRBP2
ENSG00000075826	256.222	-2.4106	3.47841e-28	5.45781e-27	10	SEC31B
ENSG00000144476	16.0612	-7.30518	3.60322e-28	5.64976e-27	2	ACKR3
ENSG00000248429	134.973	-2.07021	4.03197e-28	6.31768e-27	4	RP11-597D13.9
ENSG00000157693	431.47	-1.47295	4.24356e-28	6.64464e-27	9	C9orf91
ENSG00000187474	8019.33	6.33996	4.24749e-28	6.64623e-27	19	FPR3
ENSG00000162909	4018.56	-2.54342	4.3278e-28	6.76725e-27	1	CAPN2
ENSG00000059691	395.377	1.00343	4.44548e-28	6.94648e-27	4	GATB
ENSG00000197180	97.4642	3.044	4.52216e-28	7.06146e-27	X	CH17-340M24.3
ENSG00000186184	1166.15	-0.74533	4.76498e-28	7.43552e-27	13	POLR1D
ENSG00000104921	7958.57	6.15411	4.85756e-28	7.5748e-27	19	FCER2
ENSG00000110583	479.489	2.18012	5.20584e-28	8.11235e-27	11	NAA40
ENSG00000104765	2135.64	-1.37022	5.87965e-28	9.15608e-27	8	BNIP3L
ENSG00000187605	3519.82	-1.69475	6.16007e-28	9.58621e-27	2	TET3
ENSG00000164877	680.476	3.25256	6.60918e-28	1.02781e-26	7	MICALL2
ENSG00000004864	505.395	0.212465	6.66518e-28	1.03581e-26	7	SLC25A13
ENSG00000213593	1002.68	1.01599	6.72165e-28	1.04387e-26	11	TMX2
ENSG00000111261	26.9604	-3.4394	6.88637e-28	1.06873e-26	12	MANSC1
ENSG00000139990	1386.01	-0.316257	6.9188e-28	1.07303e-26	14	DCAF5
ENSG00000124104	122.225	-3.25903	7.32471e-28	1.13521e-26	20	SNX21
ENSG00000103707	287.733	1.87368	7.78149e-28	1.20518e-26	15	MTFMT
ENSG00000137747	155.662	2.95875	7.95494e-28	1.2312e-26	11	TMPRSS13
ENSG00000025772	475.71	2.37432	8.11016e-28	1.25437e-26	20	TOMM34
ENSG00000260947	39.8677	5.63632	8.34754e-28	1.29021e-26	9	RP11-384P7.7
ENSG00000082641	3306.86	1.27271	8.38574e-28	1.29524e-26	17	NFE2L1
ENSG00000148339	1503.22	2.18745	8.65777e-28	1.33635e-26	9	SLC25A25
ENSG00000227039	674.177	-2.26636	9.71278e-28	1.49818e-26	21	ITGB2-AS1
ENSG00000075785	17921.4	1.85371	9.81513e-28	1.51294e-26	3	RAB7A
ENSG00000096384	12306.3	0.950323	1.01525e-27	1.56389e-26	6	HSP90AB1
ENSG00000100234	111.144	8.16551	1.02674e-27	1.58051e-26	22	TIMP3
ENSG00000169896	23916.1	0.778957	1.15537e-27	1.77732e-26	16	ITGAM
ENSG00000204482	2328.64	-2.32045	1.15974e-27	1.78284e-26	6	LST1
ENSG00000146859	295.854	2.22065	1.19753e-27	1.83968e-26	7	TMEM140
ENSG00000137269	53.1881	3.03631	1.20292e-27	1.84673e-26	6	LRRC1
ENSG00000180573	293.09	2.17917	1.21342e-27	1.86159e-26	6	HIST1H2AC
ENSG00000274750	17.6285	7.00525	1.36162e-27	2.08754e-26	6	HIST1H3E
ENSG00000160781	36.0099	-3.14064	1.50774e-27	2.31e-26	1	PAQR6
ENSG00000158161	737.854	0.666531	1.50934e-27	2.3109e-26	1	EYA3
ENSG00000170873	731.306	-1.45353	1.64689e-27	2.5198e-26	8	MTSS1
ENSG00000205978	11.8069	-6.91494	1.71723e-27	2.62567e-26	14	NYNRIN
ENSG00000153485	274.371	1.83684	1.7299e-27	2.64326e-26	14	TMEM251
ENSG00000164404	48.2952	5.72607	1.74271e-27	2.66105e-26	5	GDF9
ENSG00000173020	7249.66	-1.67801	1.79378e-27	2.7372e-26	11	ADRBK1
ENSG00000226806	21.1566	9.51483	1.80002e-27	2.74488e-26	2	AC011893.3
ENSG00000218565	23.1224	-5.07578	1.81939e-27	2.77255e-26	6	RP11-12A2.1
ENSG00000163421	102.525	-7.24087	1.85401e-27	2.82343e-26	3	PROK2
ENSG00000113119	100.19	-3.04913	1.89144e-27	2.87851e-26	5	TMCO6
ENSG00000260219	153.057	3.19883	1.90267e-27	2.89365e-26	16	RP11-347C12.10
ENSG00000216775	35.0924	6.66534	1.93592e-27	2.94227e-26	6	RP1-152L7.5
ENSG00000010704	102.47	-3.14609	1.95326e-27	2.96663e-26	6	HFE
ENSG00000122687	663.855	0.903896	2.06909e-27	3.14046e-26	7	FTSJ2
ENSG00000124532	561.771	0.928873	2.0748e-27	3.14703e-26	6	MRS2
ENSG00000026297	1700.9	-1.7394	2.07675e-27	3.14789e-26	6	RNASET2
ENSG00000221955	118.815	3.0991	2.15795e-27	3.26879e-26	3	SLC12A8
ENSG00000166582	86.0354	4.24585	2.25394e-27	3.41193e-26	17	CENPV
ENSG00000101187	107.643	4.67378	2.27816e-27	3.4463e-26	20	SLCO4A1
ENSG00000077984	122.803	2.76054	2.29024e-27	3.46228e-26	20	CST7
ENSG00000034713	1198.14	1.29799	2.30468e-27	3.48179e-26	16	GABARAPL2
ENSG00000180353	5737.45	-1.36053	2.3309e-27	3.51907e-26	3	HCLS1
ENSG00000166908	680.659	1.37509	2.33534e-27	3.52343e-26	12	PIP4K2C
ENSG00000231721	90.7093	-2.04801	2.34995e-27	3.54313e-26	7	LINC-PINT
ENSG00000171988	1749.49	-3.13038	2.36324e-27	3.56081e-26	10	JMJD1C
ENSG00000059377	2688.81	-1.79671	2.37801e-27	3.5807e-26	7	TBXAS1
ENSG00000123545	150.2	2.56037	2.47929e-27	3.73074e-26	6	NDUFAF4
ENSG00000205593	153.403	-1.99402	2.55555e-27	3.84294e-26	22	DENND6B
ENSG00000184005	28.7518	-5.89404	2.61625e-27	3.93163e-26	1	ST6GALNAC3
ENSG00000260521	62.0628	-1.45522	2.79269e-27	4.194e-26	15	CTD-2576F9.1
ENSG00000174010	410.78	-2.28943	2.80046e-27	4.20291e-26	X	KLHL15
ENSG00000123689	1137.6	-5.13661	2.81821e-27	4.22676e-26	1	G0S2
ENSG00000105855	217.32	7.47347	2.94835e-27	4.41902e-26	7	ITGB8
ENSG00000189127	6.54575	-6.12412	2.975e-27	4.45605e-26	5	ANKRD34B
ENSG00000100167	120.686	6.61573	3.12754e-27	4.68144e-26	22	SEPT3
ENSG00000146733	181.385	2.50276	3.62651e-27	5.42475e-26	7	PSPH
ENSG00000085514	2199.49	-1.77323	3.85392e-27	5.76115e-26	7	PILRA
ENSG00000182575	102.269	10.0845	4.16724e-27	6.22543e-26	17	NXPH3
ENSG00000125733	543.1	4.56579	4.22025e-27	6.30048e-26	19	TRIP10
ENSG00000110203	119.682	-8.45277	4.26767e-27	6.3671e-26	11	FOLR3
ENSG00000012779	2271.91	-5.06969	4.72693e-27	7.04768e-26	10	ALOX5
ENSG00000103415	914.51	1.97491	4.7729e-27	7.11155e-26	16	HMOX2
ENSG00000065320	26.5748	7.47739	4.83995e-27	7.20675e-26	17	NTN1
ENSG00000108298	6112.89	-1.17468	4.9179e-27	7.31803e-26	17	RPL19
ENSG00000114812	349.988	-7.17538	5.15001e-27	7.65841e-26	3	VIPR1
ENSG00000171631	498.519	4.8086	5.26559e-27	7.82517e-26	11	P2RY6
ENSG00000143061	330.909	7.04057	5.26929e-27	7.82556e-26	1	IGSF3
ENSG00000114861	940.087	-1.13467	5.28031e-27	7.83683e-26	3	FOXP1
ENSG00000076928	4329.84	-1.93966	5.28481e-27	7.83839e-26	19	ARHGEF1
ENSG00000204152	72.6825	-1.75766	5.95039e-27	8.81982e-26	10	TIMM23B
ENSG00000156709	1082.34	1.9424	6.46396e-27	9.57481e-26	X	AIFM1
ENSG00000242125	291.901	-1.71742	6.7816e-27	1.00388e-25	1	SNHG3
ENSG00000103018	892.85	1.28479	6.8164e-27	1.00838e-25	16	CYB5B
ENSG00000112685	1405.68	1.6443	6.88664e-27	1.0181e-25	6	EXOC2
ENSG00000129675	2111.76	-1.6731	6.91011e-27	1.02091e-25	X	ARHGEF6
ENSG00000156639	1541.89	-0.966464	7.1283e-27	1.05246e-25	6	ZFAND3
ENSG00000101019	473.889	1.30348	7.19563e-27	1.06172e-25	20	UQCC1
ENSG00000132313	355.301	1.66205	7.33072e-27	1.08071e-25	2	MRPL35
ENSG00000229989	15.4929	-5.02473	7.33387e-27	1.08071e-25	1	MIR181A1HG
ENSG00000162222	688.267	3.08087	7.39951e-27	1.08968e-25	11	TTC9C
ENSG00000118508	583.482	-0.324315	7.45683e-27	1.09741e-25	6	RAB32
ENSG00000139428	260.238	1.93494	7.53499e-27	1.1082e-25	12	MMAB
ENSG00000154978	768.214	1.73955	7.70036e-27	1.13179e-25	7	VOPP1
ENSG00000233621	130.731	3.47987	8.44128e-27	1.23989e-25	1	LINC01137
ENSG00000166295	707.92	-0.774651	8.48858e-27	1.24603e-25	10	ANAPC16
ENSG00000109920	1058.67	-1.15752	8.50146e-27	1.24712e-25	11	FNBP4
ENSG00000171603	4775.85	1.4736	8.54914e-27	1.25331e-25	1	CLSTN1
ENSG00000204387	601.646	-1.08512	9.01627e-27	1.32094e-25	6	C6orf48
ENSG00000109919	1272.39	0.961629	9.11263e-27	1.33419e-25	11	MTCH2
ENSG00000109323	1582.59	-1.13132	9.66969e-27	1.41485e-25	4	MANBA
ENSG00000177465	31.5604	5.45154	9.86987e-27	1.44321e-25	14	ACOT4
ENSG00000179218	18577.4	1.09153	1.00672e-26	1.47112e-25	19	CALR
ENSG00000113369	986.814	-1.35176	1.03764e-26	1.51532e-25	5	ARRDC3
ENSG00000213694	384.093	-2.15694	1.11974e-26	1.63418e-25	9	S1PR3
ENSG00000240509	383.641	-1.12534	1.18881e-26	1.73386e-25	8	RPL34P18
ENSG00000153767	420.591	2.33675	1.23087e-26	1.79406e-25	3	GTF2E1
ENSG00000181789	2901.14	0.7413	1.25544e-26	1.8287e-25	3	COPG1
ENSG00000144120	56.4999	4.05016	1.31498e-26	1.91421e-25	2	TMEM177
ENSG00000146021	74.5474	3.28223	1.37184e-26	1.9957e-25	5	KLHL3
ENSG00000178904	220.019	-1.84531	1.39216e-26	2.02396e-25	19	DPY19L3
ENSG00000171310	6163.5	1.42294	1.44019e-26	2.09246e-25	12	CHST11
ENSG00000102962	222942	9.61779	1.47827e-26	2.14642e-25	16	CCL22
ENSG00000254017	18.4259	-2.47447	1.50001e-26	2.17659e-25	9	IGHEP2
ENSG00000117245	105.046	4.84425	1.5187e-26	2.20231e-25	1	KIF17
ENSG00000124191	29.3022	4.44457	1.53442e-26	2.22369e-25	20	TOX2
ENSG00000171208	729.728	1.1022	1.5612e-26	2.26106e-25	16	NETO2
ENSG00000108387	8.20419	-5.76903	1.57621e-26	2.28135e-25	17	SEPT4
ENSG00000235834	5.71068	-9.30813	1.63547e-26	2.36562e-25	X	RP1-60N8.1
ENSG00000068976	21.0811	-2.84424	1.69549e-26	2.45087e-25	11	PYGM
ENSG00000157613	20.69	7.0351	1.76821e-26	2.55436e-25	11	CREB3L1
ENSG00000080573	67.1257	6.25975	1.9422e-26	2.80393e-25	19	COL5A3
ENSG00000076003	315.071	2.12998	1.96048e-26	2.82316e-25	2	MCM6
ENSG00000151465	982.659	1.10133	1.95762e-26	2.82316e-25	10	CDC123
ENSG00000159202	3223.19	1.47865	1.96017e-26	2.82316e-25	17	UBE2Z
ENSG00000183722	168.923	4.17474	1.95893e-26	2.82316e-25	13	LHFP
ENSG00000145390	143.918	3.92372	1.99149e-26	2.866e-25	4	USP53
ENSG00000183578	260.827	7.9439	2.21269e-26	3.18234e-25	15	TNFAIP8L3
ENSG00000118418	1104.25	1.91792	2.21617e-26	3.18533e-25	6	HMGN3
ENSG00000135503	497.175	-1.72184	2.23639e-26	3.21236e-25	12	ACVR1B
ENSG00000087253	3837.85	1.36097	2.27286e-26	3.26268e-25	16	LPCAT2
ENSG00000251322	46.6635	5.40597	2.29841e-26	3.29729e-25	22	SHANK3
ENSG00000100650	3681.91	-1.08057	2.32383e-26	3.33165e-25	14	SRSF5
ENSG00000181284	545.361	2.7878	2.46696e-26	3.53463e-25	17	TMEM102
ENSG00000152455	52.0797	2.69999	2.47353e-26	3.54182e-25	10	SUV39H2
ENSG00000166676	55.0318	5.3984	2.70965e-26	3.87748e-25	16	TVP23A
ENSG00000270610	8.84351	-4.85924	2.75794e-26	3.94409e-25	14	RP11-486O13.3
ENSG00000155115	374.227	1.27246	2.78185e-26	3.97579e-25	6	GTF3C6
ENSG00000136897	240.443	2.20334	2.86593e-26	4.09339e-25	9	MRPL50
ENSG00000141456	1515.56	1.78393	2.90569e-26	4.14498e-25	17	PELP1
ENSG00000160201	47.9619	-3.70011	2.90409e-26	4.14498e-25	21	U2AF1
ENSG00000196510	643.488	1.22919	2.92459e-26	4.16932e-25	12	ANAPC7
ENSG00000261061	49.3414	4.02116	2.9455e-26	4.19651e-25	16	RP11-303E16.2
ENSG00000163171	2847.56	-3.22355	3.2718e-26	4.65848e-25	2	CDC42EP3
ENSG00000266094	3523.16	-1.75111	3.29232e-26	4.68476e-25	1	RASSF5
ENSG00000123427	233.529	2.35723	3.43565e-26	4.88566e-25	12	METTL21B
ENSG00000174502	22.2514	10.2235	3.44641e-26	4.89791e-25	1	SLC26A9
ENSG00000157551	30.2083	-5.78702	3.46723e-26	4.92442e-25	21	KCNJ15
ENSG00000196535	4533.65	1.78852	3.54484e-26	5.03151e-25	17	MYO18A
ENSG00000229638	1626.66	-0.996295	3.69265e-26	5.23804e-25	3	RPL4P4
ENSG00000147324	1379.72	1.88261	3.84949e-26	5.45711e-25	8	MFHAS1
ENSG00000181061	566.269	1.75798	3.93565e-26	5.57579e-25	3	HIGD1A
ENSG00000052795	2590.04	1.83503	4.22486e-26	5.9818e-25	4	FNIP2
ENSG00000137869	59.1967	9.51792	4.27393e-26	6.04751e-25	15	CYP19A1
ENSG00000099308	1592.59	-1.58758	4.36091e-26	6.16676e-25	19	MAST3
ENSG00000125037	1365.67	1.54596	4.4452e-26	6.28205e-25	3	EMC3
ENSG00000168264	4236.09	-0.758583	4.65395e-26	6.57298e-25	1	IRF2BP2
ENSG00000186792	226.278	3.07691	4.65851e-26	6.57535e-25	3	HYAL3
ENSG00000149257	338.201	3.34864	4.68823e-26	6.6132e-25	11	SERPINH1
ENSG00000187994	90.4428	-2.28022	4.71004e-26	6.63985e-25	19	RINL
ENSG00000110013	291.894	1.09902	4.75409e-26	6.6978e-25	11	SIAE
ENSG00000140853	1797.86	-1.71691	4.844e-26	6.82024e-25	16	NLRC5
ENSG00000166068	1680.75	3.56782	4.98556e-26	7.01521e-25	15	SPRED1
ENSG00000076248	117.575	2.63036	5.20852e-26	7.32442e-25	12	UNG
ENSG00000114999	1951.18	1.59401	5.22105e-26	7.33751e-25	2	TTL
ENSG00000148841	2579.85	-2.37457	5.24537e-26	7.36714e-25	10	ITPRIP
ENSG00000087076	72.1139	8.32375	5.29494e-26	7.43217e-25	19	HSD17B14
ENSG00000126883	1640.57	-1.4125	5.49545e-26	7.70886e-25	9	NUP214
ENSG00000173692	1726.73	0.989902	6.12141e-26	8.58166e-25	2	PSMD1
ENSG00000184178	279.542	0.750201	6.46775e-26	9.06162e-25	4	SCFD2
ENSG00000058804	545.125	0.345846	6.53488e-26	9.15004e-25	1	NDC1
ENSG00000166974	747.863	-1.26124	6.72232e-26	9.4067e-25	18	MAPRE2
ENSG00000146776	341.98	-1.73694	6.76325e-26	9.45816e-25	7	ATXN7L1
ENSG00000169093	288.348	-0.298862	6.87031e-26	9.60199e-25	X	ASMTL
ENSG00000109047	11.1581	-3.03101	7.04794e-26	9.84072e-25	17	RCVRN
ENSG00000234436	7.66057	-9.73763	7.04977e-26	9.84072e-25	19	AC008984.7
ENSG00000126368	100.604	-2.90176	7.16455e-26	9.99481e-25	17	NR1D1
ENSG00000274272	255.416	-2.99211	7.64356e-26	1.06565e-24	7	RP11-44M6.7
ENSG00000170396	356.582	1.82134	7.97214e-26	1.11078e-24	2	ZNF804A
ENSG00000106683	5971.52	1.96718	8.30851e-26	1.15694e-24	7	LIMK1
ENSG00000149798	142.971	-2.27035	8.38809e-26	1.16731e-24	11	CDC42EP2
ENSG00000134871	24.3643	7.47676	8.84425e-26	1.23004e-24	13	COL4A2
ENSG00000214194	309.964	2.16233	8.91138e-26	1.23862e-24	7	LINC00998
ENSG00000118503	7718.22	-2.50011	8.94762e-26	1.2429e-24	6	TNFAIP3
ENSG00000198208	69.3025	5.13059	9.15454e-26	1.27086e-24	14	RPS6KL1
ENSG00000149485	3034.69	2.0474	1.04641e-25	1.45178e-24	11	FADS1
ENSG00000068971	289.733	-1.28725	1.08855e-25	1.50931e-24	11	PPP2R5B
ENSG00000101811	206.324	0.947861	1.13853e-25	1.57765e-24	X	CSTF2
ENSG00000056558	3049.93	3.54244	1.16509e-25	1.61347e-24	9	TRAF1
ENSG00000214548	12.5089	-6.12424	1.17048e-25	1.61996e-24	14	MEG3
ENSG00000122863	81.7863	9.08356	1.19972e-25	1.65942e-24	10	CHST3
ENSG00000156500	41.8031	-1.57022	1.2331e-25	1.70455e-24	X	FAM122C
ENSG00000258791	44.6888	10.926	1.24368e-25	1.71814e-24	14	LINC00520
ENSG00000110852	362.025	-1.68522	1.26302e-25	1.7438e-24	12	CLEC2B
ENSG00000163106	28.5895	10.1376	1.28606e-25	1.77453e-24	4	HPGDS
ENSG00000136104	310.715	-0.938905	1.32828e-25	1.83167e-24	13	RNASEH2B
ENSG00000173409	409.082	3.06229	1.33936e-25	1.84584e-24	1	ARV1
ENSG00000167851	628.794	-3.72107	1.41269e-25	1.94572e-24	17	CD300A
ENSG00000259529	43.03	-3.36034	1.41564e-25	1.9486e-24	14	RP11-468E2.4
ENSG00000161911	194.488	4.33591	1.41839e-25	1.95121e-24	6	TREML1
ENSG00000148843	1034.22	0.356585	1.42536e-25	1.95962e-24	10	PDCD11
ENSG00000108960	414.209	2.89605	1.5345e-25	2.10838e-24	17	MMD
ENSG00000197622	4418.15	-0.897335	1.77374e-25	2.43563e-24	1	CDC42SE1
ENSG00000165757	64.7069	11.6272	1.80267e-25	2.47387e-24	10	KIAA1462
ENSG00000230551	280.156	-2.69158	1.80403e-25	2.47424e-24	5	CTB-89H12.4
ENSG00000158717	2554.13	-2.01778	1.83242e-25	2.51166e-24	16	RNF166
ENSG00000262222	65.3842	-3.16332	1.87462e-25	2.56795e-24	16	RP11-876N24.4
ENSG00000073803	464.861	2.49364	1.91521e-25	2.62199e-24	3	MAP3K13
ENSG00000008516	877.407	0.801838	1.93462e-25	2.64696e-24	16	MMP25
ENSG00000135047	1743.88	3.25737	1.94353e-25	2.65756e-24	9	CTSL
ENSG00000005156	577.243	-0.556225	2.19492e-25	2.99951e-24	17	LIG3
ENSG00000147224	1374.83	3.06933	2.29476e-25	3.13406e-24	X	PRPS1
ENSG00000101425	110.173	-7.27134	2.3168e-25	3.16227e-24	20	BPI
ENSG00000146205	63.8269	5.23242	2.34733e-25	3.20202e-24	2	ANO7
ENSG00000255398	534.67	-0.844992	2.3836e-25	3.24955e-24	12	HCAR3
ENSG00000254054	48.518	4.47292	2.44746e-25	3.33461e-24	8	RP11-156K13.3
ENSG00000154582	528.771	1.6148	2.49951e-25	3.40349e-24	8	TCEB1
ENSG00000134780	2227.46	1.93701	2.51061e-25	3.41657e-24	11	DAGLA
ENSG00000255856	29.0322	9.7782	2.53729e-25	3.4508e-24	12	RP11-87C12.5
ENSG00000171049	215.585	-4.32518	2.54854e-25	3.46404e-24	19	FPR2
ENSG00000106211	2570.61	4.19137	2.57921e-25	3.50364e-24	7	HSPB1
ENSG00000164082	10.4123	-2.40452	2.72742e-25	3.70275e-24	3	GRM2
ENSG00000269688	31.17	-2.07725	2.76888e-25	3.7568e-24	19	AC008982.2
ENSG00000183010	31.2409	4.76072	2.88273e-25	3.90894e-24	17	PYCR1
ENSG00000119673	207.607	3.49766	2.90516e-25	3.93701e-24	14	ACOT2
ENSG00000176102	373.791	1.93502	2.95229e-25	3.9985e-24	11	CSTF3
ENSG00000023909	308.323	2.64688	2.97218e-25	4.02304e-24	1	GCLM
ENSG00000173926	83.5444	4.25379	3.05807e-25	4.13685e-24	5	MARCH3
ENSG00000262406	4860.92	10.6228	3.15257e-25	4.26215e-24	11	MMP12
ENSG00000022267	441.976	3.78616	3.16425e-25	4.27287e-24	X	FHL1
ENSG00000112195	511.552	1.83589	3.16279e-25	4.27287e-24	6	TREML2
ENSG00000267185	362.875	-1.41926	3.29923e-25	4.4525e-24	17	PTP4A2P1
ENSG00000178695	7303.27	-1.88139	3.30377e-25	4.45598e-24	13	KCTD12
ENSG00000198246	1883.8	2.54176	3.36396e-25	4.53448e-24	10	SLC29A3
ENSG00000089154	3427.42	1.0357	3.46373e-25	4.6662e-24	12	GCN1L1
ENSG00000114904	399.787	-1.84466	3.61798e-25	4.87111e-24	3	NEK4
ENSG00000147576	82.5976	-0.95693	3.65384e-25	4.91649e-24	8	ADHFE1
ENSG00000185386	64.9649	4.79362	3.85152e-25	5.17942e-24	22	MAPK11
ENSG00000133561	326.686	-3.01449	3.94721e-25	5.30497e-24	7	GIMAP6
ENSG00000091127	180.575	1.06088	4.10646e-25	5.51573e-24	7	PUS7
ENSG00000102265	1716.94	-2.6367	4.11579e-25	5.52501e-24	X	TIMP1
ENSG00000124126	7691.13	-1.27955	4.12713e-25	5.53697e-24	20	PREX1
ENSG00000119801	2842.74	-0.508339	4.29101e-25	5.75345e-24	2	YPEL5
ENSG00000235552	584.268	-1.33113	4.31957e-25	5.78833e-24	18	RPL6P27
ENSG00000170049	26.7911	-4.0091	4.36791e-25	5.84966e-24	17	KCNAB3
ENSG00000135063	28.011	10.7387	4.80856e-25	6.43601e-24	9	FAM189A2
ENSG00000133606	1956.22	-0.839325	4.90509e-25	6.56135e-24	7	MKRN1
ENSG00000235217	17.5139	-5.04498	5.18841e-25	6.93626e-24	20	TSPY26P
ENSG00000101337	2079.31	-1.22681	5.38006e-25	7.18825e-24	20	TM9SF4
ENSG00000187231	525.123	-1.58918	5.67452e-25	7.57723e-24	2	SESTD1
ENSG00000100802	93.5441	-1.58121	5.73261e-25	7.65031e-24	14	C14orf93
ENSG00000181191	310.541	1.76925	5.83566e-25	7.78328e-24	X	PJA1
ENSG00000042286	303.882	3.05068	5.87733e-25	7.83426e-24	10	AIFM2
ENSG00000100372	192.145	1.63634	5.91089e-25	7.87438e-24	22	SLC25A17
ENSG00000185669	2050.61	1.8813	6.17265e-25	8.21828e-24	16	SNAI3
ENSG00000081041	292.235	-3.25567	6.18182e-25	8.22568e-24	4	CXCL2
ENSG00000130518	107.655	-3.16939	6.20447e-25	8.251e-24	19	KIAA1683
ENSG00000166145	5138.29	2.66408	6.29239e-25	8.36304e-24	15	SPINT1
ENSG00000154237	4020.38	1.87178	6.3068e-25	8.3773e-24	15	LRRK1
ENSG00000057704	347.134	-0.296336	6.31095e-25	8.37792e-24	12	TMCC3
ENSG00000078269	1162.67	3.3583	6.52723e-25	8.66e-24	6	SYNJ2
ENSG00000128039	756.498	2.04582	6.9519e-25	9.21804e-24	4	SRD5A3
ENSG00000085840	44.3974	1.57763	7.05229e-25	9.34572e-24	1	ORC1
ENSG00000128849	21.7381	10.6607	7.19302e-25	9.52667e-24	15	CGNL1
ENSG00000158156	338.322	-1.75419	7.40303e-25	9.79911e-24	1	XKR8
ENSG00000116774	96.8507	6.0332	7.53556e-25	9.96874e-24	1	OLFML3
ENSG00000134758	591.479	-1.85209	7.58401e-25	1.0027e-23	18	RNF138
ENSG00000148411	1680.52	-1.70799	8.78283e-25	1.16053e-23	9	NACC2
ENSG00000128805	614.987	3.3859	9.29685e-25	1.22773e-23	10	ARHGAP22
ENSG00000134516	6339.22	-1.70688	9.30396e-25	1.22796e-23	5	DOCK2
ENSG00000183891	49.6596	-1.39474	9.53767e-25	1.25808e-23	2	TTC32
ENSG00000141504	689.657	-1.22764	9.80438e-25	1.29251e-23	17	SAT2
ENSG00000133321	98.1455	-3.18069	9.92328e-25	1.30743e-23	11	RARRES3
ENSG00000126216	838.183	-1.07408	1.02915e-24	1.35516e-23	13	TUBGCP3
ENSG00000073969	1622.15	1.46987	1.06596e-24	1.40282e-23	17	NSF
ENSG00000108671	1299.05	0.476015	1.10245e-24	1.45e-23	17	PSMD11
ENSG00000184489	111.091	-2.52657	1.1035e-24	1.45055e-23	8	PTP4A3
ENSG00000134910	2378.34	1.27437	1.11847e-24	1.46938e-23	11	STT3A
ENSG00000167315	1327.85	1.55336	1.12617e-24	1.47863e-23	18	ACAA2
ENSG00000048162	206.674	0.698003	1.14013e-24	1.49609e-23	5	NOP16
ENSG00000177954	47.6756	-1.72949	1.1675e-24	1.53114e-23	1	RPS27
ENSG00000134222	46.0668	-3.03035	1.18587e-24	1.55433e-23	1	PSRC1
ENSG00000111666	401.711	-1.78116	1.2324e-24	1.61438e-23	12	CHPT1
ENSG00000128335	1098.35	1.74449	1.30889e-24	1.7136e-23	22	APOL2
ENSG00000135074	1434.16	0.823264	1.32394e-24	1.7323e-23	5	ADAM19
ENSG00000185201	1020.19	-4.07877	1.34956e-24	1.76481e-23	11	IFITM2
ENSG00000247271	235.417	1.83315	1.39174e-24	1.81893e-23	11	ZBED5-AS1
ENSG00000158042	335.04	1.49936	1.39763e-24	1.82558e-23	11	MRPL17
ENSG00000131378	2872.31	2.05408	1.45564e-24	1.90027e-23	3	RFTN1
ENSG00000249859	67.514	-1.99589	1.58005e-24	2.06148e-23	8	PVT1
ENSG00000228784	20.2846	-5.37589	1.71807e-24	2.24029e-23	2	LINC00954
ENSG00000120802	1583.8	-1.62381	1.79622e-24	2.34085e-23	12	TMPO
ENSG00000154736	51.0119	-2.30454	1.8077e-24	2.35446e-23	21	ADAMTS5
ENSG00000102390	368.704	1.54887	1.87939e-24	2.44643e-23	X	PBDC1
ENSG00000010278	3163.21	3.60048	1.89954e-24	2.47125e-23	12	CD9
ENSG00000151612	53.2791	5.94315	2.01234e-24	2.6165e-23	4	ZNF827
ENSG00000174437	5867.31	0.654235	2.01695e-24	2.621e-23	12	ATP2A2
ENSG00000155368	3269.67	1.77832	2.03237e-24	2.63953e-23	2	DBI
ENSG00000166508	359.164	-1.1635	2.07528e-24	2.69373e-23	7	MCM7
ENSG00000141480	8107.26	-1.21501	2.11342e-24	2.74167e-23	17	ARRB2
ENSG00000115935	8388.02	1.1372	2.14334e-24	2.7789e-23	2	WIPF1
ENSG00000278540	887.751	0.82408	2.15024e-24	2.78626e-23	17	ACACA
ENSG00000164056	11.3021	-5.20676	2.18388e-24	2.82823e-23	4	SPRY1
ENSG00000136504	987.888	-1.14822	2.23587e-24	2.89392e-23	17	KAT7
ENSG00000130487	49.2609	-4.13118	2.28836e-24	2.96018e-23	22	KLHDC7B
ENSG00000008130	2358.42	-1.55928	2.35981e-24	3.05087e-23	1	NADK
ENSG00000235884	23.8122	8.80225	2.45068e-24	3.16655e-23	12	LINC00941
ENSG00000230487	316.524	3.40642	2.48229e-24	3.20558e-23	7	PSMG3-AS1
ENSG00000000938	13313.9	-2.11129	2.48759e-24	3.21059e-23	1	FGR
ENSG00000105366	122.236	10.2205	2.52099e-24	3.25187e-23	19	SIGLEC8
ENSG00000163528	209.92	0.534748	2.69258e-24	3.47123e-23	3	CHCHD4
ENSG00000134243	7035.04	0.585385	3.01198e-24	3.8808e-23	1	SORT1
ENSG00000141664	2690.71	1.46918	3.03217e-24	3.90461e-23	18	ZCCHC2
ENSG00000169397	4.92276	-9.09684	3.04578e-24	3.91992e-23	14	RNASE3
ENSG00000154447	94.9739	-2.99303	3.107e-24	3.99645e-23	4	SH3RF1
ENSG00000135740	95.029	5.03779	3.11205e-24	4.00068e-23	16	SLC9A5
ENSG00000269877	5.57968	-9.26526	3.14131e-24	4.03602e-23	19	CTD-3022G6.1
ENSG00000197989	181.995	1.42236	3.2096e-24	4.12143e-23	1	SNHG12
ENSG00000068654	1287.1	0.433602	3.39666e-24	4.35917e-23	2	POLR1A
ENSG00000089006	1762.02	1.09158	3.40833e-24	4.37169e-23	20	SNX5
ENSG00000075035	17.9905	9.84456	3.50701e-24	4.49573e-23	12	WSCD2
ENSG00000276085	707.766	-2.08028	3.6337e-24	4.65552e-23	17	CCL3L3
ENSG00000100335	1731.69	0.846396	3.69786e-24	4.73505e-23	22	MIEF1
ENSG00000196932	92.6621	6.81906	3.74286e-24	4.78997e-23	10	TMEM26
ENSG00000261559	148.622	5.16374	3.75617e-24	4.80431e-23	15	FSCN1P1
ENSG00000069482	78.8244	12.1268	3.84678e-24	4.91745e-23	11	GAL
ENSG00000115884	101.373	11.4231	3.85471e-24	4.92481e-23	2	SDC1
ENSG00000106991	7190.25	1.56447	3.95849e-24	5.05456e-23	9	ENG
ENSG00000185101	70.5219	4.72189	3.98567e-24	5.08642e-23	11	ANO9
ENSG00000168301	406.493	2.07682	4.05267e-24	5.16902e-23	3	KCTD6
ENSG00000243302	222.711	-2.01993	4.1976e-24	5.3497e-23	7	RP11-274B21.2
ENSG00000254233	15.6645	5.24395	4.19903e-24	5.3497e-23	4	RP11-242J7.1
ENSG00000169764	2756.56	1.96833	4.25527e-24	5.41833e-23	2	UGP2
ENSG00000110921	357.807	2.50817	4.34646e-24	5.53135e-23	12	MVK
ENSG00000065911	2378.95	2.22236	4.41975e-24	5.62148e-23	2	MTHFD2
ENSG00000092051	31.2887	-1.50878	4.49282e-24	5.71123e-23	14	JPH4
ENSG00000137168	286.385	2.36154	4.63231e-24	5.88525e-23	6	PPIL1
ENSG00000028137	9573.13	-2.63941	4.76137e-24	6.04585e-23	1	TNFRSF1B
ENSG00000104549	1025.2	2.75697	4.87437e-24	6.18588e-23	8	SQLE
ENSG00000162511	31386.3	-1.5288	5.18481e-24	6.57619e-23	1	LAPTM5
ENSG00000013441	1128.14	-2.23474	5.30967e-24	6.73081e-23	2	CLK1
ENSG00000143554	7452.09	2.31296	5.6298e-24	7.13265e-23	1	SLC27A3
ENSG00000173372	866.565	4.16796	5.75844e-24	7.29157e-23	1	C1QA
ENSG00000124882	862.134	-5.2605	6.72498e-24	8.51071e-23	4	EREG
ENSG00000157456	35.2853	3.23612	6.73862e-24	8.51849e-23	15	CCNB2
ENSG00000163736	11.809	-10.3495	6.73635e-24	8.51849e-23	4	PPBP
ENSG00000174579	938.194	-1.33339	6.86583e-24	8.67449e-23	3	MSL2
ENSG00000111275	1865.24	-1.50382	6.94983e-24	8.77575e-23	12	ALDH2
ENSG00000175606	548.621	1.79876	7.06398e-24	8.91494e-23	8	TMEM70
ENSG00000174175	5.5265	-9.24973	7.21717e-24	9.10322e-23	1	SELP
ENSG00000164366	180.949	2.06627	7.7375e-24	9.75414e-23	5	CCDC127
ENSG00000109814	494.874	1.54309	7.93487e-24	9.99741e-23	4	UGDH
ENSG00000170889	5899.18	-1.46068	7.96966e-24	1.00357e-22	19	RPS9
ENSG00000089009	864.604	-1.48453	8.09145e-24	1.01834e-22	12	RPL6
ENSG00000102057	47.0202	-2.98907	8.15256e-24	1.02547e-22	X	KCND1
ENSG00000107020	182.141	2.71328	8.21929e-24	1.03329e-22	9	PLGRKT
ENSG00000253138	13.2501	9.96121	8.39778e-24	1.05514e-22	8	LINC00967
ENSG00000104824	2194.73	-0.840688	8.48203e-24	1.06514e-22	19	HNRNPL
ENSG00000088808	322.414	2.71927	9.41336e-24	1.18144e-22	14	PPP1R13B
ENSG00000122042	2638.31	1.16356	9.77085e-24	1.22564e-22	13	UBL3
ENSG00000240230	309.523	-1.26373	9.81414e-24	1.23039e-22	7	COX19
ENSG00000176438	1443.12	-2.30713	1.01734e-23	1.27473e-22	14	SYNE3
ENSG00000166507	87.3599	-1.59508	1.05907e-23	1.32629e-22	10	NDST2
ENSG00000137726	214.065	-2.3934	1.07711e-23	1.34814e-22	11	FXYD6
ENSG00000163536	21.5691	4.22796	1.11337e-23	1.39275e-22	3	SERPINI1
ENSG00000123349	2980.13	-1.47429	1.14385e-23	1.43009e-22	12	PFDN5
ENSG00000101003	58.4666	2.95594	1.18063e-23	1.47526e-22	20	GINS1
ENSG00000163430	42.6265	4.51381	1.18332e-23	1.47782e-22	3	FSTL1
ENSG00000239948	39.1472	-4.473	1.24911e-23	1.55912e-22	19	RN7SL368P
ENSG00000141447	1007.55	1.9136	1.26397e-23	1.57682e-22	18	OSBPL1A
ENSG00000107130	247.516	6.11278	1.27328e-23	1.58755e-22	9	NCS1
ENSG00000146067	665.366	-1.65952	1.29785e-23	1.61731e-22	5	FAM193B
ENSG00000101849	1274.41	-1.57707	1.36206e-23	1.69639e-22	X	TBL1X
ENSG00000144713	2908.19	-1.08548	1.36816e-23	1.70305e-22	3	RPL32
ENSG00000101004	31.8786	4.93226	1.45491e-23	1.80991e-22	20	NINL
ENSG00000222043	13.681	-1.36641	1.45559e-23	1.80991e-22	2	AC079305.10
ENSG00000250771	21.0179	-4.97544	1.49101e-23	1.85294e-22	4	RP11-153M7.3
ENSG00000167658	32370.3	-1.37976	1.49324e-23	1.8547e-22	19	EEF2
ENSG00000059804	4341.36	-2.62556	1.56522e-23	1.94304e-22	12	SLC2A3
ENSG00000279805	7.92358	-5.27505	1.61141e-23	1.99929e-22	22	CTA-212A2.1
ENSG00000150967	334.908	3.63272	1.64656e-23	2.04179e-22	12	ABCB9
ENSG00000115419	2309.82	2.50055	1.78708e-23	2.21483e-22	2	GLS
ENSG00000274963	11.8707	-3.66261	1.81378e-23	2.2467e-22	1	Metazoa_SRP
ENSG00000166224	3925.43	1.77963	1.81801e-23	2.25071e-22	10	SGPL1
ENSG00000166546	25.4019	7.90001	1.82382e-23	2.25669e-22	16	BEAN1
ENSG00000006625	340.991	1.91874	1.86904e-23	2.31138e-22	7	GGCT
ENSG00000108669	3356.6	-0.16842	1.90682e-23	2.35682e-22	17	CYTH1
ENSG00000158234	103.933	2.08984	1.94649e-23	2.40454e-22	3	FAIM
ENSG00000091490	899.444	3.19055	1.98147e-23	2.44642e-22	4	SEL1L3
ENSG00000134419	1327.07	-1.19388	2.01033e-23	2.48072e-22	16	RPS15A
ENSG00000215440	405.989	-2.16942	2.07845e-23	2.56339e-22	20	NPEPL1
ENSG00000274523	668.72	1.21615	2.10057e-23	2.58926e-22	7	WBSCR16
ENSG00000272419	26.4176	-2.38303	2.12408e-23	2.61682e-22	1	RP11-403I13.8
ENSG00000169255	115.411	6.15695	2.25526e-23	2.77693e-22	3	B3GALNT1
ENSG00000111276	714.08	-1.31929	2.29027e-23	2.81851e-22	12	CDKN1B
ENSG00000270504	68.437	4.96818	2.35272e-23	2.89381e-22	6	RP11-420L9.5
ENSG00000175390	1372.96	-1.38924	2.3602e-23	2.90144e-22	11	EIF3F
ENSG00000145730	671.759	1.26885	2.43781e-23	2.99523e-22	5	PAM
ENSG00000119242	1050.82	1.86573	2.48224e-23	3.04818e-22	12	CCDC92
ENSG00000100003	31.1799	5.48246	2.49421e-23	3.06123e-22	22	SEC14L2
ENSG00000106049	622.727	1.71059	2.50208e-23	3.06923e-22	7	HIBADH
ENSG00000126353	814.692	5.95859	2.5937e-23	3.1799e-22	17	CCR7
ENSG00000026950	692.058	-1.44679	2.62412e-23	3.21546e-22	6	BTN3A1
ENSG00000107882	1632.7	1.74337	2.6398e-23	3.23294e-22	10	SUFU
ENSG00000141574	1214.11	-5.5749	2.65109e-23	3.24502e-22	17	SECTM1
ENSG00000229754	3522.97	4.26334	2.71963e-23	3.32712e-22	2	CXCR2P1
ENSG00000170190	433.345	-2.37626	2.72621e-23	3.33339e-22	17	SLC16A5
ENSG00000151131	210.165	2.2145	2.7793e-23	3.39648e-22	12	C12orf45
ENSG00000186918	263.286	-3.82059	2.78333e-23	3.39957e-22	8	ZNF395
ENSG00000117115	861.248	-4.26612	2.82594e-23	3.44977e-22	1	PADI2
ENSG00000184254	25.8097	11.0108	2.95962e-23	3.60989e-22	15	ALDH1A3
ENSG00000251022	365.897	-3.01361	2.96028e-23	3.60989e-22	4	THAP9-AS1
ENSG00000226281	91.0209	3.21986	2.97168e-23	3.62186e-22	6	RP1-80N2.2
ENSG00000107968	602.072	-1.82923	2.98812e-23	3.63994e-22	10	MAP3K8
ENSG00000133316	360.284	-1.43161	2.99682e-23	3.64859e-22	11	WDR74
ENSG00000148488	19.5969	4.73657	3.12785e-23	3.80607e-22	10	ST8SIA6
ENSG00000107957	1039.54	3.10632	3.19576e-23	3.88664e-22	10	SH3PXD2A
ENSG00000271383	378.988	-2.62708	3.34208e-23	4.06242e-22	1	NBPF19
ENSG00000109321	72.6815	-2.26663	3.38776e-23	4.11575e-22	4	AREG
ENSG00000101162	27.3569	-6.90174	3.47562e-23	4.22024e-22	20	TUBB1
ENSG00000102554	183.085	1.82176	3.48992e-23	4.23534e-22	13	KLF5
ENSG00000173581	282.157	2.44911	3.54726e-23	4.30264e-22	19	CCDC106
ENSG00000198554	65.4343	2.50947	3.63986e-23	4.4126e-22	14	WDHD1
ENSG00000087206	350.376	-1.46702	3.66118e-23	4.43608e-22	5	UIMC1
ENSG00000133773	236.556	-1.40995	3.67668e-23	4.4525e-22	12	CCDC59
ENSG00000274180	429.279	-0.825726	3.68577e-23	4.46114e-22	17	NATD1
ENSG00000137266	65.7289	4.48263	3.73608e-23	4.51963e-22	6	SLC22A23
ENSG00000083290	485.925	-1.52484	3.80178e-23	4.59666e-22	17	ULK2
ENSG00000102743	71.9615	1.12498	3.93734e-23	4.75803e-22	13	SLC25A15
ENSG00000178700	137.998	2.41818	4.04389e-23	4.8842e-22	3	DHFRL1
ENSG00000188706	234.488	1.5689	4.38239e-23	5.29024e-22	X	ZDHHC9
ENSG00000117305	422.932	1.43019	4.38643e-23	5.29231e-22	1	HMGCL
ENSG00000115232	2192.76	-2.38764	4.40159e-23	5.30779e-22	2	ITGA4
ENSG00000134061	2494.46	1.62899	4.48567e-23	5.40631e-22	5	CD180
ENSG00000106066	3425.19	-2.03769	4.60825e-23	5.55112e-22	7	CPVL
ENSG00000129636	1275.28	1.09289	4.66355e-23	5.61476e-22	16	ITFG1
ENSG00000132604	579.253	1.10439	4.68475e-23	5.6373e-22	16	TERF2
ENSG00000257621	629.581	-1.231	4.7241e-23	5.68165e-22	14	PSMA3-AS1
ENSG00000164181	43.1521	4.92827	4.82069e-23	5.79475e-22	5	ELOVL7
ENSG00000109944	93.2785	2.3406	4.91258e-23	5.90209e-22	11	C11orf63
ENSG00000176014	4764.29	3.66931	4.91732e-23	5.90467e-22	18	TUBB6
ENSG00000143753	1810.81	1.09646	4.9817e-23	5.97883e-22	1	DEGS1
ENSG00000158006	428.383	1.22229	5.05923e-23	6.06868e-22	1	PAFAH2
ENSG00000167992	71.5104	5.62901	5.21152e-23	6.24806e-22	11	VWCE
ENSG00000166046	250.16	-2.22677	5.38918e-23	6.45766e-22	12	TCP11L2
ENSG00000214765	70.9754	-2.10095	5.3922e-23	6.45788e-22	7	SEPT7P2
ENSG00000248360	28.3979	6.10021	5.52445e-23	6.61278e-22	4	LINC00504
ENSG00000103569	5900.22	1.08898	5.56252e-23	6.65485e-22	15	AQP9
ENSG00000144535	311.444	-1.06914	5.61991e-23	6.71999e-22	2	DIS3L2
ENSG00000241878	915.124	-1.6015	5.62884e-23	6.72713e-22	22	PISD
ENSG00000150347	415.864	1.95529	5.71468e-23	6.82613e-22	10	ARID5B
ENSG00000261644	41.0063	-2.13966	6.02618e-23	7.19445e-22	16	RP11-327F22.2
ENSG00000073060	1462.59	1.88044	6.12201e-23	7.30503e-22	12	SCARB1
ENSG00000136040	2126.46	-2.35194	6.23941e-23	7.44121e-22	12	PLXNC1
ENSG00000254838	131.893	-3.5232	6.35163e-23	7.57107e-22	11	GVINP1
ENSG00000176659	19.9497	-3.55653	6.39987e-23	7.62459e-22	20	C20orf197
ENSG00000257341	10.4673	-7.75698	6.57967e-23	7.8347e-22	14	CRIP1
ENSG00000103174	3285.98	2.2279	6.67352e-23	7.94229e-22	16	NAGPA
ENSG00000166444	86.3793	5.06276	6.74384e-23	8.02179e-22	11	ST5
ENSG00000097096	23.4185	6.19448	6.84261e-23	8.13502e-22	1	SYDE2
ENSG00000031081	5631.59	1.37805	7.14058e-23	8.48484e-22	3	ARHGAP31
ENSG00000198668	8906.7	1.31023	7.65004e-23	9.08547e-22	14	CALM1
ENSG00000173535	110.613	-3.17816	7.6778e-23	9.11368e-22	8	TNFRSF10C
ENSG00000103852	62.5319	3.0617	7.73345e-23	9.17496e-22	15	TTC23
ENSG00000172638	36.0188	-1.39711	7.86556e-23	9.32683e-22	11	EFEMP2
ENSG00000197417	169.575	2.82888	7.97815e-23	9.45542e-22	17	SHPK
ENSG00000121486	602.809	2.4389	8.12558e-23	9.62513e-22	1	TRMT1L
ENSG00000152409	188.261	-1.69483	8.14449e-23	9.64252e-22	5	JMY
ENSG00000104859	851.445	-1.55671	8.65653e-23	1.02434e-21	19	CLASRP
ENSG00000254667	13.289	-4.01001	8.72582e-23	1.032e-21	11	AP000783.1
ENSG00000241127	34.7802	2.74951	8.91715e-23	1.05409e-21	7	YAE1D1
ENSG00000142396	253.843	-1.93707	9.13685e-23	1.0795e-21	19	ERVK3-1
ENSG00000177302	621.053	-1.21357	9.30481e-23	1.09877e-21	17	TOP3A
ENSG00000135404	10618.7	1.67485	9.79578e-23	1.15615e-21	12	CD63
ENSG00000185585	14.8131	-2.33249	9.80231e-23	1.15632e-21	9	OLFML2A
ENSG00000131503	104.442	-2.11348	9.82666e-23	1.15859e-21	5	ANKHD1
ENSG00000162757	49.7793	1.62724	1.01022e-22	1.19046e-21	1	C1orf74
ENSG00000050426	373.402	-1.43793	1.02946e-22	1.21251e-21	12	LETMD1
ENSG00000163975	407.537	5.14333	1.03534e-22	1.2188e-21	3	MFI2
ENSG00000165646	518.286	9.05896	1.07005e-22	1.25901e-21	10	SLC18A2
ENSG00000129993	808.324	-1.71082	1.07908e-22	1.26898e-21	16	CBFA2T3
ENSG00000163931	12590.9	-1.98255	1.10342e-22	1.29693e-21	3	TKT
ENSG00000237424	109.846	3.70263	1.10425e-22	1.29724e-21	1	FOXD2-AS1
ENSG00000107036	1167.89	-1.35743	1.11041e-22	1.3038e-21	9	RIC1
ENSG00000197506	60.4167	1.79265	1.19022e-22	1.39679e-21	9	SLC28A3
ENSG00000137571	176.741	7.50598	1.22785e-22	1.44021e-21	8	SLCO5A1
ENSG00000144711	3843.99	-1.24285	1.25136e-22	1.46703e-21	3	IQSEC1
ENSG00000131323	1803.46	0.884076	1.28033e-22	1.50022e-21	14	TRAF3
ENSG00000197563	641.258	1.50617	1.30425e-22	1.52746e-21	18	PIGN
ENSG00000139291	696.089	1.51896	1.32409e-22	1.5499e-21	12	TMEM19
ENSG00000138134	100.433	3.54757	1.35872e-22	1.58962e-21	10	STAMBPL1
ENSG00000204136	833.346	2.66705	1.37349e-22	1.60607e-21	9	GGTA1P
ENSG00000243927	1497.76	2.58789	1.38632e-22	1.62024e-21	21	MRPS6
ENSG00000138678	2051.85	1.37262	1.41684e-22	1.65506e-21	4	AGPAT9
ENSG00000162591	119.473	-2.2249	1.42066e-22	1.65867e-21	1	MEGF6
ENSG00000150768	834.954	0.960673	1.42743e-22	1.66573e-21	11	DLAT
ENSG00000156298	38.4172	5.9042	1.47392e-22	1.71909e-21	X	TSPAN7
ENSG00000105520	1064.8	-2.91817	1.50584e-22	1.75543e-21	19	LPPR2
ENSG00000015479	70.9772	-2.63177	1.56644e-22	1.82513e-21	5	MATR3
ENSG00000181045	2974.31	2.74679	1.58553e-22	1.84644e-21	17	SLC26A11
ENSG00000147121	37.28	-1.11059	1.64092e-22	1.90997e-21	X	KRBOX4
ENSG00000107175	648.696	1.47659	1.64437e-22	1.913e-21	9	CREB3
ENSG00000261226	9.45806	-9.79728	1.68167e-22	1.95539e-21	16	RP11-830F9.7
ENSG00000279038	11.9702	-3.16376	1.69469e-22	1.96952e-21	22	RP1-5O6.6
ENSG00000161243	18.5948	10.2637	1.77355e-22	2.06012e-21	19	FBXO27
ENSG00000119397	643.799	-2.69009	1.82462e-22	2.11836e-21	9	CNTRL
ENSG00000270299	20.5967	9.36378	1.94372e-22	2.25549e-21	20	RP5-850E9.3
ENSG00000172301	322.551	1.66284	1.97773e-22	2.29378e-21	17	COPRS
ENSG00000112414	129.501	4.18902	2.04425e-22	2.36973e-21	6	GPR126
ENSG00000163545	532.476	-3.09936	2.06581e-22	2.3935e-21	1	NUAK2
ENSG00000061936	817.379	-1.131	2.15518e-22	2.49578e-21	12	SFSWAP
ENSG00000156973	376.89	1.20869	2.32451e-22	2.69049e-21	2	PDE6D
ENSG00000154040	14.3711	4.5648	2.33205e-22	2.69785e-21	18	CABYR
ENSG00000175147	56.2787	3.11438	2.40761e-22	2.78385e-21	1	TMEM51-AS1
ENSG00000196935	322.209	2.83699	2.48268e-22	2.8692e-21	12	SRGAP1
ENSG00000235770	42.7513	5.0121	2.57443e-22	2.97372e-21	2	LINC00607
ENSG00000198598	222.181	-3.72055	2.61141e-22	3.01491e-21	12	MMP17
ENSG00000257167	38.3955	-2.51529	2.61665e-22	3.01943e-21	12	TMPO-AS1
ENSG00000155380	642.499	1.82586	2.68186e-22	3.0931e-21	1	SLC16A1
ENSG00000151135	119.701	2.31327	2.69342e-22	3.10487e-21	12	TMEM263
ENSG00000159267	241.646	1.45319	2.71691e-22	3.13036e-21	21	HLCS
ENSG00000135218	5888.07	-1.62225	2.78242e-22	3.20422e-21	7	CD36
ENSG00000169188	939.807	2.07196	2.80422e-22	3.22769e-21	X	APEX2
ENSG00000113448	96.6806	-3.58622	3.04805e-22	3.50657e-21	5	PDE4D
ENSG00000111252	6245.36	-1.00711	3.12365e-22	3.59173e-21	12	SH2B3
ENSG00000164266	38.2386	3.93433	3.13616e-22	3.60429e-21	5	SPINK1
ENSG00000160285	803.613	1.60136	3.17352e-22	3.64539e-21	21	LSS
ENSG00000123933	1268.29	-0.650247	3.19319e-22	3.66613e-21	4	MXD4
ENSG00000164741	167.047	3.19866	3.23295e-22	3.7099e-21	8	DLC1
ENSG00000204149	69.5722	-1.60546	3.25125e-22	3.72903e-21	10	AGAP6
ENSG00000143374	545.536	1.33117	3.26759e-22	3.74588e-21	1	TARS2
ENSG00000224809	47.4021	7.69475	3.34479e-22	3.83245e-21	9	BEND3P2
ENSG00000167123	333.724	3.92073	3.36614e-22	3.85497e-21	9	CERCAM
ENSG00000087053	391.965	0.621667	3.37442e-22	3.86252e-21	11	MTMR2
ENSG00000119862	60.8503	4.01835	3.46248e-22	3.96132e-21	2	LGALSL
ENSG00000156011	463.337	5.5944	3.6047e-22	4.12196e-21	8	PSD3
ENSG00000119328	167.735	-1.3561	3.60737e-22	4.12294e-21	9	FAM206A
ENSG00000274213	17.6476	-1.28282	3.85839e-22	4.40763e-21	17	RP11-670E13.6
ENSG00000238152	6.48367	-9.47448	3.92804e-22	4.48494e-21	12	OR7E140P
ENSG00000261270	21.8294	-2.13095	4.00188e-22	4.56696e-21	16	RP11-325K4.3
ENSG00000186818	6361.44	1.84867	4.1794e-22	4.76716e-21	19	LILRB4
ENSG00000186575	1404.94	0.727399	4.21665e-22	4.80724e-21	22	NF2
ENSG00000070814	612.059	-0.767636	4.27882e-22	4.87567e-21	5	TCOF1
ENSG00000274008	24.6831	-4.47524	4.31465e-22	4.91404e-21	10	Metazoa_SRP
[truncated: 11,111 more rows]

## Sheet: Differentiation_CXCL4-moDC_vs_m
	baseMean	log2FoldChange	pvalue	padj	chromosome_name	external_gene_name
ENSG00000179583	10723.3	-1.20056	2.8704e-52	5.98564e-48	16	CIITA
ENSG00000129422	402.881	2.04356	1.85922e-39	1.93851e-35	8	MTUS1
ENSG00000140379	170.672	3.22335	8.6834e-38	6.03583e-34	15	BCL2A1
ENSG00000158234	87.5267	2.05616	8.34897e-37	4.35253e-33	3	FAIM
ENSG00000172985	187.489	3.00509	1.17852e-36	4.91512e-33	2	SH3RF3
ENSG00000196743	37883.4	1.86797	5.11357e-36	1.77722e-32	5	GM2A
ENSG00000118785	14162.4	2.93129	9.05015e-34	2.69604e-30	4	SPP1
ENSG00000025039	1418.68	1.59986	1.25079e-33	3.26033e-30	6	RRAGD
ENSG00000109501	1289	1.6529	1.73883e-33	4.02887e-30	4	WFS1
ENSG00000170558	1059.93	-1.96663	2.3069e-33	4.81059e-30	18	CDH2
ENSG00000010310	68.2051	-3.36002	3.04048e-33	5.76392e-30	19	GIPR
ENSG00000088367	829.552	3.01405	4.22612e-32	7.34394e-29	20	EPB41L1
ENSG00000223949	436.89	3.48227	4.80371e-32	7.70553e-29	1	ROR1-AS1
ENSG00000255833	960.464	-1.95235	6.38509e-32	9.51059e-29	5	TIFAB
ENSG00000131981	12430.1	1.20135	6.949e-32	9.66049e-29	14	LGALS3
ENSG00000152270	877.182	1.96559	1.54455e-31	2.01303e-28	11	PDE3B
ENSG00000056972	81.7915	2.52795	2.87076e-31	3.5214e-28	6	TRAF3IP2
ENSG00000168439	4328.37	0.797424	3.54535e-30	4.10729e-27	11	STIP1
ENSG00000167588	172.493	3.30068	1.35416e-29	1.42631e-26	12	GPD1
ENSG00000280153	422.362	-1.56253	1.36797e-29	1.42631e-26	16	RP11-876N24.3
ENSG00000124920	506.627	-2.39681	3.60252e-29	3.5773e-26	11	MYRF
ENSG00000134242	366.777	1.41696	4.59609e-29	4.35646e-26	1	PTPN22
ENSG00000117899	1298.25	0.817095	6.22252e-29	5.64166e-26	15	MESDC2
ENSG00000139173	272.804	1.55715	7.21611e-29	6.2699e-26	12	TMEM117
ENSG00000064763	1079.72	3.60222	1.90074e-28	1.58544e-25	12	FAR2
ENSG00000146859	260.882	1.58335	2.03003e-28	1.62816e-25	7	TMEM140
ENSG00000104763	6478.53	0.963254	3.28268e-28	2.53533e-25	8	ASAH1
ENSG00000006283	184.035	3.28974	6.0214e-28	4.48444e-25	17	CACNA1G
ENSG00000130208	464.852	2.74397	6.51031e-28	4.68136e-25	19	APOC1
ENSG00000234964	84.3214	1.61935	1.23779e-27	8.60386e-25	11	FABP5P7
ENSG00000183019	179.635	3.92901	1.3669e-27	9.19486e-25	19	MCEMP1
ENSG00000103569	4532.75	2.58708	3.5203e-27	2.29402e-24	15	AQP9
ENSG00000144959	2010.57	1.67859	4.75231e-27	3.00303e-24	3	NCEH1
ENSG00000148834	1732.29	0.909206	1.27834e-26	7.84037e-24	10	GSTO1
ENSG00000118777	602.837	2.35353	1.83663e-26	1.09426e-23	4	ABCG2
ENSG00000171310	5864.77	1.12009	2.71262e-26	1.57128e-23	12	CHST11
ENSG00000196781	620.494	1.75687	3.70144e-26	2.08611e-23	9	TLE1
ENSG00000160213	14658.4	1.14169	1.28536e-25	7.05357e-23	21	CSTB
ENSG00000185090	149.367	1.99742	1.39426e-25	7.45498e-23	1	MANEAL
ENSG00000084234	9752.58	0.900958	1.47876e-25	7.70916e-23	11	APLP2
ENSG00000135074	3370.33	-1.69771	1.62823e-25	8.28134e-23	5	ADAM19
ENSG00000178199	324.576	-1.69051	1.90301e-25	9.44845e-23	6	ZC3H12D
ENSG00000165138	348.516	2.03859	7.70128e-25	3.73476e-22	9	ANKS6
ENSG00000136689	15286.6	2.17306	8.23227e-25	3.90153e-22	2	IL1RN
ENSG00000197461	210.132	1.76935	2.36843e-24	1.09753e-21	7	PDGFA
ENSG00000197046	150.611	1.7296	2.80937e-24	1.27356e-21	18	SIGLEC15
ENSG00000099998	1350.5	-2.45001	3.85033e-24	1.70832e-21	22	GGT5
ENSG00000242498	1609.19	-1.19988	5.10778e-24	2.21901e-21	15	ARPIN
ENSG00000196547	3872.27	-1.10765	9.11883e-24	3.88071e-21	15	MAN2A2
ENSG00000118242	3072.59	1.24717	1.12264e-23	4.68208e-21	2	MREG
ENSG00000063438	3228.77	-1.31071	1.16698e-23	4.77156e-21	5	AHRR
ENSG00000128595	3435.85	0.885063	1.61455e-23	6.47464e-21	7	CALU
ENSG00000145349	972.918	1.0821	2.24946e-23	8.85055e-21	4	CAMK2D
ENSG00000259642	46.0217	2.44844	3.30275e-23	1.27541e-20	15	ST20-AS1
ENSG00000101096	1017.44	-1.8141	5.78419e-23	2.19305e-20	20	NFATC2
ENSG00000164828	982.809	-0.629154	6.93453e-23	2.58224e-20	7	SUN1
ENSG00000182871	582.391	-1.70046	9.40296e-23	3.44e-20	21	COL18A1
ENSG00000058091	267.905	2.15121	9.81143e-23	3.52755e-20	7	CDK14
ENSG00000157510	239.27	2.93341	1.18327e-22	4.18215e-20	5	AFAP1L1
ENSG00000135063	179.021	-2.80584	1.36368e-22	4.73948e-20	9	FAM189A2
ENSG00000186205	103.313	1.06687	1.99407e-22	6.81678e-20	1	MARC1
ENSG00000104365	1676.87	-0.485815	2.10625e-22	7.08415e-20	8	IKBKB
ENSG00000260219	147.976	1.43027	2.17456e-22	7.19779e-20	16	RP11-347C12.10
ENSG00000110931	1397.38	-0.889687	2.23106e-22	7.26942e-20	12	CAMKK2
ENSG00000023330	3822.21	1.10196	2.6219e-22	8.41145e-20	3	ALAS1
ENSG00000115884	79.1027	3.73141	2.82441e-22	8.92385e-20	2	SDC1
ENSG00000122224	491.35	1.56094	2.97112e-22	9.24728e-20	1	LY9
ENSG00000143653	253.478	0.942798	3.39052e-22	1.03974e-19	1	SCCPDH
ENSG00000140254	326.188	-2.41466	4.17919e-22	1.26302e-19	15	DUOXA1
ENSG00000133048	906.435	3.39957	4.96406e-22	1.47879e-19	1	CHI3L1
ENSG00000104687	3227.34	0.605132	7.9066e-22	2.3222e-19	8	GSR
ENSG00000121797	619.805	1.45912	8.28442e-22	2.36651e-19	3	CCRL2
ENSG00000132514	14074.4	-2.20596	8.21877e-22	2.36651e-19	17	CLEC10A
ENSG00000169436	79.322	3.27083	1.21295e-21	3.41805e-19	8	COL22A1
ENSG00000133574	420.061	1.48832	1.31601e-21	3.65905e-19	7	GIMAP4
ENSG00000278535	1280.16	1.79724	1.56128e-21	4.28387e-19	17	DHRS11
ENSG00000137857	984.277	-1.91447	1.67933e-21	4.48962e-19	15	DUOX1
ENSG00000204304	1206.08	-0.70575	1.66217e-21	4.48962e-19	6	PBX2
ENSG00000104267	1268.74	2.06657	1.87927e-21	4.96057e-19	8	CA2
ENSG00000169122	291.332	1.41428	1.99409e-21	5.19783e-19	8	FAM110B
ENSG00000138069	2292.48	0.582515	2.32849e-21	5.99456e-19	2	RAB1A
ENSG00000080561	292.422	1.45359	2.44708e-21	6.22304e-19	X	MID2
ENSG00000060656	14.5693	4.0195	3.33688e-21	8.3836e-19	1	PTPRU
ENSG00000186994	44.1634	2.93402	4.33774e-21	1.07684e-18	19	KANK3
ENSG00000244026	113.983	1.33295	4.69233e-21	1.15117e-18	3	FAM86DP
ENSG00000036672	219.507	2.91388	5.06537e-21	1.22823e-18	11	USP2
ENSG00000214688	671.435	-2.55946	5.1755e-21	1.24051e-18	10	C10orf105
ENSG00000068024	798.739	-0.874149	7.49058e-21	1.73557e-18	2	HDAC4
ENSG00000085117	1063.93	2.19728	7.41079e-21	1.73557e-18	11	CD82
ENSG00000104814	930.824	-1.6522	7.40384e-21	1.73557e-18	19	MAP4K1
ENSG00000231312	72.8551	2.11934	1.16041e-20	2.65913e-18	2	AC007246.3
ENSG00000182511	2715.42	-1.23389	1.23597e-20	2.80149e-18	15	FES
ENSG00000231389	72425.1	-1.187	1.28688e-20	2.88551e-18	6	HLA-DPA1
ENSG00000145107	199.148	2.61343	1.63113e-20	3.6185e-18	3	TM4SF19
ENSG00000106665	1461.36	-1.51513	1.9043e-20	4.18005e-18	7	CLIP2
ENSG00000183856	19.5204	3.42076	2.15385e-20	4.67856e-18	1	IQGAP3
ENSG00000162813	510.241	0.701637	3.11175e-20	6.68961e-18	1	BPNT1
ENSG00000156711	1050.36	1.55228	4.10165e-20	8.72772e-18	6	MAPK13
ENSG00000136478	1132.98	0.929593	4.96827e-20	1.0465e-17	17	TEX2
ENSG00000177791	79.9483	2.74959	5.78407e-20	1.20615e-17	10	MYOZ1
ENSG00000127084	653.892	-0.932454	6.4124e-20	1.32394e-17	9	FGD3
ENSG00000079393	41.6696	3.7394	6.54923e-20	1.33893e-17	10	DUSP13
ENSG00000197724	1067.47	-0.577323	6.75444e-20	1.36748e-17	9	PHF2
ENSG00000185896	6399.05	1.55585	6.86304e-20	1.37611e-17	13	LAMP1
ENSG00000101290	2770.38	-0.569667	7.14797e-20	1.41366e-17	20	CDS2
ENSG00000146592	804.157	-1.85283	7.1859e-20	1.41366e-17	7	CREB5
ENSG00000151715	1214.19	-1.12455	7.62488e-20	1.486e-17	11	TMEM45B
ENSG00000162496	480.609	2.54575	8.60646e-20	1.66176e-17	1	DHRS3
ENSG00000134574	1067.03	-1.14058	8.99587e-20	1.72102e-17	11	DDB2
ENSG00000198885	1925.16	-0.731294	9.34446e-20	1.77145e-17	2	ITPRIPL1
ENSG00000245060	878.752	0.892242	9.50699e-20	1.78603e-17	5	LINC00847
ENSG00000223865	28845.9	-1.26369	1.12939e-19	2.10278e-17	6	HLA-DPB1
ENSG00000272941	48.8227	1.81029	1.19749e-19	2.20985e-17	7	RP11-134L10.1
ENSG00000170456	113.739	1.48266	1.40525e-19	2.5705e-17	12	DENND5B
ENSG00000135929	1510.43	2.67866	1.86677e-19	3.38502e-17	2	CYP27A1
ENSG00000273033	847.598	-0.892033	2.57964e-19	4.63734e-17	3	RP11-67L2.2
ENSG00000120437	840.244	1.07539	2.64309e-19	4.67193e-17	6	ACAT2
ENSG00000165966	6.11295	7.36581	2.64369e-19	4.67193e-17	12	PDZRN4
ENSG00000049860	4976.34	0.975216	3.31134e-19	5.80263e-17	5	HEXB
ENSG00000145730	491.988	2.00306	4.27482e-19	7.42856e-17	5	PAM
ENSG00000153066	1539.53	0.489978	4.44914e-19	7.6174e-17	16	TXNDC11
ENSG00000179593	159.927	2.09744	4.45654e-19	7.6174e-17	17	ALOX15B
ENSG00000119899	993.012	0.690321	5.08113e-19	8.61437e-17	6	SLC17A5
ENSG00000119514	3529.73	1.65558	5.12792e-19	8.62359e-17	9	GALNT12
ENSG00000077063	972.087	-2.21984	5.30293e-19	8.84656e-17	7	CTTNBP2
ENSG00000169891	273.581	-1.11921	7.53474e-19	1.247e-16	X	REPS2
ENSG00000074416	2108.32	2.12007	8.13314e-19	1.33544e-16	3	MGLL
ENSG00000124225	337.201	-1.45061	8.33093e-19	1.35723e-16	20	PMEPA1
ENSG00000253123	154.488	2.44262	1.07554e-18	1.73863e-16	8	RP11-527N22.1
ENSG00000102962	183834	2.81509	1.17939e-18	1.89183e-16	16	CCL22
ENSG00000069482	60.3585	3.58653	1.54723e-18	2.46293e-16	11	GAL
ENSG00000138363	1070.96	0.683038	1.56954e-18	2.47952e-16	2	ATIC
ENSG00000128567	407.526	1.72815	1.77086e-18	2.77652e-16	7	PODXL
ENSG00000053372	629.28	0.788628	1.92064e-18	2.98889e-16	1	MRTO4
ENSG00000128268	67.0518	2.51949	2.07358e-18	3.20298e-16	22	MGAT3
ENSG00000106100	792.694	-0.959081	2.10007e-18	3.22006e-16	7	NOD1
ENSG00000108829	2606.3	0.334206	2.22062e-18	3.38005e-16	17	LRRC59
ENSG00000130513	141.177	2.5607	2.35224e-18	3.55445e-16	19	GDF15
ENSG00000135047	1567.24	1.87061	2.3998e-18	3.60022e-16	9	CTSL
ENSG00000107566	581.296	0.477246	2.52974e-18	3.76805e-16	10	ERLIN1
ENSG00000111052	283.851	-2.13021	2.70599e-18	4.00198e-16	12	LIN7A
ENSG00000141655	2482.64	1.60599	3.02543e-18	4.4429e-16	18	TNFRSF11A
ENSG00000063180	351.57	-2.12106	3.4812e-18	5.07646e-16	19	CA11
ENSG00000185436	231.67	3.23699	3.76075e-18	5.44604e-16	1	IFNLR1
ENSG00000012124	393.549	1.94295	3.99443e-18	5.74454e-16	19	CD22
ENSG00000175445	8122.28	2.54488	4.162e-18	5.94453e-16	8	LPL
ENSG00000203710	1028.01	2.19008	4.54752e-18	6.45098e-16	1	CR1
ENSG00000134871	20.5298	2.50728	4.82927e-18	6.80438e-16	13	COL4A2
ENSG00000072042	1101.97	1.00045	5.05568e-18	7.07557e-16	14	RDH11
ENSG00000162777	690.629	1.82152	5.44559e-18	7.57045e-16	1	DENND2D
ENSG00000153485	274.847	1.01411	5.88507e-18	8.12725e-16	14	TMEM251
ENSG00000103319	1905.23	-0.459665	5.97585e-18	8.19832e-16	16	EEF2K
ENSG00000169919	2182.14	0.894123	6.18754e-18	8.3785e-16	7	GUSB
ENSG00000170323	1846.82	2.58945	6.14956e-18	8.3785e-16	8	FABP4
ENSG00000154262	1357.72	-2.95933	6.40078e-18	8.61132e-16	17	ABCA6
ENSG00000259590	206.425	2.54779	6.45273e-18	8.62556e-16	15	RP11-20G13.3
ENSG00000174370	204.751	1.98063	6.95985e-18	9.24419e-16	11	C11orf45
ENSG00000256235	187.772	1.33209	7.25548e-18	9.57586e-16	5	SMIM3
ENSG00000157224	152.284	1.46938	7.93361e-18	1.0405e-15	7	CLDN12
ENSG00000198846	66.1349	-2.79671	9.12857e-18	1.18974e-15	8	TOX
ENSG00000214575	244.54	2.07756	9.36863e-18	1.21344e-15	15	CPEB1
ENSG00000108950	899.105	1.99566	9.58305e-18	1.23355e-15	17	FAM20A
ENSG00000138744	2934.25	-0.997032	9.7165e-18	1.24306e-15	4	NAAA
ENSG00000150760	1843.63	-0.852523	1.06647e-17	1.35436e-15	10	DOCK1
ENSG00000173757	1499.7	-0.559856	1.07164e-17	1.35436e-15	17	STAT5B
ENSG00000127954	94.4996	-3.54592	1.18408e-17	1.47854e-15	7	STEAP4
ENSG00000141577	180.941	-0.793989	1.17871e-17	1.47854e-15	17	CEP131
ENSG00000101928	359.56	1.11488	1.2554e-17	1.55826e-15	X	MOSPD1
ENSG00000101849	1431.75	-0.889696	1.2901e-17	1.59186e-15	X	TBL1X
ENSG00000185640	71.0995	3.51596	1.67974e-17	2.06045e-15	12	KRT79
ENSG00000011566	606.148	1.77119	1.70824e-17	2.08316e-15	2	MAP4K3
ENSG00000198959	23463.2	3.26976	1.77214e-17	2.14851e-15	20	TGM2
ENSG00000079337	205.25	2.4641	2.05686e-17	2.47929e-15	12	RAPGEF3
ENSG00000074842	1795.97	0.827714	2.3404e-17	2.80485e-15	19	MYDGF
ENSG00000174437	6366.57	0.362788	2.43261e-17	2.8987e-15	12	ATP2A2
ENSG00000185189	390.302	-1.21912	3.83595e-17	4.54495e-15	8	NRBP2
ENSG00000139668	868.443	-1.08794	4.28273e-17	5.04564e-15	13	WDFY2
ENSG00000114013	4993.7	1.08851	4.52833e-17	5.30501e-15	3	CD86
ENSG00000203797	110.695	1.68119	4.56216e-17	5.31479e-15	6	DDO
ENSG00000133835	3272.22	0.687725	4.60038e-17	5.32954e-15	5	HSD17B4
ENSG00000151726	2155.13	1.08656	4.97757e-17	5.7196e-15	4	ACSL1
ENSG00000167676	102.952	2.94414	4.99193e-17	5.7196e-15	19	PLIN4
ENSG00000251322	40.8546	2.64879	5.02547e-17	5.72656e-15	22	SHANK3
ENSG00000165272	5632.51	-1.53201	6.42782e-17	7.28475e-15	9	AQP3
ENSG00000047249	1476.32	0.685442	7.0913e-17	7.99324e-15	8	ATP6V1H
ENSG00000273142	207.38	-1.36629	7.22877e-17	8.10439e-15	7	RP11-458F8.4
ENSG00000074706	1593.43	-2.07347	7.35563e-17	8.18645e-15	6	IPCEF1
ENSG00000126351	394.171	1.41234	7.38049e-17	8.18645e-15	17	THRA
ENSG00000169231	405.206	1.68086	8.45138e-17	9.32469e-15	1	THBS3
ENSG00000164935	1688.41	2.5057	8.86674e-17	9.73148e-15	8	DCSTAMP
ENSG00000213949	40.965	-2.68279	9.36202e-17	1.02213e-14	5	ITGA1
ENSG00000196126	65584.1	-1.20717	9.44854e-17	1.0262e-14	6	HLA-DRB1
ENSG00000259959	208.401	-2.0565	1.00679e-16	1.08781e-14	4	RP11-121C2.2
ENSG00000166582	73.9872	2.3138	1.01257e-16	1.08841e-14	17	CENPV
ENSG00000151491	515.225	1.54533	1.12875e-16	1.20706e-14	12	EPS8
ENSG00000172216	1619.26	1.77625	1.31961e-16	1.40398e-14	20	CEBPB
ENSG00000224596	420.865	2.61306	1.44823e-16	1.53299e-14	10	ZMIZ1-AS1
ENSG00000196562	10391.9	-0.979972	1.58697e-16	1.67136e-14	20	SULF2
ENSG00000100554	1153.87	0.601387	1.78749e-16	1.87309e-14	14	ATP6V1D
ENSG00000271601	747.983	-0.662999	1.86189e-16	1.9413e-14	1	LIX1L
ENSG00000169403	4586.44	-0.884121	2.03085e-16	2.10693e-14	1	PTAFR
ENSG00000151882	44.2141	2.59927	2.30706e-16	2.38164e-14	5	CCL28
ENSG00000018408	18.96	2.61821	2.46257e-16	2.51725e-14	3	WWTR1
ENSG00000100321	145.097	1.55979	2.45346e-16	2.51725e-14	22	SYNGR1
ENSG00000171777	579.945	-1.79675	2.85933e-16	2.90856e-14	19	RASGRP4
ENSG00000166557	935.457	0.949541	2.88787e-16	2.92334e-14	15	TMED3
ENSG00000141458	2564.01	1.39168	3.32919e-16	3.3538e-14	18	NPC1
ENSG00000164626	23.1302	2.6285	3.48198e-16	3.49086e-14	6	KCNK5
ENSG00000170017	6479.26	1.56634	3.63644e-16	3.62826e-14	3	ALCAM
ENSG00000037897	394.966	1.09634	3.70823e-16	3.68227e-14	12	METTL1
ENSG00000122378	97.098	2.02652	4.48554e-16	4.43303e-14	10	FAM213A
ENSG00000259760	103.969	2.49385	4.67136e-16	4.5949e-14	15	RP11-20G13.2
ENSG00000196549	12.6289	3.70385	5.19654e-16	5.08749e-14	3	MME
ENSG00000076382	540.415	-0.975869	5.76808e-16	5.6044e-14	17	SPAG5
ENSG00000196305	2502.86	0.858316	5.77829e-16	5.6044e-14	9	IARS
ENSG00000197629	1014.92	-2.09209	6.74231e-16	6.50914e-14	11	MPEG1
ENSG00000110876	5848.93	-1.08125	6.95582e-16	6.68432e-14	12	SELPLG
ENSG00000022267	378.028	2.3812	6.99508e-16	6.69121e-14	X	FHL1
ENSG00000005884	449.648	1.88806	7.04286e-16	6.70615e-14	17	ITGA3
ENSG00000139832	503.058	2.05521	7.80394e-16	7.39707e-14	13	RAB20
ENSG00000123685	1068.83	-0.899469	8.7189e-16	8.22693e-14	1	BATF3
ENSG00000214944	35.5245	2.5832	9.7992e-16	9.20463e-14	5	ARHGEF28
ENSG00000186198	17.0212	5.18892	1.05465e-15	9.86215e-14	15	SLC51B
ENSG00000125354	2278.38	-0.677845	1.11198e-15	1.0328e-13	X	SEPT6
ENSG00000184305	54.6629	-1.80494	1.11437e-15	1.0328e-13	4	CCSER1
ENSG00000135077	4826.87	0.665573	1.12392e-15	1.03704e-13	5	HAVCR2
ENSG00000172889	60.5375	2.60556	1.14794e-15	1.05454e-13	9	EGFL7
ENSG00000163629	193.877	2.44057	1.21541e-15	1.11162e-13	4	PTPN13
ENSG00000140279	78.3301	-2.59421	1.39632e-15	1.2715e-13	15	DUOX2
ENSG00000168306	88.0907	2.84242	1.44704e-15	1.31196e-13	3	ACOX2
ENSG00000229417	43.5864	-1.93459	1.5109e-15	1.36393e-13	10	NPM1P25
ENSG00000117090	827.192	-1.95719	1.65289e-15	1.48568e-13	1	SLAMF1
ENSG00000154277	176.642	1.8273	1.70386e-15	1.52179e-13	4	UCHL1
ENSG00000164684	397	-2.77627	1.70766e-15	1.52179e-13	8	ZNF704
ENSG00000025434	408.162	1.65591	1.77478e-15	1.57158e-13	11	NR1H3
ENSG00000143333	12.1916	3.96512	1.77861e-15	1.57158e-13	1	RGS16
ENSG00000135678	4156.37	0.987393	1.79162e-15	1.57639e-13	12	CPM
ENSG00000113532	1495.16	-1.42544	1.8227e-15	1.597e-13	5	ST8SIA4
ENSG00000144791	1193.69	-0.413599	1.87617e-15	1.63698e-13	3	LIMD1
ENSG00000229132	806.939	0.496569	2.03085e-15	1.76455e-13	X	EIF4A1P10
ENSG00000155368	3339.41	0.794952	2.06894e-15	1.79019e-13	2	DBI
ENSG00000158186	3898.78	0.950186	2.22757e-15	1.91949e-13	3	MRAS
ENSG00000138100	50.5819	3.68209	2.33879e-15	2.00703e-13	2	TRIM54
ENSG00000153317	19231.5	-0.599741	2.52287e-15	2.15612e-13	8	ASAP1
ENSG00000072274	13193.3	1.37885	2.90652e-15	2.47339e-13	3	TFRC
ENSG00000166377	977.874	0.789216	2.91783e-15	2.47339e-13	18	ATP9B
ENSG00000080573	57.9073	2.16062	3.5554e-15	2.99819e-13	19	COL5A3
ENSG00000185527	145.82	2.00033	3.56568e-15	2.99819e-13	17	PDE6G
ENSG00000101294	4832.3	0.837981	3.98185e-15	3.30811e-13	20	HM13
ENSG00000132170	1288.99	1.91586	3.97594e-15	3.30811e-13	3	PPARG
ENSG00000175564	71.3347	1.97855	3.95739e-15	3.30811e-13	11	UCP3
ENSG00000183741	5772.06	-0.558521	4.04321e-15	3.34576e-13	22	CBX6
ENSG00000167315	1385.48	0.698316	4.0956e-15	3.37572e-13	18	ACAA2
ENSG00000177465	27.3503	2.27539	4.12324e-15	3.38511e-13	14	ACOT4
ENSG00000111012	197.487	2.84252	4.44048e-15	3.63127e-13	12	CYP27B1
ENSG00000168546	460.367	-4.41831	4.59677e-15	3.74439e-13	8	GFRA2
ENSG00000175215	3212.03	-0.545648	4.67976e-15	3.79716e-13	12	CTDSP2
ENSG00000100439	1439.39	1.1675	4.89089e-15	3.93902e-13	14	ABHD4
ENSG00000146192	7594.48	-0.727323	4.89237e-15	3.93902e-13	6	FGD2
ENSG00000100422	3678.98	-0.627651	4.99178e-15	4.0036e-13	22	CERK
ENSG00000162894	142.312	2.63193	5.18239e-15	4.14055e-13	1	FAIM3
ENSG00000075426	7437.41	-0.884827	5.22662e-15	4.15995e-13	2	FOSL2
ENSG00000179344	12432.8	-1.4723	5.39488e-15	4.27754e-13	6	HLA-DQB1
ENSG00000224397	414.214	2.34325	5.75455e-15	4.54544e-13	20	LINC01272
ENSG00000164266	30.5922	3.40936	6.90816e-15	5.43607e-13	5	SPINK1
ENSG00000103184	144.547	-1.18377	7.94664e-15	6.22974e-13	16	SEC14L5
ENSG00000105643	856.775	-0.687874	8.32381e-15	6.50099e-13	19	ARRDC2
ENSG00000141665	14.5874	1.88204	8.84761e-15	6.8843e-13	18	FBXO15
ENSG00000136235	6403.59	1.827	9.53211e-15	7.38933e-13	7	GPNMB
ENSG00000049239	9640.35	1.58936	9.75258e-15	7.53224e-13	1	H6PD
ENSG00000115194	60.0939	3.46875	1.01668e-14	7.79413e-13	2	SLC30A3
ENSG00000122254	255.522	2.67079	1.02038e-14	7.79413e-13	16	HS3ST2
ENSG00000170448	1795.91	-2.06736	1.01484e-14	7.79413e-13	4	NFXL1
ENSG00000260231	183.695	-0.922652	1.02494e-14	7.80041e-13	7	JHDM1D-AS1
ENSG00000010319	274.56	2.60244	1.05038e-14	7.96491e-13	3	SEMA3G
ENSG00000248187	936.669	1.36322	1.05953e-14	8.0052e-13	4	RP11-184M15.1
ENSG00000134668	1121.11	2.50511	1.0851e-14	8.16882e-13	1	SPOCD1
ENSG00000079215	460.71	1.65372	1.11654e-14	8.37528e-13	5	SLC1A3
ENSG00000144597	618.7	0.460797	1.21119e-14	9.05265e-13	3	EAF1
ENSG00000107282	581.41	-1.03306	1.2292e-14	9.15445e-13	9	APBA1
ENSG00000125735	707.386	2.79074	1.49245e-14	1.10755e-12	19	TNFSF14
ENSG00000111181	713.288	2.13069	1.52625e-14	1.12861e-12	12	SLC6A12
ENSG00000142657	10362.4	0.506906	1.62955e-14	1.20074e-12	1	PGD
ENSG00000100234	97.2192	2.43948	1.72697e-14	1.26805e-12	22	TIMP3
ENSG00000160593	3015.22	-1.5268	1.82689e-14	1.3367e-12	11	AMICA1
ENSG00000175556	151.828	2.03736	1.86768e-14	1.35703e-12	X	LONRF3
ENSG00000198246	1778.36	1.46372	1.86264e-14	1.35703e-12	10	SLC29A3
ENSG00000095397	35.8247	2.08953	1.90243e-14	1.37748e-12	9	DFNB31
ENSG00000174749	505.293	-1.19756	1.98728e-14	1.43394e-12	4	C4orf32
ENSG00000038945	677.324	2.36617	2.12801e-14	1.53018e-12	8	MSR1
ENSG00000071073	2057.92	-0.729914	2.17902e-14	1.56148e-12	2	MGAT4A
ENSG00000228158	44.0751	1.86599	2.22796e-14	1.59109e-12	X	TLE1P1
ENSG00000166548	1085.2	-0.682971	2.24963e-14	1.60108e-12	16	TK2
ENSG00000211891	422.672	2.55666	2.28328e-14	1.61949e-12	14	IGHE
ENSG00000230747	295.208	-1.39796	2.30967e-14	1.63266e-12	2	AC021188.4
ENSG00000149269	2735	-0.681831	2.34623e-14	1.6529e-12	11	PAK1
ENSG00000100979	238.68	3.11112	2.39292e-14	1.68012e-12	20	PLTP
ENSG00000179270	32.3329	2.65053	2.41673e-14	1.69114e-12	2	C2orf71
ENSG00000136026	359.99	1.52056	2.46517e-14	1.71927e-12	12	CKAP4
ENSG00000163399	10637	1.17035	2.54293e-14	1.76759e-12	1	ATP1A1
ENSG00000185222	27.6025	2.07104	2.66916e-14	1.84917e-12	X	WBP5
ENSG00000204287	114856	-1.15211	2.70452e-14	1.86746e-12	6	HLA-DRA
ENSG00000115902	1309.76	1.16882	2.75744e-14	1.8929e-12	2	SLC1A4
ENSG00000123342	294.804	1.56434	2.75951e-14	1.8929e-12	12	MMP19
ENSG00000170542	620.509	0.904622	2.80252e-14	1.9161e-12	6	SERPINB9
ENSG00000155252	2986.77	0.962332	2.89703e-14	1.97424e-12	10	PI4K2A
ENSG00000140398	34.208	-1.84888	3.0911e-14	2.09963e-12	15	NEIL1
ENSG00000164949	140.806	2.9765	3.33152e-14	2.25559e-12	8	GEM
ENSG00000151704	35.9407	2.19748	3.39239e-14	2.28937e-12	11	KCNJ1
ENSG00000188706	238.605	0.897978	3.84836e-14	2.58871e-12	X	ZDHHC9
ENSG00000182022	461.724	2.14118	3.99408e-14	2.67809e-12	10	CHST15
ENSG00000136732	103.28	1.93924	4.2357e-14	2.82195e-12	2	GYPC
ENSG00000173599	744.386	1.33753	4.22727e-14	2.82195e-12	11	PC
ENSG00000101439	67602.8	-1.33517	4.32003e-14	2.86897e-12	20	CST3
ENSG00000165685	107.105	2.59071	4.40807e-14	2.91814e-12	12	TMEM52B
ENSG00000197471	35491.4	-0.595488	4.43164e-14	2.92446e-12	16	SPN
ENSG00000184922	6021.27	-0.469668	4.53131e-14	2.9808e-12	17	FMNL1
ENSG00000109089	2568.34	-1.40784	4.61923e-14	3.02908e-12	17	CDR2L
ENSG00000123427	237.399	1.01746	4.83993e-14	3.16386e-12	12	METTL21B
ENSG00000182108	157.496	1.36156	4.87798e-14	3.17876e-12	16	DEXI
ENSG00000006747	76.2872	3.24317	5.62401e-14	3.6535e-12	7	SCIN
ENSG00000111087	18.4386	2.85289	6.12582e-14	3.96713e-12	12	GLI1
ENSG00000005302	938.973	-0.589844	6.1495e-14	3.97014e-12	X	MSL3
ENSG00000205476	347.667	1.29014	6.33042e-14	4.07433e-12	14	CCDC85C
ENSG00000101558	3001.11	0.532352	6.48807e-14	4.16294e-12	18	VAPA
ENSG00000136811	785.821	0.949102	6.57149e-14	4.19068e-12	9	ODF2
ENSG00000261996	30.6417	-2.06747	6.55922e-14	4.19068e-12	17	CTC-281F24.1
ENSG00000196139	7.07836	2.88412	7.10266e-14	4.5156e-12	10	AKR1C3
ENSG00000137714	244.496	0.753551	8.71819e-14	5.52585e-12	11	FDX1
ENSG00000196814	690.042	-1.67596	8.85602e-14	5.5962e-12	9	MVB12B
ENSG00000108828	7382.03	1.02065	9.14169e-14	5.75927e-12	17	VAT1
ENSG00000177469	624.429	2.41331	9.22282e-14	5.79287e-12	17	PTRF
ENSG00000105289	19.8144	3.2013	1.04979e-13	6.57396e-12	19	TJP3
ENSG00000086289	125.376	1.33485	1.05873e-13	6.61012e-12	7	EPDR1
ENSG00000128815	28593.2	-0.983183	1.06969e-13	6.6392e-12	10	WDFY4
ENSG00000153815	4577.78	-0.665912	1.06976e-13	6.6392e-12	16	CMIP
ENSG00000139269	11.8587	3.03419	1.13904e-13	7.04819e-12	12	INHBE
ENSG00000156869	222.713	1.04285	1.16763e-13	7.20371e-12	1	FRRS1
ENSG00000128335	1199.14	0.555765	1.19386e-13	7.34384e-12	22	APOL2
ENSG00000145569	1355.71	-0.834473	1.19822e-13	7.34898e-12	5	FAM105A
ENSG00000139508	1396.03	-1.00839	1.22814e-13	7.51038e-12	13	SLC46A3
ENSG00000256427	6.81554	3.40486	1.27016e-13	7.74464e-12	12	RP11-118B22.4
ENSG00000173930	159.077	2.44432	1.34647e-13	8.18601e-12	5	SLCO4C1
ENSG00000118985	563.057	1.29528	1.38569e-13	8.39996e-12	5	ELL2
ENSG00000128881	334.319	-0.737791	1.42695e-13	8.62495e-12	15	TTBK2
ENSG00000091409	684.366	2.96249	1.45065e-13	8.74291e-12	2	ITGA6
ENSG00000187815	399.188	-0.885309	1.45626e-13	8.75142e-12	1	ZFP69
ENSG00000008853	889.031	1.37261	1.59531e-13	9.55946e-12	8	RHOBTB2
ENSG00000091490	790.161	1.89885	1.60278e-13	9.57671e-12	4	SEL1L3
ENSG00000064601	6552.31	1.07101	1.64455e-13	9.79825e-12	20	CTSA
ENSG00000169220	1964.33	-0.91031	1.71711e-13	1.02014e-11	5	RGS14
ENSG00000125148	257.752	2.18195	1.7365e-13	1.02873e-11	16	MT2A
ENSG00000089723	89.364	1.38229	1.76513e-13	1.04273e-11	14	OTUB2
ENSG00000204305	69.6804	-1.13518	1.8412e-13	1.08459e-11	6	AGER
ENSG00000135094	49.3435	1.96214	1.8825e-13	1.1058e-11	12	SDS
ENSG00000185668	21.8338	2.81548	1.96351e-13	1.14692e-11	1	POU3F1
ENSG00000249437	417.278	-1.14077	1.95883e-13	1.14692e-11	5	NAIP
ENSG00000221955	108.281	2.0501	2.09161e-13	1.21834e-11	3	SLC12A8
ENSG00000187210	653.59	-1.75879	2.15213e-13	1.25009e-11	9	GCNT1
ENSG00000203446	21.6779	2.6274	2.17055e-13	1.25729e-11	7	AC004988.1
ENSG00000259207	44.1543	3.49572	2.32266e-13	1.34168e-11	17	ITGB3
ENSG00000134955	4542.28	1.24517	2.38766e-13	1.37541e-11	11	SLC37A2
ENSG00000136943	56.4171	3.20316	2.53583e-13	1.45674e-11	9	CTSV
ENSG00000137869	46.4577	3.37901	2.54364e-13	1.45721e-11	15	CYP19A1
ENSG00000159307	13.5827	3.91761	2.60222e-13	1.48669e-11	22	SCUBE1
ENSG00000160219	501.842	-0.613511	2.84188e-13	1.61917e-11	X	GAB3
ENSG00000103066	1626.51	1.06904	3.00698e-13	1.70131e-11	16	PLA2G15
ENSG00000153071	5014.61	0.695898	3.01556e-13	1.70131e-11	5	DAB2
ENSG00000214194	333.134	0.74205	3.01867e-13	1.70131e-11	7	LINC00998
ENSG00000279406	152.38	1.63726	3.01547e-13	1.70131e-11	10	RP11-327E2.5
ENSG00000154582	555.661	0.69503	3.07594e-13	1.72891e-11	8	TCEB1
ENSG00000136044	678.383	-0.872271	3.26355e-13	1.82943e-11	12	APPL2
ENSG00000172339	149.141	0.544888	3.64521e-13	2.0379e-11	1	ALG14
ENSG00000174574	3150.05	0.64199	3.91601e-13	2.18344e-11	1	AKIRIN1
ENSG00000102755	3063.29	2.07496	4.02727e-13	2.23949e-11	13	FLT1
ENSG00000073417	955.909	0.607634	4.08047e-13	2.26303e-11	15	PDE8A
ENSG00000143322	5207.32	-0.606106	4.10833e-13	2.27244e-11	1	ABL2
ENSG00000134470	38.9125	1.40531	4.26292e-13	2.3455e-11	10	IL15RA
ENSG00000183690	7.03855	2.9699	4.25538e-13	2.3455e-11	X	EFHC2
ENSG00000198740	1040.42	-0.882123	4.29253e-13	2.35558e-11	17	ZNF652
ENSG00000247982	53.4165	-1.66987	4.46378e-13	2.44313e-11	15	LINC00926
ENSG00000115310	7435.99	0.481908	4.8513e-13	2.64828e-11	2	RTN4
ENSG00000157617	452.993	-0.618838	5.0997e-13	2.77661e-11	21	C2CD2
ENSG00000101160	53980.8	0.714418	5.11731e-13	2.77894e-11	20	CTSZ
ENSG00000076716	990.769	3.15213	5.19684e-13	2.8148e-11	X	GPC4
ENSG00000206527	2374.46	-0.755761	5.29704e-13	2.86164e-11	3	PTPLB
ENSG00000155629	4650.62	1.2223	5.64723e-13	3.04294e-11	10	PIK3AP1
ENSG00000104936	607.476	-2.11106	6.18338e-13	3.32325e-11	19	DMPK
ENSG00000181444	348.421	-1.85818	6.37331e-13	3.41652e-11	7	ZNF467
ENSG00000121417	218.626	-0.662073	6.71453e-13	3.59021e-11	19	ZNF211
ENSG00000048545	421.49	1.93935	7.12757e-13	3.80131e-11	6	GUCA1A
ENSG00000143320	2332.52	3.67256	7.16673e-13	3.81245e-11	1	CRABP2
ENSG00000183688	179.702	2.05752	7.3672e-13	3.90912e-11	17	FAM101B
ENSG00000117266	206.772	2.12561	7.57319e-13	3.99807e-11	1	CDK18
ENSG00000177191	58.3661	2.05988	7.55846e-13	3.99807e-11	19	B3GNT8
ENSG00000070961	4708.55	-1.308	7.95888e-13	4.19107e-11	12	ATP2B1
ENSG00000177628	2151.67	0.860245	8.08516e-13	4.24685e-11	1	GBA
ENSG00000131100	2144.32	0.444974	8.14787e-13	4.26904e-11	22	ATP6V1E1
ENSG00000236700	1135.12	1.94824	8.90876e-13	4.656e-11	6	LINC01010
ENSG00000278129	211.411	-0.600803	9.12645e-13	4.75784e-11	19	ZNF8
ENSG00000130203	2597.91	2.95625	9.81935e-13	5.10631e-11	19	APOE
ENSG00000181192	701.681	-0.954903	1.07447e-12	5.57362e-11	10	DHTKD1
ENSG00000162735	1801.65	0.65145	1.09532e-12	5.66769e-11	1	PEX19
ENSG00000185272	46.9118	2.95806	1.10782e-12	5.71815e-11	21	RBM11
ENSG00000122641	790.64	1.72947	1.11315e-12	5.7315e-11	7	INHBA
ENSG00000159399	1896.71	0.991498	1.13196e-12	5.81397e-11	2	HK2
ENSG00000162551	15.0315	3.33969	1.19309e-12	6.11292e-11	1	ALPL
ENSG00000050628	124.011	-3.87191	1.21185e-12	6.19378e-11	1	PTGER3
ENSG00000101004	29.1019	1.86787	1.27317e-12	6.4913e-11	20	NINL
ENSG00000145358	6.57512	3.20296	1.43286e-12	7.28769e-11	4	DDIT4L
ENSG00000163220	270.911	3.02844	1.47392e-12	7.47827e-11	1	S100A9
ENSG00000019582	361128	-0.876611	1.50187e-12	7.60156e-11	5	CD74
ENSG00000115590	3261.42	-1.63722	1.54499e-12	7.80087e-11	2	IL1R2
ENSG00000185022	2755.62	1.34517	1.55369e-12	7.82587e-11	22	MAFF
ENSG00000182759	90.1611	-1.80221	1.55769e-12	7.82709e-11	8	MAFA
ENSG00000149418	4106.07	0.906429	1.59537e-12	7.99717e-11	11	ST14
ENSG00000262488	22.0128	2.29647	1.60727e-12	8.03749e-11	16	RP11-876N24.1
ENSG00000170340	587.423	0.76279	1.61903e-12	8.06871e-11	2	B3GNT2
ENSG00000196735	14341.7	-1.67143	1.62125e-12	8.06871e-11	6	HLA-DQA1
ENSG00000102471	251.625	1.16927	1.67799e-12	8.31145e-11	13	NDFIP2
ENSG00000197872	342.396	-1.29166	1.67524e-12	8.31145e-11	2	FAM49A
ENSG00000129636	1329.16	0.486256	1.69479e-12	8.37475e-11	16	ITFG1
ENSG00000176834	213.641	-0.970166	1.71809e-12	8.4698e-11	12	VSIG10
ENSG00000178826	30.5539	1.91074	1.79807e-12	8.84318e-11	7	TMEM139
ENSG00000135596	4432.93	-0.615273	1.86369e-12	9.14436e-11	6	MICAL1
ENSG00000166347	188.846	0.862999	1.93408e-12	9.46745e-11	18	CYB5A
ENSG00000108671	1405.2	0.356245	1.95253e-12	9.52317e-11	17	PSMD11
ENSG00000171049	32.3529	2.88423	1.95459e-12	9.52317e-11	19	FPR2
ENSG00000163812	1755.96	0.42248	1.98404e-12	9.64411e-11	3	ZDHHC3
ENSG00000125779	1149.51	-0.619659	2.1878e-12	1.06098e-10	20	PANK2
ENSG00000188643	68.831	3.12614	2.21534e-12	1.07184e-10	1	S100A16
ENSG00000140650	267.391	0.538648	2.27021e-12	1.09585e-10	16	PMM2
ENSG00000171631	1228.47	-1.33624	2.32468e-12	1.11955e-10	11	P2RY6
ENSG00000105366	109.838	2.06502	2.52914e-12	1.21521e-10	19	SIGLEC8
ENSG00000147119	271.059	1.40756	2.57553e-12	1.23465e-10	X	CHST7
ENSG00000112304	418.003	0.575492	2.59125e-12	1.23934e-10	6	ACOT13
ENSG00000267361	8.58277	-4.64636	2.65881e-12	1.26875e-10	17	LOC100421166
ENSG00000147872	1302.14	1.00068	2.71541e-12	1.29183e-10	9	PLIN2
ENSG00000150764	13.6174	2.03246	2.71957e-12	1.29183e-10	11	DIXDC1
ENSG00000167528	1382.4	-0.678518	2.78596e-12	1.32035e-10	12	ZNF641
ENSG00000134243	7086.37	0.697108	2.83256e-12	1.33939e-10	1	SORT1
ENSG00000118705	4942.09	0.405424	3.0962e-12	1.46075e-10	20	RPN2
ENSG00000188060	236.186	1.21542	3.17848e-12	1.49618e-10	1	RAB42
ENSG00000101187	98.766	1.81357	3.29401e-12	1.54707e-10	20	SLCO4A1
ENSG00000143924	2533.69	1.23843	3.31503e-12	1.55345e-10	2	EML4
ENSG00000159231	525.448	1.09147	3.42273e-12	1.59972e-10	21	CBR3
ENSG00000165102	3474.71	-0.499574	3.42912e-12	1.59972e-10	8	HGSNAT
ENSG00000057657	2260.87	-1.41787	3.46456e-12	1.61264e-10	6	PRDM1
ENSG00000153162	25.0026	2.38188	3.70992e-12	1.72301e-10	6	BMP6
ENSG00000035862	9329.52	0.676244	3.73953e-12	1.7329e-10	17	TIMP2
ENSG00000155849	2365.65	-0.404715	3.77178e-12	1.74151e-10	7	ELMO1
ENSG00000183337	1388.81	-0.566563	3.77481e-12	1.74151e-10	X	BCOR
ENSG00000242574	5664.76	-0.837298	3.89966e-12	1.79513e-10	6	HLA-DMB
ENSG00000126822	109.603	-2.34529	3.92927e-12	1.80478e-10	14	PLEKHG3
ENSG00000155115	406.548	0.482079	4.02476e-12	1.84458e-10	6	GTF3C6
ENSG00000124233	12.4677	3.38227	4.18734e-12	1.91488e-10	20	SEMG1
ENSG00000196586	62.3708	1.85051	4.20328e-12	1.91796e-10	6	MYO6
ENSG00000173482	75.8252	1.96353	4.47561e-12	2.03777e-10	18	PTPRM
ENSG00000104290	238.974	-1.3271	4.4948e-12	2.04205e-10	8	FZD3
ENSG00000119321	3241.6	0.392601	4.62121e-12	2.09491e-10	9	FKBP15
ENSG00000115594	5481.03	-1.14628	4.65944e-12	2.10766e-10	2	IL1R1
ENSG00000157216	1017.24	1.24675	4.87648e-12	2.20106e-10	1	SSBP3
ENSG00000065357	557.113	-0.791394	5.2661e-12	2.37179e-10	12	DGKA
ENSG00000134363	23.4574	2.73681	5.6793e-12	2.54689e-10	5	FST
ENSG00000198844	163.333	-1.80625	5.67681e-12	2.54689e-10	17	ARHGEF15
ENSG00000114988	198.816	0.691595	5.6991e-12	2.55028e-10	2	LMAN2L
ENSG00000253692	34.6952	2.48597	5.77036e-12	2.57665e-10	14	IGHEP1
ENSG00000154640	136.867	1.10044	5.80514e-12	2.58664e-10	21	BTG3
ENSG00000180104	1233.92	-0.55052	5.87243e-12	2.61104e-10	5	EXOC3
ENSG00000054793	67.8853	3.47707	5.98668e-12	2.65618e-10	20	ATP9A
ENSG00000215114	1194.3	0.476284	6.03228e-12	2.67073e-10	8	UBXN2B
ENSG00000168502	472.082	-0.818325	6.1271e-12	2.70696e-10	18	MTCL1
ENSG00000106105	2579.26	0.5447	6.36318e-12	2.80531e-10	7	GARS
ENSG00000117984	21709.4	1.68553	6.60299e-12	2.9049e-10	11	CTSD
ENSG00000158373	113.979	1.21624	7.15371e-12	3.14055e-10	6	HIST1H2BD
ENSG00000107736	1853.65	2.72769	7.35586e-12	3.21691e-10	10	CDH23
ENSG00000110436	316.087	2.70117	7.3585e-12	3.21691e-10	11	SLC1A2
ENSG00000177084	688.215	-0.551958	7.3967e-12	3.22685e-10	12	POLE
ENSG00000136158	573.362	1.76544	7.58938e-12	3.304e-10	13	SPRY2
ENSG00000206560	161.19	1.49857	7.83884e-12	3.40548e-10	3	ANKRD28
ENSG00000258791	37.8951	2.46569	7.88339e-12	3.41772e-10	14	LINC00520
ENSG00000185800	856.261	-1.54059	8.6135e-12	3.7265e-10	19	DMWD
ENSG00000178585	518.339	-0.849984	8.825e-12	3.8101e-10	1	CTNNBIP1
ENSG00000127399	267.31	2.11354	8.90507e-12	3.83672e-10	7	LRRC61
ENSG00000108846	7407.96	1.4167	9.11436e-12	3.9188e-10	17	ABCC3
ENSG00000152213	246.465	0.954147	9.23149e-12	3.96099e-10	13	ARL11
ENSG00000064886	56.3582	2.72767	9.25463e-12	3.96277e-10	1	CHI3L2
ENSG00000042493	5447.32	1.01136	9.67095e-12	4.13255e-10	2	CAPG
ENSG00000161011	6966.98	0.732455	9.79698e-12	4.17784e-10	5	SQSTM1
ENSG00000198431	6229.72	0.773858	9.81716e-12	4.1779e-10	12	TXNRD1
ENSG00000141371	17.4445	1.88134	1.01155e-11	4.29611e-10	17	C17orf64
ENSG00000158042	376.528	0.473958	1.02148e-11	4.32944e-10	11	MRPL17
ENSG00000119943	76.1226	-1.28061	1.02543e-11	4.33739e-10	10	PYROXD2
ENSG00000157150	15.0827	2.62754	1.02954e-11	4.34595e-10	3	TIMP4
ENSG00000134490	181.103	1.03177	1.04405e-11	4.39831e-10	18	TMEM241
ENSG00000137575	11378.7	0.540665	1.05504e-11	4.43565e-10	8	SDCBP
ENSG00000178104	795.947	1.17364	1.06538e-11	4.47011e-10	1	PDE4DIP
ENSG00000103485	3816.86	-1.30617	1.09106e-11	4.56866e-10	16	QPRT
ENSG00000260552	21.5844	-2.89627	1.15148e-11	4.81199e-10	18	RP11-49I11.1
ENSG00000095585	1324	-1.66561	1.16451e-11	4.8567e-10	10	BLNK
ENSG00000172818	77.9199	3.64979	1.20418e-11	5.01213e-10	11	OVOL1
ENSG00000075420	2581.26	1.0732	1.2083e-11	5.01925e-10	3	FNDC3B
ENSG00000011198	234.374	0.542473	1.2272e-11	5.08764e-10	3	ABHD5
ENSG00000167524	629.009	-1.07624	1.26659e-11	5.2405e-10	17	SGK494
ENSG00000147443	4059.76	-0.893986	1.31929e-11	5.44775e-10	8	DOK2
ENSG00000143178	178.194	-0.885392	1.33626e-11	5.50691e-10	1	TBX19
ENSG00000166676	128.582	-1.21243	1.37458e-11	5.65367e-10	16	TVP23A
ENSG00000165474	244.071	1.73999	1.39435e-11	5.72371e-10	13	GJB2
ENSG00000143641	1827.04	0.503523	1.43321e-11	5.87165e-10	1	GALNT2
ENSG00000139410	111.056	1.38113	1.49175e-11	6.09949e-10	12	SDSL
ENSG00000130529	265.812	-0.633282	1.52623e-11	6.22826e-10	19	TRPM4
ENSG00000121297	299.001	-0.96331	1.58185e-11	6.44264e-10	19	TSHZ3
ENSG00000163661	29.9779	2.04172	1.65822e-11	6.74053e-10	3	PTX3
ENSG00000056558	2781.46	1.62305	1.77167e-11	7.18766e-10	9	TRAF1
ENSG00000161091	21987.9	1.21565	1.83865e-11	7.44494e-10	19	MFSD12
ENSG00000158169	93.8212	-0.637167	2.08871e-11	8.44104e-10	9	FANCC
ENSG00000132874	10.6732	2.28285	2.16041e-11	8.69713e-10	18	SLC14A2
ENSG00000179364	3136.5	-0.726373	2.15816e-11	8.69713e-10	14	PACS2
ENSG00000067113	270.804	-1.58513	2.17541e-11	8.74033e-10	5	PPAP2A
ENSG00000147576	113.06	-1.43808	2.17953e-11	8.74033e-10	8	ADHFE1
ENSG00000276409	18.9825	-5.17558	2.27599e-11	9.10963e-10	17	CCL14
ENSG00000184863	1329.72	-0.366565	2.31021e-11	9.22889e-10	7	RBM33
ENSG00000253671	3.33417	3.56067	2.32785e-11	9.28159e-10	8	RP11-806O11.1
ENSG00000095383	931.76	1.20983	2.42361e-11	9.64496e-10	9	TBC1D2
ENSG00000114948	84.9798	-2.43179	2.46929e-11	9.808e-10	2	ADAM23
ENSG00000124228	1159.56	-0.331955	2.58004e-11	1.02284e-09	20	DDX27
ENSG00000137331	2524.09	-1.48159	2.63139e-11	1.04122e-09	6	IER3
ENSG00000064199	45.3359	0.839147	2.69755e-11	1.06365e-09	11	SPA17
ENSG00000169087	302.706	-0.646739	2.69828e-11	1.06365e-09	3	HSPBAP1
ENSG00000023516	2443.8	-0.925121	2.77341e-11	1.09121e-09	13	AKAP11
ENSG00000172551	12.8636	5.2615	2.84587e-11	1.11761e-09	12	MUCL1
ENSG00000138613	392.123	-0.65474	2.86823e-11	1.12427e-09	15	APH1B
ENSG00000088854	686.6	-0.410905	2.88153e-11	1.12737e-09	20	C20orf194
ENSG00000012174	380.195	0.526303	2.90233e-11	1.13338e-09	X	MBTPS2
ENSG00000148926	91.3633	1.42253	3.0694e-11	1.19638e-09	11	ADM
ENSG00000164379	1321.28	-1.17154	3.10425e-11	1.2077e-09	6	FOXQ1
ENSG00000166226	1457.51	0.418827	3.16805e-11	1.23023e-09	12	CCT2
ENSG00000257605	42.3831	1.32688	3.26125e-11	1.26407e-09	12	RP11-680A11.5
ENSG00000139182	349.756	2.63676	3.28088e-11	1.26932e-09	12	CLSTN3
ENSG00000154258	84.9146	-3.13619	3.30777e-11	1.27735e-09	17	ABCA9
ENSG00000040608	338.645	1.83966	3.45776e-11	1.3328e-09	22	RTN4R
ENSG00000266728	65.7363	1.34566	3.48862e-11	1.34222e-09	17	AC015688.3
ENSG00000243064	5.19556	4.99874	3.54051e-11	1.35967e-09	21	ABCC13
ENSG00000175265	672.564	-1.51233	3.59916e-11	1.37966e-09	15	GOLGA8A
ENSG00000128918	4649.53	2.5016	3.61356e-11	1.38263e-09	15	ALDH1A2
ENSG00000181045	2996.47	1.18983	3.64251e-11	1.39116e-09	17	SLC26A11
ENSG00000166002	407.13	0.837962	3.72932e-11	1.42171e-09	11	SMCO4
ENSG00000168961	5560.08	1.27391	3.81572e-11	1.45199e-09	17	LGALS9
ENSG00000107738	4048.58	-0.795823	3.84584e-11	1.45549e-09	10	C10orf54
ENSG00000165916	1095.37	0.385165	3.8425e-11	1.45549e-09	11	PSMC3
ENSG00000215252	558.358	-1.39256	3.84005e-11	1.45549e-09	15	GOLGA8B
ENSG00000113140	550.776	3.06702	3.9784e-11	1.50293e-09	5	SPARC
ENSG00000047644	766.748	-0.853248	4.15934e-11	1.56561e-09	X	WWC3
ENSG00000124145	1010.77	1.03695	4.15484e-11	1.56561e-09	20	SDC4
ENSG00000004866	883.245	0.539891	4.18376e-11	1.57196e-09	7	ST7
ENSG00000170348	5300.43	0.420638	4.21731e-11	1.58172e-09	14	TMED10
ENSG00000140968	1317	1.36689	4.29507e-11	1.60799e-09	16	IRF8
ENSG00000170439	173.585	3.44047	4.68843e-11	1.75211e-09	12	METTL7B
ENSG00000198876	506.626	1.12045	4.73112e-11	1.7649e-09	9	DCAF12
ENSG00000152413	360.743	1.42965	4.7726e-11	1.7772e-09	5	HOMER1
ENSG00000228742	69.0696	1.91355	5.0229e-11	1.86707e-09	7	RP5-884M6.1
ENSG00000118257	1971.83	1.42762	5.31922e-11	1.97047e-09	2	NRP2
ENSG00000163803	88.6695	0.94904	5.31997e-11	1.97047e-09	2	PLB1
ENSG00000116514	2969.25	-0.698242	5.48116e-11	2.02657e-09	1	RNF19B
ENSG00000167895	744.646	1.21951	5.53216e-11	2.04181e-09	17	TMC8
ENSG00000141527	163.304	1.49319	5.55567e-11	2.04686e-09	17	CARD14
ENSG00000104918	5.15378	3.57377	5.59856e-11	2.05903e-09	19	RETN
ENSG00000173171	220.791	0.762412	5.73445e-11	2.10529e-09	1	MTX1
ENSG00000179761	262.268	-0.676323	5.7475e-11	2.10637e-09	17	PIPOX
ENSG00000169495	34.978	2.99463	5.96479e-11	2.18217e-09	8	HTRA4
ENSG00000184979	61.056	2.87221	6.08129e-11	2.2209e-09	22	USP18
ENSG00000267060	22.0435	1.77266	6.49022e-11	2.36609e-09	17	PTGES3L
ENSG00000203685	57.8639	2.02098	6.68081e-11	2.43132e-09	1	C1orf95
ENSG00000075643	723.148	-1.93358	7.01231e-11	2.54752e-09	18	MOCOS
ENSG00000115414	26143.8	3.51617	7.05017e-11	2.55682e-09	2	FN1
ENSG00000204386	2272.05	0.648029	7.24878e-11	2.62429e-09	6	NEU1
ENSG00000121807	738.438	-1.98597	7.32898e-11	2.64872e-09	3	CCR2
ENSG00000213222	161.052	0.729035	7.36046e-11	2.6555e-09	2	AC093724.2
ENSG00000106638	459.996	0.69863	7.69028e-11	2.7697e-09	7	TBL2
ENSG00000163624	65.7753	1.50379	7.74143e-11	2.78331e-09	4	CDS1
ENSG00000169432	837.314	-2.61705	7.9514e-11	2.85388e-09	2	SCN9A
ENSG00000197381	237.69	1.25091	8.03656e-11	2.87949e-09	21	ADARB1
ENSG00000014641	6589.71	0.548446	8.12695e-11	2.90688e-09	2	MDH1
ENSG00000197506	44.2051	2.18605	8.42706e-11	3.00907e-09	9	SLC28A3
ENSG00000146122	11.8858	4.82641	8.99494e-11	3.20635e-09	6	DAAM2
ENSG00000069020	65.6778	1.72717	9.04556e-11	3.21889e-09	5	MAST4
ENSG00000166920	790.056	2.76382	9.07183e-11	3.22274e-09	15	C15orf48
ENSG00000111344	1692.65	-0.873318	9.15682e-11	3.2474e-09	12	RASAL1
ENSG00000116128	445.982	-0.76136	9.34558e-11	3.30872e-09	1	BCL9
ENSG00000196365	2053.32	0.781987	9.44125e-11	3.33692e-09	19	LONP1
ENSG00000134245	48.3526	-1.1779	9.7612e-11	3.44417e-09	1	WNT2B
ENSG00000136205	3109.66	1.02133	1.06838e-10	3.76333e-09	7	TNS3
ENSG00000048471	3006.57	-0.566885	1.1184e-10	3.93288e-09	16	SNX29
ENSG00000196782	207.483	-1.00527	1.12104e-10	3.93551e-09	4	MAML3
ENSG00000161544	46.9052	2.79203	1.13124e-10	3.96465e-09	17	CYGB
ENSG00000133111	188.942	-1.14397	1.1493e-10	4.02121e-09	13	RFXAP
ENSG00000198625	921.906	-0.809227	1.15463e-10	4.0331e-09	1	MDM4
ENSG00000204248	29.7693	2.83554	1.17435e-10	4.08825e-09	6	COL11A2
ENSG00000254054	49.9851	1.14169	1.17384e-10	4.08825e-09	8	RP11-156K13.3
ENSG00000198087	248.085	1.39461	1.19492e-10	4.15296e-09	6	CD2AP
ENSG00000103512	594.825	0.442341	1.22968e-10	4.26666e-09	16	NOMO1
ENSG00000157693	204.4	1.13035	1.27945e-10	4.43196e-09	9	C9orf91
ENSG00000152642	1298.26	-0.922655	1.32867e-10	4.59483e-09	3	GPD1L
ENSG00000142192	6432.41	0.607138	1.37173e-10	4.73588e-09	21	APP
ENSG00000134986	80.9076	1.18583	1.3891e-10	4.78791e-09	5	NREP
ENSG00000026751	2149.56	1.53058	1.39226e-10	4.79091e-09	1	SLAMF7
ENSG00000166123	170.872	1.05251	1.41709e-10	4.86828e-09	16	GPT2
ENSG00000232233	5.34363	-4.63296	1.43023e-10	4.90535e-09	3	RP11-573D15.2
ENSG00000117450	4640.23	0.485264	1.47236e-10	5.04156e-09	1	PRDX1
ENSG00000059573	118.175	1.40618	1.5228e-10	5.20572e-09	10	ALDH18A1
ENSG00000224875	20.2738	2.47872	1.53149e-10	5.22688e-09	2	AC083949.1
ENSG00000069849	2428.6	0.468651	1.53409e-10	5.22718e-09	3	ATP1B3
ENSG00000042286	314.967	1.06928	1.56596e-10	5.32708e-09	10	AIFM2
ENSG00000274114	23.7388	-1.52107	1.62676e-10	5.52489e-09	17	CTC-281F24.3
ENSG00000160214	565.822	0.504448	1.67586e-10	5.68239e-09	21	RRP1
ENSG00000126106	188.912	1.43499	1.68312e-10	5.68838e-09	1	TMEM53
ENSG00000172456	74.9886	0.883302	1.68581e-10	5.68838e-09	1	FGGY
ENSG00000180509	114.675	1.69699	1.68239e-10	5.68838e-09	21	KCNE1
ENSG00000175899	59243.6	1.35078	1.71574e-10	5.78003e-09	12	A2M
ENSG00000115652	891.246	0.826354	1.7593e-10	5.91722e-09	2	UXS1
ENSG00000121152	2499.47	0.725265	1.76844e-10	5.92554e-09	2	NCAPH
ENSG00000127463	1590.09	0.420956	1.7703e-10	5.92554e-09	1	EMC1
ENSG00000133195	959.278	0.42408	1.76545e-10	5.92554e-09	17	SLC39A11
ENSG00000225536	123.483	0.727694	1.77955e-10	5.94695e-09	X	STIP1P3
ENSG00000035403	11456.4	-0.683756	1.78804e-10	5.96576e-09	10	VCL
ENSG00000076555	282.902	-0.816452	1.80379e-10	6.00868e-09	12	ACACB
ENSG00000171621	808.134	0.848197	1.80964e-10	6.01858e-09	1	SPSB1
ENSG00000197548	900.911	0.561482	2.02823e-10	6.73484e-09	3	ATG7
ENSG00000249242	43.5866	2.21398	2.05809e-10	6.8231e-09	4	TMEM150C
ENSG00000073969	1770.98	0.479385	2.08048e-10	6.85771e-09	17	NSF
ENSG00000079691	58.7521	2.18946	2.07635e-10	6.85771e-09	6	LRRC16A
ENSG00000119655	9947.47	0.64653	2.08168e-10	6.85771e-09	14	NPC2
ENSG00000178789	414.365	2.7858	2.07795e-10	6.85771e-09	17	CD300LB
ENSG00000169291	31.9433	-2.07099	2.09399e-10	6.88739e-09	1	SHE
ENSG00000184497	150.643	-2.03626	2.15653e-10	7.0819e-09	13	TMEM255B
ENSG00000141447	1069.16	0.705294	2.22706e-10	7.30204e-09	18	OSBPL1A
ENSG00000232801	140.34	0.583213	2.27124e-10	7.43518e-09	X	SDCBPP3
ENSG00000196715	802.631	0.397991	2.28187e-10	7.45827e-09	7	VKORC1L1
ENSG00000203999	6.61981	2.46933	2.32296e-10	7.5807e-09	20	LINC01270
ENSG00000159322	4435.89	0.494308	2.33691e-10	7.6143e-09	15	ADPGK
ENSG00000169758	116.736	1.3215	2.48969e-10	8.09945e-09	15	C15orf27
ENSG00000233225	399.364	1.06859	2.52735e-10	8.20917e-09	7	AC004987.9
ENSG00000104154	1507.73	-1.18977	2.578e-10	8.36064e-09	15	SLC30A4
ENSG00000196352	515.691	0.859608	2.65783e-10	8.60616e-09	1	CD55
ENSG00000158805	537.291	-0.644241	2.66391e-10	8.61247e-09	16	ZNF276
ENSG00000100344	46.7477	2.6212	2.70233e-10	8.72318e-09	22	PNPLA3
ENSG00000226441	21.7886	2.56835	2.88718e-10	9.30547e-09	3	PLCL2-AS1
ENSG00000135404	11677	0.610063	2.89967e-10	9.33128e-09	12	CD63
ENSG00000023892	584.479	-0.670273	2.94255e-10	9.44014e-09	6	DEF6
ENSG00000101346	723.686	0.401289	2.9414e-10	9.44014e-09	20	POFUT1
ENSG00000145016	2120.81	-0.511925	3.00888e-10	9.63811e-09	3	KIAA0226
ENSG00000166508	360.052	-0.619879	3.01365e-10	9.63861e-09	7	MCM7
ENSG00000006704	216.697	1.2099	3.06999e-10	9.80043e-09	7	GTF2IRD1
ENSG00000116731	1528.64	-0.475427	3.07365e-10	9.80043e-09	1	PRDM2
ENSG00000157933	3126.44	-0.603441	3.08486e-10	9.82116e-09	1	SKI
ENSG00000099954	163.502	-1.29608	3.19029e-10	1.01259e-08	22	CECR2
ENSG00000128262	7.08827	-2.66516	3.18968e-10	1.01259e-08	22	POM121L9P
ENSG00000168036	5041.06	0.348456	3.2922e-10	1.04335e-08	3	CTNNB1
ENSG00000260898	145.958	1.049	3.35669e-10	1.06217e-08	15	ADPGK-AS1
ENSG00000197586	1306.1	-0.570281	3.38803e-10	1.07046e-08	20	ENTPD6
ENSG00000184371	7081.42	1.97417	3.4372e-10	1.08436e-08	1	CSF1
ENSG00000175356	15.6436	2.64002	3.47201e-10	1.09368e-08	11	SCUBE2
ENSG00000122035	50.7996	1.36527	3.50903e-10	1.10368e-08	13	RASL11A
ENSG00000184428	571.672	-0.965573	3.5373e-10	1.11089e-08	8	TOP1MT
ENSG00000089127	1149.01	1.76137	3.54341e-10	1.11114e-08	12	OAS1
ENSG00000143621	2655.52	0.333718	3.56838e-10	1.11729e-08	1	ILF2
ENSG00000100425	716.445	-0.278156	3.58676e-10	1.12136e-08	22	BRD1
ENSG00000182566	522.295	-1.75361	3.62484e-10	1.13157e-08	19	CLEC4G
ENSG00000165806	922.626	1.29364	3.71302e-10	1.15736e-08	10	CASP7
ENSG00000161905	66707.2	-1.06432	3.75252e-10	1.16793e-08	17	ALOX15
ENSG00000087076	64.2592	2.1877	3.82858e-10	1.18983e-08	19	HSD17B14
ENSG00000100417	174.4	-0.856345	3.89238e-10	1.20785e-08	22	PMM1
ENSG00000152377	10.9353	1.98506	3.911e-10	1.21183e-08	5	SPOCK1
ENSG00000136868	1195.9	0.68708	4.0468e-10	1.25205e-08	9	SLC31A1
ENSG00000173391	1091.65	2.68551	4.07597e-10	1.2592e-08	12	OLR1
ENSG00000121552	227.14	1.15955	4.14741e-10	1.27938e-08	3	CSTA
ENSG00000205517	111.691	1.59517	4.16002e-10	1.28137e-08	19	RGL3
ENSG00000229619	38.9808	0.994275	4.32898e-10	1.33145e-08	3	MBNL1-AS1
ENSG00000062282	147.663	0.909869	4.35985e-10	1.33897e-08	11	DGAT2
ENSG00000162909	3767.14	-0.892848	4.39489e-10	1.34774e-08	1	CAPN2
ENSG00000224531	435.454	0.88159	4.43981e-10	1.35952e-08	6	SMIM13
ENSG00000119508	4858.58	1.33335	4.52013e-10	1.38209e-08	9	NR4A3
ENSG00000110583	860.635	-0.772564	4.5505e-10	1.38934e-08	11	NAA40
ENSG00000198417	38.1112	2.44705	4.56844e-10	1.39277e-08	16	MT1F
ENSG00000151376	68.0259	1.17945	4.59015e-10	1.39735e-08	11	ME3
ENSG00000008516	1336	-1.30509	4.61693e-10	1.40345e-08	16	MMP25
ENSG00000188176	4.43659	4.59103	4.638e-10	1.40781e-08	17	SMTNL2
ENSG00000196935	615.598	-0.785423	4.69779e-10	1.42388e-08	12	SRGAP1
ENSG00000106266	5687.97	-0.70201	4.71743e-10	1.42776e-08	7	SNX8
ENSG00000135931	128.57	1.28006	4.92066e-10	1.48711e-08	2	ARMC9
ENSG00000183208	89.2035	0.718992	4.92879e-10	1.48741e-08	15	GDPGP1
ENSG00000092051	37.2835	-1.64178	5.02341e-10	1.51377e-08	14	JPH4
ENSG00000137976	16.6864	2.94811	5.06577e-10	1.52433e-08	1	DNASE2B
ENSG00000116574	335.689	-0.974291	5.10153e-10	1.53288e-08	1	RHOU
ENSG00000105854	1239.55	-0.710971	5.19341e-10	1.55825e-08	7	PON2
ENSG00000183049	2907.75	-0.58388	5.34107e-10	1.60025e-08	10	CAMK1D
ENSG00000112379	43.2442	2.53017	5.36329e-10	1.6046e-08	6	KIAA1244
ENSG00000115306	153.716	1.80795	5.45747e-10	1.63044e-08	2	SPTBN1
ENSG00000131370	214.515	1.38568	5.60072e-10	1.66846e-08	3	SH3BP5
ENSG00000143217	10.1292	2.84398	5.59295e-10	1.66846e-08	1	PVRL4
ENSG00000065485	53.7618	1.06398	5.68268e-10	1.69046e-08	3	PDIA5
ENSG00000266074	382.489	-0.861998	5.69885e-10	1.69285e-08	17	BAHCC1
ENSG00000196704	914.475	0.485576	5.71898e-10	1.69641e-08	17	AMZ2
ENSG00000138463	1364.43	-0.543973	5.78414e-10	1.7133e-08	3	DIRC2
ENSG00000204054	1417.77	0.477261	5.79802e-10	1.71498e-08	9	LINC00963
ENSG00000163704	185.225	1.38806	6.06743e-10	1.79213e-08	3	PRRT3
ENSG00000166311	812.031	1.00384	6.36614e-10	1.8777e-08	11	SMPD1
ENSG00000004864	532.831	0.509187	6.40062e-10	1.88254e-08	7	SLC25A13
ENSG00000198682	214.155	1.54817	6.39613e-10	1.88254e-08	10	PAPSS2
ENSG00000180340	1239.14	-1.17292	6.48984e-10	1.90609e-08	17	FZD2
ENSG00000066056	705.636	2.55538	6.52711e-10	1.91434e-08	1	TIE1
ENSG00000064225	352.921	0.87141	6.56244e-10	1.922e-08	3	ST3GAL6
ENSG00000224821	16.1059	4.15741	6.75304e-10	1.97505e-08	13	COL4A2-AS2
ENSG00000091592	459.553	-1.04571	6.81728e-10	1.99105e-08	17	NLRP1
ENSG00000112473	1384.16	0.402406	6.9981e-10	2.041e-08	6	SLC39A7
ENSG00000147065	13809.9	0.374572	7.17081e-10	2.08845e-08	X	MSN
ENSG00000143061	285.656	2.16251	7.37215e-10	2.14409e-08	1	IGSF3
ENSG00000204257	8448.48	-0.683217	7.48042e-10	2.17255e-08	6	HLA-DMA
ENSG00000107175	699.048	0.467428	7.57746e-10	2.19767e-08	9	CREB3
ENSG00000139679	1041.45	-2.03557	7.85817e-10	2.27592e-08	13	LPAR6
ENSG00000133056	229.7	1.29424	7.88582e-10	2.28076e-08	1	PIK3C2B
ENSG00000131446	14985.8	0.788627	7.91977e-10	2.28741e-08	5	MGAT1
ENSG00000002549	3960.49	0.964209	8.19043e-10	2.35905e-08	4	LAP3
ENSG00000166016	141.466	1.37891	8.1793e-10	2.35905e-08	11	ABTB2
ENSG00000248019	74.3389	-1.09036	8.23812e-10	2.36951e-08	4	FAM13A-AS1
ENSG00000168970	43.9511	-1.24534	8.70369e-10	2.49997e-08	15	JMJD7-PLA2G4B
ENSG00000168297	1988.3	-0.708942	8.7575e-10	2.51197e-08	3	PXK
ENSG00000259225	275.603	1.22284	8.87061e-10	2.54092e-08	15	RP11-1008C21.1
ENSG00000120158	67.6177	0.882594	9.04913e-10	2.5885e-08	9	RCL1
ENSG00000137834	123.414	1.5067	9.14937e-10	2.61359e-08	15	SMAD6
ENSG00000162772	1686.38	1.54344	9.19772e-10	2.6238e-08	1	ATF3
ENSG00000166448	1139.53	1.3782	9.32007e-10	2.65507e-08	7	TMEM130
ENSG00000073711	303.16	1.04004	9.45185e-10	2.68894e-08	3	PPP2R3A
ENSG00000091483	1319.15	0.413128	9.56954e-10	2.71871e-08	1	FH
ENSG00000116675	42.4743	1.88041	9.66798e-10	2.74294e-08	1	DNAJC6
ENSG00000130164	944.574	0.986848	9.87905e-10	2.79522e-08	19	LDLR
ENSG00000260947	103.579	-1.4711	9.87854e-10	2.79522e-08	9	RP11-384P7.7
ENSG00000100105	282.444	-0.479763	9.94303e-10	2.80951e-08	22	PATZ1
ENSG00000109072	45.0158	1.86197	1.02884e-09	2.90318e-08	17	VTN
ENSG00000102804	557.363	1.0489	1.03193e-09	2.90795e-08	13	TSC22D1
ENSG00000068400	1844.06	-0.220982	1.03608e-09	2.91571e-08	X	GRIPAP1
ENSG00000106477	168.035	0.489696	1.06633e-09	2.99678e-08	7	CEP41
ENSG00000106066	3558.76	-1.6107	1.09669e-09	3.07383e-08	7	CPVL
ENSG00000160678	17.4461	3.78006	1.09636e-09	3.07383e-08	1	S100A1
ENSG00000135245	70.2532	1.13771	1.18176e-09	3.30782e-08	7	HILPDA
ENSG00000176463	1850	-0.302579	1.18704e-09	3.31813e-08	15	SLCO3A1
ENSG00000160883	3280.74	1.17829	1.20185e-09	3.35253e-08	5	HK3
ENSG00000181350	48.8811	1.57088	1.20256e-09	3.35253e-08	17	LRRC75A
ENSG00000234883	38.6208	1.78012	1.23606e-09	3.44133e-08	21	MIR155HG
ENSG00000120725	698.632	0.753113	1.24165e-09	3.4523e-08	5	SIL1
ENSG00000111885	2888.31	0.98221	1.25926e-09	3.49659e-08	6	MAN1A1
ENSG00000164402	391.86	-0.56039	1.26315e-09	3.50273e-08	5	SEPT8
ENSG00000187098	1222.87	0.889701	1.28126e-09	3.54824e-08	3	MITF
ENSG00000117525	332.057	1.46455	1.31217e-09	3.62901e-08	1	F3
ENSG00000174946	36.8942	-3.0484	1.36639e-09	3.77068e-08	3	GPR171
ENSG00000271614	74.0555	-1.29671	1.36701e-09	3.77068e-08	12	LINC00936
ENSG00000159314	1262.63	-0.836601	1.37914e-09	3.7991e-08	17	ARHGAP27
ENSG00000123329	2409.84	-0.951318	1.43547e-09	3.94905e-08	12	ARHGAP9
ENSG00000137942	262.081	-1.20882	1.44329e-09	3.96533e-08	1	FNBP1L
ENSG00000159128	7290.92	0.519449	1.45577e-09	3.99438e-08	21	IFNGR2
ENSG00000125730	161.764	2.80931	1.47344e-09	4.03754e-08	19	C3
ENSG00000182578	27990.5	-0.833951	1.51695e-09	4.1513e-08	5	CSF1R
ENSG00000136068	5041.57	0.938162	1.53168e-09	4.18612e-08	3	FLNB
ENSG00000279393	13.0467	1.84032	1.55076e-09	4.23273e-08	13	RP11-95G6.1
ENSG00000129566	2175.34	-0.652119	1.60612e-09	4.37809e-08	14	TEP1
ENSG00000148660	472.137	-0.506851	1.61409e-09	4.39408e-08	10	CAMK2G
ENSG00000143363	278.352	-0.44369	1.6362e-09	4.44845e-08	1	PRUNE
ENSG00000120885	63.0998	3.24893	1.71085e-09	4.64536e-08	8	CLU
ENSG00000100266	2780.68	0.478977	1.71374e-09	4.64716e-08	22	PACSIN2
ENSG00000075275	320.852	1.45325	1.72406e-09	4.66907e-08	22	CELSR1
ENSG00000133246	1145.19	1.13001	1.77665e-09	4.80524e-08	19	PRAM1
ENSG00000110880	7174.67	0.430003	1.78285e-09	4.81578e-08	12	CORO1C
ENSG00000185624	11891.2	0.57517	1.83955e-09	4.9625e-08	17	P4HB
ENSG00000159348	981.436	-0.652161	1.84425e-09	4.96874e-08	1	CYB5R1
ENSG00000128011	69.5564	-1.84047	1.8662e-09	5.02141e-08	19	LRFN1
ENSG00000136826	1869.07	-0.663013	1.88726e-09	5.06499e-08	9	KLF4
ENSG00000147570	41.7806	1.88783	1.88619e-09	5.06499e-08	8	DNAJC5B
ENSG00000157212	276.82	-0.32438	1.93246e-09	5.17689e-08	7	PAXIP1
ENSG00000197647	24.5135	-1.80326	1.93392e-09	5.17689e-08	19	ZNF433
ENSG00000071205	4064.45	-0.294543	1.96524e-09	5.25399e-08	4	ARHGAP10
ENSG00000127951	28833.4	-1.13991	1.97189e-09	5.26503e-08	7	FGL2
ENSG00000115295	601.736	0.965967	1.9997e-09	5.33245e-08	2	CLIP4
ENSG00000147724	40.2768	2.51009	2.08969e-09	5.56531e-08	8	FAM135B
ENSG00000133639	1870.46	1.39606	2.14369e-09	5.70182e-08	12	BTG1
ENSG00000167912	11.3136	-2.64776	2.15654e-09	5.72871e-08	8	RP11-25K19.1
ENSG00000123095	754.588	2.53717	2.17862e-09	5.77998e-08	12	BHLHE41
ENSG00000145687	153.012	-0.841054	2.19792e-09	5.8238e-08	5	SSBP2
ENSG00000101493	2115.2	-0.565303	2.23202e-09	5.90664e-08	18	ZNF516
ENSG00000140961	484.446	1.39564	2.26925e-09	5.99755e-08	16	OSGIN1
ENSG00000072786	3955.13	-0.508045	2.33592e-09	6.16595e-08	5	STK10
ENSG00000150457	727.885	-0.375322	2.3899e-09	6.30045e-08	13	LATS2
ENSG00000138760	2630.82	1.10685	2.45789e-09	6.47151e-08	4	SCARB2
ENSG00000088538	817.67	1.37291	2.4704e-09	6.49626e-08	3	DOCK3
ENSG00000126603	281.535	-1.03364	2.58419e-09	6.78691e-08	16	GLIS2
ENSG00000058453	227.075	-0.729431	2.61346e-09	6.84653e-08	1	CROCC
ENSG00000146733	205.111	0.635631	2.6103e-09	6.84653e-08	7	PSPH
ENSG00000117322	4.66667	3.66296	2.66264e-09	6.9579e-08	1	CR2
ENSG00000154309	58.5238	0.929618	2.66103e-09	6.9579e-08	1	DISP1
ENSG00000134516	6216.65	-0.656855	2.67964e-09	6.99357e-08	5	DOCK2
ENSG00000266094	2967.58	-0.588061	2.74037e-09	7.14311e-08	1	RASSF5
ENSG00000073861	73.5856	3.42881	2.79144e-09	7.26716e-08	17	TBX21
ENSG00000165406	1267.24	-0.592435	2.80161e-09	7.28452e-08	10	MARCH8
ENSG00000099219	848.056	0.744684	2.85358e-09	7.41042e-08	9	ERMP1
ENSG00000027001	244.599	0.506501	2.9468e-09	7.62402e-08	13	MIPEP
ENSG00000115425	50.2997	0.95869	2.94479e-09	7.62402e-08	2	PECR
ENSG00000274373	8.99264	-2.821	2.94414e-09	7.62402e-08	12	RP13-714J12.1
ENSG00000117616	767.838	-0.638275	3.00086e-09	7.75061e-08	1	RSRP1
ENSG00000171160	10.2041	1.49241	3.00316e-09	7.75061e-08	10	MORN4
ENSG00000165264	245.432	0.658117	3.12519e-09	8.03571e-08	9	NDUFB6
ENSG00000185739	9.93261	2.07322	3.12427e-09	8.03571e-08	16	SRL
ENSG00000274712	121.524	1.07964	3.12104e-09	8.03571e-08	17	RP11-147L13.15
ENSG00000128578	119.249	1.57047	3.13054e-09	8.03956e-08	7	STRIP2
ENSG00000155465	1184.34	0.956547	3.14391e-09	8.06395e-08	14	SLC7A7
ENSG00000198756	9.91222	-2.0823	3.16761e-09	8.11477e-08	1	COLGALT2
ENSG00000167695	33.7023	1.33715	3.19672e-09	8.17929e-08	17	FAM57A
ENSG00000116990	1575.61	-0.658409	3.22143e-09	8.22233e-08	1	MYCL
ENSG00000143067	885.474	0.87062	3.21932e-09	8.22233e-08	1	ZNF697
ENSG00000079482	91.9254	-0.872767	3.2651e-09	8.32362e-08	X	OPHN1
ENSG00000100139	1090.62	0.802118	3.28338e-09	8.35998e-08	22	MICALL1
ENSG00000160224	30.2911	-2.62151	3.3335e-09	8.47727e-08	21	AIRE
ENSG00000003436	46.4383	2.17868	3.36418e-09	8.54485e-08	2	TFPI
ENSG00000182621	256.862	1.21142	3.3749e-09	8.56164e-08	20	PLCB1
ENSG00000237248	13.8178	2.12942	3.41862e-09	8.66203e-08	12	LINC00987
ENSG00000129667	551.407	1.5444	3.43872e-09	8.70239e-08	17	RHBDF2
ENSG00000001460	33.615	1.10189	3.44762e-09	8.71432e-08	1	STPG1
ENSG00000182118	76.2935	1.63083	3.54285e-09	8.94419e-08	1	FAM89A
ENSG00000119703	8.50567	1.61835	3.57667e-09	9.01865e-08	14	ZC2HC1C
ENSG00000013016	20.0248	2.03237	3.62041e-09	9.11792e-08	2	EHD3
ENSG00000132669	949.37	1.11219	3.72848e-09	9.37878e-08	20	RIN2
ENSG00000101191	1452.45	-0.357126	3.73874e-09	9.39324e-08	20	DIDO1
ENSG00000092529	45.6683	-0.819879	3.83437e-09	9.62191e-08	15	CAPN3
ENSG00000175352	245.946	2.36297	3.85561e-09	9.66359e-08	11	NRIP3
ENSG00000112149	6212.95	0.996128	3.86583e-09	9.67758e-08	6	CD83
ENSG00000165695	29.8242	1.97191	3.90019e-09	9.75188e-08	9	AK8
ENSG00000143786	521.524	1.00043	3.93562e-09	9.82869e-08	1	CNIH3
ENSG00000215769	67.8062	-1.24631	4.0164e-09	1.00184e-07	17	RP13-104F24.2
ENSG00000280798	304.747	-0.515157	4.07748e-09	1.01586e-07	11	LINC00294
ENSG00000165140	9686.41	1.47634	4.10923e-09	1.02255e-07	9	FBP1
ENSG00000099282	527.968	-1.3793	4.14431e-09	1.03005e-07	10	TSPAN15
ENSG00000155962	2356.22	-1.16371	4.16773e-09	1.03464e-07	X	CLIC2
ENSG00000279338	43.8461	2.08147	4.25158e-09	1.0542e-07	22	RP1-309I22.2
ENSG00000168395	236.72	-0.386276	4.30259e-09	1.06558e-07	2	ING5
ENSG00000274370	27.9614	-1.13443	4.43894e-09	1.09804e-07	17	AC144831.3
ENSG00000128039	838.028	0.60228	4.4736e-09	1.10531e-07	4	SRD5A3
ENSG00000109103	1740.34	-0.798749	4.56801e-09	1.1273e-07	17	UNC119
ENSG00000002834	14963.8	0.464776	4.673e-09	1.15184e-07	17	LASP1
ENSG00000134186	846.795	-0.491851	4.71726e-09	1.16138e-07	1	PRPF38B
ENSG00000102897	391.367	0.561434	4.77492e-09	1.17419e-07	16	LYRM1
ENSG00000137502	1209.67	-1.15449	4.80429e-09	1.18002e-07	11	RAB30
ENSG00000160233	243.38	-0.791547	5.01471e-09	1.23026e-07	21	LRRC3
ENSG00000148773	101.216	-0.988413	5.05481e-09	1.23864e-07	10	MKI67
ENSG00000130150	1001.27	0.796407	5.09818e-09	1.2478e-07	X	MOSPD2
ENSG00000149428	2762.74	0.530038	5.14656e-09	1.25816e-07	11	HYOU1
ENSG00000275801	10.0757	1.84118	5.19007e-09	1.26731e-07	1	RP11-404F10.6
ENSG00000196396	1869.33	0.403306	5.20012e-09	1.26828e-07	20	PTPN1
ENSG00000100852	57.3346	1.7322	5.36376e-09	1.30666e-07	14	ARHGAP5
ENSG00000120306	563.601	0.808705	5.43985e-09	1.32365e-07	5	CYSTM1
ENSG00000110042	158.796	1.20399	5.53895e-09	1.3462e-07	11	DTX4
ENSG00000214176	470.464	-0.913988	5.55384e-09	1.34824e-07	17	PLEKHM1P
ENSG00000075213	8.83089	2.33733	5.66087e-09	1.37263e-07	7	SEMA3A
ENSG00000134046	2342.09	0.512361	5.73584e-09	1.38919e-07	18	MBD2
ENSG00000100307	331.12	-0.855902	5.93437e-09	1.43561e-07	22	CBX7
ENSG00000243978	23.4648	2.22411	6.01407e-09	1.4532e-07	X	RGAG1
ENSG00000185361	839.24	0.932058	6.05333e-09	1.461e-07	19	TNFAIP8L1
ENSG00000136048	369.164	0.779037	6.13253e-09	1.4784e-07	12	DRAM1
ENSG00000166963	1650.06	1.11626	6.18795e-09	1.49004e-07	15	MAP1A
ENSG00000235385	9.54116	3.13476	6.35712e-09	1.52901e-07	X	GS1-600G8.5
ENSG00000150782	112.119	0.888755	6.48757e-09	1.55859e-07	11	IL18
ENSG00000100811	3035.88	-0.276815	6.74745e-09	1.61915e-07	14	YY1
ENSG00000215861	41.2728	1.17887	6.80578e-09	1.63127e-07	1	WI2-1896O14.1
ENSG00000111716	1365.44	0.647739	6.88295e-09	1.64788e-07	12	LDHB
ENSG00000213983	2192.75	-0.677836	6.89142e-09	1.64801e-07	14	AP1G2
ENSG00000000971	47.938	-2.74476	6.90159e-09	1.64856e-07	1	CFH
ENSG00000123411	383.382	-0.87765	6.94517e-09	1.65707e-07	12	IKZF4
ENSG00000102878	129.524	-1.78055	6.97389e-09	1.66202e-07	16	HSF4
ENSG00000107130	242.881	1.83418	7.03644e-09	1.67501e-07	9	NCS1
ENSG00000151650	212.023	-1.29676	7.11644e-09	1.69081e-07	10	VENTX
ENSG00000267288	9.82198	-2.54357	7.11904e-09	1.69081e-07	17	RP13-890H12.2
ENSG00000157193	864.734	0.809151	7.22536e-09	1.71411e-07	1	LRP8
ENSG00000196449	425.639	0.575948	7.24025e-09	1.71569e-07	1	YRDC
ENSG00000167613	473.185	1.67776	7.42784e-09	1.75815e-07	19	LAIR1
ENSG00000133816	2385.39	-0.540048	7.44606e-09	1.76046e-07	11	MICAL2
ENSG00000099910	518.964	-0.390922	7.55898e-09	1.78513e-07	22	KLHL22
ENSG00000198363	1444.64	0.738422	7.69572e-09	1.81332e-07	8	ASPH
ENSG00000229515	18.2473	1.98158	7.68999e-09	1.81332e-07	3	FLT1P1
ENSG00000142910	11.1825	3.37229	7.96362e-09	1.87433e-07	1	TINAGL1
ENSG00000205403	170.321	-1.85938	8.00775e-09	1.88259e-07	4	CFI
ENSG00000186088	998.167	-0.895905	8.04247e-09	1.88862e-07	7	GSAP
ENSG00000114268	686.653	0.906835	8.12031e-09	1.90476e-07	3	PFKFB4
ENSG00000141232	1355.15	0.588246	8.19851e-09	1.92094e-07	17	TOB1
ENSG00000110092	741.499	1.9297	8.32832e-09	1.94916e-07	11	CCND1
ENSG00000259863	3.52558	3.90994	8.3917e-09	1.9618e-07	2	SH3RF3-AS1
ENSG00000096696	34.4366	4.07354	8.46803e-09	1.97742e-07	6	DSP
ENSG00000139289	5051.3	1.72457	8.58121e-09	2.00161e-07	12	PHLDA1
ENSG00000106571	19.0774	2.27695	8.80125e-09	2.05064e-07	7	GLI3
ENSG00000204252	332.947	-1.53923	8.89701e-09	2.07064e-07	6	HLA-DOA
ENSG00000133026	27.2194	3.14747	8.93656e-09	2.07753e-07	17	MYH10
ENSG00000140548	2321.01	-0.884866	9.34587e-09	2.17026e-07	15	ZNF710
ENSG00000118900	2410.26	-0.340746	9.46038e-09	2.19441e-07	16	UBN1
ENSG00000126264	1418.45	0.826544	9.52569e-09	2.2071e-07	19	HCST
ENSG00000179542	49.8046	2.29855	9.58693e-09	2.21883e-07	X	SLITRK4
ENSG00000165495	1.87895	4.2896	9.6486e-09	2.23062e-07	11	PKNOX2
ENSG00000198223	1408.92	-0.885673	9.80229e-09	2.26364e-07	X	CSF2RA
ENSG00000144028	6750.65	-0.490553	1.00638e-08	2.32147e-07	2	SNRNP200
ENSG00000157927	12.2347	-3.02503	1.01066e-08	2.32876e-07	7	RADIL
ENSG00000139636	1083.65	0.677875	1.01469e-08	2.33546e-07	12	LMBR1L
ENSG00000108010	749.839	0.409317	1.03562e-08	2.38102e-07	10	GLRX3
ENSG00000146776	305.987	-0.469341	1.03996e-08	2.38835e-07	7	ATXN7L1
ENSG00000160310	1416.32	-0.477513	1.04286e-08	2.39239e-07	21	PRMT2
ENSG00000178965	9.14071	-2.24036	1.04415e-08	2.39271e-07	1	ERICH3
ENSG00000115616	15.919	2.84099	1.05568e-08	2.41649e-07	2	SLC9A2
ENSG00000239672	305.956	0.751448	1.0703e-08	2.44726e-07	17	NME1
ENSG00000132405	2297.5	-0.47469	1.13179e-08	2.58503e-07	4	TBC1D14
ENSG00000196189	1276.12	-0.93176	1.14222e-08	2.60598e-07	1	SEMA4A
ENSG00000158006	480.761	0.447721	1.15601e-08	2.63455e-07	1	PAFAH2
ENSG00000159788	986.031	0.975254	1.17298e-08	2.67032e-07	4	RGS12
ENSG00000067141	23.2021	1.71601	1.21379e-08	2.76022e-07	15	NEO1
ENSG00000140105	8998.65	0.953985	1.23481e-08	2.80495e-07	14	WARS
ENSG00000119729	1846.37	0.568285	1.25435e-08	2.84625e-07	2	RHOQ
ENSG00000161944	183.452	-1.75338	1.26729e-08	2.87247e-07	17	ASGR2
ENSG00000186417	83.2984	2.42737	1.31518e-08	2.97779e-07	15	GLDN
ENSG00000182481	1037.15	0.348197	1.31781e-08	2.98052e-07	17	KPNA2
ENSG00000137075	1331.44	-0.480231	1.32547e-08	2.99458e-07	9	RNF38
ENSG00000171659	25.8795	1.88321	1.33609e-08	3.0153e-07	X	GPR34
ENSG00000145244	11.4677	-2.01453	1.36186e-08	3.07016e-07	4	CORIN
ENSG00000153029	1281.42	0.478832	1.36433e-08	3.0724e-07	1	MR1
ENSG00000077044	426.998	-0.438696	1.37932e-08	3.09945e-07	2	DGKD
ENSG00000136696	4.77101	3.28958	1.37788e-08	3.09945e-07	2	IL36B
ENSG00000101421	2273.05	0.408941	1.39445e-08	3.13007e-07	20	CHMP4B
ENSG00000102760	981.406	1.43538	1.40835e-08	3.15789e-07	13	RGCC
ENSG00000162840	14.516	2.17794	1.44099e-08	3.22647e-07	4	MT2P1
ENSG00000234572	28.7005	2.38728	1.44203e-08	3.22647e-07	2	AC007880.1
ENSG00000237515	13.1731	-3.64892	1.45029e-08	3.24147e-07	16	SHISA9
ENSG00000144635	1153.97	-0.587962	1.50726e-08	3.3652e-07	3	DYNC1LI1
ENSG00000186166	211.433	-0.7866	1.51178e-08	3.37168e-07	11	CCDC84
ENSG00000102144	9162.58	0.329692	1.55669e-08	3.46443e-07	X	PGK1
ENSG00000159445	75.7583	1.05309	1.55513e-08	3.46443e-07	1	THEM4
ENSG00000164850	44.0493	1.81231	1.57928e-08	3.51095e-07	7	GPER1
ENSG00000095970	5607.37	0.914729	1.64951e-08	3.66316e-07	6	TREM2
ENSG00000197948	466.872	-0.485794	1.65126e-08	3.66316e-07	5	FCHSD1
ENSG00000213876	19.3594	-2.16199	1.67041e-08	3.7017e-07	17	RPL7AP64
ENSG00000129353	428.551	0.954518	1.67814e-08	3.71489e-07	19	SLC44A2
ENSG00000269609	74.4212	-0.749653	1.69007e-08	3.73732e-07	10	RPARP-AS1
ENSG00000091436	1162.91	-0.489148	1.69619e-08	3.74689e-07	2	pk
ENSG00000159556	84.7575	-1.68864	1.69869e-08	3.74845e-07	15	ISL2
ENSG00000232742	149.559	0.634691	1.70988e-08	3.76914e-07	2	RHOQP2
ENSG00000119457	107.578	-1.29334	1.71497e-08	3.77637e-07	9	SLC46A2
ENSG00000173698	23.8248	2.25926	1.71746e-08	3.77786e-07	X	GPR64
ENSG00000161551	102.25	-0.691962	1.72177e-08	3.78335e-07	19	ZNF577
ENSG00000240053	72.3115	-1.19411	1.73803e-08	3.81507e-07	6	LY6G5B
ENSG00000204859	549.318	-0.504637	1.7552e-08	3.84872e-07	1	ZBTB48
ENSG00000198879	807.978	1.20827	1.76534e-08	3.86687e-07	10	SFMBT2
ENSG00000067225	48526.5	0.576593	1.77323e-08	3.87951e-07	15	PKM
ENSG00000149480	2543.18	-0.246678	1.77483e-08	3.87951e-07	11	MTA2
ENSG00000093217	83.217	0.86962	1.8102e-08	3.95268e-07	3	XYLB
ENSG00000235770	40.3928	1.71694	1.8136e-08	3.95597e-07	2	LINC00607
ENSG00000137673	45.6551	4.23472	1.82606e-08	3.97899e-07	11	MMP7
ENSG00000104312	685.861	0.760477	1.82822e-08	3.97952e-07	8	RIPK2
ENSG00000154229	1837.48	1.11873	1.83729e-08	3.9951e-07	17	PRKCA
ENSG00000125144	17.1506	3.6681	1.85369e-08	4.02656e-07	16	MT1G
ENSG00000106991	7737.75	0.789504	1.86213e-08	4.03975e-07	9	ENG
ENSG00000122861	2147.71	-0.688983	1.86363e-08	4.03975e-07	10	PLAU
ENSG00000183780	175.502	-2.54816	1.89106e-08	4.0907e-07	1	SLC35F3
ENSG00000197937	258.618	-0.722369	1.88919e-08	4.0907e-07	19	ZNF347
ENSG00000116127	638.611	-1.19321	1.90177e-08	4.10959e-07	2	ALMS1
ENSG00000128050	715.395	0.451789	1.91935e-08	4.13474e-07	4	PAICS
ENSG00000225177	49.5593	0.893496	1.91632e-08	4.13474e-07	6	RP11-390P2.4
ENSG00000226791	21.9165	-1.41217	1.9185e-08	4.13474e-07	2	AC109826.1
ENSG00000139629	810.246	0.608944	1.92487e-08	4.14235e-07	12	GALNT6
ENSG00000140526	10633.4	1.0161	1.98206e-08	4.26102e-07	15	ABHD2
ENSG00000103855	10556.5	0.771404	1.99406e-08	4.2824e-07	15	CD276
ENSG00000175505	37.8548	1.67546	2.00319e-08	4.29758e-07	11	CLCF1
ENSG00000109586	846.073	0.546811	2.00767e-08	4.30277e-07	4	GALNT7
ENSG00000091651	60.9682	1.02238	2.01568e-08	4.31551e-07	16	ORC6
ENSG00000253218	2.6015	-2.96187	2.02601e-08	4.33316e-07	5	KLF3P1
ENSG00000181789	3209.29	0.333897	2.06401e-08	4.40991e-07	3	COPG1
ENSG00000113648	7119.35	-0.31473	2.06668e-08	4.41111e-07	5	H2AFY
ENSG00000281404	19.765	-1.24507	2.11041e-08	4.49983e-07	7	LINC01176
ENSG00000121281	10168.6	-0.492076	2.11879e-08	4.51308e-07	16	ADCY7
ENSG00000225828	66.1124	-1.02434	2.12424e-08	4.52009e-07	1	FAM229A
ENSG00000177337	31.813	0.932212	2.12844e-08	4.52439e-07	18	DLGAP1-AS1
ENSG00000250423	2.46876	6.02576	2.14532e-08	4.55564e-07	X	KIAA1210
ENSG00000005339	3003.85	-0.385763	2.14794e-08	4.55655e-07	16	CREBBP
ENSG00000168389	459.41	1.61981	2.15625e-08	4.56953e-07	1	MFSD2A
ENSG00000122034	1244.81	0.44316	2.19067e-08	4.62837e-07	13	GTF3A
ENSG00000167996	30134.4	0.754313	2.18977e-08	4.62837e-07	11	FTH1
ENSG00000264608	40.5286	-1.03839	2.18747e-08	4.62837e-07	17	RP11-192H23.8
ENSG00000240859	309.614	1.55506	2.20743e-08	4.65907e-07	7	AC093627.10
ENSG00000156172	71.2599	-0.8802	2.21998e-08	4.68082e-07	8	C8orf37
ENSG00000154319	23.5967	2.136	2.24289e-08	4.72434e-07	8	FAM167A
ENSG00000115956	12543.5	0.812073	2.25304e-08	4.74094e-07	2	PLEK
ENSG00000165025	5899.54	-0.433387	2.26824e-08	4.7681e-07	9	SYK
ENSG00000142227	2016.97	-0.722066	2.28491e-08	4.7983e-07	19	EMP3
ENSG00000185495	21.1188	-1.29535	2.28812e-08	4.80023e-07	1	RP11-504P24.3
ENSG00000258472	161.391	-1.01364	2.31242e-08	4.84632e-07	17	RP11-192H23.4
ENSG00000214013	833.097	-0.477733	2.31908e-08	4.85541e-07	15	GANC
ENSG00000137497	4475.8	-0.31326	2.34755e-08	4.91008e-07	11	NUMA1
ENSG00000083814	150.818	-0.627648	2.37384e-08	4.96009e-07	19	ZNF671
ENSG00000144021	1608.02	0.340329	2.47635e-08	5.16909e-07	2	CIAO1
ENSG00000169926	4363.98	-0.393698	2.48748e-08	5.18713e-07	15	KLF13
ENSG00000104213	6.67979	2.70811	2.50425e-08	5.20649e-07	8	PDGFRL
ENSG00000112685	2133.31	-0.398698	2.50347e-08	5.20649e-07	6	EXOC2
ENSG00000159674	209.775	2.24479	2.5017e-08	5.20649e-07	4	SPON2
ENSG00000130699	685.679	-0.403234	2.50894e-08	5.21104e-07	20	TAF4
ENSG00000135540	202.021	0.810811	2.52483e-08	5.23883e-07	6	NHSL1
ENSG00000139613	2843.03	-0.370289	2.54567e-08	5.27682e-07	12	SMARCC2
ENSG00000203395	13.2017	2.59442	2.568e-08	5.31782e-07	2	AC015969.3
ENSG00000165886	689.836	1.11192	2.58345e-08	5.34452e-07	10	UBTD1
ENSG00000164951	482.799	-0.939807	2.59477e-08	5.3626e-07	8	PDP1
ENSG00000188010	33.4285	1.33081	2.62504e-08	5.41445e-07	2	MORN2
ENSG00000276289	20.7462	2.65442	2.62319e-08	5.41445e-07	21	CH507-396I9.6
ENSG00000049449	222.532	0.766644	2.62863e-08	5.41649e-07	11	RCN1
ENSG00000120913	669.61	-0.994163	2.69967e-08	5.55737e-07	8	PDLIM2
ENSG00000163864	354.612	-1.31528	2.71318e-08	5.57967e-07	3	NMNAT3
ENSG00000175287	28.224	-2.51648	2.72528e-08	5.59903e-07	9	PHYHD1
ENSG00000119408	6711.86	0.835098	2.73688e-08	5.61734e-07	9	NEK6
ENSG00000221838	147.779	-0.59199	2.73972e-08	5.61765e-07	7	AP4M1
ENSG00000136867	835.29	0.446282	2.80748e-08	5.75092e-07	9	SLC31A2
ENSG00000231233	11.5075	1.63046	2.83549e-08	5.8026e-07	10	CCDC147-AS1
ENSG00000281128	10.9388	-1.92944	2.86054e-08	5.84812e-07	9	PTENP1-AS
ENSG00000006327	186.579	1.22548	2.87698e-08	5.87597e-07	16	TNFRSF12A
ENSG00000140416	915.711	-1.47801	2.89546e-08	5.90794e-07	15	TPM1
ENSG00000239887	3.96574	3.01756	2.96207e-08	6.03793e-07	1	C1orf226
ENSG00000105369	74.0184	2.78168	2.97762e-08	6.06371e-07	19	CD79A
ENSG00000050438	145.369	0.844352	2.98093e-08	6.06452e-07	12	SLC4A8
ENSG00000145246	1250.63	-0.825524	3.10983e-08	6.32059e-07	4	ATP10D
ENSG00000099194	6785.58	1.35908	3.12264e-08	6.34046e-07	10	SCD
ENSG00000151929	492.121	0.736096	3.12798e-08	6.34512e-07	10	BAG3
ENSG00000085563	19.5172	1.8166	3.19148e-08	6.46764e-07	7	ABCB1
ENSG00000183578	222.015	2.27906	3.23944e-08	6.55703e-07	15	TNFAIP8L3
ENSG00000197037	271.176	-0.382372	3.24188e-08	6.55703e-07	7	ZSCAN25
ENSG00000109436	761.267	0.856028	3.28976e-08	6.64743e-07	4	TBC1D9
ENSG00000214193	58.762	1.11489	3.29633e-08	6.65425e-07	1	SH3D21
ENSG00000124157	9.32418	2.74894	3.31241e-08	6.68023e-07	20	SEMG2
ENSG00000213551	162.484	-0.406713	3.31823e-08	6.68551e-07	10	DNAJC9
ENSG00000265808	498.697	0.447392	3.33278e-08	6.70835e-07	1	SEC22B
ENSG00000160161	4.41759	3.5979	3.34564e-08	6.7241e-07	19	CILP2
ENSG00000255398	619.951	-2.39607	3.34706e-08	6.7241e-07	12	HCAR3
ENSG00000134308	3417.69	0.526324	3.35917e-08	6.74193e-07	2	YWHAQ
ENSG00000186300	144.529	-0.799609	3.47237e-08	6.96243e-07	19	ZNF555
ENSG00000103876	252.442	1.17431	3.4821e-08	6.97524e-07	15	FAH
ENSG00000149635	624.863	2.69288	3.53939e-08	7.0816e-07	20	OCSTAMP
ENSG00000174939	20.9263	1.75185	3.54199e-08	7.0816e-07	16	ASPHD1
ENSG00000257838	6.85878	1.93401	3.55716e-08	7.10511e-07	16	RP11-368J21.3
ENSG00000158715	112.721	2.19565	3.59042e-08	7.16469e-07	1	SLC45A3
ENSG00000139651	540.245	-0.379034	3.6062e-08	7.1893e-07	12	ZNF740
ENSG00000074695	1782.77	0.775161	3.66017e-08	7.28993e-07	18	LMAN1
ENSG00000149564	69.0554	-1.73276	3.70341e-08	7.36901e-07	11	ESAM
ENSG00000257433	30.3824	1.05262	3.70763e-08	7.37037e-07	12	RP1-197B17.3
ENSG00000122687	917.576	-0.277046	3.71352e-08	7.37505e-07	7	FTSJ2
ENSG00000005483	3195.62	-0.464937	3.7497e-08	7.43982e-07	7	KMT2E
ENSG00000188613	8.39475	2.54631	3.78744e-08	7.50756e-07	10	NANOS1
ENSG00000121064	1570.75	0.705131	3.82881e-08	7.58235e-07	17	SCPEP1
ENSG00000164985	571.159	-0.878118	3.83555e-08	7.58848e-07	9	PSIP1
ENSG00000159640	4875.83	-0.998939	3.8583e-08	7.62628e-07	17	ACE
ENSG00000234771	221.94	-0.944357	3.88831e-08	7.67831e-07	9	SLC25A25-AS1
ENSG00000117682	675.054	0.450583	3.93078e-08	7.75483e-07	1	DHDDS
ENSG00000165646	477.413	1.79785	3.96756e-08	7.81999e-07	10	SLC18A2
ENSG00000135090	2508.93	0.45473	4.00576e-08	7.88784e-07	12	TAOK3
ENSG00000035499	19.1072	-2.06498	4.01447e-08	7.89249e-07	5	DEPDC1B
ENSG00000105717	10.7278	2.07115	4.0157e-08	7.89249e-07	19	PBX4
ENSG00000260793	76.9252	-1.02751	4.02413e-08	7.90163e-07	17	RP5-882C2.2
ENSG00000011083	7.0046	5.7446	4.07015e-08	7.98446e-07	5	SLC6A7
ENSG00000136167	57982.8	0.562704	4.08513e-08	8.00632e-07	13	LCP1
ENSG00000143315	93.1521	-0.867843	4.12892e-08	8.08454e-07	1	PIGM
ENSG00000158106	835.863	-1.21732	4.18721e-08	8.17564e-07	8	RHPN1
ENSG00000183020	4868.1	-0.876573	4.18575e-08	8.17564e-07	11	AP2A2
ENSG00000272182	23.9544	-1.56358	4.1849e-08	8.17564e-07	3	RP11-802O23.3
ENSG00000138029	3637.24	0.345523	4.23611e-08	8.25565e-07	2	HADHB
ENSG00000143079	1274.25	-0.559937	4.23433e-08	8.25565e-07	1	CTTNBP2NL
ENSG00000144554	236.508	-0.629907	4.3376e-08	8.44555e-07	3	FANCD2
ENSG00000171649	99.3315	-0.741135	4.40013e-08	8.55932e-07	19	ZIK1
ENSG00000170837	145.478	-1.46866	4.42177e-08	8.59341e-07	3	GPR27
ENSG00000167702	1772.96	-0.915843	4.45504e-08	8.65e-07	8	KIFC2
ENSG00000145284	123.463	1.60888	4.5198e-08	8.76757e-07	4	SCD5
ENSG00000172935	6.11653	3.76155	4.60299e-08	8.92065e-07	11	MRGPRF
ENSG00000143842	12.6317	1.85898	4.65196e-08	9.00718e-07	1	SOX13
ENSG00000274286	249.727	2.93855	4.71389e-08	9.11863e-07	2	ADRA2B
ENSG00000136193	2264.1	-1.05322	4.72174e-08	9.12533e-07	7	SCRN1
ENSG00000133624	97.5191	-0.680793	4.82681e-08	9.31976e-07	7	ZNF767P
ENSG00000137225	53.4395	1.48393	4.88673e-08	9.42673e-07	6	CAPN11
ENSG00000101665	795.772	0.788936	5.02633e-08	9.68707e-07	18	SMAD7
ENSG00000130158	205.465	0.811109	5.05571e-08	9.73468e-07	19	DOCK6
ENSG00000109685	1169.96	-0.386233	5.09926e-08	9.8095e-07	4	WHSC1
ENSG00000106976	214.531	-2.35531	5.1274e-08	9.85454e-07	9	DNM1
ENSG00000127838	691.735	1.02416	5.13914e-08	9.86799e-07	2	PNKD
ENSG00000118113	10.3959	1.94556	5.31493e-08	1.01962e-06	11	MMP8
ENSG00000109133	1925.38	0.342913	5.32847e-08	1.02127e-06	4	TMEM33
ENSG00000185305	405.332	0.679294	5.4051e-08	1.03501e-06	5	ARL15
ENSG00000166106	75.79	2.05205	5.45274e-08	1.04317e-06	11	ADAMTS15
ENSG00000143643	772.006	-0.589961	5.54851e-08	1.06052e-06	1	TTC13
ENSG00000168334	7.81804	2.84318	5.60784e-08	1.07088e-06	3	XIRP1
ENSG00000117676	11955.5	0.658375	5.61894e-08	1.07202e-06	1	RPS6KA1
ENSG00000237441	1446.24	-0.655933	5.62776e-08	1.07272e-06	6	RGL2
ENSG00000198720	90.3911	1.04029	5.88902e-08	1.1215e-06	17	ANKRD13B
ENSG00000117481	471.438	-0.450935	5.93864e-08	1.12991e-06	1	NSUN4
ENSG00000183044	1160.97	-0.45668	5.94674e-08	1.13042e-06	16	ABAT
ENSG00000156535	909.848	0.629676	5.98289e-08	1.13626e-06	6	CD109
ENSG00000250041	12.9585	2.74862	6.04812e-08	1.1476e-06	11	CTD-2003C8.2
ENSG00000105697	35.0277	1.65737	6.0636e-08	1.14949e-06	19	HAMP
ENSG00000169242	23.1745	2.41338	6.08593e-08	1.15268e-06	1	EFNA1
ENSG00000184005	6.23064	2.47065	6.11078e-08	1.15633e-06	1	ST6GALNAC3
ENSG00000243646	760.67	0.380945	6.28565e-08	1.18835e-06	21	IL10RB
ENSG00000197081	11795.9	0.435267	6.43227e-08	1.21496e-06	6	IGF2R
ENSG00000198203	26.4061	2.98288	6.47257e-08	1.22125e-06	2	SULT1C2
ENSG00000220205	802.719	-0.659044	6.47724e-08	1.22125e-06	17	VAMP2
ENSG00000162430	6038.07	0.965684	6.65999e-08	1.25457e-06	1	SEPN1
ENSG00000159842	10237.1	-0.329234	6.81664e-08	1.28176e-06	17	ABR
ENSG00000197321	940.71	-0.927988	6.81437e-08	1.28176e-06	10	SVIL
ENSG00000163328	767.245	-1.41216	6.89078e-08	1.29453e-06	2	GPR155
ENSG00000143891	2834.92	0.780512	6.92481e-08	1.29976e-06	2	GALM
ENSG00000112394	11.5266	2.14812	7.05373e-08	1.32158e-06	6	SLC16A10
ENSG00000261888	144.005	-0.913376	7.0507e-08	1.32158e-06	17	AC144831.1
ENSG00000182973	604.71	-0.486223	7.11356e-08	1.33159e-06	3	CNOT10
ENSG00000134072	3345.23	0.769479	7.29217e-08	1.3638e-06	3	CAMK1
ENSG00000130958	602.735	-0.58254	7.2992e-08	1.36389e-06	9	SLC35D2
ENSG00000143507	123.893	0.909258	7.3657e-08	1.37509e-06	1	DUSP10
ENSG00000242732	707.655	-0.705758	7.59422e-08	1.41648e-06	X	RGAG4
ENSG00000173918	3.51873	4.19256	7.63191e-08	1.42224e-06	17	C1QTNF1
ENSG00000136986	1737.51	0.198789	7.70519e-08	1.43461e-06	8	DERL1
ENSG00000127080	266.08	0.434489	7.80778e-08	1.45241e-06	9	IPPK
ENSG00000110031	3143.74	0.877143	7.84173e-08	1.45613e-06	11	LPXN
ENSG00000115841	154.794	0.897304	7.83844e-08	1.45613e-06	2	RMDN2
ENSG00000103723	88.8626	2.51161	7.87979e-08	1.4619e-06	15	AP3B2
ENSG00000087274	4014.56	-0.257609	7.98506e-08	1.48011e-06	4	ADD1
ENSG00000083750	162.295	-0.364287	8.00629e-08	1.48273e-06	X	RRAGB
ENSG00000136720	431.754	0.631934	8.01394e-08	1.48283e-06	2	HS6ST1
ENSG00000090530	31.4917	-1.51237	8.14456e-08	1.50566e-06	3	P3H2
ENSG00000008083	1692.15	-0.57951	8.16784e-08	1.50863e-06	6	JARID2
ENSG00000017427	3.48648	-2.63073	8.25234e-08	1.52288e-06	12	IGF1
ENSG00000267185	246.171	0.415953	8.33836e-08	1.5374e-06	17	PTP4A2P1
ENSG00000100031	230.389	1.12227	8.35941e-08	1.53992e-06	22	GGT1
ENSG00000231346	241.553	0.657334	8.66156e-08	1.59417e-06	1	LINC01160
ENSG00000278619	104.558	0.870738	8.75136e-08	1.60928e-06	17	MRM1
ENSG00000167419	2.24478	4.23402	8.85101e-08	1.62617e-06	17	LPO
ENSG00000148218	1475.02	0.385523	8.9773e-08	1.64792e-06	9	ALAD
ENSG00000161021	1273.69	-0.358194	9.03133e-08	1.65638e-06	5	MAML1
ENSG00000148841	1315.04	0.727929	9.06896e-08	1.66182e-06	10	ITPRIP
ENSG00000057704	170.417	1.66608	9.16642e-08	1.6782e-06	12	TMCC3
ENSG00000103257	1305.23	1.14493	9.20003e-08	1.6814e-06	16	SLC7A5
ENSG00000243440	4.52064	3.45511	9.19795e-08	1.6814e-06	21	AF165138.7
ENSG00000214855	2.3224	3.783	9.21331e-08	1.68236e-06	19	APOC1P1
ENSG00000155265	26.4824	1.90212	9.45096e-08	1.72424e-06	10	GOLGA7B
ENSG00000118762	1050.9	0.699901	9.49907e-08	1.7315e-06	4	PKD2
ENSG00000175727	2345.16	-0.453855	9.62789e-08	1.75345e-06	12	MLXIP
ENSG00000149591	308.22	0.784876	9.7992e-08	1.7831e-06	11	TAGLN
ENSG00000173372	2440.34	-1.40594	1.00637e-07	1.82962e-06	1	C1QA
ENSG00000164970	502.937	1.06672	1.00935e-07	1.83345e-06	9	FAM219A
ENSG00000273356	34.204	-1.01586	1.02434e-07	1.85906e-06	3	RP11-804H8.6
ENSG00000072818	786.974	-1.00436	1.02881e-07	1.86555e-06	17	ACAP1
ENSG00000178821	9.95346	1.74467	1.03566e-07	1.87634e-06	1	TMEM52
ENSG00000272555	6.36847	2.53931	1.04914e-07	1.8991e-06	2	RP11-459I19.1
ENSG00000244486	19.8964	-1.29901	1.0506e-07	1.90011e-06	22	SCARF2
ENSG00000126216	891.045	-0.293796	1.05749e-07	1.91091e-06	13	TUBGCP3
ENSG00000176049	7.75634	2.80899	1.05965e-07	1.91315e-06	5	JAKMIP2
ENSG00000116991	680.915	0.731013	1.07642e-07	1.94175e-06	1	SIPA1L2
ENSG00000116497	274.495	-0.528213	1.0804e-07	1.94725e-06	1	S100PBP
ENSG00000163958	16.5189	3.20136	1.09915e-07	1.97932e-06	3	ZDHHC19
ENSG00000100577	162.585	0.588404	1.12406e-07	2.02158e-06	14	GSTZ1
ENSG00000197457	25.5312	-1.35159	1.12455e-07	2.02158e-06	20	STMN3
ENSG00000146072	1111.27	2.69235	1.13881e-07	2.04544e-06	6	TNFRSF21
ENSG00000165175	1240.13	1.18663	1.15083e-07	2.06526e-06	X	MID1IP1
ENSG00000079308	2528.52	1.58211	1.16005e-07	2.07859e-06	2	TNS1
ENSG00000136827	1258.14	0.351588	1.16025e-07	2.07859e-06	9	TOR1A
ENSG00000176142	326.763	0.483137	1.16718e-07	2.0892e-06	3	TMEM39A
ENSG00000137507	45.2264	2.47219	1.175e-07	2.10139e-06	11	LRRC32
ENSG00000120162	1427.95	-0.573742	1.18077e-07	2.1099e-06	9	MOB3B
ENSG00000162433	315.344	0.895103	1.18178e-07	2.1099e-06	1	AK4
ENSG00000146070	4786.06	0.704437	1.18687e-07	2.11356e-06	6	PLA2G7
ENSG00000167207	155.886	-1.17737	1.1868e-07	2.11356e-06	16	NOD2
ENSG00000168913	1083.87	2.726	1.18486e-07	2.11356e-06	9	ENHO
ENSG00000223799	60.9138	1.02738	1.22216e-07	2.17456e-06	21	IL10RB-AS1
ENSG00000068831	98.1739	-0.969602	1.2598e-07	2.2377e-06	11	RASGRP2
ENSG00000118922	292.86	-1.39514	1.25963e-07	2.2377e-06	13	KLF12
ENSG00000160766	60.7392	1.39144	1.27744e-07	2.26711e-06	1	GBAP1
ENSG00000253276	1111.17	0.90119	1.28549e-07	2.27945e-06	7	CCDC71L
ENSG00000075240	1588.56	-0.694702	1.33773e-07	2.37007e-06	22	GRAMD4
ENSG00000170315	5841.24	0.385904	1.3529e-07	2.39491e-06	17	UBB
ENSG00000204954	79.2686	0.604064	1.3585e-07	2.40279e-06	12	C12orf73
ENSG00000234076	9.6933	1.97219	1.37358e-07	2.4274e-06	3	TPRG1-AS1
ENSG00000182372	1485.52	0.8033	1.37737e-07	2.43203e-06	8	CLN8
ENSG00000189159	1392.44	0.520811	1.37854e-07	2.43204e-06	17	HN1
ENSG00000175198	83.2927	0.792798	1.39226e-07	2.45417e-06	13	PCCA
ENSG00000169093	305.284	-0.688059	1.39445e-07	2.45594e-06	X	ASMTL
ENSG00000144579	1908.16	-0.476955	1.41357e-07	2.48752e-06	2	CTDSP1
ENSG00000243836	2.97695	4.74015	1.44013e-07	2.53213e-06	7	WDR86-AS1
ENSG00000140743	640.573	0.709298	1.45758e-07	2.56065e-06	16	CDR2
ENSG00000180871	116.355	-1.48949	1.47168e-07	2.58324e-06	2	CXCR2
ENSG00000159433	168.794	-0.723431	1.48086e-07	2.59718e-06	15	STARD9
ENSG00000065308	807.446	-1.09159	1.51298e-07	2.65127e-06	6	TRAM2
ENSG00000119900	5851.1	0.917256	1.51711e-07	2.65628e-06	6	OGFRL1
ENSG00000188786	1190.3	0.552922	1.52376e-07	2.66569e-06	1	MTF1
ENSG00000274849	21.8025	-1.805	1.54261e-07	2.6964e-06	18	RP11-49I11.4
ENSG00000141337	203.647	-0.44742	1.57919e-07	2.75803e-06	17	ARSG
ENSG00000186654	70.952	1.26995	1.58561e-07	2.76693e-06	22	PRR5
ENSG00000111331	2700.61	2.72309	1.58858e-07	2.76979e-06	12	OAS3
ENSG00000165752	1560.5	-0.754507	1.61777e-07	2.81833e-06	10	STK32C
ENSG00000136040	646.748	1.70325	1.637e-07	2.84944e-06	12	PLXNC1
ENSG00000180398	1351.35	0.404208	1.64307e-07	2.85762e-06	2	MCFD2
ENSG00000137996	679.609	0.336132	1.65611e-07	2.87791e-06	1	RTCA
ENSG00000125084	4.40128	3.11672	1.65855e-07	2.87975e-06	12	WNT1
ENSG00000167749	7.45571	4.96816	1.6817e-07	2.91751e-06	19	KLK4
ENSG00000187605	3244.93	-0.561855	1.68518e-07	2.92111e-06	2	TET3
ENSG00000099284	66.2984	1.04125	1.68754e-07	2.92279e-06	10	H2AFY2
ENSG00000164485	76.2505	1.77151	1.69741e-07	2.93744e-06	6	IL22RA2
ENSG00000168904	180.558	-0.495911	1.70311e-07	2.94486e-06	15	LRRC28
ENSG00000164733	85350	0.645041	1.78712e-07	3.08755e-06	8	CTSB
ENSG00000272711	42.1045	0.757764	1.79024e-07	3.09038e-06	2	RP11-259N19.1
ENSG00000175874	4.64325	3.42478	1.80681e-07	3.11641e-06	2	CREG2
ENSG00000155660	3889.58	0.347997	1.84577e-07	3.18098e-06	7	PDIA4
ENSG00000134508	55.155	1.2547	1.86822e-07	3.21687e-06	18	CABLES1
ENSG00000186318	2234.68	0.825195	1.86968e-07	3.21687e-06	11	BACE1
ENSG00000160299	815.374	-0.449968	1.88087e-07	3.23079e-06	21	PCNT
ENSG00000184216	3426.12	0.59763	1.88077e-07	3.23079e-06	X	IRAK1
ENSG00000273691	9.39348	-1.88833	1.8916e-07	3.24654e-06	15	RP11-617F23.2
ENSG00000136161	1218.14	-1.55572	1.89435e-07	3.24859e-06	13	RCBTB2
ENSG00000145832	589.67	-1.38672	1.90945e-07	3.2718e-06	5	SLC25A48
ENSG00000133055	9.82779	3.5935	1.91715e-07	3.2823e-06	1	MYBPH
ENSG00000222041	262.244	1.2691	1.91914e-07	3.283e-06	2	LINC00152
ENSG00000250510	71.8878	-1.16667	1.93243e-07	3.30303e-06	12	GPR162
ENSG00000123384	16814.3	1.11913	1.94795e-07	3.32682e-06	12	LRP1
ENSG00000108187	68.4147	-0.671503	1.96623e-07	3.3553e-06	10	PBLD
ENSG00000128604	6180.18	-0.511753	1.97062e-07	3.36004e-06	7	IRF5
ENSG00000117280	795.721	0.428882	1.99588e-07	3.40033e-06	1	RAB29
ENSG00000276758	10.5804	2.20476	2.03194e-07	3.45895e-06	19	AC010518.2
ENSG00000120756	13.9738	1.98211	2.03442e-07	3.46034e-06	3	PLS1
ENSG00000233261	14.4393	-2.04883	2.05028e-07	3.48448e-06	10	LINC00264
ENSG00000124226	1702.2	-0.33413	2.06327e-07	3.50369e-06	20	RNF114
ENSG00000243742	10.262	2.26088	2.06834e-07	3.50945e-06	11	RPLP0P2
ENSG00000138669	8.8596	-3.45572	2.08665e-07	3.53764e-06	4	PRKG2
ENSG00000280187	19.2501	0.995282	2.12241e-07	3.59535e-06	5	CTC-351M12.1
ENSG00000167851	122.417	2.38969	2.15186e-07	3.64227e-06	17	CD300A
ENSG00000175147	55.9244	1.25875	2.15705e-07	3.6481e-06	1	TMEM51-AS1
ENSG00000010219	145.662	0.485535	2.17226e-07	3.67083e-06	12	DYRK4
ENSG00000115009	5.97945	2.62583	2.18632e-07	3.6916e-06	2	CCL20
ENSG00000095303	8188.35	0.522955	2.21108e-07	3.72987e-06	9	PTGS1
ENSG00000139567	203.874	2.18082	2.21256e-07	3.72987e-06	12	ACVRL1
ENSG00000214826	20.5624	-1.48943	2.23885e-07	3.77115e-06	12	DDX12P
ENSG00000130684	181.934	-0.549587	2.26525e-07	3.81253e-06	20	ZNF337
ENSG00000144182	37.5475	-0.866868	2.27667e-07	3.82866e-06	2	LIPT1
ENSG00000121406	109.529	-0.744226	2.27965e-07	3.83058e-06	19	ZNF549
ENSG00000066583	524.655	0.407464	2.2911e-07	3.84131e-06	5	ISOC1
ENSG00000106789	427.623	1.16931	2.29156e-07	3.84131e-06	9	CORO2A
ENSG00000169635	323.615	0.526235	2.28995e-07	3.84131e-06	22	HIC2
ENSG00000163516	370.616	-0.456455	2.30059e-07	3.85335e-06	2	ANKZF1
ENSG00000008118	10.8899	1.77344	2.31387e-07	3.87249e-06	1	CAMK1G
ENSG00000114270	48.5027	1.65268	2.3368e-07	3.90772e-06	3	COL7A1
ENSG00000031003	2045.72	0.559528	2.38339e-07	3.97746e-06	5	FAM13B
ENSG00000158481	9690.31	-0.809599	2.38343e-07	3.97746e-06	1	CD1C
ENSG00000167202	2186.56	-0.344131	2.38422e-07	3.97746e-06	15	TBC1D2B
ENSG00000101605	87.4493	-0.723684	2.41697e-07	4.02886e-06	18	MYOM1
ENSG00000265787	16.7779	-2.96277	2.43503e-07	4.05572e-06	18	CYP4F35P
ENSG00000147854	328.765	-0.673986	2.48098e-07	4.12566e-06	9	UHRF2
ENSG00000173281	1438.28	-0.744386	2.4806e-07	4.12566e-06	8	PPP1R3B
ENSG00000080947	32.9756	-0.961018	2.493e-07	4.14236e-06	1	CROCCP3
ENSG00000103381	2935.98	-0.423666	2.49825e-07	4.14777e-06	16	CPPED1
ENSG00000087842	239.083	0.770905	2.50801e-07	4.16066e-06	X	PIR
ENSG00000235245	26.084	-1.01188	2.51655e-07	4.17151e-06	10	RP11-122K13.12
ENSG00000103064	1282.15	-0.455515	2.55895e-07	4.23842e-06	16	SLC7A6
ENSG00000253873	4.01424	2.5984	2.57059e-07	4.25432e-06	5	PCDHGA11
ENSG00000175567	8458.92	1.13449	2.5854e-07	4.27544e-06	11	UCP2
ENSG00000171611	54.1345	1.82988	2.61119e-07	4.31125e-06	6	PTCRA
ENSG00000273221	12.8213	1.92267	2.61005e-07	4.31125e-06	1	RP5-1180E21.5
ENSG00000141068	222.914	-0.595888	2.63348e-07	4.34419e-06	17	KSR1
ENSG00000224137	23.1006	1.94082	2.6353e-07	4.34419e-06	2	AC079767.4
ENSG00000136451	1056.16	-0.391765	2.63772e-07	4.34474e-06	17	VEZF1
ENSG00000050393	1705.11	-0.500593	2.65098e-07	4.36313e-06	6	MCUR1
ENSG00000130816	7232.75	-0.593002	2.6906e-07	4.42486e-06	19	DNMT1
ENSG00000103175	8.58616	2.35291	2.70053e-07	4.43768e-06	16	WFDC1
ENSG00000072135	3165.62	-0.4013	2.71508e-07	4.45791e-06	2	PTPN18
ENSG00000137185	130.879	-0.539954	2.71712e-07	4.45791e-06	6	ZSCAN9
ENSG00000141526	6578.78	0.850356	2.76178e-07	4.52762e-06	17	SLC16A3
ENSG00000179981	469.885	-0.346938	2.76708e-07	4.53275e-06	18	TSHZ1
ENSG00000121966	1533.59	0.901136	2.76995e-07	4.53389e-06	2	CXCR4
ENSG00000162694	96.908	0.657012	2.78021e-07	4.54711e-06	1	EXTL2
ENSG00000125355	336.83	0.962833	2.78969e-07	4.55905e-06	X	TMEM255A
ENSG00000130803	1742.37	-0.298457	2.80225e-07	4.57598e-06	19	ZNF317
ENSG00000130702	61.8071	-1.02701	2.81894e-07	4.59963e-06	20	LAMA5
ENSG00000149294	22.9142	2.23642	2.8273e-07	4.60968e-06	11	NCAM1
ENSG00000278112	2.722	-2.68782	2.8335e-07	4.61617e-06	12	RP11-972P1.11
ENSG00000186074	100.82	1.82051	2.86494e-07	4.66374e-06	17	CD300LF
ENSG00000120071	1064.22	-0.234487	2.90257e-07	4.71764e-06	17	KANSL1
ENSG00000182199	2422.92	0.636383	2.9011e-07	4.71764e-06	12	SHMT2
ENSG00000117308	510.07	0.754796	2.94375e-07	4.78085e-06	1	GALE
ENSG00000244242	81.8714	1.90869	2.95031e-07	4.78777e-06	11	IFITM10
ENSG00000188707	180.815	1.67443	2.96899e-07	4.81434e-06	7	ZBED6CL
ENSG00000272902	9.20937	1.95125	3.00328e-07	4.86615e-06	2	RP11-299H21.1
ENSG00000131477	4.23643	2.79426	3.02808e-07	4.90253e-06	17	RAMP2
ENSG00000183718	300.085	-0.421272	3.03457e-07	4.90923e-06	5	TRIM52
ENSG00000170891	29.2487	1.85113	3.109e-07	5.02573e-06	4	CYTL1
ENSG00000277632	2654.62	1.46946	3.11645e-07	5.03387e-06	17	CCL3
ENSG00000173275	53.1521	-1.0245	3.13732e-07	5.06367e-06	X	ZNF449
ENSG00000130598	59.0283	1.32125	3.20483e-07	5.16064e-06	11	TNNI2
ENSG00000245573	10.3727	1.41712	3.20244e-07	5.16064e-06	11	BDNF-AS
ENSG00000262691	27.2824	-1.74746	3.20234e-07	5.16064e-06	16	CTC-277H1.7
ENSG00000124782	2864.5	-0.328591	3.21706e-07	5.17634e-06	6	RREB1
ENSG00000171132	45.3081	1.35654	3.22282e-07	5.18161e-06	2	PRKCE
ENSG00000196917	12.2985	-2.17352	3.23943e-07	5.2043e-06	12	HCAR1
ENSG00000179218	20888.5	0.424533	3.24482e-07	5.20895e-06	19	CALR
ENSG00000113716	1676.24	0.478009	3.25359e-07	5.21542e-06	5	HMGXB3
ENSG00000136541	17.1069	-1.6765	3.25385e-07	5.21542e-06	2	ERMN
ENSG00000134480	1963	0.467165	3.25854e-07	5.21892e-06	5	CCNH
ENSG00000168497	146.578	-1.41934	3.27156e-07	5.23576e-06	2	SDPR
ENSG00000196465	64.5379	0.71544	3.31614e-07	5.30302e-06	12	MYL6B
ENSG00000182378	337.259	0.927572	3.32143e-07	5.30741e-06	X	PLCXD1
ENSG00000134575	1135.82	0.733199	3.38877e-07	5.41088e-06	11	ACP2
ENSG00000090382	26791.7	0.771465	3.45597e-07	5.50974e-06	12	LYZ
ENSG00000204634	1772.21	1.29814	3.45449e-07	5.50974e-06	2	TBC1D8
ENSG00000213886	2.54489	5.3163	3.47797e-07	5.54057e-06	6	UBD
ENSG00000138386	394.297	-0.610739	3.52598e-07	5.61276e-06	2	NAB1
ENSG00000198502	22692.5	-1.14447	3.54926e-07	5.64552e-06	6	HLA-DRB5
ENSG00000011454	1526.18	-0.497121	3.58739e-07	5.69748e-06	9	RABGAP1
ENSG00000256894	8.71842	2.48024	3.5853e-07	5.69748e-06	12	RP11-283G6.3
ENSG00000187688	6219.13	0.473881	3.68237e-07	5.84387e-06	17	TRPV2
ENSG00000167157	38.1521	-1.69165	3.69983e-07	5.86711e-06	9	PRRX2
ENSG00000162882	330.2	0.955416	3.77624e-07	5.98373e-06	2	HAAO
ENSG00000168453	740.723	-1.46647	3.79942e-07	6.01589e-06	8	HR
ENSG00000254470	1948.39	0.841399	3.88546e-07	6.14745e-06	11	AP5B1
ENSG00000004455	2579.11	-0.69633	3.88984e-07	6.14973e-06	1	AK2
ENSG00000161958	11.3513	-1.24582	3.91152e-07	6.17931e-06	17	FGF11
ENSG00000142046	603.077	0.91334	3.92142e-07	6.19026e-06	19	TMEM91
ENSG00000089558	12.3428	2.17456	3.94262e-07	6.21902e-06	17	KCNH4
ENSG00000122965	742.629	0.414043	3.96495e-07	6.24952e-06	12	RBM19
ENSG00000196150	120.344	-0.432613	3.97136e-07	6.25489e-06	8	ZNF250
ENSG00000165071	420.588	-1.51557	3.98124e-07	6.26099e-06	8	TMEM71
ENSG00000175040	514.147	1.55349	3.98012e-07	6.26099e-06	3	CHST2
ENSG00000101336	7170.52	-0.404005	4.00681e-07	6.29646e-06	20	HCK
ENSG00000104067	76.8741	1.07122	4.01284e-07	6.30118e-06	15	TJP1
ENSG00000168010	1143.65	-0.817324	4.02703e-07	6.3187e-06	11	ATG16L2
ENSG00000154655	55.89	1.28886	4.07129e-07	6.38336e-06	18	L3MBTL4
ENSG00000138119	8501.73	1.02415	4.07626e-07	6.38635e-06	10	MYOF
ENSG00000254703	61.7166	0.903752	4.12597e-07	6.45938e-06	11	SENCR
ENSG00000141429	3046.75	0.517915	4.16558e-07	6.51649e-06	18	GALNT1
ENSG00000113758	350.65	3.35673	4.17461e-07	6.52573e-06	5	DBN1
ENSG00000155760	113.188	0.841471	4.18419e-07	6.53579e-06	2	FZD7
ENSG00000206503	16028.8	0.632968	4.22293e-07	6.59138e-06	6	HLA-A
ENSG00000126709	1434.34	4.02661	4.36374e-07	6.80606e-06	1	IFI6
ENSG00000189171	77.3352	1.23985	4.38157e-07	6.82876e-06	1	S100A13
ENSG00000135636	1814.28	1.16378	4.55287e-07	7.09044e-06	2	DYSF
ENSG00000023734	1349.53	0.254826	4.56796e-07	7.10863e-06	12	STRAP
ENSG00000250138	130.269	-1.3877	4.59589e-07	7.14677e-06	5	RP11-848G14.5
ENSG00000003989	15.8974	2.38029	4.63379e-07	7.20033e-06	8	SLC7A2
ENSG00000107104	21.1498	1.66388	4.64215e-07	7.20795e-06	9	KANK1
ENSG00000092964	9706.49	-0.50691	4.67206e-07	7.24899e-06	8	DPYSL2
ENSG00000183696	1516.75	1.06151	4.72657e-07	7.32811e-06	7	UPP1
ENSG00000278480	2.91802	2.56841	4.73598e-07	7.33725e-06	1	RP5-903E17.2
ENSG00000180304	1470.94	-0.446892	4.77627e-07	7.39417e-06	15	OAZ2
ENSG00000149639	3718.73	-0.436168	4.78389e-07	7.40047e-06	20	SOGA1
ENSG00000099139	1083.52	1.02746	4.79437e-07	7.4112e-06	9	PCSK5
ENSG00000161010	126.581	-0.906528	4.84188e-07	7.47445e-06	5	C5orf45
ENSG00000173714	7.35391	3.12662	4.84246e-07	7.47445e-06	17	WFIKKN2
ENSG00000155393	775.457	0.384167	4.87087e-07	7.51273e-06	16	HEATR3
ENSG00000186625	217.773	-0.580672	4.8787e-07	7.51926e-06	6	KATNA1
ENSG00000117586	28.6812	1.31768	4.88551e-07	7.52419e-06	1	TNFSF4
ENSG00000139112	1239.07	0.703629	4.92254e-07	7.57562e-06	12	GABARAPL1
ENSG00000138311	90.2528	1.33229	5.00865e-07	7.70247e-06	10	ZNF365
ENSG00000171992	339.991	1.78094	5.09976e-07	7.83679e-06	5	SYNPO
ENSG00000101193	1554.77	-0.212824	5.16347e-07	7.92886e-06	20	GID8
ENSG00000028137	4284.38	0.765191	5.17157e-07	7.93545e-06	1	TNFRSF1B
ENSG00000141012	1469.69	0.923853	5.17775e-07	7.93909e-06	16	GALNS
ENSG00000232628	53.8505	-1.70165	5.21525e-07	7.99071e-06	1	RP11-365O16.3
ENSG00000157823	367.472	-0.640662	5.30728e-07	8.12575e-06	15	AP3S2
ENSG00000270001	13.4701	-1.07188	5.34769e-07	8.18161e-06	20	RP11-218C14.8
ENSG00000204310	2868.61	-0.692084	5.36061e-07	8.19536e-06	6	AGPAT1
ENSG00000149289	209.709	1.1877	5.37946e-07	8.21815e-06	11	ZC3H12C
ENSG00000141424	3202.92	-0.618955	5.38591e-07	8.22198e-06	18	SLC39A6
ENSG00000129103	1841.07	0.338551	5.39265e-07	8.22626e-06	7	SUMF2
ENSG00000113657	37.6986	3.09274	5.45052e-07	8.2988e-06	5	DPYSL3
ENSG00000140157	1788.36	0.27027	5.44988e-07	8.2988e-06	15	NIPA2
ENSG00000146021	176.155	-1.11114	5.45214e-07	8.2988e-06	5	KLHL3
ENSG00000163590	2875.66	-0.738163	5.46619e-07	8.31411e-06	3	PPM1L
ENSG00000141279	2977.47	-0.370825	5.48027e-07	8.32946e-06	17	NPEPPS
ENSG00000172824	137.83	-0.840921	5.56777e-07	8.45628e-06	16	CES4A
ENSG00000099377	1205.94	0.722973	5.61171e-07	8.50276e-06	16	HSD3B7
ENSG00000153944	409.915	-0.923894	5.61876e-07	8.50276e-06	17	MSI2
ENSG00000156030	1860.68	-0.403226	5.61723e-07	8.50276e-06	14	ELMSAN1
ENSG00000172967	90.36	1.00426	5.61318e-07	8.50276e-06	22	XKR3
ENSG00000177614	17.1798	1.79898	5.60591e-07	8.50276e-06	1	PGBD5
ENSG00000183655	177.43	-0.851614	5.62926e-07	8.507e-06	15	KLHL25
ENSG00000197299	54.2472	-0.623609	5.62972e-07	8.507e-06	15	BLM
ENSG00000134684	1791.08	0.374608	5.69911e-07	8.59939e-06	1	YARS
ENSG00000167600	1951.25	-0.761029	5.69858e-07	8.59939e-06	19	CYP2S1
ENSG00000027075	58.073	1.17291	5.73008e-07	8.63987e-06	14	PRKCH
ENSG00000100441	2437.14	-0.263362	5.76134e-07	8.68073e-06	14	KHNYN
ENSG00000107957	1115.14	0.879473	5.87644e-07	8.84776e-06	10	SH3PXD2A
ENSG00000116260	18399.8	0.497712	5.88961e-07	8.86119e-06	1	QSOX1
ENSG00000196187	1189.01	0.673529	5.89971e-07	8.86999e-06	1	TMEM63A
ENSG00000053254	4457.1	-0.542575	5.92495e-07	8.90152e-06	14	FOXN3
ENSG00000158122	514.068	-0.415509	5.97191e-07	8.9656e-06	9	AAED1
ENSG00000248641	68.4595	0.692657	6.15054e-07	9.22714e-06	4	HMGA1P2
ENSG00000105136	69.5225	-0.56682	6.17063e-07	9.25061e-06	19	ZNF419
ENSG00000171720	1463.36	-0.283458	6.20747e-07	9.29917e-06	5	HDAC3
ENSG00000123131	312.357	0.583369	6.2893e-07	9.41499e-06	X	PRDX4
ENSG00000232442	32.4588	-0.990647	6.29913e-07	9.42294e-06	20	CTD-3184A7.4
ENSG00000116898	692.912	0.368857	6.37559e-07	9.53048e-06	1	MRPS15
ENSG00000163930	3752.34	-0.458694	6.49771e-07	9.70606e-06	3	BAP1
ENSG00000196914	858.829	-0.609887	6.5047e-07	9.70956e-06	11	ARHGEF12
ENSG00000111696	180.241	-0.725995	6.5143e-07	9.70998e-06	12	NT5DC3
ENSG00000138801	1395.32	0.468824	6.51169e-07	9.70998e-06	4	PAPSS1
ENSG00000115738	3741.47	0.807312	6.53942e-07	9.74046e-06	2	ID2
ENSG00000197822	16.0075	-1.56177	6.56809e-07	9.77618e-06	5	OCLN
ENSG00000055208	3901.12	0.634907	6.64738e-07	9.88715e-06	6	TAB2
ENSG00000125434	815.939	0.808955	6.70088e-07	9.95962e-06	17	SLC25A35
ENSG00000164300	2676.53	0.687665	6.75158e-07	1.00207e-05	5	SERINC5
ENSG00000169413	2761.62	-0.981397	6.74945e-07	1.00207e-05	14	RNASE6
ENSG00000248714	3.68188	-2.41695	6.76429e-07	1.00324e-05	17	RP11-1079K10.3
ENSG00000175354	1050.82	-0.796878	6.77047e-07	1.00344e-05	18	PTPN2
ENSG00000159733	389.655	-0.765749	6.77897e-07	1.00399e-05	4	ZFYVE28
ENSG00000138162	11.9861	1.70598	6.81048e-07	1.00723e-05	10	TACC2
ENSG00000169218	2.34469	-4.26699	6.80831e-07	1.00723e-05	1	RSPO1
ENSG00000151748	458.427	0.327764	6.82704e-07	1.00896e-05	14	SAV1
ENSG00000148908	1355.02	-0.676432	6.85089e-07	1.01177e-05	10	RGS10
ENSG00000110756	2334.79	-0.831669	6.86346e-07	1.01291e-05	11	HPS5
ENSG00000084070	3591.5	-0.370934	6.87863e-07	1.01443e-05	1	SMAP2
ENSG00000224652	14.254	2.24471	6.89157e-07	1.01562e-05	3	LINC00885
ENSG00000132199	216.195	0.632728	6.90333e-07	1.01663e-05	18	ENOSF1
ENSG00000110171	240.607	-0.505247	6.92365e-07	1.01891e-05	11	TRIM3
ENSG00000130147	335.299	-0.81969	6.96015e-07	1.02355e-05	2	SH3BP4
ENSG00000146828	3387.91	-0.617705	7.01559e-07	1.03098e-05	7	SLC12A9
ENSG00000130254	911.893	-0.30982	7.048e-07	1.03377e-05	19	SAFB2
ENSG00000136504	887.324	-0.235888	7.04054e-07	1.03377e-05	17	KAT7
ENSG00000144118	1792.03	0.307724	7.04942e-07	1.03377e-05	2	RALB
ENSG00000183742	35.4681	2.43986	7.07798e-07	1.03722e-05	7	MACC1
ENSG00000163565	3362.21	-0.847835	7.22558e-07	1.05811e-05	1	IFI16
ENSG00000138758	3351.86	0.60925	7.2659e-07	1.06327e-05	4	SEPT11
ENSG00000185669	2231.2	0.9348	7.33087e-07	1.07202e-05	16	SNAI3
ENSG00000181577	45.8024	1.93873	7.39125e-07	1.0801e-05	6	C6orf223
ENSG00000138670	355.24	1.3088	7.52227e-07	1.09847e-05	4	RASGEF1B
ENSG00000136840	972.685	0.970175	7.6791e-07	1.12059e-05	9	ST6GALNAC4
ENSG00000129657	2711.42	-0.390532	7.75655e-07	1.1311e-05	17	SEC14L1
ENSG00000011523	578.306	-0.365012	7.78717e-07	1.13477e-05	2	CEP68
ENSG00000157600	1792.16	0.349315	7.88265e-07	1.14788e-05	X	TMEM164
ENSG00000161057	1672.99	0.383442	7.91218e-07	1.15138e-05	7	PSMC2
ENSG00000141376	312.189	-0.449511	7.92019e-07	1.15174e-05	17	BCAS3
ENSG00000136933	597.987	0.815603	7.96516e-07	1.15747e-05	9	RABEPK
ENSG00000104728	29.7651	1.46934	8.14205e-07	1.18153e-05	8	ARHGEF10
ENSG00000170396	403.87	0.679545	8.14159e-07	1.18153e-05	2	ZNF804A
ENSG00000059691	464.748	0.291922	8.17872e-07	1.18603e-05	4	GATB
ENSG00000100347	801.485	0.293753	8.22527e-07	1.19195e-05	22	SAMM50
ENSG00000166860	241.903	-0.360533	8.23642e-07	1.19274e-05	12	ZBTB39
ENSG00000164694	19.282	-1.50284	8.28694e-07	1.19839e-05	6	FNDC1
ENSG00000232325	8.48308	3.24158	8.28136e-07	1.19839e-05	7	AC093627.7
ENSG00000168209	35.9002	1.35438	8.34475e-07	1.20591e-05	10	DDIT4
ENSG00000143126	658.114	1.22575	8.38956e-07	1.21155e-05	1	CELSR2
ENSG00000143801	906.348	0.392115	8.54549e-07	1.23321e-05	1	PSEN2
ENSG00000166592	2.87082	2.82631	8.67744e-07	1.25139e-05	16	RRAD
ENSG00000114107	9.76314	2.33358	8.74556e-07	1.26034e-05	3	CEP70
ENSG00000154240	438.897	-0.992742	8.92965e-07	1.28598e-05	17	CEP112
ENSG00000239642	8.12391	1.87176	8.98415e-07	1.29294e-05	5	MEIKIN
ENSG00000043462	2150.38	-0.709088	9.0472e-07	1.30111e-05	5	LCP2
ENSG00000115271	861.586	-0.687691	9.06039e-07	1.30211e-05	2	GCA
ENSG00000129595	23.0766	1.66427	9.15062e-07	1.31327e-05	5	EPB41L4A
ENSG00000213722	640.49	-0.739611	9.14666e-07	1.31327e-05	6	DDAH2
ENSG00000178537	439.788	0.38297	9.21195e-07	1.32116e-05	3	SLC25A20
ENSG00000116698	3167.8	-0.312248	9.29471e-07	1.33211e-05	1	SMG7
ENSG00000180448	6170.99	-0.621397	9.32948e-07	1.33618e-05	19	HMHA1
ENSG00000073060	3031.55	-0.969497	9.39911e-07	1.3443e-05	12	SCARB1
ENSG00000127483	2702.68	-0.346163	9.39404e-07	1.3443e-05	1	HP1BP3
ENSG00000250608	26.6416	-1.17643	9.47781e-07	1.35463e-05	3	RP11-933H2.4
ENSG00000163807	356.052	-0.469001	9.49107e-07	1.3556e-05	3	KIAA1143
ENSG00000147168	3021.51	0.823248	9.53223e-07	1.36055e-05	X	IL2RG
ENSG00000159131	1137.06	0.353775	9.79271e-07	1.39677e-05	21	GART
ENSG00000105383	1618.43	-1.05339	9.95158e-07	1.41846e-05	19	CD33
ENSG00000140941	2029.07	0.209996	1.00285e-06	1.42845e-05	16	MAP1LC3B
ENSG00000116032	60.9894	-1.82444	1.00416e-06	1.42933e-05	19	GRIN3B
ENSG00000075142	700.035	-0.556522	1.0069e-06	1.43225e-05	7	SRI
ENSG00000273284	12.2436	-1.67245	1.01097e-06	1.43707e-05	18	RP11-888D10.4
ENSG00000176595	298.425	-0.764581	1.0206e-06	1.44977e-05	8	KBTBD11
ENSG00000185933	4.72733	2.31699	1.02763e-06	1.45776e-05	10	CALHM1
ENSG00000204256	5151.52	-0.256897	1.02756e-06	1.45776e-05	6	BRD2
ENSG00000213999	7.84551	-1.72828	1.03143e-06	1.46217e-05	19	MEF2B
ENSG00000131242	2628.84	0.716626	1.04359e-06	1.47839e-05	17	RAB11FIP4
ENSG00000173210	8.80217	3.33188	1.04837e-06	1.48416e-05	5	ABLIM3
ENSG00000105612	220.147	1.91962	1.05379e-06	1.49082e-05	19	DNASE2
ENSG00000097021	3092.57	0.70329	1.06524e-06	1.50599e-05	1	ACOT7
ENSG00000172965	251.932	0.954185	1.07033e-06	1.51216e-05	2	MIR4435-1HG
ENSG00000198768	5.68724	4.17204	1.0912e-06	1.54061e-05	20	APCDD1L
ENSG00000163956	2688.03	0.503963	1.09509e-06	1.54506e-05	4	LRPAP1
ENSG00000164305	1073.87	0.39198	1.10441e-06	1.55555e-05	4	CASP3
ENSG00000232310	13.2678	1.76803	1.10477e-06	1.55555e-05	6	RP11-557H15.4
ENSG00000248791	9.32941	-1.43114	1.10355e-06	1.55555e-05	5	CTD-2165H16.3
ENSG00000244476	3.22142	3.31359	1.10607e-06	1.55634e-05	6	ERVFRD-1
ENSG00000064115	1112.4	0.311849	1.11672e-06	1.57026e-05	12	TM7SF3
ENSG00000153208	49.8591	1.79773	1.12936e-06	1.58696e-05	2	MERTK
ENSG00000205414	8.80124	2.31663	1.14151e-06	1.60296e-05	16	RP11-401P9.6
ENSG00000173011	999.733	-0.208804	1.17297e-06	1.64602e-05	4	TADA2B
ENSG00000232653	22.3847	-1.31021	1.17699e-06	1.65056e-05	15	GOLGA8N
ENSG00000137252	7.4185	2.25337	1.19048e-06	1.66835e-05	6	HCRTR2
ENSG00000143851	3953.87	0.567961	1.19976e-06	1.68023e-05	1	PTPN7
ENSG00000095637	141.938	2.95359	1.21485e-06	1.70022e-05	10	SORBS1
ENSG00000173898	12.0163	2.59339	1.22092e-06	1.70757e-05	11	SPTBN2
ENSG00000148248	4130.49	0.306806	1.24007e-06	1.73306e-05	9	SURF4
ENSG00000161647	16.4724	-1.50451	1.24081e-06	1.73306e-05	17	MPP3
ENSG00000136960	930.888	0.945255	1.24225e-06	1.73391e-05	8	ENPP2
ENSG00000134802	670.7	1.17518	1.25604e-06	1.75199e-05	11	SLC43A3
ENSG00000216775	73.3589	-1.1605	1.26845e-06	1.76812e-05	6	RP1-152L7.5
ENSG00000039560	33.7736	3.01176	1.27062e-06	1.76995e-05	5	RAI14
ENSG00000258867	3.93692	2.32536	1.28029e-06	1.78223e-05	14	LINC01146
ENSG00000258810	60.662	-1.2483	1.28658e-06	1.7898e-05	14	RP11-219E7.1
ENSG00000151135	137.262	0.579713	1.30077e-06	1.80833e-05	12	TMEM263
ENSG00000067955	1579.78	-0.429273	1.32033e-06	1.83429e-05	16	CBFB
ENSG00000253764	3.79786	-3.1209	1.32372e-06	1.83778e-05	8	RP11-439C15.4
ENSG00000172243	7227.94	-0.757167	1.33683e-06	1.85475e-05	12	CLEC7A
ENSG00000146376	4916.13	-0.757717	1.34782e-06	1.86752e-05	6	ARHGAP18
ENSG00000179362	12.9631	1.81051	1.3478e-06	1.86752e-05	15	HMGN2P46
ENSG00000171914	310.813	-0.982698	1.35096e-06	1.87062e-05	15	TLN2
ENSG00000134463	154.733	0.884526	1.36096e-06	1.88321e-05	10	ECHDC3
ENSG00000113068	670.672	0.325304	1.38031e-06	1.90873e-05	5	PFDN1
ENSG00000185627	1241.31	0.263063	1.4033e-06	1.93923e-05	11	PSMD13
ENSG00000127472	111.11	3.36098	1.40735e-06	1.94354e-05	1	PLA2G5
ENSG00000141258	1475.63	-0.567203	1.40935e-06	1.94502e-05	17	SGSM2
ENSG00000258919	1.37794	5.98436	1.42956e-06	1.9716e-05	14	RP11-1029J19.4
ENSG00000162734	13512.7	-0.440039	1.43133e-06	1.97274e-05	1	PEA15
ENSG00000008283	129.303	-0.775318	1.45111e-06	1.99736e-05	17	CYB561
ENSG00000205784	17.9966	-1.13378	1.45084e-06	1.99736e-05	19	ARRDC5
ENSG00000009950	76.733	3.71148	1.45704e-06	2.0042e-05	7	MLXIPL
ENSG00000183317	15.734	2.4225	1.46268e-06	2.01063e-05	1	EPHA10
ENSG00000169715	27.2393	2.48303	1.46831e-06	2.01704e-05	16	MT1E
ENSG00000185164	176.658	0.506752	1.47415e-06	2.02372e-05	16	NOMO2
ENSG00000059758	580.323	0.763441	1.47727e-06	2.02605e-05	12	CDK17
ENSG00000113013	5225.78	0.310753	1.47778e-06	2.02605e-05	5	HSPA9
ENSG00000179918	2634.59	0.27751	1.48627e-06	2.03634e-05	16	SEPHS2
ENSG00000137824	370.951	0.434997	1.50831e-06	2.06518e-05	15	RMDN3
ENSG00000135740	203.832	-1.30225	1.50975e-06	2.0658e-05	16	SLC9A5
ENSG00000004809	30.9492	1.16324	1.51288e-06	2.06873e-05	6	SLC22A16
ENSG00000082212	1746.78	0.390472	1.52022e-06	2.0774e-05	18	ME2
ENSG00000182389	213.782	1.70115	1.52597e-06	2.08389e-05	2	CACNB4
ENSG00000082641	3821.16	0.306055	1.53927e-06	2.10068e-05	17	NFE2L1
ENSG00000010278	3647.17	0.739767	1.54587e-06	2.10728e-05	12	CD9
ENSG00000064687	1337	-0.726706	1.54613e-06	2.10728e-05	19	ABCA7
ENSG00000081791	772.503	-0.444718	1.55754e-06	2.12145e-05	5	KIAA0141
ENSG00000160961	144.851	-0.77404	1.564e-06	2.12885e-05	19	ZNF333
ENSG00000010438	94.84	-3.06044	1.56959e-06	2.13507e-05	9	PRSS3
ENSG00000168356	27.7627	1.60335	1.57437e-06	2.14018e-05	3	SCN11A
ENSG00000170275	1667.99	-0.567047	1.57888e-06	2.14491e-05	3	CRTAP
ENSG00000105501	83.6009	1.60602	1.59412e-06	2.1642e-05	19	SIGLEC5
ENSG00000183765	255.639	-0.438669	1.61076e-06	2.18537e-05	22	CHEK2
ENSG00000153814	474.313	-0.462386	1.62587e-06	2.20445e-05	7	JAZF1
ENSG00000227295	26.2584	1.17426	1.63403e-06	2.21407e-05	1	ELL2P1
ENSG00000102743	81.1827	0.637546	1.64268e-06	2.22433e-05	13	SLC25A15
ENSG00000166923	14.5074	2.43621	1.64779e-06	2.22981e-05	15	GREM1
ENSG00000060982	294.179	1.90592	1.6579e-06	2.24203e-05	12	BCAT1
ENSG00000184702	15.1758	1.36419	1.66625e-06	2.25187e-05	22	SEPT5
ENSG00000172159	17.5499	1.65538	1.66775e-06	2.25243e-05	9	FRMD3
ENSG00000071242	534.047	0.771944	1.6803e-06	2.26792e-05	6	RPS6KA2
ENSG00000144580	1170.93	0.237799	1.7034e-06	2.29761e-05	2	RQCD1
ENSG00000154065	5.83596	1.93325	1.72158e-06	2.32063e-05	18	ANKRD29
ENSG00000271895	24.6856	-0.98565	1.72304e-06	2.3211e-05	1	RP4-635E18.8
ENSG00000179889	1931.87	0.196793	1.74658e-06	2.35128e-05	16	PDXDC1
ENSG00000171604	2093.72	0.501872	1.76425e-06	2.37354e-05	5	CXXC5
ENSG00000258227	51.7529	1.81865	1.78248e-06	2.39652e-05	7	CLEC5A
ENSG00000171791	179.648	1.18289	1.81783e-06	2.44248e-05	18	BCL2
ENSG00000133112	21268.4	-0.694082	1.82559e-06	2.45132e-05	13	TPT1
ENSG00000198125	6.92977	3.29851	1.83596e-06	2.46366e-05	22	MB
ENSG00000168734	13.8248	1.63453	1.85534e-06	2.48806e-05	20	PKIG
ENSG00000111254	9.91787	1.40774	1.89305e-06	2.537e-05	12	AKAP3
ENSG00000114737	5841.95	-0.426775	1.89508e-06	2.53809e-05	3	CISH
ENSG00000168710	3714.7	0.336744	1.90526e-06	2.55008e-05	1	AHCYL1
ENSG00000078687	233.903	-0.537424	1.92743e-06	2.57646e-05	17	TNRC6C
ENSG00000117091	146.868	1.14816	1.92681e-06	2.57646e-05	1	CD48
ENSG00000265206	264.807	-1.02634	1.92888e-06	2.57674e-05	17	RP5-1171I10.5
ENSG00000139687	1887.64	-0.73995	1.93173e-06	2.5789e-05	13	RB1
ENSG00000158517	151.637	-0.996951	1.94437e-06	2.59411e-05	7	NCF1
ENSG00000156853	394.806	-0.490482	1.96942e-06	2.62586e-05	16	ZNF689
ENSG00000119139	1949.99	-0.807067	1.98853e-06	2.64964e-05	9	TJP2
ENSG00000261799	163.912	-0.515592	1.99029e-06	2.65029e-05	12	RP11-283I3.6
ENSG00000168807	504.303	-0.502563	1.99398e-06	2.6535e-05	16	SNTB2
ENSG00000110721	625.435	0.245116	1.99758e-06	2.6566e-05	11	CHKA
ENSG00000176177	1.8616	4.84624	2.00936e-06	2.67057e-05	22	ENTHD1
ENSG00000204616	13.4383	3.15529	2.02047e-06	2.68362e-05	6	TRIM31
ENSG00000182158	1104.26	0.640887	2.02191e-06	2.68383e-05	7	CREB3L2
ENSG00000105223	11992.7	1.18913	2.05807e-06	2.73009e-05	19	PLD3
ENSG00000111674	139.644	1.5633	2.06726e-06	2.74053e-05	12	ENO2
ENSG00000215908	198.429	-0.520864	2.10289e-06	2.786e-05	1	CROCCP2
ENSG00000115233	711.591	0.464098	2.1231e-06	2.81098e-05	2	PSMD14
ENSG00000100528	1073.07	0.402626	2.1315e-06	2.82031e-05	14	CNIH1
ENSG00000213918	236.255	-0.520023	2.13503e-06	2.8232e-05	16	DNASE1
ENSG00000007129	33.7245	1.10989	2.17683e-06	2.87664e-05	19	CEACAM21
ENSG00000224809	46.3013	1.65906	2.18073e-06	2.87997e-05	9	BEND3P2
ENSG00000163563	2146.56	0.79926	2.18843e-06	2.88832e-05	1	MNDA
ENSG00000171729	557.742	0.614463	2.20107e-06	2.90315e-05	1	TMEM51
ENSG00000182957	348.035	0.699038	2.21143e-06	2.91432e-05	13	SPATA13
ENSG00000259230	2.56879	2.67941	2.21233e-06	2.91432e-05	14	CTD-2555C10.3
ENSG00000246430	13.9628	1.47367	2.23639e-06	2.94415e-05	8	LINC00968
ENSG00000143442	1370.36	-0.382033	2.25318e-06	2.96439e-05	1	POGZ
ENSG00000047662	7.58117	2.036	2.25834e-06	2.96901e-05	4	FAM184B
ENSG00000235001	187.77	0.512786	2.25954e-06	2.96901e-05	Y	EIF4A1P2
ENSG00000196696	71.2946	-0.686468	2.26392e-06	2.97289e-05	16	PDXDC2P
ENSG00000104361	394.89	-0.457956	2.28716e-06	3.00152e-05	8	NIPAL2
ENSG00000159063	647.214	0.307825	2.29355e-06	3.00801e-05	11	ALG8
ENSG00000058262	6771.54	0.278126	2.30993e-06	3.02759e-05	3	SEC61A1
ENSG00000204136	1503.79	-0.8597	2.31701e-06	3.03496e-05	9	GGTA1P
ENSG00000233929	21.7542	1.29247	2.3495e-06	3.07434e-05	1	MT1XP1
ENSG00000253958	222.729	1.53398	2.35002e-06	3.07434e-05	8	CLDN23
ENSG00000185158	137.544	-0.405698	2.36804e-06	3.09597e-05	17	LRRC37B
ENSG00000154783	886.278	0.807195	2.37285e-06	3.10032e-05	3	FGD5
ENSG00000167280	732.079	-0.611461	2.38163e-06	3.10983e-05	17	ENGASE
ENSG00000100767	145.581	1.17325	2.3904e-06	3.11933e-05	14	PAPLN
ENSG00000115677	8533.68	0.290588	2.39423e-06	3.12238e-05	2	HDLBP
ENSG00000258404	1.31272	4.97959	2.41828e-06	3.15177e-05	14	RP11-1029J19.5
ENSG00000114480	325.429	0.506233	2.42723e-06	3.15948e-05	3	GBE1
ENSG00000231808	35.6534	2.72375	2.42699e-06	3.15948e-05	9	LINC01388
ENSG00000158615	2442.34	0.374916	2.42878e-06	3.15954e-05	1	PPP1R15B
ENSG00000160255	58028.5	0.56153	2.44678e-06	3.18096e-05	21	ITGB2
ENSG00000204149	62.8991	-0.519829	2.46178e-06	3.19847e-05	10	AGAP6
ENSG00000055917	2580.92	-0.452082	2.48188e-06	3.22259e-05	2	PUM2
ENSG00000067082	7005.46	-0.41323	2.48992e-06	3.231e-05	10	KLF6
ENSG00000010322	2733.92	-0.630562	2.52325e-06	3.26878e-05	3	NISCH
ENSG00000086475	869.53	-0.693022	2.52373e-06	3.26878e-05	10	SEPHS1
ENSG00000234745	31220.4	0.625724	2.52294e-06	3.26878e-05	6	HLA-B
ENSG00000150048	250.202	-0.733729	2.53001e-06	3.27487e-05	12	CLEC1A
ENSG00000103522	1191.76	0.929961	2.54142e-06	3.28581e-05	16	IL21R
ENSG00000167107	1165.64	-0.641124	2.5416e-06	3.28581e-05	17	ACSF2
ENSG00000106636	1504.11	0.280417	2.56098e-06	3.3088e-05	7	YKT6
ENSG00000100911	1359.52	0.47214	2.6254e-06	3.38994e-05	14	PSME2
ENSG00000149218	158.087	0.886369	2.63041e-06	3.3943e-05	11	ENDOD1
ENSG00000107731	663.049	-0.820513	2.63479e-06	3.39786e-05	10	UNC5B
ENSG00000180573	281.232	0.786585	2.64196e-06	3.40499e-05	6	HIST1H2AC
ENSG00000169783	27.818	4.24434	2.66348e-06	3.43061e-05	15	LINGO1
ENSG00000104823	1017.79	0.454415	2.67072e-06	3.43781e-05	19	ECH1
ENSG00000186188	621.648	-0.804578	2.73349e-06	3.51643e-05	10	FFAR4
ENSG00000164741	180.167	0.880197	2.75088e-06	3.53663e-05	8	DLC1
ENSG00000177646	651.465	0.287335	2.75528e-06	3.54011e-05	3	ACAD9
ENSG00000160208	6747.15	-0.32394	2.80191e-06	3.5978e-05	21	RRP1B
ENSG00000179921	49.8124	-1.296	2.8095e-06	3.60532e-05	2	GPBAR1
ENSG00000136888	2027.23	0.380847	2.82606e-06	3.62434e-05	9	ATP6V1G1
ENSG00000115155	12.9397	2.93165	2.83051e-06	3.62782e-05	2	OTOF
ENSG00000099968	1245.66	0.457368	2.84343e-06	3.64214e-05	22	BCL2L13
ENSG00000113719	2686.6	0.429119	2.86813e-06	3.67152e-05	5	ERGIC1
ENSG00000129474	4.54774	-3.04143	2.92192e-06	3.73809e-05	14	AJUBA
ENSG00000080845	2155.69	0.691536	2.93174e-06	3.74835e-05	20	DLGAP4
ENSG00000108798	426.994	1.07413	2.95658e-06	3.77779e-05	17	ABI3
ENSG00000197077	2687.62	-1.15358	2.96915e-06	3.79153e-05	22	KIAA1671
ENSG00000205744	1379.38	-0.59026	2.9871e-06	3.81212e-05	19	DENND1C
ENSG00000029534	72.8483	1.65048	3.00278e-06	3.82978e-05	8	ANK1
ENSG00000149577	5390.34	0.585232	3.00811e-06	3.83424e-05	11	SIDT2
ENSG00000109919	1471.55	0.247768	3.02303e-06	3.8509e-05	11	MTCH2
ENSG00000169217	1232.12	0.28237	3.04768e-06	3.87993e-05	16	CD2BP2
ENSG00000147224	1454.48	0.714443	3.09009e-06	3.93153e-05	X	PRPS1
ENSG00000136156	6420.41	-0.522867	3.09821e-06	3.93944e-05	13	ITM2B
ENSG00000250317	142.72	0.466657	3.11639e-06	3.96015e-05	4	SMIM20
ENSG00000260630	45.232	0.930682	3.13201e-06	3.97758e-05	16	SNAI3-AS1
ENSG00000068615	7.97447	2.29997	3.18461e-06	4.04191e-05	2	REEP1
ENSG00000118997	2.02635	3.43315	3.19062e-06	4.04708e-05	2	DNAH7
ENSG00000188283	141.258	-0.508623	3.19482e-06	4.04994e-05	19	ZNF383
ENSG00000221829	211.409	-0.511686	3.2099e-06	4.06659e-05	9	FANCG
ENSG00000171033	22.9025	-1.40604	3.26185e-06	4.12989e-05	8	PKIA
ENSG00000100664	4161.91	0.381039	3.27226e-06	4.14056e-05	14	EIF5
ENSG00000260521	47.8963	-0.713909	3.28219e-06	4.15061e-05	15	CTD-2576F9.1
ENSG00000261338	113.729	-0.622793	3.293e-06	4.16175e-05	2	RP11-378A13.1
ENSG00000126467	13.0623	-1.55731	3.3015e-06	4.16996e-05	19	TSKS
ENSG00000172273	253.889	-0.338959	3.31719e-06	4.185e-05	11	HINFP
ENSG00000262151	4.91271	2.86048	3.31742e-06	4.185e-05	16	RP11-876N24.2
ENSG00000246273	148.903	0.810227	3.3451e-06	4.21737e-05	11	SBF2-AS1
ENSG00000162073	784.106	-0.531399	3.38828e-06	4.26923e-05	16	PAQR4
ENSG00000260943	15.5297	1.84025	3.42178e-06	4.30884e-05	12	RP11-476D10.1
ENSG00000075303	1265.97	0.411675	3.46174e-06	4.35652e-05	7	SLC25A40
ENSG00000052802	1039.27	0.734804	3.47245e-06	4.36473e-05	4	MSMO1
ENSG00000219507	1047.19	0.72347	3.47083e-06	4.36473e-05	X	FTH1P8
ENSG00000104472	496.798	-0.4027	3.48427e-06	4.37696e-05	8	CHRAC1
ENSG00000268858	265.904	0.679645	3.48788e-06	4.37886e-05	20	RP4-591C20.9
ENSG00000226149	5.37205	-1.79249	3.50056e-06	4.39213e-05	6	RP1-69D17.4
ENSG00000133808	69.1838	-0.604156	3.52243e-06	4.41691e-05	11	MICALCL
ENSG00000137310	59.2308	-0.747943	3.53334e-06	4.42792e-05	6	TCF19
ENSG00000185670	171.019	-0.495048	3.55617e-06	4.45386e-05	11	ZBTB3
ENSG00000167525	56.6326	-1.11284	3.56072e-06	4.45689e-05	17	PROCA1
ENSG00000104738	367.813	-0.575834	3.59369e-06	4.49546e-05	8	MCM4
ENSG00000163596	55.4454	-0.874039	3.60298e-06	4.50437e-05	2	ICA1L
ENSG00000115548	1068.53	-0.52927	3.60864e-06	4.50874e-05	2	KDM3A
ENSG00000175467	1849.02	-0.482395	3.62543e-06	4.52701e-05	11	SART1
ENSG00000138061	20541.6	-0.324461	3.67626e-06	4.58774e-05	2	CYP1B1
ENSG00000232258	3.09889	5.90512	3.68563e-06	4.59668e-05	16	TMEM114
ENSG00000077984	487.648	-1.53898	3.71471e-06	4.63017e-05	20	CST7
ENSG00000124523	134.813	0.435127	3.73261e-06	4.64971e-05	6	SIRT5
ENSG00000152409	147.697	-0.811965	3.73775e-06	4.65056e-05	5	JMY
ENSG00000166575	228.645	0.786521	3.73718e-06	4.65056e-05	11	TMEM135
ENSG00000163975	379.42	1.43881	3.74124e-06	4.65212e-05	3	MFI2
ENSG00000239653	39.1679	-0.803194	3.74566e-06	4.65484e-05	3	PSMD6-AS2
ENSG00000149657	805.964	-0.28565	3.75455e-06	4.66312e-05	20	LSM14B
ENSG00000261556	35.3473	-0.798054	3.77343e-06	4.68376e-05	16	SMG1P7
ENSG00000126775	443.978	-0.311091	3.82437e-06	4.74247e-05	14	ATG14
ENSG00000170037	584.605	-0.513308	3.82527e-06	4.74247e-05	17	CNTROB
ENSG00000186104	217.639	-0.447473	3.85698e-06	4.77615e-05	11	CYP2R1
ENSG00000273151	23.6166	-1.03349	3.85702e-06	4.77615e-05	7	RP11-449P15.2
ENSG00000250397	14.9189	-1.6727	3.86127e-06	4.77857e-05	11	RP11-1391J7.1
ENSG00000214517	623.253	0.411641	3.86763e-06	4.78361e-05	11	PPME1
ENSG00000165280	6599.87	0.224107	3.88268e-06	4.79938e-05	9	VCP
ENSG00000241399	1474.29	-0.581294	3.91323e-06	4.83427e-05	2	CD302
ENSG00000100884	48.041	4.24183	4.0201e-06	4.96336e-05	14	CPNE6
ENSG00000044574	6776.53	0.467779	4.03772e-06	4.98216e-05	9	HSPA5
ENSG00000007264	2926.94	0.755206	4.07603e-06	5.02647e-05	19	MATK
ENSG00000123992	1532.22	-0.448862	4.09668e-06	5.04894e-05	2	DNPEP
ENSG00000111644	25.6353	-0.951587	4.18824e-06	5.15874e-05	12	ACRBP
ENSG00000186818	6569.72	1.3902	4.19519e-06	5.16425e-05	19	LILRB4
ENSG00000134851	1683.01	0.305939	4.22344e-06	5.19596e-05	4	TMEM165
ENSG00000149260	60.3266	1.4298	4.23921e-06	5.21227e-05	11	CAPN5
ENSG00000135127	130.902	1.23736	4.25466e-06	5.2282e-05	12	CCDC64
ENSG00000153395	1103.57	-0.466663	4.2957e-06	5.27551e-05	5	LPCAT1
ENSG00000010292	1155.93	-0.356057	4.31334e-06	5.29407e-05	12	NCAPD2
ENSG00000140749	14401.9	0.384498	4.34731e-06	5.33262e-05	16	IGSF6
ENSG00000089737	2251.97	-0.311662	4.37039e-06	5.35289e-05	14	DDX24
ENSG00000100889	1157.49	0.772413	4.37146e-06	5.35289e-05	14	PCK2
ENSG00000171812	311.953	1.80226	4.37154e-06	5.35289e-05	1	COL8A2
ENSG00000118849	9.84563	2.30294	4.39286e-06	5.37584e-05	3	RARRES1
ENSG00000188917	326.484	-0.322061	4.41198e-06	5.39607e-05	X	TRMT2B
ENSG00000076067	3528.91	-0.873399	4.41857e-06	5.40096e-05	12	RBMS2
ENSG00000116221	1262.01	0.531295	4.44063e-06	5.42475e-05	1	MRPL37
ENSG00000111269	5948.85	-0.516214	4.44632e-06	5.42851e-05	12	CREBL2
ENSG00000110446	10427.8	0.856365	4.45075e-06	5.43075e-05	11	SLC15A3
ENSG00000183785	5.04965	2.39645	4.45607e-06	5.43407e-05	22	TUBA8
ENSG00000251259	6.70396	-1.8347	4.47937e-06	5.45928e-05	4	AC004069.2
ENSG00000169299	2008.63	0.558682	4.49665e-06	5.4763e-05	4	PGM2
ENSG00000214787	7.49174	-2.74627	4.49858e-06	5.4763e-05	11	MS4A4E
ENSG00000214135	222.226	-0.538032	4.52705e-06	5.50774e-05	3	AC024560.3
ENSG00000011376	507.609	0.356024	4.55579e-06	5.53947e-05	3	LARS2
ENSG00000153574	397.893	0.615479	4.56864e-06	5.55185e-05	2	RPIA
ENSG00000119917	699.325	3.45959	4.61043e-06	5.59938e-05	10	IFIT3
ENSG00000154330	23.4389	1.75287	4.6414e-06	5.63371e-05	9	PGM5
ENSG00000170653	801.329	-0.31492	4.66202e-06	5.65544e-05	12	ATF7
ENSG00000100368	11463.5	-0.544646	4.68393e-06	5.67542e-05	22	CSF2RB
ENSG00000112893	3337.55	0.550413	4.6825e-06	5.67542e-05	5	MAN2A1
ENSG00000085063	2045.43	-1.26283	4.68842e-06	5.67756e-05	11	CD59
ENSG00000101210	12.2322	-1.89976	4.69583e-06	5.68324e-05	20	EEF1A2
ENSG00000163686	637.765	0.325809	4.71351e-06	5.70132e-05	3	ABHD6
ENSG00000083817	90.6876	-0.496626	4.7276e-06	5.71505e-05	19	ZNF416
ENSG00000073803	755.788	-0.681064	4.76915e-06	5.76194e-05	3	MAP3K13
ENSG00000248360	27.0708	1.55909	4.78626e-06	5.77926e-05	4	LINC00504
ENSG00000100068	96.8692	-0.753671	4.80409e-06	5.79743e-05	22	LRP5L
ENSG00000055732	69.3803	1.49002	4.81118e-06	5.80264e-05	1	MCOLN3
ENSG00000158683	11.8295	2.41015	4.84926e-06	5.84519e-05	7	PKD1L1
ENSG00000254986	987.022	0.335512	4.86508e-06	5.86087e-05	11	DPP3
ENSG00000196839	68.3864	0.584027	4.89012e-06	5.88763e-05	20	ADA
ENSG00000186020	138.132	-0.484678	4.89344e-06	5.88823e-05	19	ZNF529
ENSG00000168653	914.429	0.460518	4.9128e-06	5.90811e-05	1	NDUFS5
ENSG00000136802	1695.61	0.722604	4.93472e-06	5.93105e-05	9	LRRC8A
ENSG00000106078	26.6748	2.2366	4.94836e-06	5.94402e-05	7	COBL
ENSG00000124466	380.607	1.48014	5.03673e-06	6.04669e-05	19	LYPD3
ENSG00000228232	628.418	0.473293	5.04491e-06	6.05302e-05	X	GAPDHP1
ENSG00000111640	23276	0.482091	5.04788e-06	6.0531e-05	12	GAPDH
ENSG00000262370	243.388	-0.790574	5.06266e-06	6.06733e-05	16	RP11-473M20.9
ENSG00000177150	237.815	0.351399	5.07898e-06	6.08339e-05	18	FAM210A
ENSG00000178562	56.2434	1.52726	5.14008e-06	6.15304e-05	2	CD28
ENSG00000173846	583.457	0.762828	5.15833e-06	6.17135e-05	1	PLK3
ENSG00000138640	99.8007	1.33096	5.23467e-06	6.25909e-05	4	FAM13A
ENSG00000281332	20.1857	-1.27974	5.27379e-06	6.30225e-05	7	LINC00997
ENSG00000232187	264.027	0.765827	5.31525e-06	6.34816e-05	13	FTH1P7
ENSG00000183154	17.93	-1.44091	5.32352e-06	6.3544e-05	8	RP11-863K10.7
ENSG00000135299	111.254	0.666193	5.34713e-06	6.37893e-05	6	ANKRD6
ENSG00000279803	8.26834	-1.58502	5.3822e-06	6.4171e-05	16	RP11-407G23.5
ENSG00000174579	871.39	-0.360782	5.3883e-06	6.4207e-05	3	MSL2
ENSG00000253214	3.72868	2.37293	5.39466e-06	6.42461e-05	8	RP11-1149M10.2
ENSG00000250722	127.434	-4.18006	5.43212e-06	6.46552e-05	5	SEPP1
ENSG00000196470	321.226	-0.424847	5.44762e-06	6.48028e-05	16	SIAH1
ENSG00000124570	1365.14	0.342477	5.46408e-06	6.49615e-05	6	SERPINB6
ENSG00000143367	40.3598	1.0353	5.47006e-06	6.49955e-05	1	TUFT1
ENSG00000163106	23.7926	2.51126	5.47431e-06	6.50089e-05	4	HPGDS
ENSG00000105855	199.974	1.8601	5.48678e-06	6.512e-05	7	ITGB8
ENSG00000171502	43.3606	-1.87477	5.49802e-06	6.52163e-05	1	COL24A1
ENSG00000163820	381.28	0.458214	5.50761e-06	6.52928e-05	3	FYCO1
ENSG00000164048	832.645	-0.396575	5.56423e-06	6.58955e-05	3	ZNF589
ENSG00000178761	587.329	-0.271427	5.56476e-06	6.58955e-05	15	FAM219B
ENSG00000196268	56.5893	-0.724267	5.57352e-06	6.59617e-05	19	ZNF493
ENSG00000110025	26.854	-0.93009	5.58402e-06	6.60485e-05	11	SNX15
ENSG00000065978	6524.89	0.334862	5.61203e-06	6.63422e-05	1	YBX1
ENSG00000128641	32.2237	1.43864	5.62261e-06	6.64297e-05	2	MYO1B
ENSG00000147383	350.251	0.347995	5.6528e-06	6.67485e-05	X	NSDHL
ENSG00000166507	74.9036	-0.575426	5.73499e-06	6.76806e-05	10	NDST2
ENSG00000171606	685.042	-0.308685	5.81462e-06	6.85816e-05	19	ZNF274
ENSG00000251247	32.731	-0.790874	5.82646e-06	6.86824e-05	19	ZNF345
ENSG00000272839	107.176	2.00851	5.84079e-06	6.88124e-05	7	RP11-452C13.1
ENSG00000143382	8576.83	-0.535371	5.86103e-06	6.90119e-05	1	ADAMTSL4
ENSG00000135218	6098.57	-0.630921	5.88802e-06	6.92906e-05	7	CD36
ENSG00000159189	8201.81	-1.72812	5.94656e-06	6.994e-05	1	C1QC
ENSG00000198218	1988.88	-0.263679	5.95805e-06	7.00356e-05	3	QRICH1
ENSG00000163069	167.154	-0.884824	5.98645e-06	7.03299e-05	4	SGCB
ENSG00000162194	169.34	-0.489273	5.99596e-06	7.04019e-05	11	LBHD1
ENSG00000180953	24.2106	1.78657	6.00045e-06	7.0415e-05	15	ST20
ENSG00000104783	1759.4	0.907598	6.01805e-06	7.05818e-05	19	KCNN4
ENSG00000264468	2.07544	-3.01201	6.03281e-06	7.07151e-05	17	MIR4520-1
ENSG00000183722	154.661	1.34362	6.07645e-06	7.11866e-05	13	LHFP
ENSG00000154153	6.12101	1.77123	6.10367e-06	7.14654e-05	5	FAM134B
ENSG00000158710	4342.02	0.724421	6.1593e-06	7.20762e-05	1	TAGLN2
ENSG00000171236	148.167	1.13007	6.17463e-06	7.22152e-05	19	LRG1
ENSG00000102178	1055.13	0.437633	6.18011e-06	7.22387e-05	X	UBL4A
ENSG00000161643	2.23393	3.85142	6.19175e-06	7.23342e-05	19	SIGLEC16
ENSG00000184640	9759.88	-0.381002	6.1962e-06	7.23456e-05	17	SEPT9
ENSG00000182934	3507.94	0.394583	6.20615e-06	7.24213e-05	11	SRPR
ENSG00000143845	310.803	2.9992	6.20969e-06	7.24221e-05	1	ETNK2
ENSG00000102409	949.684	0.364824	6.21948e-06	7.24556e-05	X	BEX4
ENSG00000153250	1193.87	0.411736	6.21951e-06	7.24556e-05	2	RBMS1
ENSG00000118418	1064.37	0.689964	6.23017e-06	7.25392e-05	6	HMGN3
ENSG00000136273	331.704	0.392537	6.25374e-06	7.2773e-05	7	HUS1
ENSG00000115459	284.84	-0.400118	6.25919e-06	7.2794e-05	2	ELMOD3
ENSG00000140563	20.045	1.52194	6.26253e-06	7.2794e-05	15	MCTP2
ENSG00000141404	4.47806	2.47861	6.27511e-06	7.28996e-05	18	GNAL
ENSG00000136925	333.043	-0.294482	6.2984e-06	7.31294e-05	9	TSTD2
ENSG00000261490	71.3626	-0.82517	6.32963e-06	7.34512e-05	4	RP11-448G15.3
ENSG00000166341	37.0907	1.96851	6.42909e-06	7.45639e-05	11	DCHS1
ENSG00000278982	4.18985	2.10954	6.45633e-06	7.48382e-05	10	RP5-1031D4.3
ENSG00000157625	1160.71	-0.504537	6.46192e-06	7.48614e-05	X	TAB3
ENSG00000146426	144.337	1.09023	6.59756e-06	7.63903e-05	6	TIAM2
ENSG00000121933	698.322	-0.632376	6.62245e-06	7.6636e-05	1	ADORA3
ENSG00000138604	537.459	-0.579121	6.67476e-06	7.71985e-05	15	GLCE
ENSG00000257923	2910.06	-0.336102	6.7164e-06	7.7637e-05	7	CUX1
ENSG00000139131	259.31	0.366863	6.72439e-06	7.76862e-05	12	YARS2
ENSG00000068383	208.31	-0.377982	6.73649e-06	7.7783e-05	10	INPP5A
ENSG00000134333	8023.22	0.43993	6.75918e-06	7.80018e-05	11	LDHA
ENSG00000063587	275.36	-0.297561	6.80789e-06	7.84407e-05	X	ZNF275
ENSG00000150977	295.174	0.495815	6.8085e-06	7.84407e-05	12	RILPL2
ENSG00000175463	832.46	0.733864	6.80194e-06	7.84407e-05	11	TBC1D10C
ENSG00000080822	550.008	-0.45713	6.82941e-06	7.86381e-05	3	CLDND1
ENSG00000075826	188.255	-0.844414	6.91414e-06	7.95699e-05	10	SEC31B
ENSG00000174059	6.32794	-2.67965	6.94262e-06	7.98535e-05	1	CD34
ENSG00000180228	507.976	-0.34768	6.95236e-06	7.99215e-05	2	PRKRA
ENSG00000149084	1583.7	0.461606	6.96692e-06	8.00447e-05	11	HSD17B12
ENSG00000174652	495.559	-0.546207	6.99798e-06	8.03573e-05	19	ZNF266
ENSG00000005961	66.0064	1.49783	7.01761e-06	8.05309e-05	17	ITGA2B
ENSG00000010610	5116.23	-0.623685	7.02082e-06	8.05309e-05	12	CD4
ENSG00000143028	5.61093	2.07789	7.06244e-06	8.09637e-05	1	SYPL2
ENSG00000066427	768.717	-0.357564	7.1155e-06	8.15272e-05	14	ATXN3
ENSG00000133985	118.368	1.38371	7.12718e-06	8.16162e-05	14	TTC9
ENSG00000142875	1459.95	0.86665	7.13263e-06	8.16337e-05	1	PRKACB
ENSG00000136997	926.065	0.637062	7.15373e-06	8.18303e-05	8	MYC
ENSG00000162174	65.7167	-0.89424	7.17669e-06	8.20031e-05	11	ASRGL1
ENSG00000164603	532.087	0.758503	7.1737e-06	8.20031e-05	7	C7orf60
ENSG00000182782	581.001	-2.59367	7.24147e-06	8.26979e-05	12	HCAR2
ENSG00000120458	133.348	-0.481059	7.2538e-06	8.27934e-05	11	MSANTD2
ENSG00000114857	960.005	-0.612591	7.26156e-06	8.28366e-05	3	NKTR
ENSG00000235884	25.995	1.03261	7.29914e-06	8.32197e-05	12	LINC00941
ENSG00000157593	738.902	-0.445034	7.30572e-06	8.32493e-05	6	SLC35B2
ENSG00000262877	22.516	-1.19167	7.47018e-06	8.50768e-05	17	RP11-1055B8.4
ENSG00000103534	13.0714	-2.57455	7.48242e-06	8.51697e-05	16	TMC5
ENSG00000268043	115.216	-0.567186	7.49427e-06	8.5258e-05	1	NBPF12
ENSG00000111859	142.655	1.55638	7.49841e-06	8.52586e-05	6	NEDD9
ENSG00000120616	621.086	-0.278063	7.56974e-06	8.60228e-05	10	EPC1
ENSG00000171241	202.805	-0.787002	7.5761e-06	8.60482e-05	16	SHCBP1
ENSG00000213500	197.677	0.846103	7.6447e-06	8.678e-05	6	LAP3P2
ENSG00000088832	7888.66	0.434127	7.72211e-06	8.75634e-05	20	FKBP1A
ENSG00000107341	1900.34	0.356179	7.71835e-06	8.75634e-05	9	UBE2R2
ENSG00000003056	7701.14	0.248411	7.78334e-06	8.82097e-05	12	M6PR
ENSG00000157978	905.358	0.867257	7.83385e-06	8.8734e-05	1	LDLRAP1
ENSG00000105205	36.0337	1.82106	7.87343e-06	8.91339e-05	19	CLC
ENSG00000147684	875.782	0.425551	7.92507e-06	8.96698e-05	8	NDUFB9
ENSG00000124813	292.439	-0.762885	7.94669e-06	8.98657e-05	6	RUNX2
ENSG00000204580	46.8626	-1.38056	8.06347e-06	9.11369e-05	6	DDR1
ENSG00000112303	10.4174	1.85848	8.07282e-06	9.11931e-05	6	VNN2
ENSG00000147324	1485.7	0.642609	8.12066e-06	9.16839e-05	8	MFHAS1
ENSG00000105519	107.126	-0.7192	8.23782e-06	9.29156e-05	19	CAPS
ENSG00000108439	970.027	0.354977	8.23867e-06	9.29156e-05	17	PNPO
ENSG00000105928	107.428	2.29209	8.34577e-06	9.40726e-05	7	DFNA5
ENSG00000050820	187.292	2.41887	8.36581e-06	9.42475e-05	16	BCAR1
ENSG00000142599	3581.05	-0.42288	8.404e-06	9.46266e-05	1	RERE
ENSG00000260766	12.4738	-0.998555	8.44722e-06	9.5062e-05	1	RP11-226L15.5
ENSG00000197102	11933.7	-0.418164	8.45813e-06	9.51335e-05	14	DYNC1H1
ENSG00000117643	3009.83	-0.909737	8.49362e-06	9.54812e-05	1	MAN1C1
ENSG00000124491	38442.4	-1.32119	8.52602e-06	9.57937e-05	6	F13A1
ENSG00000109472	4.21047	2.89678	8.54741e-06	9.59824e-05	4	CPE
ENSG00000143390	1835.2	-0.37576	8.57841e-06	9.62786e-05	1	RFX5
ENSG00000198799	369.998	-0.441522	8.58342e-06	9.62829e-05	1	LRIG2
ENSG00000145979	129.425	0.509468	8.60034e-06	9.64209e-05	6	TBC1D7
ENSG00000088826	407.368	1.11178	8.61077e-06	9.6486e-05	20	SMOX
ENSG00000100167	128.038	1.15258	8.62509e-06	9.65946e-05	22	SEPT3
ENSG00000169991	555.32	0.609143	8.65984e-06	9.69316e-05	1	IFFO2
ENSG00000065882	3672.51	0.620633	8.67433e-06	9.70418e-05	4	TBC1D1
ENSG00000196923	2830.18	0.982976	8.71385e-06	9.74315e-05	5	PDLIM7
ENSG00000186469	187.606	-0.588495	8.76965e-06	9.8003e-05	14	GNG2
ENSG00000143369	1705.69	1.40533	8.83538e-06	9.86846e-05	1	ECM1
ENSG00000010295	991.548	-0.452787	8.89697e-06	9.93194e-05	12	IFFO1
ENSG00000131374	3533.82	-0.350816	8.94217e-06	9.97438e-05	3	TBC1D5
ENSG00000150403	1624.8	0.27352	8.94456e-06	9.97438e-05	13	TMCO3
ENSG00000171794	9.93834	-1.69825	8.98689e-06	0.000100162	10	UTF1
ENSG00000110799	54.6932	1.37793	9.03204e-06	0.000100558	12	VWF
ENSG00000177076	42.0405	-0.850009	9.03029e-06	0.000100558	9	ACER2
ENSG00000107968	475.924	-0.931809	9.047e-06	0.000100671	10	MAP3K8
ENSG00000143882	3.23934	2.78426	9.09362e-06	0.000101136	2	ATP6V1C2
ENSG00000007968	8.96273	-1.65303	9.09885e-06	0.00010114	1	E2F2
ENSG00000115170	677.856	0.383965	9.15289e-06	0.000101686	2	ACVR1
ENSG00000074800	24934.5	0.325939	9.20726e-06	0.000102236	1	ENO1
ENSG00000186834	1320.99	-0.432826	9.21289e-06	0.000102244	17	HEXIM1
ENSG00000128965	24.5606	1.41696	9.23087e-06	0.000102335	15	CHAC1
ENSG00000135365	717.551	-0.35762	9.22729e-06	0.000102335	11	PHF21A
ENSG00000124181	273.452	0.694488	9.31672e-06	0.000103231	20	PLCG1
ENSG00000137726	57.4983	1.45515	9.4166e-06	0.000104267	11	FXYD6
ENSG00000237181	163.225	0.59011	9.42015e-06	0.000104267	7	AC147651.4
ENSG00000177045	72.7709	-1.16389	9.47905e-06	0.000104863	19	SIX5
ENSG00000111110	136.129	0.525706	9.50481e-06	0.000105092	12	PPM1H
ENSG00000106526	8.23252	1.97288	9.67462e-06	0.000106913	7	ACTR3C
ENSG00000246145	8.68613	-1.77074	9.69796e-06	0.000107114	8	RRS1-AS1
ENSG00000176438	1322.79	-0.581523	9.75724e-06	0.000107712	14	SYNE3
ENSG00000149311	2065.28	-0.680133	9.774e-06	0.00010784	11	ATM
ENSG00000143162	9159.29	0.467689	9.79973e-06	0.000108067	1	CREG1
ENSG00000145014	126.131	-0.637989	9.83057e-06	0.000108349	3	TMEM44
ENSG00000119403	627.344	-0.37899	9.99128e-06	0.000110062	9	PHF19
ENSG00000065911	2686.01	0.536779	1.00035e-05	0.000110139	2	MTHFD2
ENSG00000090659	19641.3	-0.55658	1.00095e-05	0.000110146	19	CD209
ENSG00000128829	1209.83	-0.466389	1.00299e-05	0.000110313	15	EIF2AK4
ENSG00000141505	21.6404	-1.65456	1.01298e-05	0.000111353	17	ASGR1
ENSG00000167112	444.513	0.347529	1.01425e-05	0.000111434	9	TRUB2
ENSG00000109861	28357.3	-0.901938	1.01978e-05	0.000111983	11	CTSC
ENSG00000142583	11.9397	2.41655	1.02801e-05	0.000112827	1	SLC2A5
ENSG00000114745	1140.83	-0.269916	1.05478e-05	0.000115704	3	GORASP1
ENSG00000139725	4012.53	0.941662	1.05762e-05	0.000115955	12	RHOF
ENSG00000166265	49.7851	1.7461	1.0602e-05	0.000116177	21	CYYR1
ENSG00000110002	535.376	0.833664	1.06714e-05	0.000116875	11	VWA5A
ENSG00000131203	54.1783	1.54478	1.08277e-05	0.000118525	8	IDO1
ENSG00000212978	136.274	0.498971	1.08925e-05	0.000119172	2	AC016747.3
ENSG00000196872	23.9612	-1.29658	1.09232e-05	0.000119445	2	KIAA1211L
ENSG00000275056	5.50312	-2.05416	1.09458e-05	0.000119629	16	RP11-127I20.8
ENSG00000143153	2129.21	0.770712	1.09594e-05	0.000119715	1	ATP1B1
ENSG00000224995	1.33167	5.03043	1.11169e-05	0.000121372	6	LINC01526
ENSG00000085511	648.691	-0.376025	1.11449e-05	0.000121614	6	MAP3K4
ENSG00000071537	4597.1	0.500984	1.12139e-05	0.000122303	14	SEL1L
ENSG00000135476	76.6438	-0.731412	1.1284e-05	0.000123004	12	ESPL1
ENSG00000158163	85.2251	-0.532649	1.13575e-05	0.00012374	3	DZIP1L
ENSG00000154889	296.729	-0.467472	1.14457e-05	0.000124571	18	MPPE1
ENSG00000279738	70.4858	-0.531836	1.14407e-05	0.000124571	22	RP5-1014D13.2
ENSG00000115649	1971.45	-0.517312	1.15349e-05	0.000125476	2	CNPPD1
ENSG00000130299	231.756	-0.688171	1.15616e-05	0.000125683	19	GTPBP3
ENSG00000260912	30.4777	-0.93077	1.1566e-05	0.000125683	9	RP11-363E7.4
ENSG00000260977	2.5304	-2.26177	1.1574e-05	0.000125705	2	RP11-333I13.1
ENSG00000250645	10.0164	-1.17245	1.15958e-05	0.000125875	5	CTD-2228K2.1
ENSG00000065665	62.5459	-0.836002	1.16842e-05	0.000126733	10	SEC61A2
ENSG00000235472	166.272	0.576452	1.16869e-05	0.000126733	13	EIF4A1P7
ENSG00000137959	413.346	5.08966	1.17766e-05	0.000127639	1	IFI44L
ENSG00000141452	614.665	0.234496	1.18039e-05	0.000127868	18	C18orf8
ENSG00000240184	53.7507	2.58583	1.18711e-05	0.000128529	5	PCDHGC3
ENSG00000104341	52.6427	0.841808	1.19147e-05	0.000128934	8	LAPTM4B
ENSG00000196757	181.291	-0.651415	1.19359e-05	0.000129097	19	ZNF700
ENSG00000006459	2759.76	-0.664311	1.19548e-05	0.000129168	7	KDM7A
ENSG00000147133	843.432	-0.507354	1.19506e-05	0.000129168	X	TAF1
ENSG00000104951	1581.32	1.07546	1.19758e-05	0.000129328	19	IL4I1
ENSG00000168003	4232.19	0.691234	1.2081e-05	0.000130396	11	SLC3A2
ENSG00000129538	1366.1	-2.11698	1.20914e-05	0.00013044	14	RNASE1
ENSG00000213430	148.132	0.510997	1.21617e-05	0.000131131	5	HSPD1P1
ENSG00000108784	861.795	0.596328	1.22727e-05	0.00013226	17	NAGLU
ENSG00000148219	184.734	2.18227	1.22929e-05	0.000132409	9	ASTN2
ENSG00000229754	6701.66	-0.865928	1.2311e-05	0.000132535	2	CXCR2P1
ENSG00000163545	177.214	0.943984	1.23239e-05	0.000132606	1	NUAK2
ENSG00000105321	238.097	-0.537478	1.23456e-05	0.000132771	19	CCDC9
ENSG00000182149	2299.01	-0.188428	1.24498e-05	0.000133754	16	IST1
ENSG00000259005	6.81559	1.80219	1.24493e-05	0.000133754	14	RP3-449M8.6
ENSG00000020922	465.526	-0.56116	1.25508e-05	0.000134769	11	MRE11A
ENSG00000234636	26.8937	-0.958611	1.25827e-05	0.000135042	X	MED14OS
ENSG00000152990	7.20782	2.15014	1.26494e-05	0.000135688	4	GPR125
ENSG00000140853	958.488	0.612746	1.27174e-05	0.000136348	16	NLRC5
ENSG00000167515	536.4	0.43344	1.2767e-05	0.000136808	16	TRAPPC2L
ENSG00000205358	6.68324	3.76198	1.2833e-05	0.000137445	16	MT1H
ENSG00000000938	8502.39	0.601152	1.30784e-05	0.000140002	1	FGR
ENSG00000131873	920.247	0.321209	1.31264e-05	0.000140443	15	CHSY1
ENSG00000128973	789.286	0.480687	1.31875e-05	0.000141025	15	CLN6
ENSG00000176809	39.5546	0.70616	1.32464e-05	0.000141582	17	LRRC37A3
ENSG00000271646	33.2836	-0.575249	1.32727e-05	0.000141791	4	RP11-326I11.3
ENSG00000171227	29.9898	-2.22615	1.32866e-05	0.000141866	2	TMEM37
ENSG00000137871	349.673	-0.530591	1.32965e-05	0.0001419	15	ZNF280D
ENSG00000106025	7.61843	2.54769	1.33895e-05	0.000142819	7	TSPAN12
ENSG00000273143	1.73772	3.73821	1.34096e-05	0.00014296	10	RP11-525A16.4
ENSG00000250995	13.0732	-1.23088	1.34691e-05	0.000143522	X	RP13-128O4.3
ENSG00000175697	7.43581	1.98067	1.35382e-05	0.000144184	3	GPR156
ENSG00000119227	172.455	-0.767224	1.35556e-05	0.000144295	3	PIGZ
ENSG00000158050	1034.96	1.0199	1.35861e-05	0.000144547	2	DUSP2
ENSG00000078081	3639.45	1.57488	1.35967e-05	0.000144585	3	LAMP3
ENSG00000231167	1223.27	0.317906	1.36074e-05	0.000144626	7	YBX1P2
ENSG00000064393	4843.55	1.07374	1.37075e-05	0.000145615	7	HIPK2
ENSG00000104381	67.2524	0.655942	1.37319e-05	0.000145801	8	GDAP1
ENSG00000142655	316.247	0.618586	1.37513e-05	0.000145931	1	PEX14
ENSG00000198563	1551.81	-0.57483	1.37753e-05	0.000146112	6	DDX39B
ENSG00000261997	22.5423	-1.20618	1.37932e-05	0.000146227	16	RP11-212I21.4
ENSG00000176533	417.226	-0.569375	1.39754e-05	0.000148008	19	GNG7
ENSG00000240230	287.95	-0.421228	1.39692e-05	0.000148008	7	COX19
ENSG00000120051	3.63613	2.10787	1.39853e-05	0.000148039	10	CFAP58
ENSG00000100380	2354.61	0.271205	1.42282e-05	0.000150473	22	ST13
ENSG00000144730	1.71822	2.95803	1.42298e-05	0.000150473	3	IL17RD
ENSG00000152503	444.406	-0.528039	1.42909e-05	0.000151043	5	TRIM36
ENSG00000115756	3005.41	0.698188	1.43089e-05	0.000151157	2	HPCAL1
ENSG00000137404	309.495	-0.601963	1.43244e-05	0.000151244	6	NRM
ENSG00000176170	962.834	1.42142	1.43853e-05	0.00015181	17	SPHK1
ENSG00000185220	132.046	-0.402421	1.44852e-05	0.000152787	1	PGBD2
ENSG00000066697	618.091	0.829554	1.45731e-05	0.000153637	9	MSANTD3
ENSG00000125912	2341.42	0.676432	1.46505e-05	0.000154374	19	NCLN
ENSG00000259379	18.266	1.94224	1.46715e-05	0.000154517	15	RP11-925D8.5
ENSG00000197982	1166.32	0.911082	1.48177e-05	0.000155978	1	C1orf122
ENSG00000188886	7.32777	2.24641	1.48721e-05	0.000156472	2	ASTL
ENSG00000196323	663.813	-0.528644	1.50174e-05	0.000157922	11	ZBTB44
ENSG00000279089	30.5764	-0.957375	1.5031e-05	0.000157985	17	RP11-481C4.2
ENSG00000154736	38.6691	-1.13038	1.50894e-05	0.000158438	21	ADAMTS5
ENSG00000183087	3197.45	-0.425582	1.50874e-05	0.000158438	13	GAS6
ENSG00000160932	3619.46	1.64531	1.523e-05	0.000159835	8	LY6E
ENSG00000258366	57.3156	-0.555704	1.52856e-05	0.000160337	20	RTEL1
ENSG00000227051	8.57073	-3.43978	1.53139e-05	0.000160553	14	C14orf132
ENSG00000074855	437.894	-0.557458	1.54422e-05	0.000161817	19	ANO8
ENSG00000126070	751.875	-0.471628	1.54788e-05	0.00016212	1	AGO3
ENSG00000101003	67.9546	0.694322	1.55751e-05	0.000163046	20	GINS1
ENSG00000129562	1365.8	0.435171	1.57584e-05	0.000164882	14	DAD1
ENSG00000128872	80.2762	-1.44953	1.57721e-05	0.000164943	15	TMOD2
ENSG00000029364	2303.9	0.388573	1.57937e-05	0.000165086	14	SLC39A9
ENSG00000139631	143.829	-0.769545	1.58481e-05	0.000165571	12	CSAD
ENSG00000204514	108.242	-0.442654	1.59021e-05	0.000166052	19	ZNF814
ENSG00000163659	1260.71	-0.680547	1.59915e-05	0.000166902	3	TIPARP
ENSG00000203709	31.652	-1.26766	1.60676e-05	0.000167612	1	C1orf132
[truncated: 3,776 more rows]

## Sheet: Stimulation_moDC
	baseMean	log2FoldChange	pvalue	padj	chromosome_name	external_gene_name
ENSG00000134326	8491.17	6.26537	1.3411e-77	2.64063e-73	2	CMPK2
ENSG00000135114	16974.1	7.64415	5.27555e-73	5.19378e-69	12	OASL
ENSG00000152778	1911.56	3.40485	4.83984e-70	3.17655e-66	10	IFIT5
ENSG00000105939	17890.3	0.0607444	7.81211e-69	3.84551e-65	7	ZC3HAV1
ENSG00000163840	10246.3	3.206	3.18717e-67	1.25511e-63	3	DTX3L
ENSG00000055332	8034.55	3.19317	5.09095e-67	1.67068e-63	2	EIF2AK2
ENSG00000169871	2909.65	1.71511	1.46333e-65	4.11614e-62	7	TRIM56
ENSG00000130589	14999.6	4.04697	2.82343e-62	6.94916e-59	20	HELZ2
ENSG00000132530	7121.75	3.78083	1.10911e-59	2.4265e-56	17	XAF1
ENSG00000157601	32692.3	6.7759	3.67693e-57	7.23988e-54	21	MX1
ENSG00000119922	60504.1	8.57561	1.04819e-56	1.87625e-53	10	IFIT2
ENSG00000119917	42831.4	7.71516	1.41269e-55	2.31799e-52	10	IFIT3
ENSG00000221963	9812.66	2.54813	2.72198e-55	4.12275e-52	22	APOL6
ENSG00000138642	2520.98	4.70796	3.82949e-55	5.3859e-52	4	HERC6
ENSG00000138496	6767.8	4.0584	1.80664e-54	2.37151e-51	3	PARP9
ENSG00000107201	16606.3	4.36342	1.64022e-53	2.0185e-50	9	DDX58
ENSG00000173193	20488.4	3.17288	4.52017e-53	5.23542e-50	3	PARP14
ENSG00000184979	1702.24	6.97325	6.04186e-52	6.60912e-49	22	USP18
ENSG00000131979	4001.67	5.95344	7.88131e-50	8.16752e-47	14	GCH1
ENSG00000106346	623.879	0.963308	2.62098e-49	2.58035e-46	7	USP42
ENSG00000115267	12158.6	4.16936	5.6488e-49	5.29643e-46	2	IFIH1
ENSG00000163568	443.24	5.73904	1.45763e-48	1.30458e-45	1	AIM2
ENSG00000137628	2641.18	3.35653	2.48499e-47	2.12737e-44	4	DDX60
ENSG00000111335	23995	5.63602	3.20393e-47	2.62855e-44	12	OAS2
ENSG00000128335	3142.48	2.44057	7.43494e-47	5.85576e-44	22	APOL2
ENSG00000183486	14357.5	5.5818	1.16815e-46	8.84647e-44	21	MX2
ENSG00000243649	854.444	5.96751	5.15169e-45	3.75692e-42	6	CFB
ENSG00000089692	1868.55	9.73593	5.3888e-43	3.78948e-40	12	LAG3
ENSG00000154451	10913.7	5.15615	2.43638e-42	1.65422e-39	1	GBP5
[truncated: 7,738 more rows]

## Sheet: Stimulation_CXCL4-moDC
	baseMean	log2FoldChange	pvalue	padj	chromosome_name	external_gene_name
[truncated: 8,949 more rows]

[truncated: 1 more sheets: Stimulation_CXCL4-moDC_vs_moDC]
