# Supplementary material for: CXCL4 Links Inflammation and Fibrosis by Reprogramming Monocyte-Derived Dendritic Cells in vitro
Source: Front Immunol. 2020 Sep 17;11:2149. doi: 10.3389/fimmu.2020.02149 (PMC7527415; doi:10.3389/fimmu.2020.02149)
Supplement: Supplementary file 5 [file Table_4.XLSX]

## Sheet: Differentiation
gene	Region	p(moDC)	p.adj(moDC)	delta_beta(moDC)	p(CXCL4-moDC)	p.adj(CXCL4-moDC)	delta_beta(CXCL4-moDC)	p(CXCL4-moDC vs moDC)	p.adj(CXCL4-moDC vs moDC)	delta_beta(CXCL4-moDC vs moDC)	geneName
ENSG00000151726	1stExon	1.74855e-05	0.00152027	-0.0697252	5.61547e-08	1.55319e-05	-0.156026	3.13253e-11	4.06355e-06	-0.086301	ACSL1
ENSG00000255968	TSS200	0.000188429	0.0103354	-0.106426	6.60387e-08	1.7099e-05	-0.300831	1.42766e-10	8.85071e-06	-0.194405	RP11-513G19.1
ENSG00000261040	TSS1500	8.09469e-10	1.40007e-06	-0.203297	3.83749e-06	0.000406701	-0.0956117	2.04686e-10	8.85071e-06	0.107686	WFDC21P
ENSG00000262362	TSS1500	1.75031e-08	8.4406e-06	-0.130426	4.27516e-10	7.29708e-07	-0.236701	3.08957e-10	9.45384e-06	-0.106275	LA16c-380H5.2
ENSG00000231435	TSS1500	4.06017e-10	9.7535e-07	-0.412492	8.21378e-10	9.4292e-07	-0.310508	3.95491e-10	9.45384e-06	0.101985	AC011747.3
ENSG00000143384	3'UTR	3.73914e-05	0.00284317	-0.123733	3.09617e-07	5.52459e-05	-0.203804	4.5192e-10	9.45384e-06	-0.080071	MCL1
ENSG00000117090	3'UTR	1.83782e-08	8.61695e-06	-0.193641	6.51754e-05	0.00406667	-0.0941607	5.10148e-10	9.45384e-06	0.0994807	SLAMF1
ENSG00000232043	3'UTR	0.0172165	0.177601	-0.0336727	0.000270286	0.0126805	-0.0641781	6.6291e-10	1.06432e-05	-0.0305053	RP4-530I15.9
ENSG00000188674	TSS200	8.69116e-06	0.000873974	-0.0831058	0.0638723	0.345038	-0.0121609	8.10922e-10	1.06432e-05	0.0709449	C2orf80
ENSG00000221025	TSS200	1.66919e-08	8.14018e-06	-0.227763	5.7728e-10	8.7076e-07	-0.35608	8.69213e-10	1.06432e-05	-0.128316	MIR1250
ENSG00000167850	TSS1500	1.02212e-08	6.04172e-06	-0.140647	5.94675e-07	9.16174e-05	-0.06882	9.02513e-10	1.06432e-05	0.071827	CD300C
ENSG00000186198	TSS1500	0.000642204	0.0268156	-0.0899149	5.94806e-06	0.000580142	-0.247787	1.10556e-09	1.19511e-05	-0.157872	SLC51B
ENSG00000167676	3'UTR	0.000150402	0.00864816	-0.0632065	9.85453e-08	2.26656e-05	-0.148982	1.59001e-09	1.5866e-05	-0.0857758	PLIN4
ENSG00000163687	TSS200	1.71157e-09	2.13487e-06	-0.201385	2.53648e-07	4.73037e-05	-0.0938111	2.15367e-09	1.99554e-05	0.107574	DNASE1L3
ENSG00000132471	3'UTR	2.21341e-08	9.70021e-06	-0.328012	1.84806e-07	3.69957e-05	-0.12881	2.30886e-09	1.99671e-05	0.199202	WBP2
ENSG00000120889	TSS1500	3.29436e-08	1.26379e-05	-0.101878	3.61103e-07	6.12323e-05	-0.0661236	3.15354e-09	2.55675e-05	0.0357548	TNFRSF10B
ENSG00000223907	TSS200	5.86184e-08	1.91061e-05	-0.235502	1.23684e-10	3.73127e-07	-0.453074	3.56642e-09	2.6996e-05	-0.217572	LINC01226
ENSG00000181374	TSS1500	4.53853e-09	3.63421e-06	-0.193838	3.52285e-05	0.00246754	-0.0612983	3.74595e-09	2.6996e-05	0.13254	CCL13
ENSG00000135912	3'UTR	3.40019e-11	2.59457e-07	-0.515664	1.36148e-09	1.26151e-06	-0.386877	4.50269e-09	2.74947e-05	0.128787	TTLL4
ENSG00000152229	3'UTR	1.17952e-07	3.19433e-05	-0.0803004	1.96479e-08	7.38766e-06	-0.0619434	4.59888e-09	2.74947e-05	0.018357	PSTPIP2
ENSG00000232810	TSS1500	2.99759e-09	2.89693e-06	-0.19011	2.9214e-05	0.00212426	-0.0820441	4.75589e-09	2.74947e-05	0.108066	TNF
ENSG00000130766	3'UTR	3.86748e-11	2.68896e-07	-0.761813	3.2827e-08	1.04478e-05	-0.526965	4.85863e-09	2.74947e-05	0.234849	SESN2
ENSG00000141456	ExonBnd	1.81734e-08	8.61695e-06	-0.242546	2.64432e-07	4.87251e-05	-0.0836285	4.87492e-09	2.74947e-05	0.158917	PELP1
ENSG00000258975	3'UTR	1.39294e-07	3.62839e-05	-0.119593	5.26789e-06	0.000524851	-0.0742255	5.93718e-09	3.20907e-05	0.0453676	RP11-753D20.1
ENSG00000196497	ExonBnd	1.78738e-06	0.000257558	-0.080793	4.24582e-05	0.0028701	-0.0452438	7.31366e-09	3.47776e-05	0.0355492	IPO4
ENSG00000118412	5'UTR	2.28492e-08	9.94639e-06	-0.0994416	2.10542e-06	0.000247838	-0.0509136	7.70987e-09	3.47776e-05	0.048528	CASP8AP2
ENSG00000003400	ExonBnd	5.24e-11	3.02157e-07	-0.444801	1.10157e-09	1.14317e-06	-0.283251	7.77156e-09	3.47776e-05	0.161549	CASP10
ENSG00000181374	1stExon	1.08693e-08	6.23881e-06	-0.443082	6.66101e-06	0.000639107	-0.218633	7.77477e-09	3.47776e-05	0.224449	CCL13
ENSG00000181374	5'UTR	1.08693e-08	6.23881e-06	-0.443082	6.66101e-06	0.000639107	-0.218633	7.77477e-09	3.47776e-05	0.224449	CCL13
ENSG00000199630	TSS1500	2.98779e-10	8.24636e-07	-0.377205	5.09868e-07	8.02677e-05	-0.197979	8.42309e-09	3.64217e-05	0.179226	Y_RNA
ENSG00000181374	TSS200	1.06855e-10	4.95049e-07	-0.644422	6.81786e-08	1.7495e-05	-0.406451	9.14756e-09	3.82784e-05	0.237971	CCL13
ENSG00000255968	5'UTR	1.87735e-05	0.00160853	-0.0618486	3.13077e-07	5.56338e-05	-0.0885922	1.00183e-08	4.0612e-05	-0.0267436	RP11-513G19.1
ENSG00000185669	TSS1500	1.43062e-07	3.69683e-05	-0.227846	1.27383e-09	1.22402e-06	-0.334853	1.15233e-08	4.49012e-05	-0.107007	SNAI3
ENSG00000196917	5'UTR	9.34808e-09	5.77448e-06	-0.193035	4.74283e-08	1.34922e-05	-0.0836645	1.23381e-08	4.49012e-05	0.10937	HCAR1
ENSG00000212338	TSS1500	8.47502e-07	0.000145614	-0.194928	0.000471412	0.0197392	-0.108033	1.31829e-08	4.49012e-05	0.0868947	SNORA67
ENSG00000065526	1stExon	1.40925e-10	5.71281e-07	-0.211113	1.0963e-09	1.14317e-06	-0.155434	1.32664e-08	4.49012e-05	0.0556796	SPEN
ENSG00000129493	1stExon	1.0669e-07	2.95725e-05	-0.095128	0.000539298	0.0220133	-0.0444223	1.33837e-08	4.49012e-05	0.0507057	HEATR5A
ENSG00000188674	5'UTR	1.02534e-05	0.000994365	-0.0519741	0.185077	0.486956	-0.0149152	1.34814e-08	4.49012e-05	0.037059	C2orf80
ENSG00000214756	3'UTR	3.76853e-07	7.78436e-05	-0.167962	0.000239804	0.0114788	-0.0764742	1.3614e-08	4.49012e-05	0.0914873	METTL12
ENSG00000157551	1stExon	5.09963e-07	9.90108e-05	-0.0730764	0.000781724	0.0291396	-0.0335007	1.38455e-08	4.49012e-05	0.0395757	KCNJ15
ENSG00000262678	TSS1500	1.34732e-05	0.00123255	-0.0965776	0.00648167	0.125663	-0.0352321	1.62343e-08	5.09994e-05	0.0613455	RP5-1050D4.4
ENSG00000115956	TSS1500	0.000132572	0.00786706	-0.0665509	6.77262e-06	0.000646469	-0.114463	1.65122e-08	5.09994e-05	-0.0479118	PLEK
ENSG00000102962	1stExon	0.00276706	0.0727352	-0.0757088	1.16474e-05	0.00100727	-0.34746	1.70679e-08	5.14898e-05	-0.271752	CCL22
ENSG00000232056	TSS200	2.06343e-06	0.000285363	-0.392265	4.49021e-05	0.003004	-0.222543	1.87662e-08	5.53265e-05	0.169722	AC092687.4
ENSG00000159128	3'UTR	1.16623e-06	0.000185626	-0.0705915	1.13029e-08	5.1506e-06	-0.0883374	2.26524e-08	6.52998e-05	-0.0177459	IFNGR2
ENSG00000260917	5'UTR	1.49707e-05	0.0013436	-0.079609	0.000941736	0.033716	-0.0387188	2.61177e-08	7.32037e-05	0.0408902	RP11-57H14.4
ENSG00000261040	TSS200	1.12857e-08	6.33765e-06	-0.403887	1.33645e-07	2.84673e-05	-0.243113	2.65229e-08	7.32037e-05	0.160774	WFDC21P
ENSG00000142002	5'UTR	5.17991e-09	4.02361e-06	-0.365827	5.88065e-07	9.07068e-05	-0.178067	2.74669e-08	7.32745e-05	0.187761	DPP9
ENSG00000156011	5'UTR	0.000425619	0.0196436	-0.025476	0.00778277	0.139927	-0.0110945	2.80522e-08	7.32745e-05	0.0143815	PSD3
ENSG00000203527	TSS1500	3.64645e-05	0.00278576	-0.0592018	2.07803e-06	0.000245578	-0.122539	2.88584e-08	7.32745e-05	-0.0633369	Z99756.1
ENSG00000196917	1stExon	7.43766e-09	4.9478e-06	-0.15879	2.14718e-08	7.80208e-06	-0.0670707	2.89301e-08	7.32745e-05	0.0917192	HCAR1
ENSG00000211678	TSS1500	4.98863e-08	1.71061e-05	-0.222171	9.31755e-06	0.000837037	-0.135807	2.93728e-08	7.32745e-05	0.0863645	IGLJ3
ENSG00000100292	3'UTR	7.70828e-11	3.84587e-07	-0.495442	4.52464e-09	2.81778e-06	-0.33929	3.19252e-08	7.75093e-05	0.156152	HMOX1
ENSG00000129493	ExonBnd	1.07085e-11	1.69504e-07	-0.637599	1.00033e-09	1.08136e-06	-0.523043	3.22654e-08	7.75093e-05	0.114555	HEATR5A
ENSG00000125912	ExonBnd	0.678808	0.785367	-0.00337262	0.0104126	0.163666	-0.0266586	3.36546e-08	7.82321e-05	-0.023286	NCLN
ENSG00000200360	TSS1500	1.05237e-09	1.68537e-06	-0.635643	3.65585e-08	1.12914e-05	-0.323867	3.41147e-08	7.82321e-05	0.311776	RNU6-792P
ENSG00000159763	TSS200	2.24528e-07	5.20106e-05	-0.459626	7.91858e-06	0.000737935	-0.227963	3.43755e-08	7.82321e-05	0.231663	PIP
ENSG00000212568	TSS1500	1.84971e-10	6.36332e-07	-0.826809	1.46424e-07	3.06255e-05	-0.50735	3.5968e-08	8.04449e-05	0.319459	RNU6-1254P
ENSG00000100813	ExonBnd	1.91414e-06	0.000269311	-0.206448	3.08189e-08	1.00197e-05	-0.391988	3.9419e-08	8.66691e-05	-0.185541	ACIN1
ENSG00000121594	TSS1500	1.82101e-08	8.61695e-06	-0.116956	0.000309876	0.014164	-0.0533264	4.04754e-08	8.75084e-05	0.0636295	CD80
ENSG00000204231	3'UTR	2.08088e-06	0.00028747	-0.0441088	3.01558e-08	9.90338e-06	-0.063523	4.20905e-08	8.95086e-05	-0.0194142	RXRB
ENSG00000134369	TSS1500	0.00394475	0.0894297	-0.0226588	0.482583	0.699985	-0.00468492	4.60272e-08	9.63015e-05	0.0179739	NAV1
ENSG00000114554	TSS200	9.47284e-07	0.000160153	-0.0232833	0.398288	0.646783	-0.001413	4.86087e-08	9.9599e-05	0.0218703	PLXNA1
ENSG00000112599	TSS1500	6.97538e-09	4.73745e-06	-0.299391	1.14721e-06	0.000153896	-0.117627	4.91388e-08	9.9599e-05	0.181764	GUCA1B
ENSG00000178202	3'UTR	9.01576e-08	2.62816e-05	-0.191109	7.77062e-07	0.000112753	-0.104353	5.04598e-08	0.000100703	0.0867558	KDELC2
ENSG00000130475	ExonBnd	2.17037e-06	0.000295117	-0.08952	1.89132e-07	3.75717e-05	-0.221026	5.2469e-08	0.000103126	-0.131506	FCHO1
ENSG00000211858	TSS1500	2.48611e-11	2.32978e-07	-0.272473	1.21e-06	0.000160822	-0.136207	5.5344e-08	0.00010458	0.136265	TRAJ31
ENSG00000065526	TSS200	6.82897e-10	1.28386e-06	-0.14862	1.87679e-09	1.56063e-06	-0.11135	5.57285e-08	0.00010458	0.0372703	SPEN
ENSG00000132514	TSS200	1.06254e-07	2.95148e-05	-0.124925	0.087029	0.381466	-0.0164804	5.646e-08	0.00010458	0.108445	CLEC10A
ENSG00000203395	3'UTR	0.000184772	0.0101865	-0.034532	1.69173e-05	0.00136157	-0.0590598	5.70359e-08	0.00010458	-0.0245277	AC015969.3
ENSG00000164935	5'UTR	3.16243e-05	0.00248155	-0.0470539	1.47843e-07	3.07838e-05	-0.0749361	5.73807e-08	0.00010458	-0.0278822	DCSTAMP
ENSG00000201499	TSS1500	3.29805e-06	0.000410582	-0.203295	5.00328e-06	0.00050469	-0.147679	5.84385e-08	0.00010458	0.0556159	RNU6-312P
ENSG00000221598	TSS1500	0.000145948	0.00845956	-0.0706456	9.10757e-06	0.000821588	-0.169495	6.06602e-08	0.00010458	-0.0988497	MIR1249
ENSG00000260657	3'UTR	0.305763	0.516114	-0.0084197	0.00145566	0.0462252	-0.0389231	6.09249e-08	0.00010458	-0.0305034	RP11-315D16.4
ENSG00000131238	ExonBnd	3.79552e-09	3.2861e-06	-0.695759	2.97983e-09	2.14106e-06	-0.541713	6.11169e-08	0.00010458	0.154046	PPT1
ENSG00000132514	ExonBnd	1.0148e-07	2.86176e-05	-0.242257	0.170276	0.47251	-0.0268197	6.12705e-08	0.00010458	0.215438	CLEC10A
ENSG00000168453	TSS200	2.68208e-08	1.09755e-05	-0.0979177	5.03206e-06	0.000506805	-0.0412891	6.24239e-08	0.000105018	0.0566286	HR
ENSG00000213654	3'UTR	5.52689e-06	0.000614356	-0.113117	0.000354584	0.015774	-0.049717	6.38965e-08	0.000105018	0.0633996	GPSM3
ENSG00000136689	1stExon	0.00766939	0.125458	-0.0286895	2.04119e-05	0.00159222	-0.0805778	6.52612e-08	0.000105018	-0.0518883	IL1RN
ENSG00000262020	TSS1500	3.5974e-07	7.49051e-05	-0.0990226	7.18456e-09	3.75802e-06	-0.146563	6.5731e-08	0.000105018	-0.0475401	RP11-66H6.3
ENSG00000198471	TSS1500	4.70503e-05	0.00343661	-0.0841632	0.000510287	0.0211081	-0.0314646	6.6157e-08	0.000105018	0.0526986	RTP2
ENSG00000172965	3'UTR	2.0885e-09	2.27666e-06	-0.101709	7.3421e-08	1.81069e-05	-0.0694548	6.63846e-08	0.000105018	0.032254	MIR4435-1HG
ENSG00000132514	1stExon	1.94033e-07	4.60791e-05	-0.222742	3.21852e-06	0.000351439	-0.0954766	6.93803e-08	0.000107359	0.127265	CLEC10A
ENSG00000169919	ExonBnd	2.84479e-06	0.000366463	-0.0686232	1.05967e-09	1.11912e-06	-0.111168	6.95194e-08	0.000107359	-0.042545	GUSB
ENSG00000121807	3'UTR	0.00265663	0.070764	-0.027535	0.765682	0.865156	0.00126266	7.14388e-08	0.000109025	0.0287977	CCR2
ENSG00000172243	ExonBnd	7.23923e-10	1.30428e-06	-0.394072	0.000165887	0.00852576	-0.141801	7.54913e-08	0.000112314	0.252271	CLEC7A
ENSG00000168685	1stExon	0.000149533	0.00861794	-0.084176	0.00247727	0.0675335	-0.0488183	7.5566e-08	0.000112314	0.0353577	IL7R
ENSG00000113719	5'UTR	0.000714217	0.0290527	-0.0276975	2.54478e-05	0.00189719	-0.0411378	7.61914e-08	0.000112314	-0.0134403	ERGIC1
ENSG00000179820	3'UTR	2.05037e-07	4.79237e-05	-0.238475	6.11267e-08	1.64707e-05	-0.139839	7.82771e-08	0.000113674	0.0986363	MYADM
ENSG00000231865	TSS200	1.70257e-10	6.14168e-07	-0.409855	3.22162e-08	1.03188e-05	-0.299965	7.88664e-08	0.000113674	0.10989	SIK3-IT1
ENSG00000225762	TSS1500	2.41372e-11	2.32978e-07	-0.185868	3.35633e-07	5.81963e-05	-0.110492	7.98893e-08	0.000113883	0.0753753	LINC01389
ENSG00000149480	ExonBnd	1.3786e-08	7.21102e-06	-0.329254	1.07553e-06	0.000147171	-0.214798	8.80451e-08	0.000124145	0.114457	MTA2
ENSG00000125735	3'UTR	8.75052e-06	0.000877223	-0.269307	5.67394e-07	8.78317e-05	-0.420176	9.59191e-08	0.00013206	-0.150869	TNFSF14
ENSG00000232220	TSS200	1.097e-08	6.24317e-06	-0.414485	9.68454e-11	3.31041e-07	-0.304893	9.67708e-08	0.00013206	0.109592	AC008440.5
ENSG00000163687	5'UTR	1.97036e-06	0.000274246	-0.0654088	0.0092814	0.153833	-0.0143534	9.68412e-08	0.00013206	0.0510553	DNASE1L3
ENSG00000250917	TSS1500	7.94147e-07	0.000137908	-0.186808	0.000155666	0.00812931	-0.0929949	9.814e-08	0.00013206	0.093813	RP4-785G19.5
ENSG00000248360	TSS1500	0.524051	0.67962	0.000493482	0.000354135	0.0157648	-0.0512936	9.8749e-08	0.00013206	-0.0517871	LINC00504
ENSG00000164404	1stExon	1.34276e-07	3.526e-05	-0.144811	9.22174e-08	2.17493e-05	-0.0858034	1.05559e-07	0.000138033	0.0590074	GDF9
ENSG00000235085	5'UTR	6.18432e-07	0.000113539	-0.122028	3.25362e-06	0.000353925	-0.0574265	1.06406e-07	0.000138033	0.0646013	AC091153.4
ENSG00000260172	TSS200	1.68645e-05	0.00147825	-0.12442	0.124211	0.426429	-0.0228056	1.06408e-07	0.000138033	0.101614	LINC01413
ENSG00000106351	5'UTR	3.31163e-07	7.01941e-05	-0.0726718	0.000249085	0.0118444	-0.029834	1.09555e-07	0.000140709	0.0428378	AGFG2
ENSG00000132514	5'UTR	4.72455e-07	9.31418e-05	-0.216019	1.97505e-05	0.00154527	-0.0664042	1.14836e-07	0.000144405	0.149615	CLEC10A
ENSG00000158488	TSS1500	5.43547e-05	0.00387627	-0.0621487	0.00110261	0.0380735	-0.0372425	1.15181e-07	0.000144405	0.0249062	CD1E
ENSG00000168439	TSS200	2.20125e-06	0.00029869	-0.0510712	3.37073e-08	1.0613e-05	-0.0771669	1.15772e-07	0.000144405	-0.0260958	STIP1
ENSG00000164935	TSS200	2.59597e-08	1.07369e-05	-0.141191	1.29736e-09	1.23547e-06	-0.208927	1.17361e-07	0.000144992	-0.0677356	DCSTAMP
ENSG00000153029	TSS1500	1.12357e-05	0.00106934	-0.109109	4.27389e-09	2.7311e-06	-0.189089	1.18843e-07	0.000145437	-0.0799799	MR1
ENSG00000185739	3'UTR	1.9591e-06	0.000273297	-0.0569071	0.166218	0.468865	-0.012115	1.22866e-07	0.00014884	0.0447921	SRL
ENSG00000119686	TSS200	3.315e-08	1.26379e-05	-0.0713882	8.08333e-07	0.000116379	-0.0370745	1.24146e-07	0.00014884	0.0343137	FLVCR2
ENSG00000239099	TSS200	2.00934e-07	4.73056e-05	-0.123931	0.000362948	0.016047	-0.0617065	1.25065e-07	0.00014884	0.0622246	RNU7-23P
ENSG00000164935	1stExon	5.88636e-09	4.24214e-06	-0.168561	9.34841e-10	1.0277e-06	-0.258198	1.29222e-07	0.000151264	-0.0896375	DCSTAMP
ENSG00000151726	5'UTR	0.0698787	0.284526	-0.0131998	0.00173742	0.0526959	-0.0223823	1.29434e-07	0.000151264	-0.00918255	ACSL1
ENSG00000225030	TSS1500	7.9013e-10	1.38509e-06	-0.195891	2.74686e-09	2.02458e-06	-0.13833	1.36172e-07	0.000157498	0.0575613	RP4-784A16.3
ENSG00000230124	TSS1500	6.60442e-07	0.00011999	-0.0810443	0.000241158	0.0115181	-0.0476432	1.37385e-07	0.000157498	0.0334011	LHX4-AS1
ENSG00000088808	ExonBnd	8.17331e-08	2.4657e-05	-0.0794466	0.00147247	0.0466675	-0.0380588	1.41521e-07	0.000157498	0.0413877	PPP1R13B
ENSG00000179841	1stExon	1.65932e-05	0.00146229	0.0885553	0.024237	0.243649	0.0429189	1.4294e-07	0.000157498	-0.0456364	AKAP5
ENSG00000248677	1stExon	3.83709e-09	3.2861e-06	-0.252162	1.20915e-07	2.6573e-05	-0.161811	1.44096e-07	0.000157498	0.0903514	CTD-2044J15.1
ENSG00000136235	5'UTR	7.02238e-06	0.000741816	-0.0286318	6.51954e-08	1.70727e-05	-0.0373488	1.45036e-07	0.000157498	-0.00871707	GPNMB
ENSG00000068120	1stExon	8.25407e-06	0.000837814	-0.0660164	6.15805e-08	1.64707e-05	-0.103722	1.45293e-07	0.000157498	-0.037706	COASY
ENSG00000068120	5'UTR	8.25407e-06	0.000837814	-0.0660164	6.15805e-08	1.64707e-05	-0.103722	1.45293e-07	0.000157498	-0.037706	COASY
ENSG00000090863	5'UTR	1.68346e-05	0.00147753	-0.0446259	0.036587	0.286184	-0.0127855	1.46759e-07	0.000157498	0.0318404	GLG1
ENSG00000227630	TSS200	2.00004e-07	4.71721e-05	-0.272495	4.33149e-06	0.000449149	-0.134168	1.46991e-07	0.000157498	0.138327	LINC01132
ENSG00000138668	1stExon	5.91519e-08	1.92312e-05	-0.0445793	0.0406457	0.297081	-0.0111713	1.48124e-07	0.000157498	0.033408	HNRNPD
ENSG00000010165	ExonBnd	0.010336	0.143769	-0.0953258	0.000141796	0.00755086	-0.201624	1.52112e-07	0.000158109	-0.106298	METTL13
ENSG00000223907	5'UTR	2.25854e-08	9.86465e-06	-0.0783473	1.68143e-08	6.87345e-06	-0.141031	1.53272e-07	0.000158109	-0.0626834	LINC01226
ENSG00000252474	TSS200	2.87359e-11	2.32978e-07	-0.694295	1.34104e-10	3.76282e-07	-0.536282	1.53598e-07	0.000158109	0.158014	RNU6-539P
ENSG00000135437	1stExon	2.47911e-06	0.000326399	-0.171774	6.58826e-08	1.7099e-05	-0.246426	1.55113e-07	0.000158109	-0.074652	RDH5
ENSG00000135437	5'UTR	2.47911e-06	0.000326399	-0.171774	6.58826e-08	1.7099e-05	-0.246426	1.55113e-07	0.000158109	-0.074652	RDH5
ENSG00000133027	5'UTR	0.00503028	0.101681	-0.0180791	0.610446	0.775651	-0.00108017	1.56012e-07	0.000158109	0.0169989	PEMT
ENSG00000171161	3'UTR	1.06733e-06	0.000173503	-0.650932	3.76032e-08	1.14505e-05	-0.262425	1.58106e-07	0.000158467	0.388507	ZNF672
ENSG00000111737	3'UTR	1.75305e-07	4.26656e-05	-0.0477714	6.27419e-07	9.57523e-05	-0.028439	1.58808e-07	0.000158467	0.0193324	RAB35
ENSG00000260381	3'UTR	4.00139e-06	0.000475334	-0.179935	6.40151e-07	9.73517e-05	-0.317363	1.7222e-07	0.000170538	-0.137428	RP11-429P3.5
ENSG00000127951	3'UTR	1.5602e-05	0.00139154	-0.336292	0.00305052	0.0772582	-0.122738	1.76445e-07	0.000172361	0.213555	FGL2
ENSG00000109861	3'UTR	7.50654e-06	0.000780879	-0.0453918	0.00331736	0.081533	-0.0120217	1.79187e-07	0.000172361	0.0333702	CTSC
ENSG00000177830	TSS1500	9.21273e-08	2.66761e-05	-0.0854963	9.06672e-06	0.000818472	-0.0364871	1.79744e-07	0.000172361	0.0490092	CHID1
ENSG00000141456	5'UTR	9.58313e-07	0.000161028	-0.0824796	4.55676e-05	0.00303599	-0.0304289	1.80232e-07	0.000172361	0.0520507	PELP1
ENSG00000230838	TSS1500	0.00195616	0.0581869	-0.0513496	7.2647e-07	0.000106725	-0.123664	1.80704e-07	0.000172361	-0.0723143	AC093850.2
ENSG00000010165	1stExon	0.004407	0.0947274	-0.0308316	9.43555e-05	0.00549614	-0.0600372	1.92974e-07	0.000182721	-0.0292056	METTL13
ENSG00000135373	TSS1500	2.1046e-06	0.000289821	-0.0711904	0.000195311	0.00973336	-0.0369187	2.01489e-07	0.000189305	0.0342718	EHF
ENSG00000121933	TSS1500	5.62589e-06	0.000621632	-0.0782624	8.72364e-05	0.0051703	-0.0410138	2.04595e-07	0.000189305	0.0372485	ADORA3
ENSG00000134183	1stExon	3.57395e-05	0.00273843	-0.0794623	0.00215445	0.061763	-0.0286347	2.05765e-07	0.000189305	0.0508276	GNAT2
ENSG00000134183	5'UTR	3.57395e-05	0.00273843	-0.0794623	0.00215445	0.061763	-0.0286347	2.05765e-07	0.000189305	0.0508276	GNAT2
ENSG00000260466	TSS1500	1.97902e-06	0.000274952	-0.107941	0.000594112	0.0236916	-0.0392383	2.16657e-07	0.000197922	0.0687031	RP4-536B24.2
ENSG00000256234	3'UTR	1.02468e-06	0.000168898	-0.0634847	2.17578e-07	4.19383e-05	-0.0957739	2.2125e-07	0.000200705	-0.0322892	RP11-283G6.4
ENSG00000131873	TSS200	1.22442e-07	3.28256e-05	-0.142652	1.64735e-06	0.000205476	-0.0695431	2.28758e-07	0.000206074	0.0731092	CHSY1
ENSG00000141456	TSS200	4.14743e-07	8.43758e-05	-0.0764463	2.06857e-05	0.00160581	-0.0334362	2.4258e-07	0.000217019	0.0430101	PELP1
ENSG00000204231	ExonBnd	2.31215e-06	0.000310813	-0.0994086	3.56388e-08	1.10601e-05	-0.146391	2.67301e-07	0.000237369	-0.0469823	RXRB
ENSG00000205045	1stExon	7.2829e-11	3.77898e-07	-0.164253	2.44612e-10	5.0426e-07	-0.135478	2.6931e-07	0.000237369	0.0287747	SLFN12L
ENSG00000070718	5'UTR	4.48e-08	1.58784e-05	-0.0598009	0.00020613	0.0101787	-0.0305928	2.73048e-07	0.000237369	0.0292082	AP3M2
ENSG00000234076	3'UTR	2.01121e-10	6.36332e-07	-0.160836	2.36674e-10	5.0426e-07	-0.231352	2.7619e-07	0.000237369	-0.0705158	TPRG1-AS1
ENSG00000244345	3'UTR	1.63029e-06	0.000241419	-0.0608014	0.000685324	0.0263566	-0.0201676	2.77562e-07	0.000237369	0.0406338	RP11-654C22.2
ENSG00000166444	ExonBnd	3.66642e-06	0.000445747	-0.0923803	0.000118979	0.00660422	-0.0285798	2.78076e-07	0.000237369	0.0638004	ST5
ENSG00000204564	ExonBnd	1.63338e-05	0.00144532	-0.219012	0.000144454	0.00766407	-0.0604963	2.78136e-07	0.000237369	0.158516	C6orf136
ENSG00000171940	1stExon	2.45074e-09	2.50325e-06	-0.271707	5.08776e-08	1.43476e-05	-0.176637	2.80865e-07	0.000238131	0.0950703	ZNF217
ENSG00000159640	TSS1500	5.74494e-09	4.18695e-06	-0.0647991	4.47779e-08	1.29081e-05	-0.0416919	2.83677e-07	0.000238609	0.0231072	ACE
ENSG00000148334	ExonBnd	2.94854e-07	6.46094e-05	-0.241358	3.90119e-06	0.000412442	-0.125139	2.85107e-07	0.000238609	0.116219	PTGES2
ENSG00000204287	5'UTR	1.91923e-06	0.000269734	-0.0570823	0.00487157	0.105432	-0.0200104	2.90164e-07	0.000241285	0.0370718	HLA-DRA
ENSG00000111358	3'UTR	0.0892782	0.309966	-0.0249375	8.28818e-05	0.00496376	-0.0946964	3.03881e-07	0.000251081	-0.0697589	GTF2H3
ENSG00000121454	3'UTR	1.47264e-06	0.000222131	-0.0481335	0.000197874	0.00982049	-0.0271711	3.10578e-07	0.000253532	0.0209624	LHX4
ENSG00000158485	TSS200	2.72925e-06	0.00035356	-0.190566	0.000285449	0.0132387	-0.0870251	3.10755e-07	0.000253532	0.103541	CD1B
ENSG00000136235	TSS200	6.38758e-09	4.45486e-06	-0.0818943	3.8339e-10	6.90746e-07	-0.125356	3.23749e-07	0.000262482	-0.0434617	GPNMB
ENSG00000125735	1stExon	1.25624e-05	0.00116484	-0.204572	3.67522e-07	6.18356e-05	-0.301318	3.34023e-07	0.000267468	-0.0967461	TNFSF14
ENSG00000125735	5'UTR	1.25624e-05	0.00116484	-0.204572	3.67522e-07	6.18356e-05	-0.301318	3.34023e-07	0.000267468	-0.0967461	TNFSF14
ENSG00000163687	1stExon	9.19865e-08	2.66761e-05	-0.222293	1.96545e-05	0.00153868	-0.0456754	3.43801e-07	0.000270119	0.176617	DNASE1L3
ENSG00000104365	5'UTR	1.94304e-07	4.60791e-05	-0.0404211	1.01144e-05	0.000898036	-0.0273719	3.445e-07	0.000270119	0.0130492	IKBKB
ENSG00000138100	TSS200	0.517202	0.674683	-0.00410378	0.00135062	0.0438682	-0.0993108	3.45236e-07	0.000270119	-0.095207	TRIM54
ENSG00000161929	3'UTR	1.96373e-07	4.64847e-05	-0.207264	3.59577e-05	0.00250778	-0.104325	3.47177e-07	0.000270119	0.102939	SCIMP
ENSG00000104365	3'UTR	5.46797e-09	4.0765e-06	-0.0554412	1.22799e-06	0.000162382	-0.0404305	3.49144e-07	0.000270119	0.0150108	IKBKB
ENSG00000186235	3'UTR	1.3617e-05	0.00124378	-0.0470301	0.0491127	0.316178	-0.00986615	3.53367e-07	0.000270119	0.037164	AC016757.3
ENSG00000182566	1stExon	0.000114005	0.00699234	-0.11417	0.00499337	0.107083	-0.013561	3.53917e-07	0.000270119	0.100609	CLEC4G
ENSG00000141456	3'UTR	1.7494e-06	0.000254411	-0.0677713	1.34132e-05	0.00112833	-0.0321485	3.53993e-07	0.000270119	0.0356228	PELP1
ENSG00000227200	TSS200	2.48097e-08	1.03484e-05	-0.463005	3.8602e-08	1.16958e-05	-0.359838	3.60345e-07	0.000273076	0.103167	RP11-121A14.3
ENSG00000177558	5'UTR	0.0221048	0.194566	0.00747921	0.000429072	0.0183688	-0.132637	3.62078e-07	0.000273076	-0.140117	FAM187B
ENSG00000136235	1stExon	2.61147e-08	1.07541e-05	-0.118128	1.54887e-09	1.36197e-06	-0.175394	3.71705e-07	0.000278717	-0.0572662	GPNMB
ENSG00000172987	3'UTR	0.187203	0.412719	-0.0301828	0.00104821	0.0366211	-0.137045	3.77952e-07	0.000281772	-0.106862	HPSE2
ENSG00000134955	ExonBnd	1.20408e-05	0.00112613	-0.135189	3.06312e-07	5.48015e-05	-0.238581	3.80761e-07	0.000282244	-0.103392	SLC37A2
ENSG00000176014	5'UTR	2.79628e-07	6.23258e-05	-0.165819	1.29563e-06	0.000168909	-0.0874348	3.85539e-07	0.00028248	0.0783845	TUBB6
ENSG00000248809	1stExon	0.000122577	0.0073717	-0.044444	0.0213842	0.231242	-0.0155745	3.87071e-07	0.00028248	0.0288695	LINC01095
ENSG00000196811	TSS1500	6.06072e-07	0.000111835	-0.105991	0.00506469	0.108148	-0.0347827	3.87612e-07	0.00028248	0.0712079	CHRNG
ENSG00000234396	3'UTR	3.55357e-07	7.41231e-05	-0.0424997	0.000276595	0.012888	-0.00903023	4.07475e-07	0.000295296	0.0334695	RP11-181G12.4
ENSG00000128283	1stExon	3.95507e-07	8.09237e-05	-0.319953	4.64639e-05	0.00308267	-0.166838	4.12956e-07	0.000297606	0.153116	CDC42EP1
ENSG00000259211	TSS200	1.29367e-09	1.88558e-06	-0.42424	3.26878e-09	2.27754e-06	-0.282185	4.19456e-07	0.00030062	0.142056	RP11-64K12.8
ENSG00000158488	TSS200	1.70099e-05	0.00148889	-0.151636	7.66107e-06	0.000718064	-0.107365	4.30064e-07	0.000306529	0.0442708	CD1E
ENSG00000230834	TSS200	0.00128052	0.0438284	-0.0615277	8.45391e-06	0.000777215	-0.105686	4.54124e-07	0.000321909	-0.0441587	AC068580.7
ENSG00000150637	TSS200	3.56545e-09	3.18975e-06	-0.273137	1.22732e-07	2.66683e-05	-0.202081	4.60685e-07	0.000324785	0.0710561	CD226
ENSG00000132514	3'UTR	6.56891e-07	0.000119513	-0.10287	0.000547132	0.02227	-0.0270026	4.70173e-07	0.000328387	0.0758673	CLEC10A
ENSG00000166813	ExonBnd	1.76409e-06	0.000255686	-0.125621	0.00112883	0.0386145	-0.04832	4.73191e-07	0.000328387	0.0773012	KIF7
ENSG00000168439	1stExon	8.2969e-07	0.000143313	-0.0528615	9.18439e-08	2.17014e-05	-0.078554	4.75012e-07	0.000328387	-0.0256924	STIP1
ENSG00000138668	3'UTR	3.89372e-06	0.000466387	-0.0822202	0.102176	0.401129	-0.0196921	4.76888e-07	0.000328387	0.0625281	HNRNPD
ENSG00000204859	1stExon	3.84553e-09	3.2861e-06	-0.111053	1.52567e-10	3.95823e-07	-0.0820685	4.78451e-07	0.000328387	0.0289848	ZBTB48
ENSG00000225924	TSS1500	2.16982e-09	2.32799e-06	-0.579771	1.91447e-08	7.34533e-06	-0.450151	4.83466e-07	0.000328413	0.12962	RP1-111D6.2
ENSG00000173281	5'UTR	9.45741e-07	0.000160153	-0.0314087	0.00129793	0.0427035	-0.0081254	4.83552e-07	0.000328413	0.0232833	PPP1R3B
ENSG00000135912	TSS200	7.28785e-09	4.87313e-06	-0.0829523	4.09788e-10	7.18353e-07	-0.065888	5.00359e-07	0.000337209	0.0170643	TTLL4
ENSG00000243649	TSS1500	0.0193264	0.186104	-0.0341422	0.177593	0.479578	-0.0165801	5.01702e-07	0.000337209	0.0175621	CFB
ENSG00000115840	TSS200	1.56142e-07	3.92536e-05	-0.0875427	1.4604e-06	0.000186345	-0.0285739	5.10112e-07	0.000341094	0.0589688	SLC25A12
ENSG00000124831	ExonBnd	0.000247488	0.012852	-0.020604	1.72919e-07	3.52529e-05	-0.0569068	5.19296e-07	0.000344484	-0.0363028	LRRFIP1
ENSG00000243649	5'UTR	0.0291214	0.213246	-0.0269672	0.181898	0.484199	-0.0135593	5.20494e-07	0.000344484	0.0134079	CFB
ENSG00000235426	5'UTR	3.46727e-07	7.30158e-05	-0.0348024	4.9312e-06	0.00049936	-0.0229862	5.23606e-07	0.000344785	0.0118162	RP11-342M3.5
ENSG00000151726	3'UTR	0.111074	0.335332	-0.0123863	0.00530908	0.111711	-0.0209268	5.30035e-07	0.000347256	-0.00854046	ACSL1
ENSG00000137486	TSS200	1.10657e-06	0.000178317	-0.0873473	2.81368e-05	0.00206182	-0.0600034	5.41015e-07	0.000352668	0.0273439	ARRB1
ENSG00000221351	TSS200	6.2114e-13	8.05749e-08	-0.582576	5.6857e-10	8.67711e-07	-0.494081	5.59286e-07	0.000361283	0.0884951	AC068570.1
ENSG00000006744	3'UTR	1.50805e-07	3.82843e-05	-0.0686895	5.98641e-09	3.24922e-06	-0.0481157	5.598e-07	0.000361283	0.0205738	ELAC2
ENSG00000169919	3'UTR	8.72759e-06	0.000876279	-0.0320096	3.30076e-09	2.27754e-06	-0.0508023	5.6555e-07	0.000363187	-0.0187927	GUSB
ENSG00000077063	3'UTR	1.60241e-08	8.02574e-06	-0.0748002	1.61054e-06	0.000201228	-0.0558967	5.7231e-07	0.000365718	0.0189035	CTTNBP2
ENSG00000125257	3'UTR	0.00402254	0.0904817	-0.0296389	0.337815	0.606219	-0.0106294	5.78587e-07	0.000367916	0.0190095	ABCC4
ENSG00000201524	TSS1500	1.00869e-06	0.000166898	-0.170253	1.4459e-05	0.00120002	-0.0637231	5.82726e-07	0.000368741	0.10653	RNU6-450P
ENSG00000243649	TSS200	0.001041	0.038049	-0.0659092	0.0088983	0.150498	-0.0398555	5.90896e-07	0.000372095	0.0260538	CFB
ENSG00000252141	TSS1500	8.83463e-05	0.00567907	-0.0443183	0.0414936	0.299198	-0.0181521	5.96407e-07	0.000373751	0.0261662	RNU6-65P
ENSG00000187483	5'UTR	4.41855e-06	0.000515449	-0.171733	9.28677e-07	0.000131087	-0.112451	6.09629e-07	0.000377735	0.0592822	SERPINA13P
ENSG00000254827	TSS1500	0.00014859	0.00857823	-0.0296349	0.00758546	0.137628	-0.0167443	6.10688e-07	0.000377735	0.0128906	SLC22A18AS
ENSG00000154262	1stExon	1.76904e-06	0.000256118	-0.288265	0.000387245	0.01684	-0.154396	6.115e-07	0.000377735	0.133869	ABCA6
ENSG00000177830	TSS200	8.79444e-08	2.59278e-05	-0.10321	1.70245e-05	0.0013683	-0.0420066	6.26114e-07	0.00038416	0.0612035	CHID1
ENSG00000236999	TSS200	0.320583	0.528382	-0.00826855	0.000138469	0.00740718	-0.0361811	6.28613e-07	0.00038416	-0.0279125	ATP2B2-IT1
ENSG00000204231	TSS1500	2.98903e-06	0.000380884	-0.0371496	3.72709e-08	1.14298e-05	-0.0535376	6.30786e-07	0.00038416	-0.016388	RXRB
ENSG00000251194	TSS1500	7.17918e-07	0.000127749	-0.179773	7.62056e-08	1.86871e-05	-0.254936	6.35515e-07	0.000385232	-0.0751638	RP1-68D18.2
ENSG00000263089	TSS1500	0.00205551	0.0602583	-0.0504052	1.49145e-07	3.09723e-05	-0.129501	6.59649e-07	0.000398001	-0.0790959	RP11-166P13.4
ENSG00000158714	TSS1500	6.80139e-09	4.66816e-06	-0.093754	1.73934e-08	6.93697e-06	-0.0694356	6.86565e-07	0.000412324	0.0243183	SLAMF8
ENSG00000251393	5'UTR	5.15491e-06	0.000579965	-0.0495584	1.82104e-06	0.000221601	-0.0785524	7.00857e-07	0.000418967	-0.0289939	RP1-240K6.3
ENSG00000131069	3'UTR	3.47945e-05	0.00268027	-0.048146	0.00114637	0.0390311	-0.0269693	7.21507e-07	0.000429333	0.0211767	ACSS2
ENSG00000227531	TSS1500	4.68294e-07	9.2833e-05	-0.27133	0.467031	0.690171	-0.026418	7.45426e-07	0.000441541	0.244912	RP11-202G18.1
ENSG00000168439	TSS1500	1.72307e-05	0.00150619	-0.039101	1.21741e-07	2.65865e-05	-0.0612134	7.87597e-07	0.000464399	-0.0221124	STIP1
ENSG00000166813	TSS200	3.92263e-06	0.000468121	-0.0724165	0.000117996	0.0065609	-0.0252564	8.05232e-07	0.000472649	0.0471602	KIF7
ENSG00000124915	3'UTR	1.47115e-07	3.77152e-05	-0.0331959	1.23918e-08	5.53393e-06	-0.0249728	8.29822e-07	0.000484889	0.00822313	DKFZP434K028
ENSG00000231544	TSS1500	9.08469e-06	0.000903739	-0.0388806	0.0577563	0.334115	-0.0139367	8.42528e-07	0.000490105	0.0249439	RSL24D1P11
ENSG00000206730	TSS1500	0.00175844	0.0544735	-0.0263233	0.696278	0.825331	-0.00165406	8.47559e-07	0.000490831	0.0246692	RNU6-468P
ENSG00000236352	5'UTR	2.8733e-07	6.32024e-05	-0.210172	0.0573064	0.332894	-0.0599954	8.53315e-07	0.000491968	0.150176	AC005220.3
ENSG00000159958	3'UTR	1.08765e-06	0.000176144	-0.272714	0.000798867	0.0295916	-0.118582	8.7041e-07	0.000499604	0.154132	TNFRSF13C
ENSG00000116774	5'UTR	1.74078e-05	0.00151656	-0.0557978	7.13404e-05	0.00439219	-0.0303559	8.78962e-07	0.00050229	0.0254419	OLFML3
ENSG00000149177	3'UTR	3.7714e-05	0.00286602	-0.0690922	0.000178977	0.00906564	-0.0336703	8.98427e-07	0.000511006	0.0354219	PTPRJ
ENSG00000143344	ExonBnd	6.13066e-06	0.000667177	-0.0883473	0.0971492	0.394549	-0.0132453	9.04907e-07	0.000511006	0.0751021	RGL1
ENSG00000115590	5'UTR	0.0139439	0.163333	-0.0217203	0.744425	0.853194	-0.00463142	9.06031e-07	0.000511006	0.0170889	IL1R2
ENSG00000065526	5'UTR	3.14292e-07	6.80471e-05	-0.106694	2.87581e-08	9.64669e-06	-0.0753243	9.15107e-07	0.00051389	0.0313694	SPEN
ENSG00000221225	TSS1500	9.4881e-07	0.000160153	-0.268375	8.36766e-06	0.000772571	-0.167392	9.29456e-07	0.000519698	0.100983	AL138837.1
ENSG00000197816	3'UTR	2.36051e-05	0.00195037	-0.0322148	0.027669	0.25722	-0.0110888	9.6378e-07	0.000536577	0.0211261	CCDC180
ENSG00000047457	TSS1500	4.9206e-05	0.00357394	-0.104456	9.7426e-08	2.2528e-05	-0.161722	9.83315e-07	0.000545114	-0.0572666	CP
ENSG00000116237	1stExon	1.22319e-09	1.81958e-06	-0.302729	8.72142e-05	0.0051703	-0.116181	9.95659e-07	0.000546387	0.186548	ICMT
ENSG00000196754	TSS200	2.72012e-05	0.00217888	-0.058602	6.68156e-07	0.000100158	-0.084958	9.96792e-07	0.000546387	-0.0263561	S100A2
ENSG00000259912	TSS1500	3.79787e-06	0.000457632	-0.227318	6.96427e-06	0.000662326	-0.155942	9.98247e-07	0.000546387	0.0713757	CTC-527H23.2
ENSG00000165525	5'UTR	1.54505e-08	7.79865e-06	-0.043768	1.71287e-08	6.90046e-06	-0.0325683	1.01158e-06	0.000548188	0.0111997	NEMF
ENSG00000169410	ExonBnd	4.72209e-07	9.31418e-05	-0.216551	0.00021456	0.010503	-0.100727	1.01313e-06	0.000548188	0.115825	PTPN9
ENSG00000151690	1stExon	5.08615e-09	3.99867e-06	-0.149256	3.16796e-06	0.000346794	-0.055229	1.01422e-06	0.000548188	0.0940272	MFSD6
ENSG00000196562	3'UTR	0.00765603	0.125293	-0.0194465	0.298923	0.578756	-0.00228339	1.01906e-06	0.000548523	0.0171631	SULF2
ENSG00000233851	5'UTR	4.62505e-07	9.21607e-05	-0.138263	1.96342e-05	0.00153802	-0.0662311	1.02455e-06	0.000548602	0.0720317	LATS2-AS1
ENSG00000121594	5'UTR	7.95423e-08	2.41647e-05	-0.122748	0.000421006	0.0180958	-0.0614896	1.02767e-06	0.000548602	0.0612589	CD80
ENSG00000188001	TSS200	2.19045e-09	2.32799e-06	-0.0893955	4.32762e-09	2.75188e-06	-0.123436	1.03432e-06	0.000549888	-0.0340405	TPRG1
ENSG00000222235	TSS1500	4.55293e-06	0.000527802	-0.0770233	0.00135328	0.0439102	-0.036432	1.08845e-06	0.000576304	0.0405913	AL157392.1
ENSG00000215483	3'UTR	0.000359706	0.0172373	-0.0300977	0.0288209	0.261538	-0.00942242	1.12875e-06	0.000595212	0.0206753	LINC00598
ENSG00000259760	TSS200	0.000142234	0.00829248	-0.341162	7.33386e-08	1.81069e-05	-0.623553	1.14082e-06	0.000599145	-0.28239	RP11-20G13.2
ENSG00000114473	1stExon	4.3667e-06	0.000511218	-0.0453069	0.121885	0.424144	-0.0110213	1.1541e-06	0.000603674	0.0342856	IQCG
ENSG00000249086	TSS200	0.00619166	0.113004	-0.157003	0.0876671	0.382325	-0.100857	1.17801e-06	0.000611715	0.0561456	AC051649.12
ENSG00000179636	TSS1500	5.48033e-06	0.000611077	-0.0460718	6.78806e-06	0.000647466	-0.0276113	1.18051e-06	0.000611715	0.0184605	TPPP2
ENSG00000184599	5'UTR	4.66326e-09	3.71118e-06	-0.304454	1.78235e-05	0.0014202	-0.1888	1.18362e-06	0.000611715	0.115654	FAM19A3
ENSG00000254275	TSS1500	0.000158093	0.00899865	-0.0449615	0.142259	0.445779	-0.0155747	1.20639e-06	0.000621009	0.0293868	LINC00824
ENSG00000181036	TSS200	4.37046e-06	0.000511218	-0.123959	9.87653e-07	0.000137467	-0.0386809	1.25252e-06	0.000642206	0.085278	FCRL6
ENSG00000137857	5'UTR	1.21168e-06	0.000191684	-0.0501382	8.6712e-05	0.00515271	-0.0295048	1.26582e-06	0.000646472	0.0206334	DUOX1
ENSG00000116774	3'UTR	7.27118e-06	0.000760665	-0.271854	0.000120946	0.00668766	-0.145454	1.27237e-06	0.000647268	0.1264	OLFML3
ENSG00000003400	1stExon	3.13258e-09	2.96614e-06	-0.10926	6.15633e-08	1.64707e-05	-0.0735977	1.28557e-06	0.000651428	0.0356625	CASP10
ENSG00000170004	TSS200	1.79571e-05	0.00155022	-0.0532161	0.000206951	0.0102076	-0.0322452	1.31256e-06	0.000662515	0.020971	CHD3
ENSG00000205045	5'UTR	2.51171e-10	7.40505e-07	-0.153044	1.18463e-09	1.18966e-06	-0.118356	1.3373e-06	0.000672386	0.0346881	SLFN12L
ENSG00000207371	TSS200	9.61052e-07	0.000161227	-0.185927	0.000123719	0.00678867	-0.105701	1.3524e-06	0.000674804	0.0802257	Y_RNA
ENSG00000139132	TSS1500	0.0182262	0.181971	-0.0274685	0.473074	0.693843	-0.00718477	1.35731e-06	0.000674804	0.0202837	FGD4
ENSG00000163687	TSS1500	8.23175e-05	0.00534985	-0.0424116	0.348061	0.613221	-0.0071749	1.36189e-06	0.000674804	0.0352367	DNASE1L3
ENSG00000140534	3'UTR	0.00105338	0.0383405	-0.0284468	0.0898546	0.38545	-0.0101294	1.36291e-06	0.000674804	0.0183174	TICRR
ENSG00000243649	1stExon	1.95746e-05	0.00166507	-0.0743484	0.000371953	0.0162985	-0.042583	1.3737e-06	0.00067756	0.0317654	CFB
ENSG00000177558	1stExon	0.249195	0.468867	-0.00423288	0.000394098	0.0171094	-0.0688895	1.38675e-06	0.00068133	-0.0646567	FAM187B
ENSG00000224276	TSS1500	1.88377e-08	8.63479e-06	-0.169594	4.72021e-09	2.8784e-06	-0.228506	1.39185e-06	0.00068133	-0.058912	RP11-336K24.5
ENSG00000092758	1stExon	0.000149361	0.00861507	-0.0447429	0.00761271	0.137865	-0.0255586	1.43015e-06	0.000695319	0.0191844	COL9A3
ENSG00000204592	TSS1500	0.000108559	0.00671308	-0.0482245	0.0345537	0.28006	-0.0207694	1.43217e-06	0.000695319	0.0274551	HLA-E
ENSG00000199004	5'UTR	7.41493e-12	1.55912e-07	-0.381074	6.27091e-10	8.92494e-07	-0.285363	1.43651e-06	0.000695319	0.0957115	MIR21
ENSG00000225637	TSS200	1.54167e-06	0.000231283	-0.324155	1.8763e-06	0.000226204	-0.137513	1.44994e-06	0.000696993	0.186642	AP001046.6
ENSG00000087086	ExonBnd	1.26637e-06	0.00019888	-0.116784	0.000116941	0.006519	-0.0589221	1.45071e-06	0.000696993	0.0578618	FTL
ENSG00000104856	3'UTR	5.8915e-06	0.000645482	-0.110008	0.000103288	0.00588949	-0.0547487	1.48896e-06	0.000712727	0.0552589	RELB
ENSG00000261210	TSS1500	2.91848e-06	0.000373361	-0.125374	0.000625543	0.0245823	-0.0749937	1.51465e-06	0.000722362	0.0503806	CLEC19A
ENSG00000140320	3'UTR	6.41759e-10	1.26136e-06	-0.312841	1.38729e-07	2.93898e-05	-0.196602	1.59142e-06	0.000756194	0.116239	BAHD1
ENSG00000201794	TSS1500	7.40075e-08	2.30087e-05	-0.139894	9.19117e-05	0.00537793	-0.0779771	1.62678e-06	0.000770175	0.0619169	RN7SKP130
ENSG00000135074	ExonBnd	6.56533e-06	0.000705602	-0.225904	0.000992024	0.0350453	-0.0619237	1.67231e-06	0.000783321	0.16398	ADAM19
ENSG00000255443	3'UTR	8.95118e-06	0.000893385	-0.150222	2.12799e-07	4.11393e-05	-0.202078	1.67374e-06	0.000783321	-0.0518563	RP1-68D18.4
ENSG00000232220	TSS1500	0.000239545	0.0125147	-0.189865	0.154485	0.457816	-0.0439654	1.67842e-06	0.000783321	0.145899	AC008440.5
ENSG00000167701	1stExon	1.77502e-05	0.00153607	-0.0505989	0.00111718	0.0383511	-0.0215203	1.6787e-06	0.000783321	0.0290786	GPT
ENSG00000188735	1stExon	3.90013e-08	1.43322e-05	-0.0836739	8.89353e-10	1.00086e-06	-0.0589802	1.71344e-06	0.000796662	0.0246938	TMEM120B
ENSG00000228650	TSS1500	4.34033e-07	8.76996e-05	-0.161446	6.53994e-05	0.00407673	-0.0861166	1.73192e-06	0.00080238	0.0753293	AC008940.1
ENSG00000163599	5'UTR	1.0271e-05	0.00099504	-0.059834	8.77686e-07	0.00012484	-0.0418518	1.85774e-06	0.000857608	0.0179822	CTLA4
ENSG00000137857	3'UTR	1.28788e-07	3.40273e-05	-0.0547153	1.39853e-06	0.000179445	-0.0346387	1.89446e-06	0.000871458	0.0200767	DUOX1
ENSG00000124915	TSS1500	8.47178e-09	5.43857e-06	-0.145333	1.85744e-08	7.1711e-06	-0.115553	1.96925e-06	0.000896358	0.0297807	DKFZP434K028
ENSG00000260954	TSS200	1.67374e-06	0.000246447	-0.285039	9.94182e-06	0.000885149	-0.1885	1.96932e-06	0.000896358	0.0965389	LA16c-425C2.1
ENSG00000260989	TSS200	1.67374e-06	0.000246447	-0.285039	9.94182e-06	0.000885149	-0.1885	1.96932e-06	0.000896358	0.0965389	LA16c-395F10.2
ENSG00000197275	3'UTR	6.47814e-05	0.00441918	-0.0766057	0.000695098	0.0266299	-0.0467775	2.07707e-06	0.000942098	0.0298282	RAD54B
ENSG00000258311	3'UTR	5.91549e-06	0.000647018	-0.0666518	1.21423e-07	2.65865e-05	-0.0977801	2.0877e-06	0.000943618	-0.0311283	RP11-644F5.10
ENSG00000121764	ExonBnd	6.89038e-05	0.00465292	-0.0927954	0.0850889	0.378817	-0.0338991	2.10354e-06	0.000947477	0.0588964	HCRTR1
ENSG00000229391	3'UTR	3.14741e-06	0.00039486	-0.201783	4.43275e-05	0.00297604	-0.127225	2.12463e-06	0.00095315	0.0745583	HLA-DRB6
ENSG00000228650	TSS200	1.72538e-06	0.000252071	-0.157732	0.00158664	0.0492866	-0.0696551	2.13083e-06	0.00095315	0.0880769	AC008940.1
ENSG00000137269	TSS1500	3.98863e-06	0.000474688	-0.0592264	4.64973e-05	0.00308267	-0.0316553	2.14494e-06	0.000956166	0.0275711	LRRC1
ENSG00000153071	TSS1500	0.00544286	0.105854	-0.0240987	4.31191e-05	0.0029072	-0.0388622	2.17994e-06	0.000966867	-0.0147634	DAB2
ENSG00000253428	5'UTR	0.242611	0.463024	-0.0100862	0.48164	0.699361	0.00142611	2.18386e-06	0.000966867	0.0115123	CTB-43E15.2
ENSG00000188677	ExonBnd	1.03189e-08	6.05694e-06	-0.450727	2.77856e-10	5.46117e-07	-0.362192	2.23612e-06	0.000986637	0.0885352	PARVB
ENSG00000137642	ExonBnd	0.0975433	0.320364	-0.0118973	0.554414	0.742292	0.00120594	2.25877e-06	0.000993253	0.0131032	SORL1
ENSG00000124713	3'UTR	2.87459e-07	6.32024e-05	-0.249773	8.1066e-05	0.00487301	-0.0917123	2.30532e-06	0.0010055	0.15806	GNMT
ENSG00000102921	1stExon	1.19367e-06	0.000189064	-0.0850142	0.000121456	0.00670729	-0.0491902	2.30939e-06	0.0010055	0.035824	N4BP1
ENSG00000168439	5'UTR	7.52521e-06	0.000782193	-0.0412362	4.14364e-07	6.81264e-05	-0.064905	2.30988e-06	0.0010055	-0.0236689	STIP1
ENSG00000168453	TSS1500	2.88444e-07	6.33118e-05	-0.0612098	0.00628325	0.123178	-0.0271004	2.36634e-06	0.00102231	0.0341094	HR
ENSG00000107798	ExonBnd	4.0789e-08	1.47799e-05	-0.398274	2.8609e-11	2.06177e-07	-0.321982	2.3715e-06	0.00102231	0.0762924	LIPA
ENSG00000140022	1stExon	5.11384e-07	9.90108e-05	-0.0603455	8.67694e-06	0.000791548	-0.0322313	2.37213e-06	0.00102231	0.0281142	STON2
ENSG00000135899	ExonBnd	1.12264e-06	0.000180013	-0.118403	0.00362882	0.086516	-0.0433452	2.4049e-06	0.00103077	0.0750574	SP110
ENSG00000212065	TSS1500	0.00233751	0.0653922	-0.0468409	0.00998426	0.160159	-0.0143484	2.4139e-06	0.00103077	0.0324925	AC244258.1
ENSG00000143382	5'UTR	1.67367e-07	4.10416e-05	-0.0567592	4.65058e-05	0.00308267	-0.0260227	2.41559e-06	0.00103077	0.0307365	ADAMTSL4
ENSG00000070718	TSS200	6.74809e-07	0.000121918	-0.0657375	4.55621e-05	0.00303599	-0.0337846	2.44251e-06	0.00103884	0.0319528	AP3M2
ENSG00000236065	TSS200	2.43416e-05	0.00199976	-0.15988	0.0565419	0.331586	-0.0685146	2.4699e-06	0.00104705	0.0913653	RP1-117O3.2
ENSG00000126467	TSS200	4.37415e-05	0.003235	-0.0495273	0.000288115	0.0133385	-0.0217158	2.51375e-06	0.00106048	0.0278115	TSKS
ENSG00000157551	TSS200	3.79549e-06	0.000457632	-0.0633854	0.00572897	0.116558	-0.0253893	2.51794e-06	0.00106048	0.0379961	KCNJ15
ENSG00000103257	3'UTR	9.25941e-06	0.000916202	-0.0559436	0.000616425	0.0243225	-0.0277891	2.54329e-06	0.0010677	0.0281545	SLC7A5
ENSG00000143382	TSS1500	1.18242e-06	0.000187512	-0.0419887	0.00222514	0.0629731	-0.0204442	2.57597e-06	0.00107793	0.0215446	ADAMTSL4
ENSG00000141873	3'UTR	4.0977e-06	0.000485595	-0.0754459	0.000123407	0.00677564	-0.0544869	2.69912e-06	0.00112583	0.020959	SLC39A3
ENSG00000175866	1stExon	1.3658e-06	0.000211171	-0.0698989	1.02248e-06	0.000141103	-0.103009	2.7162e-06	0.00112853	-0.0331104	BAIAP2
ENSG00000238861	TSS200	1.67484e-05	0.00147296	-0.164076	0.00187778	0.0557409	-0.075515	2.72301e-06	0.00112853	0.088561	AP003064.1
ENSG00000181036	5'UTR	2.23365e-07	5.18339e-05	-0.109779	1.40512e-08	5.99586e-06	-0.0792103	2.74429e-06	0.00113155	0.0305683	FCRL6
ENSG00000134020	TSS1500	0.105289	0.329403	-0.0101069	0.00414381	0.0947208	-0.0200257	2.74773e-06	0.00113155	-0.00991874	PEBP4
ENSG00000158488	5'UTR	2.5787e-06	0.00033789	-0.0765183	6.47751e-05	0.00404559	-0.0511459	2.76018e-06	0.00113207	0.0253724	CD1E
ENSG00000255750	3'UTR	0.000288883	0.0145192	-0.0394281	1.54969e-05	0.00127325	-0.0639225	2.76645e-06	0.00113207	-0.0244944	RP11-283G6.5
ENSG00000150347	TSS200	1.63305e-07	4.06408e-05	-0.121674	5.85726e-09	3.24664e-06	-0.171588	2.78009e-06	0.00113407	-0.0499147	ARID5B
ENSG00000131873	3'UTR	0.000215302	0.0114558	-0.0451761	0.011433	0.171835	-0.0191097	2.78952e-06	0.00113436	0.0260664	CHSY1
ENSG00000263235	1stExon	6.21081e-06	0.000674768	-0.105557	2.12582e-05	0.00164438	-0.0468344	2.88804e-06	0.00117075	0.0587222	RP11-461A8.4
ENSG00000134313	TSS1500	6.92343e-05	0.00467038	-0.055222	0.000513741	0.0211928	-0.0314437	3.04646e-06	0.00123112	0.0237783	KIDINS220
ENSG00000201766	TSS1500	0.0278375	0.210092	-0.0283262	0.000265731	0.0125076	-0.0784502	3.11232e-06	0.00125383	-0.050124	RNA5SP302
ENSG00000259269	TSS1500	0.00050852	0.0225003	-0.0754435	0.0054529	0.113377	-0.0434517	3.16926e-06	0.00127281	0.0319918	RP11-624L4.2
ENSG00000252101	TSS1500	0.00296335	0.0758748	-0.0631646	0.0814602	0.374282	-0.0199643	3.18843e-06	0.00127656	0.0432003	RNU6-758P
ENSG00000185800	TSS1500	2.93687e-09	2.86446e-06	-0.139143	1.26333e-09	1.22402e-06	-0.108752	3.23494e-06	0.0012912	0.030391	DMWD
ENSG00000088808	TSS200	4.64642e-06	0.000533869	-0.0656557	5.08327e-05	0.00332363	-0.0388703	3.26306e-06	0.00129843	0.0267854	PPP1R13B
ENSG00000259269	TSS200	1.28795e-07	3.40273e-05	-0.109864	0.000115222	0.00645647	-0.0652871	3.30216e-06	0.00130969	0.0445774	RP11-624L4.2
ENSG00000184154	5'UTR	2.31165e-05	0.00191243	-0.0333167	0.000801613	0.029651	-0.0132019	3.31157e-06	0.00130969	0.0201148	LRTOMT
ENSG00000132965	TSS1500	4.73815e-06	0.000542009	-0.126148	4.57489e-05	0.00304338	-0.0606841	3.45449e-06	0.00136207	0.0654641	ALOX5AP
ENSG00000236008	3'UTR	1.0021e-06	0.000166232	-0.0383449	2.70206e-06	0.000303476	-0.0266085	3.47875e-06	0.00136747	0.0117364	AC011747.4
ENSG00000259712	TSS1500	1.97968e-06	0.000274952	-0.18048	7.95041e-05	0.00479468	-0.0902665	3.50731e-06	0.00137454	0.090213	CTD-2184D3.5
ENSG00000095303	ExonBnd	0.338659	0.542426	-0.0116522	0.000691189	0.0265271	-0.123677	3.59981e-06	0.00140654	-0.112025	PTGS1
ENSG00000135437	ExonBnd	6.63623e-06	0.000710865	-0.156032	3.06703e-07	5.48015e-05	-0.229922	3.68418e-06	0.0014312	-0.0738899	RDH5
ENSG00000232814	3'UTR	0.0620214	0.273242	-0.00559628	0.015407	0.199402	-0.031601	3.68498e-06	0.0014312	-0.0260047	COL4A2-AS1
ENSG00000261519	TSS1500	1.19534e-05	0.00111957	-0.143054	3.31818e-05	0.00235083	-0.0711387	3.72291e-06	0.00143932	0.0719149	RP11-403P17.4
ENSG00000122035	TSS1500	2.18182e-05	0.00182246	-0.0270572	0.364076	0.624333	-0.00614936	3.72808e-06	0.00143932	0.0209079	RASL11A
ENSG00000122735	ExonBnd	0.177523	0.40392	0.0137344	0.0176941	0.212356	-0.110549	3.78943e-06	0.00145313	-0.124284	DNAI1
ENSG00000204859	5'UTR	2.21285e-06	0.000299951	-0.0568875	1.86791e-06	0.000225823	-0.0360994	3.79226e-06	0.00145313	0.0207881	ZBTB48
ENSG00000197299	5'UTR	0.000328298	0.0160464	-0.0385457	0.00329452	0.0812178	-0.0192305	3.79745e-06	0.00145313	0.0193152	BLM
ENSG00000136861	3'UTR	0.0121601	0.154195	-0.0225941	0.157676	0.460921	-0.0112787	3.90314e-06	0.00148918	0.0113154	CDK5RAP2
ENSG00000062716	3'UTR	5.35735e-11	3.02157e-07	-0.311411	1.05929e-06	0.00014541	-0.230429	3.94344e-06	0.00149958	0.080982	VMP1
ENSG00000036672	3'UTR	0.00592488	0.110683	-0.0202197	4.76125e-05	0.00314799	-0.0474301	3.95354e-06	0.00149958	-0.0272104	USP2
ENSG00000125084	TSS1500	0.000607577	0.0256561	-0.0295494	3.32462e-06	0.000360596	-0.044715	4.00239e-06	0.00151368	-0.0151657	WNT1
ENSG00000141579	3'UTR	3.39862e-06	0.000419879	-0.0546222	3.77099e-06	0.000400636	-0.0417307	4.09319e-06	0.00154353	0.0128915	ZNF750
ENSG00000156453	TSS1500	2.09654e-06	0.000289018	-0.0690847	3.51928e-06	0.00037879	-0.0472586	4.18731e-06	0.00157444	0.0218261	PCDH1
ENSG00000146826	ExonBnd	4.09508e-05	0.00305473	-0.0989772	9.41389e-05	0.00548844	-0.0712271	4.21522e-06	0.0015778	0.0277501	C7orf43
ENSG00000174370	5'UTR	0.524806	0.680137	-0.005734	0.00220249	0.0626005	-0.0212177	4.2271e-06	0.0015778	-0.0154837	C11orf45
ENSG00000134955	5'UTR	7.67829e-05	0.00505345	-0.0425474	3.26038e-07	5.7e-05	-0.0597555	4.23878e-06	0.0015778	-0.0172081	SLC37A2
ENSG00000248677	3'UTR	5.23481e-08	1.77302e-05	-0.104351	8.79388e-08	2.10083e-05	-0.0703951	4.24489e-06	0.0015778	0.0339563	CTD-2044J15.1
ENSG00000232124	5'UTR	2.31073e-05	0.00191243	-0.0656056	1.15421e-05	0.00100084	-0.0350307	4.29593e-06	0.00158788	0.0305749	AP001057.1
ENSG00000151690	TSS1500	6.05152e-07	0.000111825	-0.0517678	2.22752e-05	0.00170879	-0.0173116	4.29651e-06	0.00158788	0.0344562	MFSD6
ENSG00000254135	5'UTR	0.000609352	0.025706	-0.128706	0.126388	0.428721	-0.00312905	4.33911e-06	0.00159907	0.125577	RP11-32D16.1
ENSG00000199512	TSS1500	3.17773e-05	0.00248924	-0.239679	0.000372278	0.0162985	-0.153452	4.45979e-06	0.00163248	0.0862267	RNU6-212P
ENSG00000262791	3'UTR	2.73496e-07	6.12749e-05	-0.0471502	1.68497e-08	6.87345e-06	-0.0340259	4.46266e-06	0.00163248	0.0131243	RP11-961A15.1
ENSG00000114455	TSS1500	8.56545e-06	0.000864559	-0.060401	8.42656e-06	0.000775249	-0.0452729	4.4675e-06	0.00163248	0.0151281	HHLA2
ENSG00000071282	5'UTR	0.00118231	0.041476	-0.0257407	0.0660995	0.348601	-0.0122375	4.50422e-06	0.00164127	0.0135032	LMCD1
ENSG00000182931	5'UTR	0.0064828	0.115516	-0.0459067	0.572669	0.752973	-0.00263818	4.57028e-06	0.00166067	0.0432685	WFDC10B
ENSG00000111704	ExonBnd	0.00361081	0.0852448	-0.0761428	0.00910828	0.152201	-0.0433005	4.60045e-06	0.00166286	0.0328423	NANOG
ENSG00000243797	TSS200	0.000256587	0.0131977	-0.105932	2.3075e-06	0.0002656	-0.176052	4.60192e-06	0.00166286	-0.0701206	CTB-111H14.1
ENSG00000257962	1stExon	0.000914214	0.0346783	-0.0710099	0.119733	0.421914	-0.00947905	4.73976e-06	0.00170791	0.0615308	RP11-219B4.6
ENSG00000155090	3'UTR	0.0145906	0.166353	-0.0264894	0.000133161	0.00717646	-0.0762634	4.78851e-06	0.00172069	-0.049774	KLF10
ENSG00000165795	3'UTR	6.69243e-06	0.000713938	-0.0504063	3.69095e-05	0.00256626	-0.0254576	4.81156e-06	0.0017242	0.0249487	NDRG2
ENSG00000230812	TSS1500	9.80483e-06	0.00096137	-0.12029	0.000221998	0.0107776	-0.0600321	4.88319e-06	0.00174505	0.0602579	LINC01358
ENSG00000103145	3'UTR	4.71117e-06	0.000539398	-0.0373244	2.70247e-07	4.94754e-05	-0.0548343	4.94286e-06	0.00174719	-0.0175099	HCFC1R1
ENSG00000163803	3'UTR	0.000100003	0.00628815	-0.0506144	0.0127623	0.18127	-0.0176009	4.95295e-06	0.00174719	0.0330136	PLB1
ENSG00000100884	1stExon	0.157609	0.38451	-0.0298411	0.00684636	0.129918	-0.0658006	4.95474e-06	0.00174719	-0.0359594	CPNE6
ENSG00000162231	3'UTR	3.098e-08	1.22523e-05	-0.0462534	9.74817e-05	0.00564343	-0.0250896	4.96212e-06	0.00174719	0.0211638	NXF1
ENSG00000231856	5'UTR	0.0372451	0.231896	-0.0194628	0.0039299	0.0913931	0.00768382	4.96741e-06	0.00174719	0.0271466	RP11-327P2.5
ENSG00000252985	TSS200	2.59613e-05	0.00210614	-0.155638	0.00146006	0.0463194	-0.0381726	4.97995e-06	0.00174719	0.117465	SNORD116
ENSG00000259539	3'UTR	5.76356e-08	1.8976e-05	-0.079409	6.10316e-08	1.64707e-05	-0.0525942	4.98347e-06	0.00174719	0.0268147	CTD-2651B20.1
ENSG00000114735	3'UTR	1.6469e-07	4.08484e-05	-0.121072	9.38505e-07	0.000131933	-0.069728	5.08139e-06	0.00177317	0.0513442	HEMK1
ENSG00000109758	TSS200	1.67896e-05	0.00147559	-0.0519734	0.000407033	0.0175885	-0.0280931	5.0849e-06	0.00177317	0.0238804	HGFAC
ENSG00000157933	5'UTR	1.96771e-05	0.00167269	-0.0269131	0.00418711	0.0952739	-0.0127592	5.1055e-06	0.00177558	0.0141539	SKI
ENSG00000159200	TSS200	0.00300319	0.0766123	-0.0211973	0.000217294	0.0106088	-0.0348646	5.19421e-06	0.0018016	-0.0136673	RCAN1
ENSG00000079112	TSS1500	0.000116246	0.00709701	-0.0493164	0.0337761	0.277466	-0.00872231	5.28309e-06	0.00182754	0.040594	CDH17
ENSG00000173369	5'UTR	5.29154e-09	4.05653e-06	-0.200844	7.69326e-07	0.000112258	-0.126014	5.32632e-06	0.0018376	0.0748304	C1QB
ENSG00000199964	TSS1500	5.84451e-05	0.00411147	-0.138364	3.85811e-06	0.000408553	-0.218679	5.38187e-06	0.00185184	-0.0803151	Y_RNA
ENSG00000159527	TSS200	2.81917e-07	6.25137e-05	-0.332201	3.64893e-06	0.000390869	-0.184769	5.40054e-06	0.00185334	0.147432	PGLYRP3
ENSG00000128604	3'UTR	4.71842e-07	9.31418e-05	-0.130968	1.7809e-06	0.000218211	-0.0788181	5.42006e-06	0.00185442	0.0521498	IRF5
ENSG00000214514	3'UTR	0.000168733	0.00947131	-0.0280137	0.169375	0.471584	-0.00434213	5.43226e-06	0.00185442	0.0236716	KRT42P
ENSG00000103274	5'UTR	2.92223e-05	0.00231816	-0.0200503	0.000189858	0.00952383	-0.010908	5.50587e-06	0.00187461	0.00914235	NUBP1
ENSG00000226868	3'UTR	8.5108e-09	5.43857e-06	-0.185486	6.03036e-07	9.25757e-05	-0.123628	5.53529e-06	0.00187526	0.0618583	RP11-122M14.3
ENSG00000154262	TSS1500	2.79043e-07	6.23025e-05	-0.21236	4.27414e-08	1.24953e-05	-0.180647	5.5367e-06	0.00187526	0.0317129	ABCA6
ENSG00000177058	TSS1500	0.000547666	0.0238162	-0.0279863	0.0893463	0.384896	-0.0036312	5.59238e-06	0.00188743	0.0243551	SLC38A9
ENSG00000119608	TSS200	0.00164473	0.0521092	-0.0793324	0.0222453	0.23526	-0.0431283	5.60702e-06	0.00188743	0.0362041	PROX2
ENSG00000139269	TSS1500	0.0354806	0.22837	-0.0286138	2.53531e-05	0.0018934	-0.0612153	5.61628e-06	0.00188743	-0.0326015	INHBE
ENSG00000248898	3'UTR	0.00912014	0.136111	-0.0182211	0.00912033	0.152324	0.00121833	5.74953e-06	0.00192722	0.0194394	CTD-2288O8.1
ENSG00000260121	TSS1500	0.008871	0.134607	-0.0282111	0.476118	0.695702	-0.00400081	5.77869e-06	0.001932	0.0242103	RP5-1142A6.9
ENSG00000249171	TSS200	1.0767e-07	2.97806e-05	-0.466629	2.73044e-07	4.9706e-05	-0.336813	5.85781e-06	0.00195342	0.129816	RP11-767N15.1
ENSG00000135253	TSS1500	8.9796e-07	0.000153269	-0.120071	3.27306e-05	0.00232659	-0.0645434	5.96014e-06	0.00198245	0.055528	KCP
ENSG00000183260	TSS200	1.03439e-05	0.00099912	-0.137517	0.00226553	0.0637498	-0.067834	6.03293e-06	0.00200153	0.0696828	ABHD16B
ENSG00000173372	TSS200	1.44574e-08	7.44219e-06	-0.384102	1.54038e-08	6.44578e-06	-0.310188	6.11233e-06	0.0020227	0.0739142	C1QA
ENSG00000029534	3'UTR	0.0315727	0.219276	-0.0106045	0.402181	0.649343	-0.00232585	6.26366e-06	0.0020675	0.00827868	ANK1
ENSG00000128340	5'UTR	0.00305906	0.0773724	-0.0141886	7.29463e-05	0.00447074	-0.0260593	6.68891e-06	0.00220226	-0.0118707	RAC2
ENSG00000112249	TSS1500	4.61228e-06	0.000531927	-0.0605569	0.00124639	0.0414891	-0.0261334	6.85313e-06	0.00224494	0.0344235	ASCC3
ENSG00000260000	5'UTR	4.61228e-06	0.000531927	-0.0605569	0.00124639	0.0414891	-0.0261334	6.85313e-06	0.00224494	0.0344235	RP3-467N11.1
ENSG00000160208	5'UTR	0.000103503	0.00646439	-0.0300136	0.00524887	0.11075	-0.00972669	6.96257e-06	0.00227504	0.0202869	RRP1B
ENSG00000065802	3'UTR	0.0749023	0.291488	-0.0133296	0.00336091	0.0823071	-0.0271296	7.10483e-06	0.00231569	-0.0138	ASB1
ENSG00000173369	1stExon	6.31131e-09	4.43478e-06	-0.371076	3.66404e-07	6.18079e-05	-0.230028	7.18941e-06	0.00233739	0.141049	C1QB
ENSG00000070047	5'UTR	7.67952e-06	0.000792518	-0.0271167	8.54376e-05	0.00509566	-0.0181673	7.25742e-06	0.00234969	0.00894945	PHRF1
ENSG00000254826	TSS200	1.57253e-07	3.94564e-05	-0.122341	1.91187e-07	3.7864e-05	-0.062487	7.26349e-06	0.00234969	0.0598535	CTD-2530H12.2
ENSG00000068724	ExonBnd	0.00634685	0.114222	-0.0564603	0.412662	0.656217	-0.010053	7.30222e-06	0.00235635	0.0464073	TTC7A
ENSG00000135373	5'UTR	0.00094048	0.0354391	-0.0224021	0.0424665	0.301441	-0.0120828	7.41897e-06	0.00238808	0.0103193	EHF
ENSG00000006744	TSS1500	5.86198e-08	1.91061e-05	-0.0801178	3.12112e-07	5.56147e-05	-0.0565538	7.48615e-06	0.00240374	0.023564	ELAC2
ENSG00000204859	TSS1500	1.55868e-07	3.92536e-05	-0.0637842	2.69258e-06	0.000302935	-0.0388758	7.62052e-06	0.00243715	0.0249085	ZBTB48
ENSG00000159189	1stExon	5.4612e-09	4.0765e-06	-0.250057	1.78606e-08	6.97858e-06	-0.186106	7.65517e-06	0.00243715	0.0639503	C1QC
ENSG00000159189	5'UTR	5.4612e-09	4.0765e-06	-0.250057	1.78606e-08	6.97858e-06	-0.186106	7.65517e-06	0.00243715	0.0639503	C1QC
ENSG00000238723	TSS200	7.42772e-06	0.000775151	-0.163063	0.00248298	0.0675959	-0.0560742	7.66537e-06	0.00243715	0.106989	Y_RNA
ENSG00000113721	ExonBnd	9.57865e-08	2.7369e-05	-0.285268	7.51132e-07	0.000109851	-0.202982	7.80182e-06	0.00246671	0.0822859	PDGFRB
ENSG00000144857	5'UTR	0.00182082	0.0556022	-0.0168525	0.0245534	0.245139	-0.00296141	7.83207e-06	0.00246671	0.0138911	BOC
ENSG00000092068	5'UTR	1.00608e-06	0.000166679	-0.0775912	4.03159e-08	1.20781e-05	-0.0480079	7.84013e-06	0.00246671	0.0295833	SLC7A8
ENSG00000183020	TSS1500	0.024899	0.203071	-0.0160951	0.124938	0.427334	-0.00902315	7.84288e-06	0.00246671	0.00707195	AP2A2
ENSG00000085511	3'UTR	1.62667e-07	4.06408e-05	-0.0805316	1.01898e-07	2.31901e-05	-0.0583502	7.86788e-06	0.00246671	0.0221814	MAP3K4
ENSG00000227589	3'UTR	7.5005e-06	0.000780877	-0.0586575	0.000116624	0.00650689	-0.0335477	7.8724e-06	0.00246671	0.0251098	RP5-1092A11.5
ENSG00000249639	TSS200	0.000243506	0.0126808	-0.121029	0.00828538	0.144441	-0.0278081	8.02328e-06	0.00250792	0.0932211	CTB-138E5.1
ENSG00000177427	ExonBnd	1.08013e-08	6.23881e-06	-0.310906	3.47329e-09	2.36197e-06	-0.24903	8.13946e-06	0.00253812	0.0618758	MIEF2
ENSG00000164180	TSS200	0.645567	0.762921	-0.00934569	0.0189449	0.218877	-0.0374871	8.1732e-06	0.00254253	-0.0281414	TMEM161B
ENSG00000168453	3'UTR	1.84001e-06	0.000262841	-0.0539353	0.00466093	0.102235	-0.0234452	8.30607e-06	0.00257768	0.0304901	HR
ENSG00000166863	3'UTR	1.56081e-05	0.00139154	-0.0919844	0.00416456	0.0949499	-0.0142705	8.51927e-06	0.00263578	0.077714	TAC3
ENSG00000100605	3'UTR	8.43978e-08	2.51682e-05	-0.0539691	3.4457e-07	5.92811e-05	-0.0433826	8.5339e-06	0.00263578	0.0105865	ITPK1
ENSG00000120889	5'UTR	4.53533e-08	1.59872e-05	-0.0743613	4.51671e-07	7.28746e-05	-0.0519842	8.56922e-06	0.0026404	0.022377	TNFRSF10B
ENSG00000099365	3'UTR	0.239556	0.460304	-0.0119203	0.0056927	0.116088	-0.0294368	8.61543e-06	0.00264835	-0.0175164	STX1B
ENSG00000248809	3'UTR	0.00589511	0.110482	-0.0271685	0.535789	0.731071	-0.00488579	8.67865e-06	0.00266147	0.0222828	LINC01095
ENSG00000258902	3'UTR	0.505626	0.666799	-0.0119382	0.601369	0.770053	0.00325205	8.75443e-06	0.00267838	0.0151903	CTD-2128A3.2
ENSG00000157119	TSS1500	7.60485e-05	0.00502173	-0.0477321	6.17675e-07	9.43762e-05	-0.0753826	8.95284e-06	0.00273264	-0.0276505	KLHL40
ENSG00000067182	TSS200	1.8482e-06	0.000263173	-0.0630623	6.52183e-05	0.00406739	-0.0327738	9.05335e-06	0.00275683	0.0302885	TNFRSF1A
ENSG00000164404	5'UTR	3.07484e-05	0.00242328	-0.0338384	0.000243977	0.0116143	-0.0168037	9.32185e-06	0.00283194	0.0170348	GDF9
ENSG00000110324	3'UTR	3.56141e-08	1.33523e-05	-0.0481565	2.4305e-05	0.00182987	-0.0310363	9.38405e-06	0.0028369	0.0171203	IL10RA
ENSG00000202031	5'UTR	5.43221e-08	1.81955e-05	-0.213068	0.000169549	0.00866248	-0.125717	9.39703e-06	0.0028369	0.0873515	SNORD38A
ENSG00000085063	5'UTR	1.1201e-07	3.07841e-05	-0.136517	9.77956e-06	0.0008725	-0.105141	9.42579e-06	0.0028369	0.0313752	CD59
ENSG00000204420	3'UTR	5.85882e-08	1.91061e-05	-0.0975224	1.08897e-07	2.43977e-05	-0.120675	9.4314e-06	0.0028369	-0.023153	C6orf25
ENSG00000165028	3'UTR	1.45007e-05	0.00131218	-0.175216	0.00259126	0.0696521	-0.113769	9.45197e-06	0.0028369	0.0614473	NIPSNAP3B
ENSG00000146802	TSS1500	0.00828118	0.130528	-0.0249333	0.36567	0.625459	-0.00664238	9.46938e-06	0.0028369	0.0182909	TMEM168
ENSG00000172243	3'UTR	3.61321e-07	7.51137e-05	-0.0760552	0.00959588	0.156674	-0.0330799	9.5414e-06	0.00285189	0.0429753	CLEC7A
ENSG00000255775	TSS1500	0.154872	0.381696	-0.0322176	0.0105151	0.164439	-0.070372	9.66055e-06	0.00288087	-0.0381544	RP3-454B23.1
ENSG00000159147	3'UTR	0.110437	0.33459	-0.0501398	0.571661	0.752496	-0.0119904	9.75798e-06	0.00290325	0.0381494	DONSON
ENSG00000163930	TSS200	3.10495e-06	0.000391046	-0.0238465	0.00580978	0.117611	-0.00922052	9.80042e-06	0.0029092	0.014626	BAP1
ENSG00000171631	5'UTR	5.97591e-05	0.00417223	-0.0315364	0.0388128	0.292366	-0.0116712	9.83991e-06	0.00291425	0.0198652	P2RY6
ENSG00000134759	5'UTR	0.000114681	0.00702716	-0.0370765	0.000375194	0.0163819	-0.0143734	9.95833e-06	0.00294261	0.0227031	ELP2
ENSG00000145107	1stExon	8.41333e-12	1.55912e-07	-0.465008	2.07475e-11	1.94105e-07	-0.55044	1.00774e-05	0.00297103	-0.0854318	TM4SF19
ENSG00000140022	TSS200	2.76512e-05	0.00220599	-0.0294679	0.0110686	0.16922	-0.0089281	1.0116e-05	0.00297564	0.0205398	STON2
ENSG00000154262	5'UTR	7.40284e-07	0.000130374	-0.146553	0.0013548	0.0439364	-0.0811433	1.02169e-05	0.00299852	0.0654101	ABCA6
ENSG00000124762	TSS1500	3.09643e-09	2.95347e-06	-0.131889	1.80481e-08	7.00964e-06	-0.100566	1.02656e-05	0.00300602	0.0313231	CDKN1A
ENSG00000227398	5'UTR	4.45346e-07	8.91523e-05	-0.0503995	1.23333e-05	0.00105673	-0.037168	1.04899e-05	0.00306478	0.0132314	KIF9-AS1
ENSG00000146802	5'UTR	0.00611961	0.112369	-0.0228093	0.0969289	0.394136	-0.00708282	1.05555e-05	0.00307514	0.0157265	TMEM168
ENSG00000161905	ExonBnd	4.08133e-05	0.00305158	-0.044056	0.00535189	0.112266	0.038457	1.05728e-05	0.00307514	0.082513	ALOX15
ENSG00000224563	TSS1500	4.66575e-08	1.63323e-05	-0.126972	2.91231e-08	9.73679e-06	-0.168659	1.06275e-05	0.00308413	-0.0416871	LPP-AS1
ENSG00000140400	1stExon	7.35498e-05	0.0048928	-0.0265459	0.000158186	0.00823768	-0.0160939	1.07773e-05	0.00312063	0.010452	MAN2C1
ENSG00000162772	TSS200	0.0024293	0.0669779	-0.011625	0.00174469	0.0528423	-0.0266917	1.08788e-05	0.00314301	-0.0150668	ATF3
ENSG00000200034	TSS1500	0.00217484	0.0623751	-0.027013	8.18053e-05	0.0049129	-0.0608408	1.09032e-05	0.00314304	-0.0338278	RNU4-73P
ENSG00000134759	TSS1500	1.27574e-05	0.00117955	-0.0580716	7.68395e-05	0.00467528	-0.0235167	1.09512e-05	0.00314536	0.0345549	ELP2
ENSG00000121152	5'UTR	1.35602e-08	7.14708e-06	-0.141072	1.80019e-11	1.94105e-07	-0.104388	1.09597e-05	0.00314536	0.0366835	NCAPH
ENSG00000141371	TSS200	2.88662e-06	0.000370015	-0.0751849	1.04169e-06	0.000143601	-0.0588952	1.10341e-05	0.00315972	0.0162897	C17orf64
ENSG00000228559	TSS1500	5.5668e-06	0.000617219	-0.219006	5.04218e-06	0.00050743	-0.0916889	1.11082e-05	0.00315972	0.127317	RP3-340B19.3
ENSG00000144821	TSS1500	0.128192	0.354683	-0.0354777	0.8359	0.904929	0.00624577	1.11175e-05	0.00315972	0.0417235	MYH15
ENSG00000121281	ExonBnd	1.40497e-06	0.000215686	-0.10152	0.00036536	0.0161207	-0.0600414	1.11301e-05	0.00315972	0.0414784	ADCY7
ENSG00000036672	TSS1500	0.002265	0.0639988	-0.0200243	7.61819e-05	0.0046418	-0.0381344	1.1163e-05	0.00315972	-0.0181101	USP2
ENSG00000167526	1stExon	6.85105e-06	0.00072553	-0.115524	2.31041e-08	8.16646e-06	-0.0831945	1.11771e-05	0.00315972	0.0323294	RPL13
ENSG00000145107	5'UTR	5.5489e-12	1.51577e-07	-0.350859	1.85185e-11	1.94105e-07	-0.420363	1.12032e-05	0.00315972	-0.0695033	TM4SF19
ENSG00000164935	TSS1500	5.98962e-08	1.94245e-05	-0.105827	7.92668e-10	9.34779e-07	-0.137809	1.12046e-05	0.00315972	-0.0319825	DCSTAMP
ENSG00000110324	5'UTR	1.03149e-07	2.87755e-05	-0.0373746	2.65608e-05	0.00196885	-0.02401	1.1465e-05	0.00322613	0.0133646	IL10RA
ENSG00000075568	3'UTR	0.0288876	0.212479	-0.0190843	0.414086	0.657169	-0.0037407	1.15911e-05	0.00325456	0.0153436	TMEM131
ENSG00000159189	TSS200	1.84435e-09	2.17501e-06	-0.304303	8.93006e-10	1.00086e-06	-0.230175	1.16761e-05	0.00326421	0.0741278	C1QC
ENSG00000204991	ExonBnd	0.000120177	0.00726445	-0.0616696	0.00358059	0.0857585	-0.0234356	1.16766e-05	0.00326421	0.0382339	SPIRE2
ENSG00000141579	5'UTR	8.25243e-06	0.000837814	-0.0534427	8.14804e-06	0.000756209	-0.0409516	1.17009e-05	0.00326421	0.012491	ZNF750
ENSG00000102858	TSS1500	0.000278232	0.0140712	-0.048539	4.28769e-06	0.000445229	-0.0639411	1.19055e-05	0.00331414	-0.0154021	MGRN1
ENSG00000255745	5'UTR	0.0273809	0.208883	-0.0220884	0.584305	0.760011	-0.00639988	1.19938e-05	0.00333159	0.0156886	RP11-625L16.1
ENSG00000204277	5'UTR	4.5382e-06	0.000527037	-0.106262	0.000117239	0.00653	-0.0483256	1.20837e-05	0.00334938	0.0579362	RP11-219G17.4
ENSG00000115525	TSS1500	0.400882	0.591862	-0.00292777	0.000364887	0.0161108	-0.0144712	1.21169e-05	0.00335143	-0.0115435	ST3GAL5
ENSG00000112038	3'UTR	1.05832e-05	0.00101769	-0.0501675	5.60496e-05	0.00360298	-0.0379151	1.22059e-05	0.00336886	0.0122524	OPRM1
ENSG00000158488	ExonBnd	1.59586e-05	0.00141987	-0.0532031	0.084839	0.378687	-0.0282689	1.25852e-05	0.00346618	0.0249342	CD1E
ENSG00000146592	TSS200	2.14657e-06	0.000292802	-0.0778733	2.05782e-06	0.000244576	-0.0530738	1.26877e-05	0.003487	0.0247994	CREB5
ENSG00000157193	3'UTR	1.14403e-08	6.39673e-06	-0.0266217	6.92541e-08	1.75806e-05	-0.0218548	1.27518e-05	0.00349719	0.00476691	LRP8
ENSG00000108700	1stExon	3.85047e-09	3.2861e-06	-0.231139	4.60301e-07	7.35178e-05	-0.148884	1.28969e-05	0.00351191	0.0822554	CCL8
ENSG00000108700	5'UTR	3.85047e-09	3.2861e-06	-0.231139	4.60301e-07	7.35178e-05	-0.148884	1.28969e-05	0.00351191	0.0822554	CCL8
ENSG00000131873	1stExon	1.78892e-06	0.000257558	-0.0504099	0.0209113	0.228934	-0.0158738	1.29406e-05	0.00351191	0.0345361	CHSY1
ENSG00000178404	1stExon	0.000172825	0.00966753	-0.149611	2.5619e-05	0.00190776	-0.228835	1.29408e-05	0.00351191	-0.0792238	KIAA1731NL
ENSG00000178404	5'UTR	0.000172825	0.00966753	-0.149611	2.5619e-05	0.00190776	-0.228835	1.29408e-05	0.00351191	-0.0792238	KIAA1731NL
ENSG00000203867	ExonBnd	5.29066e-07	0.00010124	-0.354127	2.04779e-06	0.000243708	-0.201452	1.3026e-05	0.00352765	0.152675	RBM20
ENSG00000168634	TSS200	1.17981e-05	0.00110984	-0.100268	0.840232	0.907369	-0.00826614	1.31793e-05	0.00356173	0.0920019	WFDC13
ENSG00000052795	ExonBnd	6.80147e-07	0.000122662	-0.262173	0.000113305	0.00636832	-0.14966	1.3242e-05	0.00357123	0.112513	FNIP2
ENSG00000135437	TSS200	1.29792e-05	0.00119661	-0.122378	4.261e-07	6.93761e-05	-0.177361	1.32868e-05	0.00357588	-0.0549828	RDH5
ENSG00000197629	3'UTR	0.0370871	0.231622	0.0111875	5.54692e-06	0.000547604	0.147237	1.33703e-05	0.00359092	0.13605	MPEG1
ENSG00000138166	5'UTR	2.83713e-07	6.28046e-05	-0.0626355	1.12988e-06	0.0001522	-0.0491662	1.35137e-05	0.00362191	0.0134693	DUSP5
ENSG00000065491	TSS1500	0.306275	0.516494	-0.0188988	0.00295134	0.0755569	-0.0563088	1.3587e-05	0.00363407	-0.03741	TBC1D22B
ENSG00000206527	5'UTR	7.32003e-06	0.000764542	-0.0451337	0.175634	0.477641	-0.00860375	1.36241e-05	0.00363649	0.0365299	PTPLB
ENSG00000066336	3'UTR	2.59469e-06	0.0003393	-0.110239	1.5036e-05	0.00124156	-0.0702805	1.38749e-05	0.00369582	0.039958	SPI1
ENSG00000165795	1stExon	1.12856e-05	0.00107251	-0.0526766	3.19995e-05	0.00228579	-0.0271617	1.3906e-05	0.00369653	0.0255149	NDRG2
ENSG00000136634	3'UTR	0.0032609	0.0802406	-0.086308	0.108615	0.409323	-0.0143416	1.4356e-05	0.00380834	0.0719664	IL10
ENSG00000134317	3'UTR	0.00104754	0.0381706	-0.054226	0.00735256	0.135288	-0.0294114	1.46385e-05	0.00387535	0.0248146	GRHL1
ENSG00000167701	5'UTR	2.37491e-05	0.00196101	-0.0365591	0.00425017	0.0962192	-0.0153188	1.47844e-05	0.00389977	0.0212402	GPT
ENSG00000075240	TSS200	2.4132e-06	0.00032074	-0.093974	4.52937e-05	0.00302085	-0.0442499	1.47909e-05	0.00389977	0.0497242	GRAMD4
ENSG00000261385	TSS1500	4.77216e-07	9.37954e-05	-0.105212	1.3002e-08	5.65983e-06	-0.125907	1.48474e-05	0.00390433	-0.0206944	RP11-388M20.2
ENSG00000135437	TSS1500	1.74304e-05	0.00151751	-0.0543984	4.14264e-07	6.81264e-05	-0.0760868	1.48684e-05	0.00390433	-0.0216884	RDH5
ENSG00000207459	TSS1500	2.94723e-06	0.000376667	-0.110953	0.000584408	0.023381	-0.0380058	1.49649e-05	0.00392173	0.0729473	RNU6-1311P
ENSG00000070814	3'UTR	2.03077e-05	0.00171842	-0.0652838	0.0275345	0.256664	-0.0177578	1.5079e-05	0.00394366	0.047526	TCOF1
ENSG00000140400	TSS200	6.25367e-07	0.000114419	-0.0234974	5.36239e-06	0.00053141	-0.0119402	1.58311e-05	0.00413204	0.0115572	MAN2C1
ENSG00000159200	TSS1500	0.0114556	0.150208	-0.0158134	0.000134375	0.00723591	-0.0287386	1.61093e-05	0.0041962	-0.0129251	RCAN1
ENSG00000109758	5'UTR	0.00138229	0.0460957	-0.0205139	0.0465787	0.311044	-0.00901055	1.61608e-05	0.00420119	0.0115033	HGFAC
ENSG00000140848	1stExon	5.16206e-08	1.76218e-05	-0.0677621	2.24088e-06	0.000260241	-0.0528361	1.64582e-05	0.00426996	0.014926	CPNE2
ENSG00000125249	3'UTR	0.0147113	0.166917	-0.0420574	0.196071	0.497084	-0.0227054	1.69318e-05	0.00437655	0.019352	RAP2A
ENSG00000260285	1stExon	1.79615e-05	0.00155022	-0.0406825	0.000337566	0.0151415	-0.0182845	1.69366e-05	0.00437655	0.022398	RP11-600F24.7
ENSG00000180509	3'UTR	0.0667208	0.280044	-0.0204805	2.66204e-05	0.00197214	-0.0552667	1.70939e-05	0.00440841	-0.0347862	KCNE1
ENSG00000234255	TSS1500	0.68675	0.790479	-0.00570482	0.127203	0.429542	-0.0334301	1.71524e-05	0.00441473	-0.0277253	AC012370.3
ENSG00000175262	5'UTR	2.62205e-06	0.000342189	-0.0719543	8.99912e-05	0.00530625	-0.0382273	1.77841e-05	0.00456827	0.033727	C1orf127
ENSG00000114013	TSS1500	0.000425261	0.0196387	-0.0619387	0.0102222	0.162066	-0.0256142	1.80402e-05	0.0046249	0.0363245	CD86
ENSG00000207248	TSS1500	3.73058e-08	1.38267e-05	-0.188978	2.94e-05	0.00213289	-0.0944565	1.80818e-05	0.0046256	0.0945219	RNU6-1005P
ENSG00000157216	TSS1500	0.128135	0.354664	-0.00652733	0.00181287	0.0543241	-0.0145776	1.81143e-05	0.0046256	-0.00805031	SSBP3
ENSG00000147443	3'UTR	3.95871e-08	1.44954e-05	-0.116863	1.31893e-07	2.81402e-05	-0.0848629	1.85623e-05	0.00473068	0.0320005	DOK2
ENSG00000148334	TSS200	7.61939e-06	0.000788777	-0.0386393	0.000295894	0.0136451	-0.0192817	1.86258e-05	0.00473757	0.0193576	PTGES2
ENSG00000139269	1stExon	0.000616459	0.025913	-0.0664813	1.52988e-06	0.000193052	-0.115349	1.86852e-05	0.00473785	-0.0488674	INHBE
ENSG00000014164	3'UTR	1.56228e-05	0.0013919	-0.0212767	0.00137966	0.0445312	-0.0109082	1.87255e-05	0.00473785	0.0103685	ZC3H3
ENSG00000182606	1stExon	5.27908e-05	0.00378556	-0.0279562	0.000446782	0.0189526	-0.0198149	1.87365e-05	0.00473785	0.00814128	TRAK1
ENSG00000145107	TSS200	2.69254e-11	2.32978e-07	-0.336846	2.78721e-11	2.06177e-07	-0.396987	1.89002e-05	0.00476995	-0.0601416	TM4SF19
ENSG00000183891	3'UTR	0.0226844	0.196537	-0.0466578	0.110125	0.411251	-0.0196085	1.89594e-05	0.00477558	0.0270492	TTC32
ENSG00000173369	TSS200	4.05492e-09	3.39376e-06	-0.362104	4.82828e-07	7.64349e-05	-0.232895	1.90769e-05	0.00479589	0.129209	C1QB
ENSG00000103047	5'UTR	0.00222943	0.0633422	-0.0266944	0.0248648	0.246159	-0.0118082	1.92478e-05	0.00482949	0.0148862	TANGO6
ENSG00000236069	5'UTR	1.39638e-05	0.00127027	-0.091776	0.00174117	0.0527726	-0.0333248	1.9419e-05	0.00484924	0.0584512	RP5-1011O1.3
ENSG00000169247	TSS200	0.00194739	0.0580129	-0.0448449	0.146484	0.449785	-0.004559	1.94269e-05	0.00484924	0.0402859	SH3TC2
ENSG00000204685	5'UTR	0.00110181	0.0394719	-0.00874119	0.00897416	0.151165	0.000629445	1.94387e-05	0.00484924	0.00937063	STARD7-AS1
ENSG00000106948	1stExon	2.14413e-07	5.0025e-05	-0.0608173	2.83487e-08	9.64111e-06	-0.0824082	1.95014e-05	0.00485555	-0.0215909	AKNA
ENSG00000197467	1stExon	0.0978314	0.320863	-0.00967683	0.000200587	0.00993521	-0.0202931	1.99504e-05	0.00495784	-0.0106163	COL13A1
ENSG00000092068	TSS1500	7.24183e-07	0.000128511	-0.0830106	7.7615e-07	0.000112747	-0.0463061	2.0058e-05	0.00497505	0.0367045	SLC7A8
ENSG00000166166	TSS1500	1.0544e-05	0.00101618	-0.0393157	0.000269416	0.0126443	-0.0173238	2.02539e-05	0.00501404	0.0219918	TRMT61A
ENSG00000255741	TSS1500	0.000160682	0.00911405	-0.042107	0.242113	0.535618	-0.0103576	2.0383e-05	0.00503639	0.0317494	RP11-757G1.5
ENSG00000158485	TSS1500	0.00113239	0.0401791	-0.0901231	0.0551108	0.328629	-0.0248818	2.05224e-05	0.00506118	0.0652413	CD1B
ENSG00000161944	3'UTR	0.369719	0.567726	-0.0112672	0.000182356	0.00920087	0.0258391	2.09016e-05	0.00514493	0.0371063	ASGR2
ENSG00000255833	5'UTR	0.00382775	0.0878055	-0.0554023	0.0120619	0.176608	0.00526756	2.11273e-05	0.00519063	0.0606699	TIFAB
ENSG00000232453	TSS1500	0.833291	0.888214	-0.00701814	0.00342416	0.0833681	0.0213301	2.11746e-05	0.00519241	0.0283483	RP4-794H19.1
ENSG00000221025	1stExon	0.0155474	0.170585	-0.00911728	0.000917255	0.0329879	-0.0434535	2.13786e-05	0.00523256	-0.0343362	MIR1250
ENSG00000116237	3'UTR	4.75979e-08	1.6598e-05	-0.0448267	0.00334017	0.0819693	-0.0165311	2.14713e-05	0.00524535	0.0282956	ICMT
ENSG00000109062	3'UTR	0.00222227	0.063239	-0.0606931	0.171278	0.473378	0.00433705	2.18151e-05	0.0053018	0.0650302	SLC9A3R1
ENSG00000261656	TSS200	0.000147614	0.00853325	-0.056871	0.0229221	0.23825	-0.0186089	2.18222e-05	0.0053018	0.0382621	BEAN1-AS1
ENSG00000171401	TSS1500	0.0001556	0.00888017	-0.0401202	0.0296564	0.264249	-0.0117722	2.18591e-05	0.0053018	0.028348	KRT13
ENSG00000183066	3'UTR	7.9368e-06	0.000811665	-0.0927415	0.000467684	0.0196211	-0.0390287	2.18916e-05	0.0053018	0.0537128	WBP2NL
ENSG00000103707	3'UTR	0.00363243	0.0854867	-0.0376942	0.00441302	0.0986919	-0.0185968	2.2004e-05	0.0053018	0.0190973	MTFMT
ENSG00000163568	TSS1500	0.00018494	0.0101914	-0.0736934	0.000758077	0.028438	-0.0394484	2.20105e-05	0.0053018	0.034245	AIM2
ENSG00000134490	3'UTR	0.475244	0.645555	-0.00502513	0.166369	0.468922	0.00172094	2.20229e-05	0.0053018	0.00674607	TMEM241
ENSG00000206187	TSS1500	0.375694	0.572347	0.00523804	0.335417	0.60424	-0.0118941	2.20399e-05	0.0053018	-0.0171322	RP11-1084I9.1
ENSG00000229754	TSS200	9.32854e-06	0.000921551	-0.146959	0.00360243	0.0860926	-0.0594148	2.20702e-05	0.0053018	0.0875445	CXCR2P1
ENSG00000167526	TSS200	4.22069e-05	0.00313222	-0.0509462	1.64855e-05	0.00133158	-0.0336205	2.21886e-05	0.00532038	0.0173256	RPL13
ENSG00000091592	5'UTR	1.79878e-06	0.000258405	-0.0349532	0.000565827	0.0228253	-0.0222015	2.25831e-05	0.00540499	0.0127518	NLRP1
ENSG00000198711	TSS1500	0.0383553	0.233888	-0.00674158	0.0242999	0.243877	-0.0617844	2.26696e-05	0.0054157	-0.0550428	SSBP3-AS1
ENSG00000153086	TSS1500	0.000119995	0.00725681	-0.0971034	0.000662	0.0257083	-0.0497704	2.27299e-05	0.00542012	0.0473329	ACMSD
ENSG00000135902	3'UTR	1.34093e-09	1.93274e-06	-0.245396	1.8234e-06	0.000221681	-0.179123	2.29524e-05	0.00544946	0.0662739	CHRND
ENSG00000064666	TSS1500	5.31498e-07	0.000101541	-0.0359306	0.0133636	0.185553	-0.0182584	2.29729e-05	0.00544946	0.0176721	CNN2
ENSG00000178921	3'UTR	6.78216e-10	1.28386e-06	-0.626834	3.89554e-11	2.30179e-07	-0.461134	2.2979e-05	0.00544946	0.1657	PFAS
ENSG00000165914	3'UTR	0.000721989	0.0292222	-0.0247505	0.0133467	0.185509	-0.0153185	2.31604e-05	0.00548247	0.00943198	TTC7B
ENSG00000252691	TSS1500	0.00183171	0.0558034	-0.023316	0.381017	0.635632	0.000258267	2.35308e-05	0.00555999	0.0235743	SCARNA18
ENSG00000188624	TSS200	9.50256e-07	0.000160153	-0.318533	5.71308e-07	8.8252e-05	-0.198917	2.36446e-05	0.0055706	0.119616	IGFL3
ENSG00000188624	TSS1500	5.74673e-05	0.00404606	-0.159218	5.03456e-07	7.94511e-05	-0.127524	2.36812e-05	0.0055706	0.031694	IGFL3
ENSG00000261040	3'UTR	0.000787281	0.0311626	-0.118924	0.00617133	0.121924	-0.0444806	2.37045e-05	0.0055706	0.074443	WFDC21P
ENSG00000134686	3'UTR	0.00356135	0.0845283	-0.0139342	0.180794	0.483061	-0.00338919	2.42145e-05	0.0056487	0.010545	PHC2
ENSG00000161905	TSS200	0.00109448	0.0393724	-0.042906	0.0413708	0.298861	0.00591436	2.42159e-05	0.0056487	0.0488204	ALOX15
ENSG00000225612	TSS1500	0.000298369	0.0148807	-0.0992556	0.10684	0.406768	-0.0317192	2.42387e-05	0.0056487	0.0675365	AC099552.2
ENSG00000087237	TSS1500	0.000282744	0.0142438	-0.0842428	0.144964	0.448269	-0.00743264	2.4279e-05	0.0056487	0.0768102	CETP
ENSG00000166546	3'UTR	0.000117277	0.00713906	-0.050944	0.0407506	0.29739	-0.0223637	2.42845e-05	0.0056487	0.0285803	BEAN1
ENSG00000196730	TSS200	5.1229e-07	9.90384e-05	-0.0337608	0.000209185	0.0102865	-0.0171407	2.42981e-05	0.0056487	0.0166201	DAPK1
ENSG00000259641	TSS1500	0.124607	0.350701	-0.0172652	0.417691	0.659421	-0.00470627	2.48762e-05	0.00577274	0.0125589	PCAT29
ENSG00000196754	TSS1500	0.000173437	0.00967765	-0.0353529	6.99375e-06	0.000664642	-0.0458832	2.49875e-05	0.00578821	-0.0105302	S100A2
ENSG00000233746	TSS200	0.000251715	0.0130142	-0.0396116	2.53099e-05	0.00189126	-0.0847169	2.52364e-05	0.00583545	-0.0451053	LINC00656
ENSG00000247193	TSS200	7.38294e-08	2.30087e-05	-0.0650633	1.57814e-05	0.00128997	-0.0432784	2.55152e-05	0.00588942	0.021785	RP11-431M7.3
ENSG00000158864	3'UTR	0.000389429	0.0183232	-0.0665103	0.0121835	0.17742	-0.032397	2.55805e-05	0.00589402	0.0341133	NDUFS2
ENSG00000163686	3'UTR	1.02058e-05	0.000991689	-0.0766908	8.25361e-08	1.99009e-05	-0.108977	2.61796e-05	0.00602135	-0.0322865	ABHD6
ENSG00000146232	TSS1500	0.000924193	0.0350036	-0.0525733	0.082081	0.37507	-0.00766114	2.65977e-05	0.00610669	0.0449122	NFKBIE
ENSG00000170004	TSS1500	0.000279975	0.0141373	-0.0315316	0.00237857	0.0656911	-0.0165073	2.67137e-05	0.00611865	0.0150244	CHD3
ENSG00000114735	5'UTR	1.28162e-06	0.000201031	-0.0546815	4.03717e-06	0.00042371	-0.033777	2.67441e-05	0.00611865	0.0209045	HEMK1
ENSG00000204655	3'UTR	0.0223737	0.195575	-0.0239167	0.316134	0.590656	-0.00548281	2.71147e-05	0.0061823	0.0184339	MOG
ENSG00000243414	3'UTR	1.94328e-05	0.00165627	-0.0463868	7.10943e-05	0.00437912	-0.0302452	2.71467e-05	0.0061823	0.0161416	TICAM2
ENSG00000108344	TSS1500	1.17548e-05	0.00110852	-0.0389055	1.35672e-05	0.00113839	-0.0236585	2.71653e-05	0.0061823	0.015247	PSMD3
ENSG00000224184	TSS200	5.34919e-05	0.00382526	-0.0617381	0.000562214	0.0227341	-0.0360075	2.75262e-05	0.00624201	0.0257306	AC096559.1
ENSG00000166444	1stExon	2.14349e-05	0.00179159	-0.0311435	0.0366138	0.286191	-0.0126704	2.75481e-05	0.00624201	0.0184731	ST5
ENSG00000226380	3'UTR	8.95332e-05	0.00574399	-0.0245493	3.34712e-07	5.81247e-05	-0.0391048	2.75899e-05	0.00624201	-0.0145555	AC058791.1
ENSG00000170365	5'UTR	0.00107467	0.0388366	-0.0240283	0.0809645	0.373685	-0.00362712	2.76202e-05	0.00624201	0.0204012	SMAD1
ENSG00000010165	5'UTR	0.229443	0.451107	-0.0101601	0.0242267	0.243621	-0.0198063	2.79833e-05	0.00631309	-0.0096462	METTL13
ENSG00000235419	TSS1500	0.253187	0.472198	-0.00341776	0.0735033	0.361609	0.00302062	2.81232e-05	0.00633363	0.00643838	AC010149.4
ENSG00000143126	3'UTR	3.45034e-06	0.000425863	-0.105288	0.00348368	0.0843897	-0.0503263	2.82065e-05	0.00634138	0.0549622	CELSR2
ENSG00000147872	TSS1500	0.595401	0.729011	-0.00471855	0.00351793	0.0847937	-0.0198324	2.82991e-05	0.0063512	-0.0151138	PLIN2
ENSG00000200334	TSS1500	0.048738	0.25264	0.0183286	5.29161e-05	0.0034356	0.0590913	2.84262e-05	0.0063687	0.0407627	Y_RNA
ENSG00000222788	TSS1500	0.00182518	0.0556997	-0.0233209	0.000662124	0.0257083	-0.0468272	2.85299e-05	0.0063809	-0.0235063	RNU2-38P
ENSG00000131873	TSS1500	2.92537e-05	0.00231816	-0.0442365	3.56822e-05	0.00249259	-0.0199807	2.8672e-05	0.00640164	0.0242558	CHSY1
ENSG00000231329	3'UTR	7.22409e-07	0.000128372	-0.0356576	6.9805e-05	0.00431404	-0.0245262	2.88072e-05	0.00642079	0.0111313	RP1-225E12.2
ENSG00000113140	TSS200	0.0163153	0.173887	0.0206357	5.66268e-07	8.77621e-05	0.071104	2.88932e-05	0.0064289	0.0504682	SPARC
ENSG00000157423	1stExon	0.369963	0.567926	-0.0010793	0.0115441	0.172591	0.01189	2.90106e-05	0.00644398	0.0129693	HYDIN
ENSG00000139567	TSS1500	8.49716e-08	2.52234e-05	-0.051563	9.00477e-07	0.000127523	-0.0401434	2.91564e-05	0.00645098	0.0114196	ACVRL1
ENSG00000185917	TSS200	2.70119e-06	0.000350752	-0.0496088	1.84708e-05	0.00146458	-0.0261785	2.91673e-05	0.00645098	0.0234303	SETD4
ENSG00000169189	TSS200	0.00136578	0.045669	-0.0210883	0.327142	0.59818	-0.00533432	2.91913e-05	0.00645098	0.015754	NSMCE1
ENSG00000132334	3'UTR	3.23612e-06	0.000405205	-0.114472	9.68473e-05	0.00561606	-0.0716677	2.93462e-05	0.00647418	0.0428047	PTPRE
ENSG00000198488	5'UTR	8.86996e-05	0.00569614	-0.0531605	0.00441158	0.098685	-0.029213	2.95177e-05	0.0064955	0.0239476	B3GNT6
ENSG00000124678	TSS1500	4.15539e-05	0.00309794	-0.0590285	0.000112372	0.00633574	-0.0358208	2.9598e-05	0.0064955	0.0232077	TCP11
ENSG00000100884	5'UTR	0.117416	0.342301	-0.0222275	0.00552666	0.114287	-0.0426269	2.96021e-05	0.0064955	-0.0203994	CPNE6
ENSG00000150627	3'UTR	2.19355e-05	0.0018299	-0.361586	3.55997e-05	0.00248983	-0.255393	2.96431e-05	0.0064955	0.106194	WDR17
ENSG00000167701	TSS200	2.33456e-10	7.04282e-07	-0.437137	2.31169e-10	5.0426e-07	-0.357049	2.97588e-05	0.00650986	0.0800875	GPT
ENSG00000085365	5'UTR	0.00169017	0.0531547	-0.0319723	0.018439	0.216092	-0.0136573	2.9967e-05	0.00652979	0.018315	SCAMP1
ENSG00000245060	TSS1500	8.96643e-05	0.00574671	-0.0572517	1.01212e-05	0.000898036	-0.0809922	2.99727e-05	0.00652979	-0.0237405	LINC00847
ENSG00000258736	3'UTR	9.39281e-09	5.77462e-06	-0.154912	1.2161e-05	0.00104334	-0.110143	3.0001e-05	0.00652979	0.0447687	RP11-982M15.7
ENSG00000199994	TSS1500	0.000648204	0.0269871	-0.0632922	0.0158527	0.202543	0.000398562	3.06599e-05	0.00666203	0.0636908	RNA5SP145
ENSG00000122787	TSS1500	0.000137918	0.00810466	-0.034452	0.00893412	0.150773	-0.0129939	3.09268e-05	0.00670879	0.0214582	AKR1D1
ENSG00000207153	TSS1500	2.60131e-07	5.85841e-05	-0.151447	7.01732e-08	1.77116e-05	-0.192708	3.1025e-05	0.00671886	-0.0412615	RNU6-933P
ENSG00000103510	3'UTR	1.00321e-08	5.97334e-06	-0.143546	3.13006e-10	5.97109e-07	-0.164037	3.14455e-05	0.00679858	-0.0204912	KAT8
ENSG00000076067	3'UTR	6.53905e-06	0.00070336	-0.0364085	0.00607711	0.120919	-0.0152868	3.22482e-05	0.00696052	0.0211218	RBMS2
ENSG00000121316	TSS200	1.05468e-06	0.000171877	-0.0701324	1.1316e-08	5.1506e-06	-0.0890987	3.25428e-05	0.00701243	-0.0189662	PLBD1
ENSG00000207042	TSS1500	2.12528e-06	0.000291634	-0.12679	4.09532e-05	0.00279009	-0.0542542	3.26343e-05	0.00701314	0.072536	RNU6-196P
ENSG00000248809	TSS1500	0.131947	0.358721	-0.0151386	0.304579	0.583081	0.00318505	3.26624e-05	0.00701314	0.0183236	LINC01095
ENSG00000146247	3'UTR	0.000128658	0.0076734	-0.0496732	0.212774	0.511552	-0.0196368	3.27083e-05	0.00701314	0.0300364	PHIP
ENSG00000167526	3'UTR	0.000355626	0.0171044	-0.134554	0.000325123	0.0147054	-0.0851116	3.29224e-05	0.00704587	0.0494422	RPL13
ENSG00000135677	TSS200	7.1532e-07	0.000127462	-0.0750755	4.67753e-07	7.45423e-05	-0.0536266	3.29696e-05	0.00704587	0.0214489	GNS
ENSG00000125618	TSS200	0.197606	0.422321	-0.0115151	0.0189776	0.218937	-0.0182362	3.35222e-05	0.00715219	-0.00672105	PAX8
ENSG00000139044	3'UTR	0.00270918	0.0717513	-0.0457514	0.142456	0.446033	-0.0155407	3.3861e-05	0.00721262	0.0302107	B4GALNT3
ENSG00000254275	3'UTR	0.224681	0.446993	-0.0150831	0.888929	0.935654	-0.000765741	3.47112e-05	0.00738158	0.0143173	LINC00824
ENSG00000196126	ExonBnd	0.00830901	0.130803	-0.0765775	0.0235034	0.24043	-0.00959208	3.49898e-05	0.00742866	0.0669854	HLA-DRB1
ENSG00000174171	1stExon	5.68191e-05	0.00401669	-0.021948	0.00324108	0.080374	-0.0146742	3.51595e-05	0.00744171	0.00727379	RP11-23P13.6
ENSG00000135677	TSS1500	9.23737e-05	0.00588836	-0.0423558	0.00781466	0.140211	-0.0236462	3.5166e-05	0.00744171	0.0187097	GNS
ENSG00000103089	5'UTR	4.80286e-07	9.4256e-05	-0.0431897	8.41003e-06	0.000774864	-0.0321109	3.54907e-05	0.0074982	0.0110788	FA2H
ENSG00000122641	5'UTR	0.583756	0.720985	-0.00257612	0.297257	0.577555	-0.0510873	3.58485e-05	0.00756147	-0.0485112	INHBA
ENSG00000251127	3'UTR	4.50221e-06	0.000523325	-0.246575	1.64644e-07	3.36873e-05	-0.335018	3.59599e-05	0.00757265	-0.0884429	RP11-280G9.1
ENSG00000165914	5'UTR	0.00165998	0.0524565	-0.0172973	0.0201536	0.225131	-0.00358205	3.62401e-05	0.00761929	0.0137153	TTC7B
ENSG00000211456	3'UTR	0.0140365	0.163675	-0.0545441	0.166271	0.468896	-0.0175164	3.63989e-05	0.00763258	0.0370277	SACM1L
ENSG00000214787	3'UTR	3.43369e-05	0.00264974	-0.0969222	0.00070977	0.0270721	-0.0539485	3.6421e-05	0.00763258	0.0429737	MS4A4E
ENSG00000131238	TSS200	1.03746e-08	6.06219e-06	-0.0888814	6.39436e-10	8.92494e-07	-0.075789	3.67428e-05	0.0076876	0.0130925	PPT1
ENSG00000200283	TSS1500	1.3001e-05	0.00119682	-0.0659825	1.85082e-05	0.00146665	-0.0944318	3.72025e-05	0.00777124	-0.0284492	Y_RNA
ENSG00000124813	3'UTR	4.95892e-05	0.00359513	-0.0280547	0.000372213	0.0162985	-0.019168	3.73234e-05	0.00777421	0.00888668	RUNX2
ENSG00000108175	TSS1500	1.19844e-05	0.00112166	-0.0335333	0.00492744	0.106249	-0.0141275	3.73365e-05	0.00777421	0.0194058	ZMIZ1
ENSG00000103043	TSS200	0.000172533	0.00965952	-0.0388601	7.72146e-05	0.00468492	-0.0200694	3.79468e-05	0.00788143	0.0187907	VAC14
ENSG00000169247	3'UTR	0.490837	0.656377	-0.00816016	0.266363	0.555018	0.00637456	3.7973e-05	0.00788143	0.0145347	SH3TC2
ENSG00000258736	1stExon	1.42778e-08	7.37899e-06	-0.207674	1.48276e-05	0.00122512	-0.14257	3.82423e-05	0.00791202	0.0651046	RP11-982M15.7
ENSG00000258736	TSS200	1.42778e-08	7.37899e-06	-0.207674	1.48276e-05	0.00122512	-0.14257	3.82423e-05	0.00791202	0.0651046	RP11-982M15.7
ENSG00000131981	5'UTR	0.01018	0.143041	-0.0133108	0.000533332	0.0218385	-0.0264143	3.83506e-05	0.00791238	-0.0131035	LGALS3
ENSG00000226124	3'UTR	0.395974	0.587902	-0.0114084	0.0311833	0.269242	0.0185407	3.83661e-05	0.00791238	0.029949	FTCDNL1
ENSG00000213240	3'UTR	7.62503e-06	0.000788777	-0.137127	1.74878e-05	0.00139947	-0.0962486	3.85301e-05	0.00791857	0.0408783	NOTCH2NL
ENSG00000161905	1stExon	0.000314063	0.0154789	-0.0298376	0.00109963	0.0380082	0.0299525	3.8605e-05	0.00791857	0.0597901	ALOX15
ENSG00000164951	5'UTR	0.000123432	0.00740942	-0.0131064	0.0278616	0.257754	-0.00272424	3.86186e-05	0.00791857	0.0103822	PDP1
ENSG00000237989	TSS1500	3.38926e-06	0.000419121	-0.127146	0.000402237	0.0174161	-0.0555708	3.8646e-05	0.00791857	0.0715756	AP001046.5
ENSG00000171101	TSS1500	0.00722501	0.122049	-0.024064	0.486338	0.702331	-0.00510516	3.87013e-05	0.00791857	0.0189588	SIGLEC17P
ENSG00000172349	1stExon	3.51395e-06	0.000431252	-0.0490135	0.00752974	0.137153	-0.0159518	3.87914e-05	0.00792451	0.0330617	IL16
ENSG00000131778	3'UTR	0.00173901	0.0542064	-0.104754	0.00476379	0.103685	-0.0672141	3.88811e-05	0.00793035	0.0375403	CHD1L
ENSG00000143624	ExonBnd	1.02563e-05	0.000994365	-0.132829	0.000271295	0.0127038	-0.075717	3.94991e-05	0.00804374	0.0571124	INTS3
ENSG00000165819	5'UTR	0.0576912	0.266775	-0.00866516	0.00199219	0.058323	-0.0011093	3.98509e-05	0.00810267	0.00755586	METTL3
ENSG00000252656	TSS200	0.0463129	0.24783	-0.0248238	0.403024	0.649941	0.0148541	3.9927e-05	0.00810543	0.0396779	RN7SKP88
ENSG00000167468	3'UTR	7.82528e-07	0.000136255	-0.236283	2.18945e-06	0.000255391	-0.163416	4.02458e-05	0.00815737	0.0728676	GPX4
ENSG00000165795	TSS200	1.74848e-05	0.00152027	-0.0417053	0.00110677	0.0381332	-0.021238	4.10307e-05	0.0083035	0.0204673	NDRG2
ENSG00000186407	1stExon	0.00277254	0.0727845	-0.0597174	0.285919	0.570261	-0.00550026	4.11053e-05	0.00830565	0.0542171	CD300E
ENSG00000010810	5'UTR	0.665327	0.77603	-0.00786439	0.0198672	0.22354	0.015406	4.11986e-05	0.00831155	0.0232704	FYN
ENSG00000143624	3'UTR	2.13998e-05	0.00179097	-0.075396	1.58336e-05	0.00129098	-0.054979	4.13561e-05	0.00833037	0.020417	INTS3
ENSG00000249852	5'UTR	0.00150655	0.0488945	-0.0215135	0.000210531	0.0103331	-0.0421432	4.19243e-05	0.00843173	-0.0206297	AC145676.2
ENSG00000114473	TSS200	0.000502554	0.0223107	-0.0228821	0.00685969	0.130106	-0.00834408	4.26541e-05	0.00856522	0.014538	IQCG
ENSG00000137497	TSS1500	1.17796e-06	0.000187033	-0.0411319	3.79119e-05	0.00261733	-0.020905	4.30373e-05	0.00862881	0.0202269	NUMA1
ENSG00000130695	3'UTR	2.13523e-08	9.49915e-06	-0.33834	1.78363e-07	3.59204e-05	-0.265485	4.32649e-05	0.00866105	0.0728544	CEP85
ENSG00000186407	5'UTR	0.00476489	0.0986495	-0.107733	0.388102	0.640555	-0.0277729	4.33839e-05	0.0086715	0.0799604	CD300E
ENSG00000164087	3'UTR	1.82999e-05	0.00157419	-0.0909916	0.00116708	0.0395391	-0.040557	4.46809e-05	0.008917	0.0504346	POC1A
ENSG00000259320	TSS1500	0.63603	0.756514	-0.0100902	0.00327178	0.0808415	-0.0530848	4.48196e-05	0.00893094	-0.0429946	RP11-183E24.2
ENSG00000161180	5'UTR	0.00477973	0.0987626	-0.0394785	0.178875	0.480979	-0.0172498	4.49212e-05	0.00893747	0.0222286	CCDC116
ENSG00000254997	TSS200	9.27483e-05	0.00590732	-0.0926599	0.0135788	0.187297	-0.0343354	4.50631e-05	0.00895197	0.0583245	KRTAP5-9
ENSG00000077235	3'UTR	3.48043e-06	0.00042876	-0.0180861	0.000559508	0.0226388	-0.0146693	4.57555e-05	0.00907561	0.00341678	GTF3C1
ENSG00000110047	3'UTR	1.54402e-06	0.000231283	-0.0424163	8.93807e-07	0.000126716	-0.0289779	4.5881e-05	0.00908662	0.0134385	EHD1
ENSG00000111319	TSS200	0.890528	0.925977	-0.00317204	0.410723	0.655232	0.0128433	4.63792e-05	0.00917128	0.0160153	SCNN1A
ENSG00000221454	TSS1500	0.000641257	0.0267905	-0.105095	0.00732265	0.134948	0.0260267	4.64945e-05	0.00918008	0.131122	AC005631.1
ENSG00000108950	TSS1500	1.38407e-07	3.61252e-05	-0.0734446	1.19964e-09	1.18966e-06	-0.0599052	4.66548e-05	0.00919774	0.0135394	FAM20A
ENSG00000135912	5'UTR	5.6742e-07	0.000106676	-0.052148	3.61879e-07	6.12836e-05	-0.0400451	4.69366e-05	0.00923924	0.0121028	TTLL4
ENSG00000174456	5'UTR	4.00574e-05	0.00301759	-0.0368061	0.000275469	0.0128447	-0.0195796	4.73726e-05	0.00931095	0.0172265	C12orf76
ENSG00000251799	1stExon	2.57087e-05	0.00208958	-0.163544	0.0129724	0.182714	-0.0643663	4.75068e-05	0.00932319	0.0991775	Y_RNA
ENSG00000175595	TSS1500	0.000255639	0.0131646	-0.0327299	4.95369e-05	0.00325201	-0.0449186	4.77029e-05	0.00932663	-0.0121887	ERCC4
ENSG00000122435	ExonBnd	0.820203	0.879777	-0.00289791	0.323514	0.595862	0.0176734	4.77111e-05	0.00932663	0.0205714	TRMT13
ENSG00000162231	ExonBnd	0.000123193	0.00739846	-0.0520772	0.207905	0.507082	-0.0129794	4.78083e-05	0.00932663	0.0390978	NXF1
ENSG00000133800	TSS200	2.76786e-06	0.000357263	-0.174383	0.000233366	0.0112286	-0.0863858	4.78738e-05	0.00932663	0.0879968	LYVE1
ENSG00000226519	TSS200	0.385282	0.579713	-0.00268945	0.0252926	0.247918	-0.0725509	4.79686e-05	0.00932663	-0.0698615	LINC00390
ENSG00000229245	TSS1500	2.32992e-06	0.000312231	-0.177128	7.14636e-08	1.78619e-05	-0.249117	4.80276e-05	0.00932663	-0.0719891	RP11-542K23.7
ENSG00000233616	3'UTR	2.32992e-06	0.000312231	-0.177128	7.14636e-08	1.78619e-05	-0.249117	4.80276e-05	0.00932663	-0.0719891	RP11-542K23.10
ENSG00000241735	5'UTR	0.00228257	0.0643476	-0.067213	0.014819	0.195578	0.0225233	4.81856e-05	0.00934333	0.0897363	FABP5P3
ENSG00000120694	3'UTR	0.0190952	0.18556	-0.039363	0.000127202	0.00693601	-0.0803827	4.86273e-05	0.00941491	-0.0410197	HSPH1
ENSG00000252190	TSS1500	1.62905e-05	0.00144346	-0.0370696	0.891729	0.937384	-0.00361888	4.87352e-05	0.00942173	0.0334507	SCARNA17
ENSG00000079112	5'UTR	0.00046981	0.0212201	-0.0568894	0.06409	0.345464	-0.0191645	4.88893e-05	0.00943745	0.0377248	CDH17
ENSG00000229228	TSS200	0.147454	0.374832	-0.0360874	0.00542424	0.113052	0.0432591	4.91556e-05	0.00947477	0.0793464	LINC00582
ENSG00000007202	5'UTR	2.2944e-07	5.28653e-05	-0.0607416	2.49573e-05	0.00186706	-0.0357767	4.93729e-05	0.00949655	0.0249649	KIAA0100
ENSG00000075785	TSS1500	4.61854e-06	0.000531927	-0.0632499	2.99855e-06	0.000332457	-0.0436139	4.94151e-05	0.00949655	0.019636	RAB7A
ENSG00000100365	5'UTR	8.34249e-06	0.000844805	-0.0771309	1.24415e-06	0.00016385	-0.058245	4.95987e-05	0.00951775	0.0188859	NCF4
ENSG00000235215	TSS1500	5.40488e-05	0.00386035	-0.157088	1.69699e-06	0.000209652	-0.192015	5.00558e-05	0.00957738	-0.0349275	RP11-145M4.2
ENSG00000145012	TSS1500	0.000552038	0.0239581	-0.0295024	0.092626	0.388664	-0.0135328	5.00571e-05	0.00957738	0.0159696	LPP
ENSG00000214688	TSS1500	0.0626773	0.274098	-0.0180469	0.289571	0.572657	-0.00371789	5.02314e-05	0.00958544	0.014329	C10orf105
ENSG00000102898	5'UTR	7.0712e-08	2.21032e-05	-0.044691	9.95823e-09	4.74924e-06	-0.0547868	5.0247e-05	0.00958544	-0.0100958	NUTF2
ENSG00000102572	5'UTR	1.80995e-05	0.00155902	-0.0392053	6.57015e-06	0.00063226	-0.0305092	5.03531e-05	0.00958721	0.00869605	STK24
ENSG00000178795	3'UTR	0.000157822	0.00899116	-0.0556852	8.21057e-05	0.0049241	-0.0359291	5.04042e-05	0.00958721	0.0197562	GDPD4
ENSG00000150048	5'UTR	0.146048	0.373399	-0.0171578	0.935824	0.962787	-0.00162985	5.06411e-05	0.00961817	0.015528	CLEC1A
ENSG00000106178	TSS1500	7.39751e-10	1.31454e-06	-0.323244	2.24169e-08	8.03298e-06	-0.260161	5.13025e-05	0.00972955	0.0630825	CCL24
ENSG00000167657	5'UTR	4.0764e-05	0.00305142	-0.0705959	8.65069e-06	0.000790109	-0.0442299	5.1872e-05	0.0098232	0.0263661	DAPK3
ENSG00000199004	TSS200	7.0733e-10	1.29233e-06	-0.306886	3.54565e-09	2.38313e-06	-0.251528	5.20807e-05	0.00984835	0.0553588	MIR21
ENSG00000143412	1stExon	3.29671e-07	7.00452e-05	-0.0848015	2.97927e-08	9.83395e-06	-0.14825	5.26338e-05	0.00992399	-0.0634489	ANXA9
ENSG00000143412	5'UTR	3.29671e-07	7.00452e-05	-0.0848015	2.97927e-08	9.83395e-06	-0.14825	5.26338e-05	0.00992399	-0.0634489	ANXA9
ENSG00000010810	3'UTR	0.445256	0.623816	-0.0101743	0.125981	0.428393	0.00869285	5.28741e-05	0.00995484	0.0188672	FYN
ENSG00000103174	TSS1500	1.12968e-09	1.74456e-06	-0.0761241	3.04668e-12	1.15362e-07	-0.0690611	5.31679e-05	0.0099828	0.00706306	NAGPA
ENSG00000167881	TSS200	2.34624e-08	1.0078e-05	-0.121702	9.47979e-09	4.58854e-06	-0.0937461	5.31765e-05	0.0099828	0.0279562	SRP68
ENSG00000132170	5'UTR	0.00409955	0.091357	-0.0170363	2.81646e-05	0.00206182	-0.0305004	5.35683e-05	0.0100418	-0.0134641	PPARG
ENSG00000254981	TSS200	0.000694861	0.0284707	-0.0750918	0.0365655	0.286161	-0.0227603	5.3716e-05	0.010055	0.0523315	RP11-350N15.3
ENSG00000124225	3'UTR	0.00299218	0.0763472	-0.0209788	0.112895	0.414548	-0.00253622	5.38706e-05	0.0100694	0.0184426	PMEPA1
ENSG00000204385	ExonBnd	0.622091	0.747061	-0.00282712	0.0729915	0.360882	-0.0109949	5.40537e-05	0.0100867	-0.00816776	SLC44A4
ENSG00000164404	3'UTR	0.00038749	0.0182452	-0.0262505	0.00100439	0.0353955	-0.0120411	5.41214e-05	0.0100867	0.0142094	GDF9
ENSG00000250723	TSS200	0.440363	0.62026	-0.00605082	0.206825	0.505798	0.016819	5.41964e-05	0.0100867	0.0228698	RP11-79E3.2
ENSG00000233746	TSS1500	2.13824e-08	9.49915e-06	-0.239404	1.75332e-07	3.54824e-05	-0.202476	5.43914e-05	0.0101085	0.0369285	LINC00656
ENSG00000133704	3'UTR	0.00219117	0.0626173	-0.10224	0.0670636	0.350322	-0.0439957	5.48901e-05	0.0101865	0.0582446	IPO8
ENSG00000161905	5'UTR	0.000672913	0.0278085	-0.0420329	0.0249724	0.246552	0.0117376	5.49989e-05	0.0101922	0.0537705	ALOX15
ENSG00000165795	TSS1500	0.000111663	0.0068747	-0.0398999	0.00197572	0.0579848	-0.0200276	5.54945e-05	0.0102642	0.0198723	NDRG2
ENSG00000137936	5'UTR	5.85627e-05	0.00411751	-0.0255898	0.00250865	0.0680237	-0.0149258	5.55555e-05	0.0102642	0.010664	BCAR3
ENSG00000137936	3'UTR	0.058101	0.267352	-0.0127272	0.539117	0.733208	-0.00267496	5.56252e-05	0.0102642	0.0100522	BCAR3
ENSG00000146247	ExonBnd	0.00260659	0.0700207	-0.0524144	0.902358	0.943322	0.000643483	5.65494e-05	0.0104155	0.0530579	PHIP
ENSG00000175699	TSS200	0.0114966	0.150368	0.0257176	0.0683872	0.352342	-0.0390087	5.66058e-05	0.0104155	-0.0647262	LINC00521
ENSG00000196730	3'UTR	0.0067156	0.117417	-0.0201259	0.445938	0.676984	-0.0070971	5.75184e-05	0.0105685	0.0130288	DAPK1
ENSG00000182898	TSS1500	0.000198125	0.010761	-0.131579	0.00131019	0.0429408	-0.0501087	5.8311e-05	0.010699	0.0814699	TCHHL1
ENSG00000262732	TSS1500	2.47798e-07	5.64931e-05	-0.139641	1.08137e-08	4.99111e-06	-0.193447	5.90504e-05	0.010818	-0.0538058	CTD-2135D7.2
ENSG00000156453	5'UTR	8.62896e-07	0.000147868	-0.0665317	4.58386e-07	7.35009e-05	-0.0460029	5.91267e-05	0.010818	0.0205289	PCDH1
ENSG00000224228	5'UTR	0.0581224	0.267422	-0.0154308	0.833764	0.903874	-0.0010401	5.9255e-05	0.0108262	0.0143907	RP1-15D23.2
ENSG00000230587	TSS200	3.26563e-05	0.00254514	-0.0781487	0.00690603	0.130496	-0.0376593	5.93576e-05	0.0108297	0.0404894	AC093609.1
ENSG00000253355	TSS1500	4.37998e-06	0.000511409	-0.0690388	2.05098e-05	0.00159621	-0.0530343	5.95318e-05	0.0108462	0.0160045	KB-1460A1.2
ENSG00000181929	3'UTR	0.000415888	0.0192901	-0.0354529	0.00597181	0.119621	-0.0170509	5.97003e-05	0.0108617	0.018402	PRKAG1
ENSG00000184574	TSS1500	9.75744e-07	0.000162483	-0.0751818	2.66864e-05	0.00197478	-0.0529064	5.99263e-05	0.0108875	0.0222754	LPAR5
ENSG00000105397	5'UTR	2.54393e-06	0.000333672	-0.0538449	1.07416e-06	0.000147171	-0.0410164	6.0176e-05	0.0109176	0.0128285	TYK2
ENSG00000090659	3'UTR	4.39167e-05	0.00323692	-0.0625172	0.000391211	0.0169954	-0.0346628	6.03529e-05	0.0109344	0.0278544	CD209
ENSG00000144152	5'UTR	0.00353991	0.0842879	-0.00825281	0.23561	0.530555	-0.000460709	6.07744e-05	0.0109862	0.0077921	FBLN7
ENSG00000111802	TSS1500	0.00161533	0.0514593	-0.0354264	1.12577e-05	0.000980107	-0.0553494	6.08081e-05	0.0109862	-0.019923	TDP2
ENSG00000005339	5'UTR	0.0461654	0.247637	-0.0161665	0.210735	0.50975	-0.0062982	6.18509e-05	0.0111591	0.0098683	CREBBP
ENSG00000124225	5'UTR	0.00216662	0.0622192	-0.0210857	0.119064	0.421193	-0.00189039	6.21769e-05	0.0111893	0.0191954	PMEPA1
ENSG00000156304	TSS200	0.0039036	0.0888254	-0.092872	0.29942	0.578964	-0.00893454	6.21913e-05	0.0111893	0.0839375	SCAF4
ENSG00000182885	1stExon	0.00972883	0.139992	0.06313	5.12759e-08	1.43842e-05	0.212495	6.28662e-05	0.0112936	0.149365	GPR97
ENSG00000161180	1stExon	0.00416455	0.0921814	-0.0478311	0.123502	0.425629	-0.0240146	6.30143e-05	0.0112936	0.0238165	CCDC116
ENSG00000104140	3'UTR	0.000442226	0.0202635	-0.0458541	0.00181698	0.0543959	-0.0220759	6.30319e-05	0.0112936	0.0237782	RHOV
ENSG00000136546	3'UTR	2.26439e-07	5.22668e-05	-0.107128	0.0109806	0.16859	-0.0414812	6.38657e-05	0.0114272	0.0656467	SCN7A
ENSG00000197629	TSS1500	1.10467e-05	0.00105367	-0.224551	2.05328e-05	0.00159621	-0.167522	6.41961e-05	0.0114705	0.0570287	MPEG1
ENSG00000125780	ExonBnd	1.60129e-06	0.000237667	-0.0592733	0.132543	0.435534	-0.0137474	6.4387e-05	0.0114888	0.0455259	TGM3
ENSG00000251148	5'UTR	1.01999e-06	0.000168339	-0.0320459	0.00173164	0.0525328	-0.0181331	6.44994e-05	0.0114916	0.0139128	RP11-478C1.7
ENSG00000108344	3'UTR	1.57567e-06	0.000235235	-0.30122	3.28699e-09	2.27754e-06	-0.384471	6.458e-05	0.0114916	-0.0832513	PSMD3
ENSG00000092068	TSS200	9.27705e-07	0.000157517	-0.0947615	3.41272e-09	2.34234e-06	-0.0631104	6.47361e-05	0.0115036	0.0316511	SLC7A8
ENSG00000100503	TSS1500	0.000153487	0.00879437	-0.0251665	0.41877	0.659992	-0.00719365	6.48504e-05	0.0115082	0.0179728	NIN
ENSG00000107242	3'UTR	0.301272	0.512402	-0.0115349	0.0119558	0.175762	0.0230865	6.50047e-05	0.0115198	0.0346214	PIP5K1B
ENSG00000101445	TSS1500	0.000409883	0.0190643	0.0308069	2.34715e-12	1.15362e-07	0.0896401	6.54714e-05	0.0115743	0.0588332	PPP1R16B
ENSG00000154269	ExonBnd	6.23447e-06	0.000676205	-0.138266	0.0295003	0.263663	-0.0383789	6.5491e-05	0.0115743	0.0998869	ENPP3
ENSG00000073614	3'UTR	0.0779507	0.295478	-0.0217769	0.372914	0.630232	-0.00998578	6.60086e-05	0.0116499	0.0117911	KDM5A
ENSG00000146700	5'UTR	0.000230696	0.0121601	-0.0516042	0.00779331	0.140041	-0.0317431	6.64291e-05	0.011701	0.0198611	SSC4D
ENSG00000122490	3'UTR	0.00145287	0.0476771	-0.0152774	0.0316766	0.270882	-0.00497395	6.64782e-05	0.011701	0.0103035	PQLC1
ENSG00000161905	TSS1500	0.00507918	0.102167	-0.0423326	0.400678	0.648227	-0.00517996	6.7151e-05	0.0117944	0.0371526	ALOX15
ENSG00000126368	TSS1500	1.83297e-05	0.00157467	-0.0787975	4.71922e-06	0.000482033	-0.107884	6.71907e-05	0.0117944	-0.0290861	NR1D1
ENSG00000141568	TSS200	0.00150223	0.0488379	-0.0207991	0.000176782	0.00897196	-0.0262293	6.74911e-05	0.0118003	-0.00543022	FOXK2
ENSG00000166454	5'UTR	6.47297e-05	0.00441918	-0.0356031	0.000267273	0.0125574	-0.027115	6.75141e-05	0.0118003	0.00848808	ATMIN
ENSG00000197769	TSS1500	3.33252e-09	3.08784e-06	-0.207458	6.84753e-09	3.62558e-06	-0.174591	6.75142e-05	0.0118003	0.0328668	MAP1LC3C
ENSG00000198286	5'UTR	0.00422549	0.0926875	-0.0148818	0.0485724	0.315088	-0.00699466	6.75883e-05	0.0118003	0.00788711	CARD11
ENSG00000123352	ExonBnd	2.56715e-07	5.80162e-05	-0.135592	6.18691e-09	3.33018e-06	-0.278214	6.78067e-05	0.0118225	-0.142622	SPATS2
ENSG00000150637	5'UTR	4.099e-06	0.000485595	-0.088398	0.000100441	0.00575783	-0.0583738	6.79885e-05	0.0118383	0.0300242	CD226
ENSG00000237512	TSS1500	0.00312234	0.0784643	-0.107434	0.0247052	0.245747	-0.0496878	6.82988e-05	0.0118764	0.0577466	UNC5B-AS1
ENSG00000184293	1stExon	9.95742e-09	5.97334e-06	-0.309772	1.49553e-08	6.33992e-06	-0.243811	6.86444e-05	0.0119205	0.0659612	CLECL1
ENSG00000214357	3'UTR	0.00116044	0.0408947	-0.046107	0.0567871	0.331868	0.00229915	6.98176e-05	0.0120944	0.0484061	NEURL1B
ENSG00000225940	5'UTR	0.498449	0.661476	-0.00143276	0.0280823	0.258524	0.0236902	6.98325e-05	0.0120944	0.0251229	AC022431.2
ENSG00000203697	3'UTR	4.9652e-07	9.7148e-05	-0.0450428	5.67404e-06	0.000557713	-0.0335236	7.02215e-05	0.0121456	0.0115192	CAPN8
ENSG00000171136	5'UTR	0.00624983	0.11342	-0.0108547	0.0408281	0.297624	0.0230086	7.05122e-05	0.0121786	0.0338633	RLN3
ENSG00000118997	TSS200	0.000484826	0.0217382	-0.0450082	0.00412408	0.0944861	-0.0217733	7.06e-05	0.0121786	0.0232349	DNAH7
ENSG00000254409	TSS200	5.11829e-06	0.000577318	-0.130356	1.96638e-07	3.88251e-05	-0.159672	7.08378e-05	0.0122034	-0.0293161	RP11-613D13.4
ENSG00000235939	TSS200	1.29017e-06	0.00020164	-0.0868485	0.0454284	0.30847	-0.0340429	7.1213e-05	0.0122518	0.0528056	RP11-123B3.2
ENSG00000162723	3'UTR	0.000645982	0.0269134	-0.0352875	1.02484e-05	0.000906844	-0.0716242	7.13387e-05	0.0122571	-0.0363367	SLAMF9
ENSG00000255007	3'UTR	0.0150637	0.168556	-0.0208315	0.260078	0.549726	-0.00409734	7.18443e-05	0.0123277	0.0167342	CTD-2589M5.4
ENSG00000199047	TSS200	3.99226e-07	8.1556e-05	-0.115127	3.41532e-05	0.00241306	-0.0767613	7.2057e-05	0.0123331	0.0383662	MIR378A
ENSG00000249816	TSS1500	0.175375	0.401901	-0.00678274	0.0372345	0.288321	0.00965881	7.21581e-05	0.0123331	0.0164416	LINC00964
ENSG00000119203	3'UTR	0.00596606	0.111084	-0.0254009	0.00151846	0.0477186	-0.0440451	7.21611e-05	0.0123331	-0.0186442	CPSF3
ENSG00000150637	1stExon	4.84871e-07	9.5012e-05	-0.201434	2.87608e-05	0.00209718	-0.137998	7.23436e-05	0.012348	0.063436	CD226
ENSG00000106948	3'UTR	4.33117e-06	0.000508456	-0.0494516	3.52392e-07	6.01482e-05	-0.0734804	7.24524e-05	0.012348	-0.0240288	AKNA
ENSG00000166444	TSS200	0.000238018	0.01246	-0.0226464	0.149653	0.452957	-0.00457658	7.25341e-05	0.012348	0.0180698	ST5
ENSG00000230138	TSS1500	0.0191621	0.185617	-0.0264517	0.0198662	0.22354	0.0123908	7.31157e-05	0.0124307	0.0388425	RP11-117D22.2
ENSG00000141458	5'UTR	0.0416403	0.239784	-0.0136777	0.00413552	0.0945938	-0.025556	7.33534e-05	0.0124548	-0.0118783	NPC1
ENSG00000139370	3'UTR	0.000757644	0.0302991	-0.0308364	0.00302543	0.0769337	-0.0218142	7.45129e-05	0.0126207	0.00902219	SLC15A4
ENSG00000258976	3'UTR	3.70703e-06	0.000449841	-0.207704	1.53719e-05	0.00126447	-0.143514	7.45249e-05	0.0126207	0.0641902	CTD-2207P18.2
ENSG00000207439	TSS1500	9.84775e-09	5.94167e-06	-0.32707	6.36306e-11	2.79629e-07	-0.427465	7.50799e-05	0.0126981	-0.100395	Y_RNA
ENSG00000247595	5'UTR	0.470805	0.64243	-0.0115382	0.115531	0.417291	0.0122549	7.57229e-05	0.0127895	0.0237931	SPTY2D1-AS1
ENSG00000102974	5'UTR	1.10936e-05	0.00105736	-0.0328011	0.00462973	0.101775	-0.0182916	7.58174e-05	0.0127895	0.0145095	CTCF
ENSG00000164124	3'UTR	1.17602e-11	1.69504e-07	-0.260975	1.19706e-10	3.69724e-07	-0.249934	7.61802e-05	0.012834	0.0110415	TMEM144
ENSG00000177830	5'UTR	4.68531e-07	9.2833e-05	-0.0397168	0.00117165	0.0396215	-0.0172813	7.6445e-05	0.0128467	0.0224355	CHID1
ENSG00000157593	TSS1500	1.20408e-07	3.24728e-05	-0.0747776	1.16472e-06	0.000155762	-0.0599353	7.6454e-05	0.0128467	0.0148422	SLC35B2
ENSG00000103811	TSS200	1.6033e-09	2.03904e-06	-0.145001	4.08115e-11	2.30179e-07	-0.126398	7.6795e-05	0.0128873	0.0186023	CTSH
ENSG00000111581	ExonBnd	0.0675132	0.281071	-0.0537879	0.841136	0.907959	-0.00242618	7.72949e-05	0.0129545	0.0513617	NUP107
ENSG00000176946	TSS200	6.80295e-08	2.14421e-05	-0.0681414	1.16466e-05	0.00100727	-0.0502002	7.85417e-05	0.0131465	0.0179412	THAP4
ENSG00000067182	3'UTR	0.000130001	0.00773986	-0.0409561	0.00156193	0.0487057	-0.0246113	7.86999e-05	0.0131493	0.0163448	TNFRSF1A
ENSG00000163956	ExonBnd	0.00623175	0.113224	-0.0212251	0.289737	0.572706	-0.00787119	7.87611e-05	0.0131493	0.0133539	LRPAP1
ENSG00000240571	5'UTR	0.204995	0.429037	-0.016527	0.011663	0.173422	-0.0434845	7.89133e-05	0.0131577	-0.0269575	RP11-775D22.3
ENSG00000223518	3'UTR	0.0219263	0.1942	-0.0165929	0.182738	0.484994	-0.00596945	7.90878e-05	0.0131699	0.0106235	CSNK1A1P1
ENSG00000101306	3'UTR	0.00319969	0.0794387	-0.0538541	0.101591	0.400321	-0.0116606	7.94064e-05	0.013206	0.0421935	MYLK2
ENSG00000122490	TSS1500	5.86702e-06	0.000644433	-0.0425696	0.0203835	0.226326	-0.00681699	8.01726e-05	0.013302	0.0357526	PQLC1
ENSG00000249343	TSS1500	1.20723e-05	0.00112827	-0.0814696	0.00324502	0.0803948	-0.0457095	8.01886e-05	0.013302	0.03576	LINC01333
ENSG00000241884	TSS200	0.642243	0.760649	0.00387576	0.360314	0.621507	-0.0161922	8.03269e-05	0.0133079	-0.0200679	RP11-85I21.1
ENSG00000178257	1stExon	6.96453e-10	1.29064e-06	-0.347925	1.16177e-06	0.000155569	-0.240262	8.0891e-05	0.0133843	0.107664	PRM3
ENSG00000240219	5'UTR	0.753465	0.835279	-0.00358326	0.0800367	0.372211	0.0222803	8.22696e-05	0.013595	0.0258636	RP11-430C7.5
ENSG00000237781	3'UTR	4.47593e-06	0.000521205	-0.0328795	0.00751451	0.137005	-0.0154392	8.24774e-05	0.013612	0.0174404	RP11-54A4.2
ENSG00000170802	TSS1500	0.0358475	0.229107	-0.0272034	0.413128	0.656559	-0.00842381	8.26108e-05	0.0136167	0.0187796	FOXN2
ENSG00000158481	1stExon	5.17432e-05	0.00372692	-0.140633	7.72025e-05	0.00468492	-0.0933615	8.35913e-05	0.0137583	0.0472711	CD1C
ENSG00000234699	1stExon	1.01928e-06	0.000168339	-0.0622038	0.198404	0.498716	-0.0139481	8.36819e-05	0.0137583	0.0482557	RP11-225H22.4
ENSG00000111358	5'UTR	0.271245	0.487653	-0.010765	0.0101923	0.161771	-0.0247985	8.40032e-05	0.0137861	-0.0140335	GTF2H3
ENSG00000132681	5'UTR	0.309877	0.519495	-0.00274886	0.0809659	0.373685	0.0074059	8.40636e-05	0.0137861	0.0101548	ATP1A4
ENSG00000197903	3'UTR	3.35452e-06	0.000416016	-0.0243588	0.00012594	0.00687878	-0.0105072	8.51355e-05	0.0139443	0.0138516	HIST1H2BK
ENSG00000042286	ExonBnd	0.296341	0.508352	-0.00914325	0.496606	0.708514	0.00758097	8.53486e-05	0.0139615	0.0167242	AIFM2
ENSG00000103089	TSS1500	1.10838e-08	6.27864e-06	-0.144824	5.64344e-08	1.5543e-05	-0.127727	8.55244e-05	0.0139727	0.0170971	FA2H
ENSG00000030304	5'UTR	0.291181	0.504471	-0.00614319	0.20405	0.503838	0.00149972	8.56335e-05	0.0139729	0.00764291	MUSK
ENSG00000201549	TSS200	0.000741845	0.0298767	-0.146766	0.101523	0.400154	-0.0566708	8.59179e-05	0.0140017	0.0900957	Y_RNA
ENSG00000177885	3'UTR	0.0117982	0.152221	-0.0176732	0.42691	0.664882	-0.00538723	8.65215e-05	0.0140824	0.012286	GRB2
ENSG00000163848	3'UTR	0.000760138	0.0303621	-0.0582001	0.00347205	0.0842022	-0.0339377	8.80302e-05	0.01431	0.0242624	ZNF148
ENSG00000157778	3'UTR	2.52361e-05	0.00206279	-0.0761688	0.00224639	0.0633626	-0.044477	8.81495e-05	0.0143114	0.0316917	PSMG3
ENSG00000196814	5'UTR	0.000351195	0.0169169	-0.0247096	0.0679458	0.35172	-0.00893027	8.84084e-05	0.0143355	0.0157793	MVB12B
ENSG00000251380	TSS1500	0.00120967	0.04216	-0.0393769	0.00559046	0.114983	-0.0226947	8.89633e-05	0.0144075	0.0166823	DCANP1
ENSG00000164123	3'UTR	0.191489	0.416603	-0.0209676	0.806866	0.888882	-0.00611731	8.9287e-05	0.0144419	0.0148503	C4orf45
ENSG00000138074	3'UTR	0.00933271	0.137287	-0.00912279	0.000407594	0.0176	-0.017947	9.03541e-05	0.0145963	-0.00882423	SLC5A6
ENSG00000141480	3'UTR	0.000158865	0.0090307	-0.0645712	0.00140739	0.0450453	-0.0390598	9.08604e-05	0.014647	0.0255115	ARRB2
ENSG00000198711	TSS200	0.0106075	0.14531	-0.0417086	0.00318737	0.0794521	-0.117981	9.08938e-05	0.014647	-0.0762726	SSBP3-AS1
ENSG00000185304	5'UTR	0.00403981	0.0907579	-0.079509	0.0289635	0.261925	-0.0375271	9.10842e-05	0.0146595	0.0419819	RGPD2
ENSG00000074706	3'UTR	1.15989e-07	3.16097e-05	-0.0647203	1.37003e-05	0.00114585	-0.0483889	9.13836e-05	0.0146894	0.0163314	IPCEF1
ENSG00000248607	5'UTR	0.0576768	0.266734	-0.00618262	0.456003	0.683352	0.00564325	9.26363e-05	0.0148724	0.0118259	RP11-158I23.1
ENSG00000085063	TSS1500	3.00975e-08	1.19763e-05	-0.135952	1.16576e-05	0.00100749	-0.105101	9.31131e-05	0.0149304	0.0308513	CD59
ENSG00000020633	1stExon	1.41936e-06	0.000216868	-0.0694949	7.96767e-07	0.000115193	-0.0439577	9.32304e-05	0.0149308	0.0255372	RUNX3
ENSG00000173692	TSS1500	0.653095	0.768109	-0.00594554	0.011833	0.174887	-0.022381	9.34307e-05	0.0149444	-0.0164355	PSMD1
ENSG00000173269	5'UTR	0.85846	0.904824	-0.017662	7.7184e-05	0.00468492	0.112074	9.36273e-05	0.0149574	0.129736	MMRN2
ENSG00000137699	5'UTR	0.000617234	0.0259372	-0.0167729	0.147778	0.451227	-0.00591453	9.49178e-05	0.0151103	0.0108584	TRIM29
ENSG00000081791	5'UTR	0.00120716	0.0420839	-0.0236012	0.301547	0.5808	-0.00586793	9.49301e-05	0.0151103	0.0177333	KIAA0141
ENSG00000171241	TSS1500	0.00844214	0.131585	-0.0347507	0.263096	0.552144	-0.0106967	9.49335e-05	0.0151103	0.0240541	SHCBP1
ENSG00000111846	TSS1500	0.00698055	0.119769	-0.018579	0.135678	0.439119	-0.00731879	9.66482e-05	0.0153361	0.0112602	GCNT2
ENSG00000153012	3'UTR	0.498702	0.661639	0.0101811	0.14955	0.452939	-0.0314363	9.66943e-05	0.0153361	-0.0416174	LGI2
ENSG00000102572	3'UTR	2.2106e-05	0.00184057	-0.0376612	8.86895e-06	0.000805101	-0.0298037	9.67769e-05	0.0153361	0.00785748	STK24
ENSG00000173372	TSS1500	4.17411e-07	8.46047e-05	-0.12217	9.78952e-08	2.25561e-05	-0.0952685	9.6825e-05	0.0153361	0.0269017	C1QA
ENSG00000117245	TSS200	6.25494e-08	1.99852e-05	-0.0664534	9.32342e-08	2.18706e-05	-0.0527067	9.72625e-05	0.0153866	0.0137466	KIF17
ENSG00000162434	TSS1500	0.000269936	0.0137158	-0.0226647	0.483445	0.700524	-0.00528167	9.77813e-05	0.0154362	0.017383	JAK1
ENSG00000049618	5'UTR	0.0553336	0.263236	-0.0155715	0.311058	0.587381	-0.00407961	9.78142e-05	0.0154362	0.0114919	ARID1B
ENSG00000134369	5'UTR	0.203809	0.427867	-0.00703302	0.303511	0.582187	0.00175048	9.80509e-05	0.0154548	0.00878351	NAV1
ENSG00000243156	3'UTR	0.00111326	0.0397943	-0.0172868	0.291615	0.573865	-0.00454446	9.865e-05	0.0155303	0.0127424	MICAL3
ENSG00000164308	3'UTR	0.000758749	0.0303315	-0.0294634	0.0116496	0.173362	-0.0144009	9.9273e-05	0.0156094	0.0150625	ERAP2
ENSG00000204421	5'UTR	0.0753867	0.292134	-0.00471029	0.436432	0.670645	0.00236906	9.94845e-05	0.0156238	0.00707935	LY6G6C
ENSG00000154654	5'UTR	0.00248391	0.0678603	-0.0466593	0.0523991	0.323438	-0.0260983	0.000100064	0.0156958	0.0205611	NCAM2
ENSG00000160471	3'UTR	0.307096	0.517255	-0.00116972	0.0265386	0.252509	0.00706145	0.00010077	0.0157875	0.00823117	COX6B2
ENSG00000003400	TSS200	1.41343e-05	0.00128307	-0.0635415	0.000498506	0.0206867	-0.0378586	0.000100955	0.0157973	0.0256828	CASP10
ENSG00000023516	5'UTR	5.73093e-05	0.00404254	-0.048596	0.000727236	0.02756	-0.0255345	0.000101881	0.015923	0.0230615	AKAP11
ENSG00000133454	5'UTR	0.00617432	0.112872	-0.0162964	0.349614	0.614228	-0.00622097	0.000102083	0.0159354	0.0100754	MYO18B
ENSG00000197629	1stExon	0.0277875	0.210021	0.00778076	3.18592e-05	0.00227828	0.0737022	0.000102615	0.0159992	0.0659214	MPEG1
ENSG00000104921	5'UTR	7.165e-09	4.8158e-06	-0.147881	2.55502e-09	1.92697e-06	-0.129237	0.000103378	0.0160983	0.0186441	FCER2
ENSG00000144130	TSS200	0.0361517	0.229808	-0.022544	5.21174e-05	0.00339304	0.00838538	0.000103499	0.0160983	0.0309294	NT5DC4
ENSG00000067182	TSS1500	0.000298626	0.0148846	-0.0480176	0.00709844	0.13274	-0.025285	0.000103647	0.0161006	0.0227327	TNFRSF1A
ENSG00000230731	TSS1500	3.11353e-07	6.75401e-05	-0.146717	8.25195e-08	1.99009e-05	-0.117666	0.000103762	0.0161006	0.0290513	RP11-478K15.6
ENSG00000135205	5'UTR	0.00146342	0.0478537	-0.026597	0.204687	0.50449	-0.0102054	0.000104197	0.0161341	0.0163915	CCDC146
ENSG00000167767	TSS200	0.451025	0.628105	-0.00279799	0.0292748	0.263007	0.0132549	0.000104227	0.0161341	0.0160529	KRT80
ENSG00000135951	TSS1500	0.000721165	0.029198	-0.0154546	0.246545	0.539036	-0.00400606	0.000105659	0.0163258	0.0114485	TSGA10
ENSG00000183822	TSS200	1.73881e-06	0.000253723	-0.22901	3.18933e-08	1.02407e-05	-0.165964	0.000105717	0.0163258	0.063046	CTA-833B7.2
ENSG00000139370	5'UTR	2.10011e-05	0.00176672	-0.0467036	3.11159e-05	0.00223499	-0.0336083	0.0001059	0.0163269	0.0130953	SLC15A4
ENSG00000183762	5'UTR	6.66186e-05	0.00452452	-0.0552287	0.0518038	0.322257	-0.0152547	0.000105975	0.0163269	0.039974	KREMEN1
ENSG00000197601	5'UTR	0.00198237	0.0587783	-0.0357833	0.00899361	0.151318	-0.0161947	0.000106187	0.0163401	0.0195887	FAR1
ENSG00000104131	ExonBnd	0.0851663	0.304783	-0.0178156	0.0252918	0.247918	0.00864276	0.000107145	0.0164679	0.0264583	EIF3J
ENSG00000253698	TSS1500	0.0179656	0.180871	-0.0193464	0.0839589	0.377748	-0.00839287	0.000107287	0.0164703	0.0109535	RP11-1259L22.1
ENSG00000221419	TSS1500	0.000504845	0.0223894	-0.0544389	0.288387	0.571991	-0.0093548	0.000107874	0.0165265	0.0450841	MIR1287
ENSG00000237371	TSS1500	9.90606e-05	0.00624404	-0.0655365	0.000784107	0.0291865	-0.0494636	0.000107908	0.0165265	0.0160729	RP13-152O15.5
ENSG00000089692	TSS1500	2.78514e-05	0.00221923	-0.047322	0.0066702	0.127932	-0.020749	0.000108112	0.0165383	0.026573	LAG3
ENSG00000141480	5'UTR	0.00543313	0.105777	-0.0206343	0.00697252	0.131341	-0.0102845	0.000108247	0.0165393	0.0103498	ARRB2
ENSG00000171631	1stExon	1.57765e-06	0.000235235	-0.045685	0.00308697	0.0777865	-0.0154187	0.000108639	0.0165798	0.0302663	P2RY6
ENSG00000089041	3'UTR	0.000107035	0.00665111	-0.0707181	0.000104306	0.0059371	-0.0509228	0.00010947	0.0166869	0.0197952	P2RX7
ENSG00000168634	TSS1500	0.149972	0.377048	-0.0402001	0.547417	0.738127	-0.00143491	0.000110081	0.0167498	0.0387652	WFDC13
ENSG00000196917	TSS200	0.0162937	0.173862	-0.0313521	0.589561	0.763197	-0.00206509	0.000110141	0.0167498	0.029287	HCAR1
ENSG00000036448	TSS200	2.42616e-08	1.03188e-05	-0.044842	5.82061e-05	0.0037122	-0.0322199	0.000110821	0.0168335	0.0126221	MYOM2
ENSG00000228509	3'UTR	0.0375232	0.232425	-0.0181958	0.291642	0.573872	-0.00271868	0.000111321	0.0168897	0.0154771	AC006460.2
ENSG00000108947	3'UTR	5.18329e-05	0.0037313	-0.186128	1.75014e-05	0.00139969	-0.0939749	0.000112709	0.0170431	0.0921533	EFNB3
ENSG00000117643	5'UTR	0.032431	0.221335	-0.0140994	0.171927	0.474109	-0.00479986	0.000112735	0.0170431	0.00929951	MAN1C1
ENSG00000134313	5'UTR	0.0019859	0.0588561	-0.0348004	0.00232961	0.0649054	-0.0214853	0.000112836	0.0170431	0.0133151	KIDINS220
ENSG00000142623	TSS200	8.84543e-05	0.0056832	-0.0414283	0.0001163	0.00650626	-0.0225286	0.000112858	0.0170431	0.0188997	PADI1
ENSG00000259418	3'UTR	3.37871e-07	7.13827e-05	-0.0683389	1.31379e-05	0.00111172	-0.0396577	0.000113298	0.0170897	0.0286812	RP11-109D20.1
ENSG00000074755	TSS1500	0.000136919	0.00806535	-0.0463975	0.000153606	0.00803212	-0.0270224	0.000113557	0.0171089	0.0193751	ZZEF1
ENSG00000229424	TSS200	0.000580475	0.024861	-0.541477	7.52709e-06	0.000708065	-0.199587	0.000113957	0.0171492	0.34189	AC007349.4
ENSG00000166111	TSS1500	0.00893359	0.135004	-0.0312105	0.684594	0.819008	-0.00763099	0.000114265	0.0171757	0.0235795	SVOP
ENSG00000133027	3'UTR	0.00351496	0.0839132	-0.0159062	0.105606	0.405389	-0.0080491	0.000115253	0.0172854	0.0078571	PEMT
ENSG00000175544	1stExon	1.42427e-06	0.000217106	-0.0488798	1.17913e-05	0.00101769	-0.0345317	0.000115262	0.0172854	0.0143482	CABP4
ENSG00000255054	TSS1500	0.0315279	0.219121	-0.00925886	0.000543337	0.0221364	-0.0306236	0.000115601	0.0173163	-0.0213647	RP1-317E23.6
ENSG00000122641	1stExon	0.727127	0.817316	0.0100113	0.642403	0.794473	-0.0140837	0.000115747	0.0173182	-0.024095	INHBA
ENSG00000047457	3'UTR	0.0196604	0.186999	-0.0401077	0.000150583	0.00792126	-0.0550056	0.000115931	0.0173257	-0.0148978	CP
ENSG00000116039	TSS1500	0.000113148	0.00695293	-0.0428538	0.622754	0.783104	-0.00396405	0.000118158	0.0176286	0.0388898	ATP6V1B1
ENSG00000196730	5'UTR	7.59344e-06	0.000787262	-0.0310525	1.03517e-05	0.000914115	-0.0222736	0.00011823	0.0176286	0.00877899	DAPK1
ENSG00000169967	5'UTR	0.148919	0.376167	-0.0156945	0.603111	0.771165	-0.00631804	0.000118614	0.0176656	0.00937649	MAP3K2
ENSG00000184574	TSS200	2.63792e-06	0.000343913	-0.152196	9.11767e-05	0.00534699	-0.0985361	0.000118921	0.017691	0.05366	LPAR5
ENSG00000196950	TSS1500	0.0354335	0.228254	-0.00789556	0.0162612	0.204785	-0.0182584	0.000119279	0.017724	-0.0103628	SLC39A10
ENSG00000103174	ExonBnd	1.49668e-09	2.01201e-06	-0.163299	1.38871e-10	3.76282e-07	-0.144431	0.000119579	0.0177482	0.0188674	NAGPA
ENSG00000225063	TSS1500	1.34882e-10	5.64421e-07	-0.317162	1.02073e-10	3.31041e-07	-0.235203	0.000120074	0.0177893	0.0819591	RP11-383G10.5
ENSG00000010219	1stExon	0.00458331	0.0968483	-0.0168653	5.10615e-05	0.0033369	-0.0366071	0.00012013	0.0177893	-0.0197418	DYRK4
ENSG00000087008	3'UTR	0.00206361	0.0604	-0.0166891	0.18494	0.486847	-0.00594779	0.000120557	0.0178321	0.0107413	ACOX3
ENSG00000185340	ExonBnd	0.0113597	0.149755	-0.0450697	0.0245214	0.245061	-0.00686216	0.000121058	0.0178858	0.0382075	GAS2L1
ENSG00000226206	5'UTR	2.76572e-06	0.000357263	-0.0486821	0.00157771	0.0490326	-0.0305831	0.000122133	0.0180241	0.0180989	RP5-1050E16.2
ENSG00000204685	TSS1500	4.55818e-05	0.0033482	-0.0844077	6.32644e-05	0.00397407	-0.0563352	0.000123936	0.0182694	0.0280724	STARD7-AS1
ENSG00000172794	ExonBnd	0.0772767	0.29478	0.0173422	6.41506e-05	0.00402013	0.0521633	0.000124399	0.0183169	0.0348211	RAB37
ENSG00000182871	ExonBnd	0.0262486	0.206226	-0.0119477	0.264262	0.553131	-0.000105504	0.000125033	0.0183894	0.0118422	COL18A1
ENSG00000070614	TSS1500	0.0340231	0.224915	-0.0116706	0.177387	0.47947	-0.0020374	0.000125937	0.0185013	0.00963323	NDST1
ENSG00000228106	5'UTR	7.59255e-06	0.000787262	-0.0353422	1.83764e-06	0.000222578	-0.0414628	0.000126212	0.0185207	-0.00612057	RP11-452F19.3
ENSG00000183020	5'UTR	0.00659286	0.116406	-0.0189034	0.0286709	0.260907	-0.0117475	0.000126629	0.018561	0.00715597	AP2A2
ENSG00000109758	1stExon	0.000189141	0.0103657	-0.0503869	0.00248705	0.06765	-0.026032	0.000127011	0.018596	0.0243549	HGFAC
ENSG00000153485	3'UTR	0.221194	0.443745	-0.0427427	0.000125191	0.00684363	-0.113357	0.000127433	0.0186367	-0.0706144	TMEM251
ENSG00000166444	3'UTR	0.229489	0.451143	-0.0102978	0.479029	0.697654	0.000771525	0.000127776	0.0186639	0.0110693	ST5
ENSG00000101444	3'UTR	0.00183682	0.0558633	-0.0273697	0.00809163	0.142776	-0.0148573	0.000127907	0.0186639	0.0125124	AHCY
ENSG00000182566	TSS200	0.0019682	0.0584382	-0.0524053	0.00315055	0.0789896	-0.0205284	0.000128322	0.0187034	0.031877	CLEC4G
ENSG00000204564	1stExon	0.0139153	0.163136	-0.0164919	0.303994	0.582497	-0.00179356	0.000129744	0.0188894	0.0146983	C6orf136
ENSG00000153071	5'UTR	0.00622102	0.113193	-0.0258975	1.11273e-05	0.00097156	-0.0366116	0.000130865	0.0190267	-0.0107141	DAB2
ENSG00000164621	TSS1500	0.425368	0.60929	-0.00240062	0.545807	0.737136	0.0132758	0.00013098	0.0190267	0.0156765	SMAD5-AS1
ENSG00000104131	5'UTR	0.201642	0.425879	-0.00390835	0.0179087	0.213359	0.00881091	0.000131982	0.0191508	0.0127193	EIF3J
ENSG00000166598	ExonBnd	0.0673239	0.280946	-0.0388614	0.223495	0.520605	-0.0196727	0.000132286	0.0191735	0.0191887	HSP90B1
ENSG00000200914	TSS1500	0.0840745	0.303398	-0.112721	0.456824	0.683889	-0.0139735	0.000132992	0.0192544	0.0987473	RNA5SP435
ENSG00000100077	3'UTR	0.0053668	0.104989	-0.0702459	0.00758276	0.137628	-0.0379566	0.000133182	0.0192604	0.0322894	ADRBK2
ENSG00000170365	1stExon	2.00849e-05	0.00170402	-0.0386827	0.00612107	0.121346	-0.0151364	0.000133464	0.0192796	0.0235463	SMAD1
ENSG00000215193	3'UTR	0.210487	0.434323	-0.0148284	0.00256052	0.0690127	-0.0415753	0.000134097	0.0193428	-0.0267469	PEX26
ENSG00000242474	3'UTR	0.00917614	0.13655	-0.0183004	7.22615e-05	0.00443417	-0.0285292	0.0001342	0.0193428	-0.0102288	AC093627.9
ENSG00000100122	TSS200	0.110306	0.334495	0.0464829	1.16579e-07	2.58509e-05	0.197695	0.000134845	0.0194143	0.151212	CRYBB1
ENSG00000255182	3'UTR	2.10042e-08	9.39547e-06	-0.0737991	5.85702e-09	3.24664e-06	-0.0594695	0.000135835	0.0195351	0.0143295	CTD-2517M22.14
ENSG00000245750	5'UTR	0.406642	0.595877	-0.00317698	0.411164	0.655441	0.00240184	0.000137667	0.0197766	0.00557882	RP11-279F6.1
ENSG00000225058	3'UTR	0.000870365	0.0334235	-0.0475745	0.0557597	0.330237	-0.0187649	0.000138341	0.0198497	0.0288096	RP11-132N15.1
ENSG00000212593	TSS200	0.00237797	0.066125	-0.0508844	0.231197	0.526682	-0.0249202	0.000138482	0.0198497	0.0259641	SNORA75
ENSG00000133789	5'UTR	0.0347471	0.226546	-0.0152908	0.138995	0.442138	-0.00432567	0.000139332	0.0199495	0.0109651	SWAP70
ENSG00000100726	5'UTR	5.60059e-05	0.00396569	-0.0173204	0.0164347	0.205573	-0.0104136	0.000140329	0.0200701	0.0069068	TELO2
ENSG00000150347	1stExon	1.20864e-08	6.58765e-06	-0.252202	1.96161e-10	4.62658e-07	-0.313301	0.000141386	0.0201454	-0.0610989	ARID5B
ENSG00000150347	5'UTR	1.20864e-08	6.58765e-06	-0.252202	1.96161e-10	4.62658e-07	-0.313301	0.000141386	0.0201454	-0.0610989	ARID5B
ENSG00000159788	1stExon	1.19431e-08	6.58719e-06	-0.0485124	1.70813e-08	6.90046e-06	-0.056252	0.000141455	0.0201454	-0.00773964	RGS12
ENSG00000231492	5'UTR	0.0503829	0.255576	-0.0446978	0.219116	0.516866	-0.021241	0.000141476	0.0201454	0.0234569	AP003774.5
ENSG00000028137	5'UTR	0.000139393	0.00815982	-0.0257165	7.83115e-05	0.00473597	-0.0349067	0.000141664	0.0201499	-0.0091902	TNFRSF1B
ENSG00000204475	TSS200	3.06898e-05	0.00242013	-0.0852633	0.000195176	0.00973035	-0.0582663	0.000142548	0.0202536	0.026997	NCR3
ENSG00000165806	5'UTR	1.97921e-10	6.36332e-07	-0.072365	3.04504e-09	2.17036e-06	-0.0647065	0.000143303	0.0203366	0.0076585	CASP7
ENSG00000124788	5'UTR	0.00022954	0.0121041	-0.0325312	0.00034871	0.0155661	-0.0248231	0.000143447	0.0203366	0.00770813	ATXN1
ENSG00000183549	TSS200	4.21153e-09	3.44749e-06	-0.140899	1.0048e-08	4.77449e-06	-0.110175	0.000143713	0.0203513	0.0307244	ACSM5
ENSG00000148334	5'UTR	2.71661e-05	0.00217801	-0.0265864	0.0115345	0.172551	-0.0127118	0.00014406	0.0203513	0.0138747	PTGES2
ENSG00000263080	1stExon	0.54639	0.694895	0.00295013	0.353851	0.617018	-0.00356178	0.000144084	0.0203513	-0.00651191	RP11-485G7.5
ENSG00000204991	3'UTR	4.89207e-06	0.000556945	-0.0338894	0.000242755	0.0115646	-0.0234725	0.000144177	0.0203513	0.0104169	SPIRE2
ENSG00000121671	3'UTR	0.137936	0.365109	-0.0166436	0.000113805	0.00639088	-0.0548276	0.000144497	0.0203743	-0.038184	CRY2
ENSG00000163644	1stExon	8.14384e-06	0.00082857	-0.0237747	0.0841943	0.378008	-0.00792666	0.000144672	0.0203767	0.015848	PPM1K
ENSG00000176635	3'UTR	8.49327e-05	0.00550052	-0.0914663	2.60872e-06	0.000295293	-0.115399	0.000145076	0.0204115	-0.0239328	HORMAD2
ENSG00000105738	5'UTR	0.00131893	0.0447652	-0.0283251	0.0277995	0.257603	-0.0164525	0.000145779	0.0204881	0.0118726	SIPA1L3
ENSG00000123342	TSS200	0.0369066	0.231432	-0.0410632	0.0024508	0.0670718	-0.0641777	0.000147771	0.0207174	-0.0231145	MMP19
ENSG00000231505	3'UTR	0.0150212	0.16837	-0.0284913	0.11481	0.416752	-0.00952141	0.000147857	0.0207174	0.0189699	AC108868.5
ENSG00000252845	TSS1500	0.000153893	0.00881377	-0.128411	0.000544024	0.0221574	-0.0672399	0.000147889	0.0207174	0.0611711	RNA5SP101
ENSG00000110079	5'UTR	0.00351063	0.083837	-0.0332874	3.27967e-05	0.00232863	-0.0606447	0.000148238	0.0207439	-0.0273573	MS4A4A
ENSG00000164048	5'UTR	4.01104e-05	0.00301982	-0.0462045	0.00016355	0.00842902	-0.0328176	0.000149462	0.0208926	0.0133868	ZNF589
ENSG00000122787	5'UTR	0.00919889	0.13672	-0.0214277	0.15248	0.455798	-0.00962043	0.000149769	0.020913	0.0118072	AKR1D1
ENSG00000150457	3'UTR	0.00184773	0.0560809	-0.0239275	0.0636714	0.344836	-0.00969429	0.000150316	0.0209487	0.0142332	LATS2
ENSG00000138074	TSS200	0.00896876	0.135252	-0.00697989	0.00852645	0.147063	-0.015638	0.000150348	0.0209487	-0.0086581	SLC5A6
ENSG00000103174	3'UTR	2.20738e-09	2.32799e-06	-0.0739406	6.59634e-10	9.10137e-07	-0.0654241	0.000150905	0.0209887	0.0085165	NAGPA
ENSG00000163803	5'UTR	0.000344909	0.0166885	-0.0244824	0.04574	0.309106	-0.00893983	0.000150959	0.0209887	0.0155425	PLB1
ENSG00000248592	TSS1500	1.2795e-05	0.00118218	-0.0501848	0.000147334	0.00778823	-0.0296626	0.000151807	0.0210841	0.0205221	TMEM110-MUSTN1
ENSG00000196083	5'UTR	0.00735552	0.122896	-0.0296531	0.0492838	0.31663	-0.0138165	0.000152183	0.0211129	0.0158366	IL1RAP
ENSG00000126261	3'UTR	0.000728951	0.0294728	-0.053116	0.000675049	0.0260542	-0.0314244	0.000152339	0.0211129	0.0216915	UBA2
ENSG00000132681	ExonBnd	0.0595163	0.269701	-0.00330323	0.488429	0.703456	0.00219214	0.000152669	0.0211359	0.00549537	ATP1A4
ENSG00000100796	3'UTR	0.0288214	0.212331	-0.0443668	0.820279	0.896267	-0.00560504	0.000153011	0.0211608	0.0387617	SMEK1
ENSG00000179772	TSS1500	0.195548	0.420294	-0.02725	0.842551	0.908655	-0.00202742	0.000153989	0.0212457	0.0252226	FOXS1
ENSG00000166676	TSS1500	0.000482388	0.0216601	-0.0290128	0.00135097	0.0438682	-0.0163869	0.000154069	0.0212457	0.0126259	TVP23A
ENSG00000115295	TSS1500	0.126888	0.353312	-0.00961702	0.00209548	0.0606217	-0.0176126	0.000154117	0.0212457	-0.00799562	CLIP4
ENSG00000229964	TSS1500	0.522496	0.67858	-0.00287995	0.597696	0.76773	0.00550396	0.00015466	0.021298	0.00838391	RP11-135A1.3
ENSG00000213533	TSS1500	3.39914e-05	0.00263091	-0.0451553	1.39051e-06	0.000178769	-0.0323376	0.000155544	0.021397	0.0128177	TMEM110
ENSG00000143633	TSS200	0.00578505	0.109506	-0.014665	0.00558581	0.114967	-0.00721737	0.000156373	0.0214882	0.00744766	C1orf131
ENSG00000251432	TSS1500	0.00367408	0.086092	-0.032304	2.74445e-05	0.00201935	-0.0679596	0.000157756	0.0216554	-0.0356555	RP11-420A23.1
ENSG00000179407	5'UTR	0.180748	0.407077	0.000386329	0.108501	0.409153	0.00791976	0.000161483	0.0221435	0.00753343	DNAJB8
ENSG00000138119	ExonBnd	4.59745e-05	0.00336975	-0.0539521	0.00398987	0.0923572	-0.0371349	0.000161849	0.0221487	0.0168172	MYOF
ENSG00000172349	TSS200	4.67101e-08	1.63323e-05	-0.0633334	8.40867e-05	0.00502896	-0.0403643	0.000161863	0.0221487	0.0229691	IL16
ENSG00000091262	3'UTR	5.24357e-05	0.0037671	-0.0215692	0.0039867	0.092346	-0.0133513	0.000162323	0.0221882	0.00821781	ABCC6
ENSG00000136238	5'UTR	0.114657	0.339535	-0.0235702	0.39253	0.643181	-0.0117895	0.000162665	0.0222117	0.0117807	RAC1
ENSG00000177082	3'UTR	1.5193e-05	0.0013592	-0.0185671	6.26754e-06	0.000607193	-0.0297418	0.000163143	0.0222534	-0.0111748	WDR73
ENSG00000188282	3'UTR	0.00191207	0.0573891	-0.0604114	0.003129	0.0786013	-0.0411567	0.000163445	0.0222713	0.0192547	RUFY4
ENSG00000105122	TSS1500	0.0733902	0.289334	0.0329106	2.88139e-09	2.11173e-06	0.126114	0.000163645	0.0222751	0.0932034	RASAL3
ENSG00000052795	TSS200	0.000414029	0.0192296	-0.0499336	0.0211159	0.229757	-0.0260813	0.000163966	0.0222954	0.0238522	FNIP2
ENSG00000013725	TSS200	0.00721356	0.121958	0.0490603	3.29158e-08	1.04478e-05	0.122994	0.000164601	0.0223584	0.0739335	CD6
ENSG00000242791	TSS1500	0.148395	0.375643	-0.0355851	0.465904	0.68958	0.00962599	0.00016561	0.0224719	0.0452111	RP11-651P23.5
ENSG00000232121	TSS1500	0.000619113	0.0259993	0.0297066	1.50159e-07	3.11162e-05	0.0671474	0.000165934	0.0224924	0.0374407	RP13-30A9.1
ENSG00000207459	TSS200	0.676647	0.783966	-0.00882706	0.0506034	0.319603	0.0102866	0.000166545	0.0225265	0.0191136	RNU6-1311P
ENSG00000170759	TSS1500	0.00734942	0.122863	-0.0603545	0.34381	0.610326	-0.0221219	0.000166693	0.0225265	0.0382327	KIF5B
ENSG00000171864	3'UTR	0.520001	0.676805	-0.0225821	0.0864277	0.380605	0.0404297	0.000166708	0.0225265	0.0630118	PRND
ENSG00000252404	TSS200	0.0300315	0.215814	0.0726914	1.27342e-08	5.59964e-06	0.269301	0.00016733	0.0225422	0.19661	SCARNA16
ENSG00000007038	5'UTR	0.0232279	0.197791	-0.0174021	0.0794535	0.371406	-0.0025542	0.000167388	0.0225422	0.0148479	PRSS21
ENSG00000170485	5'UTR	0.00648662	0.115568	-0.0101435	0.111404	0.412992	-0.00399881	0.000167442	0.0225422	0.00614469	NPAS2
ENSG00000203546	3'UTR	1.56984e-05	0.00139768	-0.057434	2.5258e-07	4.72116e-05	-0.0449616	0.000167519	0.0225422	0.0124724	RP11-176H8.1
ENSG00000134460	1stExon	0.00736208	0.122927	0.00912722	2.84509e-06	0.000317838	0.0413002	0.000167846	0.0225629	0.0321729	IL2RA
ENSG00000077063	TSS1500	1.7025e-05	0.00148921	-0.0615369	1.39304e-06	0.000178918	-0.0407007	0.000168488	0.0225981	0.0208361	CTTNBP2
ENSG00000071246	TSS1500	0.0191649	0.18562	-0.00654051	8.98827e-05	0.00530467	-0.0124331	0.00016871	0.0225981	-0.00589254	VASH1
ENSG00000125386	TSS1500	0.0229533	0.197176	-0.0143669	1.20296e-05	0.00103481	-0.028144	0.000168846	0.0225981	-0.0137771	FAM193A
ENSG00000052749	3'UTR	0.00238596	0.0662627	-0.0188789	0.112498	0.414113	-0.00360439	0.000169267	0.0225981	0.0152745	RRP12
ENSG00000254027	TSS1500	0.00106414	0.0386232	-0.0313454	1.0129e-05	0.000898117	-0.045333	0.000169319	0.0225981	-0.0139876	RP11-363E6.3
ENSG00000204581	3'UTR	0.0113303	0.149527	-0.0631581	0.104553	0.404086	-0.0289496	0.000169339	0.0225981	0.0342085	AC096670.3
ENSG00000113140	1stExon	0.00825389	0.130361	0.0196461	5.45789e-07	8.51951e-05	0.0735493	0.000169436	0.0225981	0.0539032	SPARC
ENSG00000166329	1stExon	0.707154	0.803968	-0.00669271	0.01732	0.210608	0.0107115	0.000169502	0.0225981	0.0174043	CCDC182
ENSG00000223478	5'UTR	0.00327599	0.0804458	-0.0243115	0.380681	0.635488	-0.00677314	0.000169986	0.0226393	0.0175384	RP11-545E17.3
ENSG00000252801	TSS1500	2.12677e-06	0.000291634	-0.336728	2.47364e-05	0.00185544	-0.246457	0.00017098	0.0227484	0.0902701	AC067735.1
ENSG00000162572	TSS1500	0.0660871	0.279109	-0.0112741	0.117824	0.419763	-0.00443244	0.00017144	0.0227863	0.00684162	SCNN1D
ENSG00000150540	3'UTR	5.03138e-05	0.00363998	-0.0823409	0.00064605	0.0252348	-0.0491954	0.000172076	0.0228473	0.0331455	HNMT
ENSG00000142192	TSS200	2.2586e-05	0.00187332	-0.0404738	2.13444e-08	7.77912e-06	-0.0581605	0.000172419	0.0228695	-0.0176867	APP
ENSG00000172602	TSS1500	1.46213e-05	0.00131806	-0.101243	3.94581e-05	0.0027068	-0.059638	0.000172653	0.0228771	0.0416051	RND1
ENSG00000231871	3'UTR	0.240844	0.461491	-0.00750158	0.142245	0.44575	0.00124913	0.000172945	0.02288	0.00875071	IPO9-AS1
ENSG00000100884	TSS200	0.138194	0.36526	-0.0349809	0.0118909	0.175363	-0.0655112	0.00017312	0.02288	-0.0305303	CPNE6
ENSG00000138119	3'UTR	0.00251518	0.0684449	-0.020862	4.49519e-05	0.00300435	-0.0314864	0.000173204	0.02288	-0.0106244	MYOF
ENSG00000185640	TSS1500	2.48946e-05	0.00204131	-0.0544283	0.000778156	0.0290233	-0.0303625	0.000174014	0.0229637	0.0240658	KRT79
ENSG00000189058	5'UTR	0.00159774	0.0510116	-0.122184	0.00566914	0.115904	-0.0690539	0.000174992	0.0230692	0.0531297	APOD
ENSG00000100565	1stExon	0.000459992	0.0208858	-0.159167	0.00249747	0.0678196	-0.0974856	0.000176063	0.0231868	0.0616814	LRRC74A
ENSG00000172270	TSS200	0.000842138	0.0325848	-0.0235647	1.83736e-05	0.00145866	-0.0413042	0.000176815	0.0232622	-0.0177395	BSG
ENSG00000146555	1stExon	0.266741	0.484166	-0.00599633	0.824731	0.898769	0.002935	0.000177272	0.0232888	0.00893132	SDK1
ENSG00000170345	3'UTR	2.4809e-08	1.03484e-05	-0.149513	6.87391e-08	1.7553e-05	-0.139138	0.000177375	0.0232888	0.0103748	FOS
ENSG00000048471	3'UTR	0.0201963	0.188476	-0.0168445	0.794514	0.881531	-0.00350334	0.000177558	0.0232892	0.0133412	SNX29
ENSG00000225331	TSS1500	0.000394017	0.0184988	-0.10118	0.00247226	0.0674741	-0.0573887	0.000178397	0.0233742	0.0437911	AP001055.6
ENSG00000167526	5'UTR	0.000515702	0.0227156	-0.0740226	0.000328651	0.014834	-0.0477611	0.0001787	0.0233742	0.0262615	RPL13
ENSG00000076067	5'UTR	1.66552e-06	0.000245794	-0.0422616	0.000258699	0.0122209	-0.0211989	0.000178747	0.0233742	0.0210627	RBMS2
ENSG00000173692	5'UTR	0.440012	0.620044	-0.00880296	0.00559173	0.114987	-0.0228985	0.000179341	0.0234283	-0.0140955	PSMD1
ENSG00000141258	TSS1500	1.89378e-06	0.000267025	-0.0217607	1.09025e-06	0.000148092	-0.0165879	0.000180113	0.0235055	0.00517277	SGSM2
ENSG00000223552	TSS1500	0.0159564	0.172343	-0.0228648	1.01646e-06	0.000140661	-0.0439527	0.000181368	0.0236455	-0.0210879	RP11-24F11.2
ENSG00000253371	TSS200	3.37145e-05	0.00261259	-0.13007	0.0119593	0.175773	-0.0519987	0.000182542	0.0237682	0.0780715	RP11-587H10.1
ENSG00000035664	3'UTR	0.209721	0.433691	-0.0109197	0.283568	0.568579	0.000655198	0.000182676	0.0237682	0.0115749	DAPK2
ENSG00000160588	3'UTR	0.072317	0.287797	0.0306969	2.59379e-06	0.00029386	0.124978	0.000183043	0.0237921	0.094281	MPZL3
ENSG00000138668	TSS1500	4.90495e-06	0.000557647	-0.0212022	0.441316	0.673877	-0.00356528	0.000184021	0.0238632	0.0176369	HNRNPD
ENSG00000116473	5'UTR	5.53881e-05	0.00393268	-0.0406484	0.000114681	0.00642892	-0.0302291	0.000184085	0.0238632	0.0104194	RAP1A
ENSG00000011021	3'UTR	0.00344473	0.0828119	-0.0190052	0.252413	0.543618	-0.000645184	0.000184246	0.0238632	0.01836	CLCN6
ENSG00000240288	TSS200	0.607985	0.737784	0.00498354	0.441364	0.673903	-0.00483737	0.000184451	0.0238632	-0.00982091	GHRLOS
ENSG00000249295	TSS1500	7.81047e-05	0.00512485	-0.0463398	0.157091	0.460225	-0.0126077	0.000184509	0.0238632	0.0337321	RP11-241G9.3
ENSG00000225541	TSS200	0.216819	0.439619	-0.0456531	0.000848608	0.0310178	0.0786097	0.000185101	0.0239089	0.124263	AC002480.5
ENSG00000251041	TSS200	9.42665e-06	0.000929206	-0.374842	1.29983e-05	0.00110432	-0.243734	0.000185232	0.0239089	0.131108	CTD-2275D24.1
ENSG00000089094	ExonBnd	0.00176484	0.0546259	-0.0150127	0.357166	0.619304	-0.00402013	0.000185822	0.0239613	0.0109926	KDM2B
ENSG00000185591	3'UTR	0.0843021	0.303553	-0.0307784	0.687258	0.820484	-0.00911762	0.000186552	0.0240315	0.0216608	SP1
ENSG00000004468	1stExon	0.0304602	0.216774	0.0190478	8.77285e-06	0.000799173	0.0926791	0.000189925	0.0244417	0.0736313	CD38
ENSG00000146809	TSS200	0.00144797	0.0475646	-0.06594	0.0680177	0.351802	-0.0117953	0.00019166	0.0246383	0.0541447	ASB15
ENSG00000243587	TSS200	0.00388562	0.088647	-0.0736011	0.177365	0.47947	-0.0343164	0.000191832	0.0246383	0.0392846	C6orf183
ENSG00000134480	1stExon	0.200051	0.42436	-0.0024855	0.0189012	0.218684	-0.0246195	0.000192398	0.0246865	-0.022134	CCNH
ENSG00000115484	TSS1500	0.0391475	0.235267	-0.0127105	0.055753	0.330213	-0.00496554	0.000192597	0.0246876	0.00774496	CCT4
ENSG00000248571	TSS1500	2.42206e-05	0.00199108	-0.0404809	0.0762318	0.366069	-0.0134632	0.000192998	0.0247146	0.0270177	RP11-768B22.2
ENSG00000093072	1stExon	0.000454043	0.0206881	-0.0246492	0.000948856	0.0339175	-0.0175969	0.000195322	0.0249875	0.00705233	CECR1
ENSG00000228353	TSS1500	0.288705	0.502433	0.00534829	0.0645927	0.346572	0.0254479	0.000196166	0.0250693	0.0200996	RP11-184A2.2
ENSG00000240875	3'UTR	0.00161696	0.0514858	-0.0423793	0.0431519	0.30297	-0.0171118	0.000196348	0.0250693	0.0252675	LINC00886
ENSG00000137642	5'UTR	0.0446659	0.244977	-0.0175717	0.00532943	0.111976	0.00803148	0.000197988	0.0252539	0.0256032	SORL1
ENSG00000236591	TSS1500	2.92779e-08	1.17949e-05	-0.443841	4.17387e-07	6.84498e-05	-0.359928	0.000198877	0.0253424	0.0839127	RP11-162J8.3
ENSG00000107829	TSS200	0.0638933	0.275946	-0.023729	0.356462	0.618745	-0.00122499	0.00019943	0.0253879	0.022504	FBXW4
ENSG00000136937	3'UTR	0.729636	0.81904	-0.00677914	0.279196	0.565554	0.0161355	0.000199876	0.0254198	0.0229146	NCBP1
ENSG00000256721	5'UTR	0.000787708	0.0311626	0.0485962	6.90178e-08	1.75806e-05	0.0977068	0.000201491	0.0256	0.0491106	CACNA1C-IT3
ENSG00000203325	TSS200	0.0024687	0.0675616	-0.0891141	9.02218e-05	0.00531501	-0.121582	0.000201992	0.0256386	-0.0324681	RP11-277A4.4
ENSG00000129493	TSS200	1.27377e-08	6.84507e-06	-0.188055	3.71738e-09	2.47622e-06	-0.17054	0.000202272	0.025649	0.0175143	HEATR5A
ENSG00000235042	3'UTR	0.00359387	0.085016	-0.0151849	0.9068	0.946002	-0.00129526	0.000203317	0.0257563	0.0138896	AC098820.2
ENSG00000140832	1stExon	0.000462415	0.0209737	-0.0196197	0.00829258	0.144523	-0.00237951	0.000204471	0.0258773	0.0172402	MARVELD3
ENSG00000156304	3'UTR	0.0188978	0.18475	-0.0345703	0.29027	0.57301	-0.00561258	0.000205879	0.02603	0.0289577	SCAF4
ENSG00000262188	TSS200	3.05248e-06	0.00038607	-0.0479769	0.0967307	0.393876	-0.0129691	0.000207014	0.026148	0.0350077	RP11-353N14.4
ENSG00000153789	TSS200	4.89745e-05	0.00355912	-0.0432399	0.0236473	0.240915	-0.022238	0.000209086	0.0263596	0.0210019	FAM92B
ENSG00000178199	TSS1500	9.09176e-06	0.000903749	-0.0713079	5.15214e-05	0.00336019	-0.0513466	0.000209095	0.0263596	0.0199613	ZC3H12D
ENSG00000073578	TSS1500	0.0511777	0.256842	-0.0209002	0.14879	0.452231	-0.0115458	0.000209581	0.0263952	0.00935438	SDHA
ENSG00000198758	3'UTR	0.311396	0.520756	0.00322691	0.00112122	0.0384472	0.0146241	0.000209905	0.0264104	0.0113972	EPS8L3
ENSG00000136573	TSS1500	0.00579979	0.109653	-0.0263897	0.00658519	0.126835	-0.0185715	0.000210732	0.0264717	0.00781822	BLK
ENSG00000075240	ExonBnd	0.000119056	0.00721684	-0.0334841	0.00076704	0.0287327	-0.0168933	0.000210801	0.0264717	0.0165908	GRAMD4
ENSG00000227110	3'UTR	0.245324	0.465566	-0.00773513	0.506916	0.714732	0.000172176	0.000211286	0.026507	0.0079073	LMCD1-AS1
ENSG00000260954	3'UTR	0.00223005	0.0633422	-0.0611967	0.00840059	0.145628	-0.0328485	0.000211762	0.0265102	0.0283482	LA16c-425C2.1
ENSG00000260989	TSS1500	0.00223005	0.0633422	-0.0611967	0.00840059	0.145628	-0.0328485	0.000211762	0.0265102	0.0283482	LA16c-395F10.2
ENSG00000197381	3'UTR	0.00787597	0.127233	-0.0219951	0.225625	0.522107	-0.0103743	0.000212037	0.0265102	0.0116209	ADARB1
ENSG00000251372	TSS1500	0.000259789	0.0133413	-0.0219704	0.000769617	0.0287909	-0.0126855	0.000212129	0.0265102	0.00928491	LINC00499
ENSG00000121797	1stExon	0.0108042	0.146331	-0.0148558	1.55586e-05	0.00127577	-0.0282226	0.000213021	0.0265961	-0.0133668	CCRL2
ENSG00000148848	TSS200	0.122556	0.348397	-0.00966951	0.504652	0.713293	0.00534468	0.00021547	0.0268691	0.0150142	ADAM12
ENSG00000176225	3'UTR	0.0207224	0.19031	-0.0307765	0.205115	0.50468	-0.0149891	0.000215622	0.0268691	0.0157874	RTTN
ENSG00000110047	TSS1500	0.0497971	0.254432	-0.0127749	0.211869	0.510918	0.00246065	0.000217038	0.0270196	0.0152355	EHD1
ENSG00000148120	TSS200	0.00129021	0.044079	-0.0220856	0.211359	0.510559	-0.00235877	0.000217765	0.027084	0.0197268	C9orf3
ENSG00000175514	1stExon	1.2153e-06	0.000192023	-0.0510191	9.22494e-05	0.00539131	-0.0332085	0.000218892	0.0271982	0.0178106	GPR152
ENSG00000244165	TSS1500	3.55413e-07	7.41231e-05	-0.0636278	1.20943e-05	0.00103969	-0.034931	0.000219126	0.0272012	0.0286968	P2RY11
ENSG00000255362	TSS1500	0.541444	0.691566	0.0566315	0.414673	0.657537	0.0621655	0.000220157	0.0273031	0.00553397	RP11-619A14.3
ENSG00000160255	TSS1500	3.45989e-06	0.000426635	-0.0502373	3.19558e-05	0.00228394	-0.037788	0.000221052	0.0273879	0.0124493	ITGB2
ENSG00000137522	5'UTR	1.2205e-05	0.0011382	-0.0400828	0.000599817	0.0238897	-0.0198889	0.000221864	0.0274622	0.0201939	RNF121
ENSG00000068120	3'UTR	0.000107708	0.00667875	-0.0649149	6.9454e-07	0.000103226	-0.097714	0.00022383	0.0276792	-0.0327992	COASY
ENSG00000164400	TSS1500	0.426257	0.609914	-0.00379179	0.00773028	0.139275	0.0111755	0.000225389	0.0278454	0.0149673	CSF2
ENSG00000013725	1stExon	0.0122738	0.154677	0.0414427	3.54773e-07	6.04751e-05	0.104639	0.000226036	0.0278987	0.0631959	CD6
ENSG00000205414	TSS200	0.731816	0.820465	0.0124269	0.188725	0.490266	-0.0226696	0.000226482	0.0279272	-0.0350965	RP11-401P9.6
ENSG00000028277	3'UTR	1.29881e-05	0.00119661	-0.0482554	0.000109401	0.00618372	-0.0317596	0.000226861	0.0279474	0.0164958	POU2F2
ENSG00000109586	TSS200	0.00212269	0.0615036	-0.0482591	0.109906	0.411026	-0.00398983	0.000228673	0.0280824	0.0442693	GALNT7
ENSG00000251391	TSS1500	0.486743	0.653624	-0.0113917	0.293073	0.574893	0.0101137	0.000228687	0.0280824	0.0215054	RP11-305P14.1
ENSG00000235470	TSS1500	5.64798e-07	0.000106337	-0.0695031	0.000238387	0.0114363	-0.046716	0.000228703	0.0280824	0.0227871	NEURL1-AS1
ENSG00000130592	1stExon	0.000136971	0.00806535	-0.0306883	1.32908e-05	0.00111954	-0.0196133	0.000228823	0.0280824	0.011075	LSP1
ENSG00000250129	TSS1500	0.00140733	0.0466584	-0.0644126	0.00689359	0.130328	-0.0376245	0.00022955	0.0281274	0.0267881	RP11-265F19.1
ENSG00000168675	5'UTR	0.00413848	0.0919889	-0.0236296	0.116693	0.418467	-0.0108515	0.000229763	0.0281274	0.0127781	LDLRAD4
ENSG00000102760	TSS200	6.08579e-05	0.00422094	-0.0328841	4.69111e-08	1.33744e-05	-0.0488361	0.00022984	0.0281274	-0.015952	RGCC
ENSG00000167972	3'UTR	0.108517	0.33275	-0.00796184	0.417219	0.65909	-0.00145478	0.00023026	0.0281523	0.00650706	ABCA3
ENSG00000245080	3'UTR	0.0430551	0.242181	0.00239588	0.267972	0.556281	-0.0124016	0.000231977	0.0283355	-0.0147974	RP11-320N21.1
ENSG00000119203	5'UTR	0.00799087	0.128402	-0.0128552	0.00272228	0.0717176	-0.0177416	0.000232572	0.0283814	-0.00488637	CPSF3
ENSG00000115685	5'UTR	0.000499228	0.0222086	-0.0245461	0.00119184	0.040147	-0.0145654	0.000233159	0.0284263	0.00998075	PPP1R7
ENSG00000145675	1stExon	0.188888	0.414282	-0.00733449	0.384606	0.6381	0.00573518	0.000235857	0.0287282	0.0130697	PIK3R1
ENSG00000179639	5'UTR	7.66542e-06	0.000791693	-0.036213	0.0193463	0.220781	-0.0130592	0.000236436	0.0287365	0.0231538	FCER1A
ENSG00000167291	TSS1500	8.36097e-08	2.49906e-05	-0.0348467	4.77728e-05	0.00315697	-0.0216616	0.000236494	0.0287365	0.0131851	TBC1D16
ENSG00000143554	1stExon	8.54625e-08	2.53111e-05	-0.129997	6.29835e-09	3.36225e-06	-0.103126	0.000236589	0.0287365	0.0268707	SLC27A3
ENSG00000196814	1stExon	0.084842	0.304371	-0.00324337	0.0397763	0.294847	0.0224446	0.000237031	0.0287632	0.025688	MVB12B
ENSG00000224517	5'UTR	0.00272153	0.0718876	-0.0580682	0.0064202	0.125069	-0.0468982	0.000238091	0.0288649	0.0111701	HTR2A-AS1
ENSG00000255648	TSS200	0.0607375	0.271332	-0.0350046	0.594002	0.765843	0.000962387	0.000238576	0.0288967	0.035967	RP11-361I14.2
ENSG00000243273	5'UTR	0.212555	0.436064	-0.0109656	0.50596	0.714068	0.00277085	0.000239031	0.0289125	0.0137365	RP11-166N6.2
ENSG00000134146	TSS1500	0.00828847	0.130611	-0.00780003	0.0523555	0.323271	0.00344911	0.000239152	0.0289125	0.0112491	DPH6
ENSG00000255313	3'UTR	0.0641988	0.276429	-0.0201357	0.421672	0.661689	-0.00450151	0.000239552	0.0289133	0.0156342	RP11-1082L8.2
ENSG00000261938	TSS200	0.0662416	0.279311	-0.0385423	0.00936521	0.154622	0.00671493	0.000239605	0.0289133	0.0452572	RP11-461A8.1
ENSG00000223466	5'UTR	3.33271e-08	1.2641e-05	-0.225821	4.84505e-09	2.93694e-06	-0.286697	0.000241073	0.0290635	-0.0608755	AC064834.2
ENSG00000105609	TSS200	2.30951e-08	9.98638e-06	-0.0983965	8.61816e-05	0.00513142	-0.0642833	0.000243687	0.0293512	0.0341132	LILRB5
ENSG00000253371	TSS1500	0.0400781	0.236974	-0.0575426	0.714625	0.836117	0.00111825	0.000244181	0.029373	0.0586609	RP11-587H10.1
ENSG00000082805	3'UTR	0.0124872	0.155905	-0.0227634	0.0602294	0.338607	-0.010419	0.00024432	0.029373	0.0123444	ERC1
ENSG00000228873	3'UTR	1.64208e-06	0.000242887	-0.100266	8.73991e-06	0.000796732	-0.0635107	0.000244848	0.0293908	0.0367551	AC012307.2
ENSG00000248884	TSS200	3.12943e-10	8.45735e-07	-0.42576	6.2341e-10	8.92494e-07	-0.381283	0.000244921	0.0293908	0.044477	CTC-537E7.3
ENSG00000198488	TSS1500	3.06632e-06	0.000387309	-0.0715307	0.000610246	0.0241641	-0.0452663	0.000245859	0.0294554	0.0262643	B3GNT6
ENSG00000128254	3'UTR	0.000239373	0.0125108	-0.0168581	0.0028249	0.0734367	-0.00905215	0.000246155	0.0294554	0.00780591	C22orf24
ENSG00000167716	5'UTR	2.41029e-08	1.02851e-05	-0.0275609	4.24737e-08	1.24655e-05	-0.0204226	0.000246165	0.0294554	0.00713835	WDR81
ENSG00000147416	3'UTR	0.502397	0.664379	-0.0162373	0.139657	0.442983	-0.00111511	0.000246368	0.0294554	0.0151222	ATP6V1B2
ENSG00000232803	TSS1500	0.0187172	0.183988	-0.0166092	0.42925	0.666364	0.0021551	0.000248738	0.0297114	0.0187643	SLCO4A1-AS1
ENSG00000176797	TSS1500	0.549361	0.696921	-0.024442	0.742071	0.85184	0.0174954	0.000249143	0.0297323	0.0419374	DEFB103A
ENSG00000110195	1stExon	0.999464	0.99966	0.000370993	0.0661025	0.348601	-0.0146409	0.000249813	0.0297608	-0.0150119	FOLR1
ENSG00000178226	TSS200	9.40776e-05	0.00597935	-0.0912241	0.0221612	0.234995	-0.036834	0.000250021	0.0297608	0.05439	PRSS36
ENSG00000185527	3'UTR	0.078063	0.295581	-0.00947431	0.0275948	0.256945	0.00851809	0.00025007	0.0297608	0.0179924	PDE6G
ENSG00000029534	TSS200	0.00250433	0.0682682	-0.0306235	0.780405	0.873807	-0.00502771	0.00025139	0.0298905	0.0255958	ANK1
ENSG00000214756	5'UTR	5.11022e-05	0.00368689	-0.0491114	0.00674332	0.128802	-0.0225505	0.000252022	0.0299382	0.0265609	METTL12
ENSG00000200222	TSS1500	0.379268	0.575221	-6.57724e-05	0.0446495	0.306556	0.0191183	0.000252384	0.0299538	0.019184	U3
ENSG00000047579	TSS1500	0.000502216	0.0223078	-0.0403481	1.13524e-05	0.000985705	-0.0492388	0.000252875	0.0299846	-0.00889064	DTNBP1
ENSG00000047457	TSS200	0.00177037	0.0547316	-0.0535965	0.000195076	0.00972914	-0.068789	0.000254124	0.0301001	-0.0151925	CP
ENSG00000226416	3'UTR	0.0979118	0.320973	-0.0220435	0.542816	0.735486	-0.00671512	0.000254401	0.0301001	0.0153284	MRPL23-AS1
ENSG00000130717	3'UTR	9.77301e-06	0.0009597	-0.0419948	0.000100974	0.00578044	-0.028768	0.000254545	0.0301001	0.0132268	UCK1
ENSG00000165025	5'UTR	0.00085851	0.0330662	-0.022173	0.0710925	0.357394	-0.00837481	0.000256052	0.0302507	0.0137982	SYK
ENSG00000070882	5'UTR	0.0625121	0.273801	-0.0188112	0.552781	0.741308	-0.00577751	0.000256931	0.0303269	0.0130337	OSBPL3
ENSG00000130703	TSS200	0.000709294	0.0289068	-0.0171141	0.000572744	0.0230378	-0.0107623	0.000257507	0.0303673	0.0063518	OSBPL2
ENSG00000100359	TSS1500	0.00833797	0.130992	-0.0199196	0.0332687	0.276078	-0.0111965	0.000257882	0.0303839	0.00872304	SGSM3
ENSG00000131435	TSS1500	4.02014e-05	0.00302142	-0.0348246	0.0769907	0.367238	-0.0156014	0.000258307	0.0304064	0.0192231	PDLIM4
ENSG00000089356	TSS200	0.000267663	0.0136538	-0.0198848	0.239066	0.533404	-0.00942884	0.000259625	0.0305338	0.0104559	FXYD3
ENSG00000053372	TSS1500	2.27309e-06	0.000306515	-0.0430827	1.36464e-07	2.902e-05	-0.0518841	0.000260718	0.0306346	-0.00880138	MRTO4
ENSG00000260810	TSS200	0.00523075	0.103678	-0.0544172	0.0932242	0.389468	-0.0151307	0.000262135	0.0307733	0.0392864	CTD-2547L24.4
ENSG00000201168	TSS1500	0.000183385	0.0101186	-0.170495	0.00480918	0.104428	-0.0871647	0.000264786	0.0310563	0.0833305	RNA5SP368
ENSG00000153936	1stExon	0.0348812	0.226888	-0.016324	0.277995	0.564598	0.00344263	0.000265335	0.0310926	0.0197666	HS2ST1
ENSG00000175463	1stExon	1.8147e-06	0.000260115	-0.238909	2.69895e-06	0.000303389	-0.267485	0.000265787	0.0311175	-0.0285755	TBC1D10C
ENSG00000175416	3'UTR	0.00013295	0.00788228	-0.017533	0.0403621	0.296596	-0.0109128	0.000267421	0.0312805	0.00662021	CLTB
ENSG00000103707	TSS200	0.000273833	0.0138812	-0.0455073	0.000166425	0.00853988	-0.026543	0.000269072	0.0314453	0.0189643	MTFMT
ENSG00000255833	3'UTR	6.26257e-06	0.000678119	-0.0458385	1.43651e-05	0.00119376	-0.0379281	0.000271008	0.0315751	0.00791042	TIFAB
ENSG00000170858	TSS200	0.158489	0.38552	-0.013718	0.310024	0.586689	0.00738104	0.000271059	0.0315751	0.0210991	LILRP2
ENSG00000260495	TSS200	0.000360568	0.0172612	-0.0455407	0.0228642	0.238199	-0.022312	0.000271149	0.0315751	0.0232287	RP11-55K13.1
ENSG00000143624	5'UTR	1.05183e-06	0.000171844	-0.0544563	1.38882e-07	2.93898e-05	-0.0443255	0.000271156	0.0315751	0.0101308	INTS3
ENSG00000131653	5'UTR	0.00115744	0.0408	-0.0214981	0.00151295	0.0475901	-0.016004	0.000271797	0.0316213	0.00549411	TRAF7
ENSG00000147471	TSS200	5.49482e-05	0.00391215	-0.0243722	0.177468	0.47947	-0.00584565	0.000272138	0.0316326	0.0185265	PROSC
ENSG00000181409	TSS1500	2.02972e-05	0.00171842	-0.02171	4.36476e-06	0.000451842	-0.0315954	0.000272451	0.0316407	-0.00988545	AATK
ENSG00000012124	3'UTR	0.192058	0.417194	0.0143123	9.13296e-05	0.00535186	0.0603237	0.000274397	0.0318382	0.0460115	CD22
ENSG00000204859	TSS200	0.00313733	0.0786515	-0.0177814	0.0158688	0.20269	-0.00752536	0.000275487	0.0319361	0.0102561	ZBTB48
ENSG00000226996	TSS1500	0.850925	0.89995	0.00343736	0.213409	0.51207	0.0214823	0.00027796	0.0321939	0.0180449	AP000477.3
ENSG00000163235	3'UTR	6.04089e-08	1.94933e-05	-0.0530419	6.83057e-08	1.7495e-05	-0.0440022	0.000278223	0.0321957	0.00903971	TGFA
ENSG00000198887	ExonBnd	0.000306811	0.0151909	-0.0759525	0.190482	0.491688	-0.0300472	0.000279063	0.0322641	0.0459053	SMC5
ENSG00000084112	3'UTR	0.0351672	0.227592	-0.0144164	0.0564211	0.331343	-0.0110265	0.000279532	0.0322788	0.00338999	SSH1
ENSG00000226925	3'UTR	0.000397644	0.0186313	-0.0456466	0.0890381	0.384393	-0.0234228	0.000279688	0.0322788	0.0222238	AC007271.3
ENSG00000260121	5'UTR	6.72157e-06	0.000715869	-0.0654791	0.000174659	0.00887813	-0.0496494	0.000279955	0.0322809	0.0158297	RP5-1142A6.9
ENSG00000088808	3'UTR	0.00130508	0.0443783	-0.0252562	0.00376312	0.0887716	-0.0160201	0.000280503	0.0323153	0.00923612	PPP1R13B
ENSG00000124641	3'UTR	9.19709e-06	0.000911425	-0.0574015	2.47152e-06	0.000281978	-0.0404714	0.000280904	0.0323328	0.0169301	MED20
ENSG00000122378	TSS1500	0.269638	0.486602	-0.00750296	0.337332	0.605845	0.00252202	0.00028128	0.0323374	0.010025	FAM213A
ENSG00000134250	TSS200	3.81283e-05	0.00289124	-0.0479977	0.00802943	0.142312	-0.0215302	0.000281442	0.0323374	0.0264675	NOTCH2
ENSG00000236432	TSS1500	0.241368	0.461977	-0.00802613	0.338173	0.606458	0.00476785	0.000282485	0.0324285	0.012794	AC097662.2
ENSG00000262188	1stExon	0.00101094	0.0372835	-0.0488394	0.0289552	0.261925	-0.0176771	0.00028366	0.0325346	0.0311623	RP11-353N14.4
ENSG00000238221	5'UTR	0.00483286	0.0994478	-0.0446173	0.174952	0.476923	-0.0149849	0.00028506	0.0326663	0.0296323	RP11-69L16.4
ENSG00000259803	1stExon	0.000163087	0.00922224	-0.0452694	0.0157312	0.201703	-0.0259552	0.000286259	0.0327747	0.0193142	SLC22A31
ENSG00000100726	ExonBnd	0.00930877	0.137143	-0.0151664	0.355316	0.617972	-0.00601831	0.000288435	0.0329947	0.00914811	TELO2
ENSG00000260670	TSS200	1.34977e-06	0.000208942	-0.0546821	0.0014595	0.046313	-0.0389381	0.000289877	0.0330999	0.015744	RP11-447M4.1
ENSG00000112486	TSS200	6.30685e-06	0.000682344	-0.0974847	0.00301596	0.076769	-0.0435857	0.000290057	0.0330999	0.053899	CCR6
ENSG00000104921	TSS1500	1.05733e-08	6.15059e-06	-0.210919	3.93875e-09	2.5805e-06	-0.18367	0.000290119	0.0330999	0.0272489	FCER2
ENSG00000160305	5'UTR	4.10843e-06	0.000486268	-0.0287917	0.00504279	0.10784	-0.0130595	0.000292109	0.0332916	0.0157322	DIP2A
ENSG00000148843	3'UTR	1.91345e-11	2.32978e-07	-0.374193	2.53665e-09	1.92431e-06	-0.455543	0.000292313	0.0332916	-0.0813497	PDCD11
ENSG00000239941	3'UTR	0.207377	0.431426	-0.0105074	0.0669166	0.350062	0.00869335	0.000293597	0.0333798	0.0192007	RP11-246A10.1
ENSG00000188342	5'UTR	0.0190244	0.185177	-0.0404211	0.0373441	0.288594	-0.0202723	0.000293602	0.0333798	0.0201488	GTF2F2
ENSG00000252994	TSS1500	1.46174e-07	3.76227e-05	-0.168048	1.50069e-06	0.000190425	-0.14335	0.000294454	0.0334474	0.0246981	RNU6-1231P
ENSG00000124256	1stExon	0.125646	0.351871	0.00269565	1.9073e-05	0.00150132	0.0218432	0.000294855	0.0334636	0.0191476	ZBP1
ENSG00000117228	TSS1500	0.0195363	0.186547	-0.0339321	0.269941	0.557899	-0.00456354	0.000295153	0.0334682	0.0293685	GBP1
ENSG00000134480	5'UTR	0.172803	0.399115	-0.00138882	0.0333201	0.276239	-0.0193661	0.000296155	0.0335328	-0.0179773	CCNH
ENSG00000197548	3'UTR	0.456156	0.631813	0.00714854	0.502234	0.711831	-0.0113617	0.00029624	0.0335328	-0.0185102	ATG7
ENSG00000147789	1stExon	0.00055075	0.0239183	-0.0557024	0.00259329	0.0696633	-0.0288349	0.000297195	0.0336115	0.0268675	ZNF7
ENSG00000173369	TSS1500	4.32979e-06	0.000508456	-0.113506	0.000166544	0.0085426	-0.0507598	0.000298652	0.0337469	0.0627458	C1QB
ENSG00000125730	TSS1500	0.000152757	0.00875644	-0.0326057	0.0166958	0.206858	-0.0184257	0.000299807	0.033848	0.01418	C3
ENSG00000198355	3'UTR	5.58765e-06	0.000618461	-0.136737	1.18131e-06	0.000157817	-0.1694	0.000300236	0.0338669	-0.0326639	PIM3
ENSG00000199090	TSS1500	9.23177e-05	0.00588768	-0.114474	8.89465e-06	0.00080687	-0.0897273	0.000301603	0.0339916	0.0247469	MIR326
ENSG00000262983	TSS200	5.96644e-07	0.000110884	-0.221518	2.3134e-07	4.4262e-05	-0.143364	0.000304331	0.0342692	0.0781547	AF001550.7
ENSG00000133216	5'UTR	0.00205083	0.0601484	-0.016079	0.0548672	0.328159	-0.00915423	0.000304841	0.0342969	0.00692475	EPHB2
ENSG00000145012	1stExon	0.0143185	0.165206	-0.0307832	0.784791	0.876218	-0.00484463	0.000307715	0.0345807	0.0259386	LPP
ENSG00000231039	5'UTR	0.000404528	0.0188747	-0.0473433	0.0303994	0.266885	-0.0342687	0.000308223	0.0345807	0.0130746	RP11-445P17.3
ENSG00000230710	5'UTR	0.375295	0.572016	0.00224975	0.18219	0.484425	0.00856176	0.00030826	0.0345807	0.006312	LINC00332
ENSG00000114686	TSS1500	5.60382e-05	0.00396581	-0.0792797	0.000567567	0.0228863	-0.0492685	0.00030843	0.0345807	0.0300112	MRPL3
ENSG00000102970	5'UTR	1.17456e-06	0.000186721	-0.0405625	2.34807e-05	0.0017823	-0.0380668	0.000309895	0.0347149	0.0024957	CCL17
ENSG00000197111	3'UTR	0.0503106	0.25543	-0.0128404	0.694575	0.824556	-0.0027759	0.000310205	0.0347197	0.0100645	PCBP2
ENSG00000198176	5'UTR	0.101822	0.325653	-0.00672812	0.217689	0.515537	-0.000953028	0.000310666	0.0347413	0.00577509	TFDP1
ENSG00000123908	3'UTR	0.000147125	0.00852018	-0.0213245	0.000819395	0.0301968	-0.0139376	0.000311813	0.0348395	0.00738694	AGO2
ENSG00000170579	1stExon	0.471078	0.642616	0.00156665	0.0028852	0.0744818	0.0220007	0.00031214	0.0348443	0.0204341	DLGAP1
ENSG00000236255	5'UTR	0.0625823	0.273959	-0.00907462	0.0279899	0.25826	-0.00197688	0.000312393	0.0348443	0.00709774	AC009404.2
ENSG00000226337	5'UTR	0.204087	0.428136	-0.0124768	0.510832	0.716937	-0.00238565	0.000315477	0.0351581	0.0100912	RP11-274B18.4
ENSG00000100902	3'UTR	0.000120934	0.00729322	-0.0530807	0.000138289	0.00740059	-0.0322713	0.000316216	0.0352102	0.0208094	PSMA6
ENSG00000228221	5'UTR	0.00153503	0.0496058	-0.0304956	0.00327134	0.0808415	-0.0218791	0.000316673	0.0352308	0.00861649	LINC00578
ENSG00000237222	5'UTR	0.0468819	0.249122	-0.0116717	0.235101	0.530172	-0.00388258	0.000317444	0.0352864	0.00778916	AC090505.6
ENSG00000106178	5'UTR	2.1686e-08	9.56847e-06	-0.115314	3.44092e-08	1.08077e-05	-0.0861761	0.00031791	0.0352923	0.0291382	CCL24
ENSG00000112486	TSS1500	0.0016776	0.0528794	-0.0429047	0.0622322	0.342531	-0.0171893	0.000318042	0.0352923	0.0257154	CCR6
ENSG00000100813	1stExon	0.00245327	0.0673241	-0.0191326	1.47626e-05	0.00122287	-0.0298462	0.000319022	0.0353708	-0.0107137	ACIN1
ENSG00000132359	5'UTR	7.65603e-06	0.000791353	-0.0322171	3.17292e-05	0.00227118	-0.0210229	0.000320661	0.0355222	0.0111943	RAP1GAP2
ENSG00000200298	TSS200	0.983677	0.988933	-0.00125844	0.363331	0.623707	0.0138694	0.000322448	0.0356633	0.0151279	Y_RNA
ENSG00000130518	TSS200	1.59426e-10	6.14168e-07	-0.148967	5.58686e-12	1.20789e-07	-0.130292	0.000322484	0.0356633	0.0186749	KIAA1683
ENSG00000138614	TSS1500	0.315829	0.52453	0.000184841	0.753503	0.858502	-0.0046849	0.000322956	0.035685	-0.00486974	VWA9
ENSG00000185527	5'UTR	0.308435	0.518318	-0.0042253	0.00170603	0.0519503	0.0127854	0.000323345	0.0356976	0.0170107	PDE6G
ENSG00000124942	3'UTR	0.0224473	0.195823	-0.0183896	0.240364	0.534347	-0.00218152	0.000323871	0.0357082	0.016208	AHNAK
ENSG00000135477	TSS1500	0.00888726	0.134696	0.0229019	0.00044927	0.019027	0.0482021	0.000323992	0.0357082	0.0253002	KRT87P
ENSG00000108556	TSS200	0.0366839	0.230839	-0.0373634	0.108411	0.409006	-0.0143609	0.000325647	0.0358601	0.0230025	CHRNE
ENSG00000197249	TSS1500	4.84306e-05	0.00352386	-0.0549662	0.000113154	0.00636255	-0.0349425	0.000327191	0.0359996	0.0200238	SERPINA1
ENSG00000171055	1stExon	0.00021702	0.011533	-0.0281358	0.0922571	0.388104	-0.00168109	0.00032802	0.0360268	0.0264547	FEZ2
ENSG00000255182	5'UTR	1.82386e-08	8.61695e-06	-0.0834606	3.83793e-09	2.52721e-06	-0.0682879	0.000328213	0.0360268	0.0151728	CTD-2517M22.14
ENSG00000178381	TSS1500	0.00560804	0.107615	-0.032536	4.78166e-05	0.00315825	-0.0434111	0.000328271	0.0360268	-0.0108751	ZFAND2A
ENSG00000158480	3'UTR	0.0199249	0.187663	-0.00590115	0.00649937	0.125874	-0.0181403	0.000329303	0.0360827	-0.0122392	SPATA2
ENSG00000250585	TSS200	8.48555e-05	0.00549827	-0.198843	0.0020675	0.0599592	-0.0933106	0.000329337	0.0360827	0.105533	LINC00604
ENSG00000225056	TSS1500	0.211834	0.435316	-0.0273924	0.0596961	0.337832	0.0313548	0.000330398	0.0361684	0.0587473	RP11-218C14.5
ENSG00000072110	5'UTR	4.33037e-06	0.000508456	-0.0385209	3.14047e-06	0.000344366	-0.0284657	0.000334318	0.0365667	0.0100552	ACTN1
ENSG00000163687	3'UTR	0.227488	0.449436	0.00348695	0.0457223	0.309106	0.0221769	0.000335306	0.0366278	0.0186899	DNASE1L3
ENSG00000233942	TSS1500	0.000226215	0.0119573	-0.0743041	0.280231	0.566195	-0.020331	0.000335442	0.0366278	0.0539731	AC004012.1
ENSG00000132334	TSS1500	0.000511653	0.0226063	-0.0328689	0.194337	0.495607	-0.010573	0.000338158	0.0368934	0.0222959	PTPRE
ENSG00000182329	5'UTR	0.569258	0.710777	-0.00390111	0.141391	0.444766	0.00602919	0.000341379	0.0371901	0.0099303	KIAA2012
ENSG00000105223	ExonBnd	1.10361e-06	0.000178062	-0.0620789	1.9786e-07	3.90069e-05	-0.0736985	0.000341451	0.0371901	-0.0116196	PLD3
ENSG00000186790	TSS1500	0.00109842	0.0394129	-0.0466586	0.722399	0.840707	-0.00854473	0.00034239	0.0372611	0.0381139	FOXE3
ENSG00000234506	TSS1500	0.0104105	0.144166	-0.0537455	0.26344	0.552383	-0.0193722	0.000343715	0.0373739	0.0343733	LINC01506
ENSG00000184009	ExonBnd	5.77493e-07	0.000108099	-0.0389431	0.00380845	0.0894296	-0.0222649	0.000344788	0.0374299	0.0166782	ACTG1
ENSG00000263345	3'UTR	6.66258e-09	4.59721e-06	-0.0814764	3.69207e-07	6.20387e-05	-0.0658493	0.000344953	0.0374299	0.0156271	RP1-59D14.5
ENSG00000160953	3'UTR	0.0369376	0.231468	-0.0168522	0.391935	0.642852	-0.00722643	0.000345096	0.0374299	0.00962581	MUM1
ENSG00000066322	3'UTR	0.000103046	0.00643891	-0.0164045	3.05817e-05	0.00220394	-0.0189079	0.000346852	0.037589	-0.00250338	ELOVL1
ENSG00000175262	ExonBnd	0.0135178	0.161171	-0.0242215	0.471456	0.692848	-0.00160084	0.000349305	0.0378087	0.0226207	C1orf127
ENSG00000237626	5'UTR	0.000565507	0.0243634	-0.0932284	3.34821e-05	0.00236846	-0.122086	0.000349463	0.0378087	-0.0288578	RP11-406A20.1
ENSG00000103174	1stExon	4.39923e-10	1.01906e-06	-0.0913478	9.35658e-11	3.31041e-07	-0.082998	0.000350477	0.0378869	0.0083498	NAGPA
ENSG00000237092	3'UTR	0.000706306	0.0288212	-0.312374	0.000906359	0.0326594	-0.122078	0.000351176	0.0379309	0.190296	LINC01065
ENSG00000125810	3'UTR	0.00961073	0.139173	-0.0376221	0.174726	0.476724	-0.0187065	0.000352515	0.0380438	0.0189156	CD93
ENSG00000005381	TSS200	0.00154199	0.049746	0.102606	6.27368e-08	1.6639e-05	0.205847	0.000356361	0.0384269	0.103241	MPO
ENSG00000119760	TSS1500	0.000554109	0.0240185	-0.0265204	0.00028967	0.0134009	-0.0160491	0.000357549	0.0385158	0.0104712	SUPT7L
ENSG00000157954	ExonBnd	2.98028e-06	0.000380142	-0.0384984	0.00654386	0.12633	-0.0161551	0.000357779	0.0385158	0.0223433	WIPI2
ENSG00000012124	5'UTR	0.00045755	0.0208186	0.0325882	9.38737e-07	0.000131933	0.0886367	0.000358344	0.0385445	0.0560484	CD22
ENSG00000133313	3'UTR	0.00251858	0.0684932	-0.0270211	0.316676	0.590903	-0.0119141	0.000359943	0.0386692	0.015107	CNDP2
ENSG00000100739	5'UTR	0.407436	0.596338	-0.00289304	0.0192831	0.220584	0.0114953	0.000360099	0.0386692	0.0143884	BDKRB1
ENSG00000152229	TSS1500	5.78323e-07	0.000108099	-0.0908562	1.13897e-06	0.000153266	-0.0798407	0.000360963	0.0387299	0.0110154	PSTPIP2
ENSG00000129538	ExonBnd	0.786562	0.857036	0.00776987	0.000511409	0.0211208	0.115893	0.000362348	0.0388464	0.108123	RNASE1
ENSG00000133808	1stExon	0.441578	0.62115	-0.00889611	0.0154221	0.199479	-0.0320008	0.000363373	0.038892	-0.0231047	MICALCL
ENSG00000133808	ExonBnd	0.441578	0.62115	-0.00889611	0.0154221	0.199479	-0.0320008	0.000363373	0.038892	-0.0231047	MICALCL
ENSG00000163590	3'UTR	2.80907e-08	1.13519e-05	-0.239697	5.41282e-08	1.50355e-05	-0.189826	0.000365863	0.0391263	0.0498712	PPM1L
ENSG00000258610	TSS1500	0.00461751	0.0971595	-0.0390273	1.31474e-05	0.0011118	-0.0723291	0.000366217	0.0391319	-0.0333018	RP11-488C13.7
ENSG00000184574	5'UTR	5.11196e-06	0.000577136	-0.0580366	0.000949452	0.0339294	-0.0392115	0.000366654	0.0391463	0.0188251	LPAR5
ENSG00000139269	5'UTR	0.036379	0.230247	-0.0244653	0.000543307	0.0221364	-0.0363651	0.000368402	0.0392786	-0.0118998	INHBE
ENSG00000168754	3'UTR	0.132279	0.35902	-0.00520591	0.0533997	0.325621	0.00885032	0.000368499	0.0392786	0.0140562	FAM178B
ENSG00000115592	TSS1500	0.128965	0.355486	-0.0170578	0.389594	0.641352	0.00171151	0.000369172	0.039318	0.0187693	PRKAG3
ENSG00000197321	TSS200	0.500225	0.662762	-0.00713503	0.0651607	0.347576	-0.0175625	0.000370483	0.0394037	-0.0104275	SVIL
ENSG00000252575	TSS1500	2.25722e-07	5.21941e-05	-0.278851	7.58465e-10	9.34779e-07	-0.329518	0.000370584	0.0394037	-0.050667	BX470187.1
ENSG00000256739	TSS1500	0.0142376	0.164751	-0.030274	3.86394e-05	0.00265766	-0.0618625	0.000370902	0.0394052	-0.0315885	RP11-45F15.1
ENSG00000169410	TSS200	0.000301033	0.0149675	-0.0253913	0.0166663	0.206764	-0.00320916	0.000371263	0.0394113	0.0221822	PTPN9
ENSG00000224376	TSS200	0.0188304	0.184396	0.0187277	0.00021366	0.0104669	0.0495179	0.000373203	0.0395849	0.0307902	AC017104.6
ENSG00000141519	5'UTR	0.00292163	0.0752764	-0.0173949	0.0184114	0.215944	-0.0110204	0.000374078	0.0396341	0.00637447	CCDC40
ENSG00000223770	TSS200	0.0186578	0.183769	-0.047278	0.187683	0.489099	-0.0048953	0.000374278	0.0396341	0.0423827	AC006145.4
ENSG00000258077	3'UTR	0.00187553	0.0566228	-0.0241264	0.0133141	0.185251	-0.0149781	0.000374692	0.0396456	0.00914839	RP11-114H23.1
ENSG00000026652	5'UTR	0.0029654	0.0758748	-0.0172721	1.93404e-05	0.00151776	-0.0260301	0.000375682	0.0397178	-0.00875801	AGPAT4
ENSG00000180509	1stExon	0.317822	0.526211	-0.0171917	0.00179915	0.0540353	-0.038037	0.000378196	0.0399368	-0.0208453	KCNE1
ENSG00000158008	1stExon	0.00945256	0.137992	-0.0133137	0.245653	0.538446	-0.00597115	0.000378369	0.0399368	0.00734257	EXTL1
ENSG00000100994	3'UTR	3.73237e-05	0.00283968	-0.117318	2.36417e-05	0.00179137	-0.0958577	0.00038014	0.0400477	0.02146	PYGB
ENSG00000128849	5'UTR	0.00155117	0.049881	-0.0214974	0.157942	0.461149	-0.00404725	0.000380505	0.0400477	0.0174501	CGNL1
ENSG00000138835	ExonBnd	0.000540423	0.0235644	-0.0899769	0.00233569	0.0649894	-0.042986	0.000380639	0.0400477	0.046991	RGS3
ENSG00000239523	5'UTR	0.152606	0.379616	-0.0070132	0.659819	0.80474	0.000282056	0.000380654	0.0400477	0.00729526	MYLK-AS1
ENSG00000137496	1stExon	0.000606135	0.0256202	-0.0267827	0.00110083	0.0380294	-0.0181017	0.000383247	0.0402552	0.00868108	IL18BP
ENSG00000137496	5'UTR	0.000606135	0.0256202	-0.0267827	0.00110083	0.0380294	-0.0181017	0.000383247	0.0402552	0.00868108	IL18BP
ENSG00000054796	TSS200	0.0147695	0.167198	-0.0143079	0.021538	0.231977	-0.00465307	0.000384112	0.0403134	0.00965484	SPO11
ENSG00000117245	TSS1500	4.61817e-06	0.000531927	-0.0398911	0.000439831	0.0187189	-0.0263405	0.000384984	0.0403722	0.0135506	KIF17
ENSG00000198824	TSS1500	0.0267382	0.20736	-0.0467955	0.271447	0.559049	-0.0212375	0.000387544	0.0406079	0.025558	CHAMP1
ENSG00000050767	3'UTR	0.376818	0.573306	-0.00454083	0.0063021	0.123436	0.00566514	0.000388016	0.0406245	0.010206	COL23A1
ENSG00000079263	TSS200	8.12561e-05	0.00528882	-0.0614077	9.16689e-05	0.00536615	-0.0375535	0.000388664	0.0406596	0.0238542	SP140
ENSG00000238121	TSS200	0.000103565	0.00646512	-0.0643504	0.000191037	0.00957187	-0.0402487	0.000390899	0.0408604	0.0241017	LINC00426
ENSG00000124256	5'UTR	0.243727	0.464136	0.00641183	2.99061e-05	0.00216246	0.0282299	0.000391624	0.0409032	0.021818	ZBP1
ENSG00000223806	3'UTR	0.284076	0.498597	0.00245758	0.0003743	0.0163619	0.0227481	0.000394869	0.041209	0.0202905	LINC00114
ENSG00000182326	1stExon	7.75416e-05	0.00509563	-0.0207503	0.0657906	0.348239	-0.010885	0.000395286	0.0412194	0.0098653	C1S
ENSG00000127527	3'UTR	2.59358e-07	5.85116e-05	-0.174541	4.48877e-07	7.2514e-05	-0.142717	0.000395686	0.0412279	0.0318243	EPS15L1
ENSG00000214688	3'UTR	0.0874642	0.307872	-0.0132401	0.0197744	0.22294	0.0180021	0.000396115	0.0412395	0.0312422	C10orf105
ENSG00000197046	5'UTR	7.13735e-06	0.000751513	-0.0497657	0.0706236	0.356382	-0.0215984	0.000396525	0.0412491	0.0281673	SIGLEC15
ENSG00000251010	TSS200	4.79816e-06	0.000548374	-0.16443	0.000112652	0.00634457	-0.117078	0.000397326	0.0412993	0.0473515	RP11-6L6.7
ENSG00000204610	TSS200	0.0173941	0.178417	-0.0380027	0.0279077	0.257991	-0.0166469	0.000398291	0.0413664	0.0213558	TRIM15
ENSG00000130768	1stExon	0.0111625	0.148462	0.0214429	1.34252e-10	3.76282e-07	0.0625511	0.000398872	0.0413937	0.0411082	SMPDL3B
ENSG00000199004	TSS1500	1.00384e-08	5.97334e-06	-0.255263	5.88181e-11	2.79629e-07	-0.221449	0.000399606	0.0414201	0.0338142	MIR21
ENSG00000173083	3'UTR	0.716963	0.810538	-0.00303209	0.0013307	0.0434374	0.113541	0.000400147	0.0414201	0.116574	HPSE
ENSG00000055163	TSS200	0.0627913	0.274374	-0.00973996	0.721443	0.84008	-0.00026254	0.00040027	0.0414201	0.00947742	CYFIP2
ENSG00000251088	TSS1500	0.818336	0.878457	-0.00962655	0.849676	0.912778	0.0062535	0.000400404	0.0414201	0.01588	RP11-325B23.2
ENSG00000215704	TSS1500	0.260317	0.478666	-0.00847997	0.183536	0.485608	-0.0158667	0.000401896	0.0415154	-0.00738674	CELA2B
ENSG00000128271	TSS200	0.0799038	0.297963	0.0104701	6.33392e-08	1.67313e-05	0.0355747	0.000401966	0.0415154	0.0251046	ADORA2A
ENSG00000204475	3'UTR	1.7256e-05	0.00150738	-0.0525922	0.000578761	0.0232366	-0.0329714	0.000402677	0.0415558	0.0196208	NCR3
ENSG00000102854	TSS1500	0.00489023	0.100125	-0.012381	0.0759254	0.365689	-0.00621032	0.000404843	0.0417146	0.00617064	MSLN
ENSG00000120889	3'UTR	3.29355e-07	7.00452e-05	-0.0658738	4.62198e-06	0.000473592	-0.046394	0.000404859	0.0417146	0.0194798	TNFRSF10B
ENSG00000254440	TSS1500	0.529645	0.683541	-0.000266668	0.00991983	0.159614	0.00846472	0.000405669	0.041765	0.00873139	PBOV1
ENSG00000196497	3'UTR	2.96751e-05	0.00234725	-0.0284815	0.000151921	0.00798841	-0.0172614	0.000407612	0.0419316	0.0112201	IPO4
ENSG00000226207	TSS200	0.0259153	0.205439	-0.00456289	0.151774	0.455147	0.00430714	0.000409568	0.0420995	0.00887003	RP1-104O17.3
ENSG00000204564	3'UTR	0.148715	0.375978	-0.01867	0.666656	0.808875	-0.00118299	0.000409926	0.0421029	0.017487	C6orf136
ENSG00000148296	3'UTR	0.0177765	0.180073	-0.0505069	0.152447	0.455783	-0.0191367	0.000410649	0.0421438	0.0313702	SURF6
ENSG00000173575	ExonBnd	0.157964	0.384972	-0.0299073	0.884051	0.932843	-0.00465084	0.000411204	0.0421674	0.0252565	CHD2
ENSG00000146842	3'UTR	0.179175	0.405551	-0.0361403	0.0168556	0.207767	-0.0903982	0.000414488	0.0424554	-0.0542579	TMEM209
ENSG00000233895	1stExon	0.000108025	0.00669204	0.0488723	2.19321e-06	0.000255391	0.155772	0.000414667	0.0424554	0.1069	RP1-122P22.2
ENSG00000135838	3'UTR	0.0187195	0.183988	-0.043732	0.10335	0.402495	-0.00255063	0.000416627	0.0426224	0.0411814	NPL
ENSG00000174799	5'UTR	0.00908281	0.136011	-0.0280411	0.00652518	0.126145	-0.0137819	0.00041774	0.0427026	0.0142592	CEP135
ENSG00000182885	5'UTR	0.136904	0.364309	-0.000637816	0.000190292	0.00954187	0.0250409	0.000419248	0.042795	0.0256787	GPR97
ENSG00000111644	3'UTR	7.85673e-06	0.000805678	-0.0378799	0.00042297	0.0181442	-0.0242694	0.000419303	0.042795	0.0136105	ACRBP
ENSG00000122359	1stExon	2.69451e-09	2.68873e-06	-0.0511175	4.14588e-05	0.00281574	-0.0366104	0.000422486	0.0430724	0.0145071	ANXA11
ENSG00000201884	TSS1500	0.0727134	0.288496	-0.0383227	0.224375	0.521278	0.018806	0.000423147	0.0430724	0.0571287	Y_RNA
ENSG00000115840	3'UTR	0.0754019	0.292134	-0.0137398	0.104777	0.404379	-0.000386056	0.000423417	0.0430724	0.0133537	SLC25A12
ENSG00000140932	TSS1500	0.000991457	0.0368307	0.0215733	8.52568e-08	2.04807e-05	0.0729102	0.000423527	0.0430724	0.0513369	CMTM2
ENSG00000071205	5'UTR	1.87918e-05	0.00160904	-0.0554875	1.49542e-06	0.000189998	-0.0497058	0.000423682	0.0430724	0.00578173	ARHGAP10
ENSG00000236864	3'UTR	0.0496725	0.254304	-0.0148929	0.921227	0.954302	-0.00237965	0.000424279	0.0430994	0.0125132	RP11-44H4.1
ENSG00000259107	5'UTR	0.000527015	0.0231197	-0.0545588	8.49331e-05	0.00507256	-0.0353244	0.000425783	0.0431995	0.0192344	LINC00911
ENSG00000117245	3'UTR	6.26669e-09	4.43478e-06	-0.0678677	7.21941e-08	1.79408e-05	-0.0554381	0.000425931	0.0431995	0.0124296	KIF17
ENSG00000250392	TSS1500	0.620533	0.746009	-0.0111941	0.563084	0.747527	0.00540929	0.000428082	0.0433838	0.0166034	RP11-700N1.1
ENSG00000168918	1stExon	9.67641e-07	0.000161757	-0.0258836	9.04798e-08	2.14573e-05	-0.0291441	0.000430242	0.0435687	-0.00326056	INPP5D
ENSG00000198758	TSS1500	0.493041	0.65784	0.00517015	0.00015949	0.00827239	0.0191697	0.000431153	0.0436085	0.0139995	EPS8L3
ENSG00000136383	TSS200	0.000164082	0.0092583	-0.0726951	0.0437861	0.304508	-0.0222144	0.000431607	0.0436085	0.0504807	ALPK3
ENSG00000166897	5'UTR	0.0020975	0.0610655	-0.0224989	0.0434802	0.303886	-0.0100833	0.000431936	0.0436085	0.0124156	ELFN2
ENSG00000187616	TSS200	0.0201091	0.188181	-0.0104958	0.166582	0.469069	-0.000759967	0.00043198	0.0436085	0.00973581	TMEM8C
ENSG00000101187	TSS200	0.00248219	0.0678307	-0.0111922	0.0846704	0.378655	-0.00229606	0.000432838	0.0436611	0.00889616	SLCO4A1
ENSG00000083454	TSS1500	0.00341673	0.082472	-0.0177837	0.276409	0.562995	-0.00363415	0.000433337	0.0436775	0.0141496	P2RX5
ENSG00000157193	5'UTR	1.26173e-07	3.34709e-05	-0.0302547	3.73722e-06	0.0003977	-0.0252949	0.000433905	0.0437008	0.00495979	LRP8
ENSG00000138617	TSS1500	0.0538644	0.261004	-0.0111505	0.000158932	0.00825663	-0.0219037	0.000435689	0.0438464	-0.0107532	PARP16
ENSG00000170425	TSS1500	0.0139446	0.163333	0.0307689	1.68314e-06	0.000208736	0.0899482	0.000440769	0.0443233	0.0591793	ADORA2B
ENSG00000104131	1stExon	0.223215	0.445684	-0.00332236	0.0076239	0.137991	0.0107664	0.000441287	0.044341	0.0140888	EIF3J
ENSG00000173786	5'UTR	0.0156335	0.171023	-0.0109317	0.164626	0.467266	-0.00153045	0.000443562	0.0445351	0.00940124	CNP
ENSG00000122367	ExonBnd	0.036991	0.231495	-0.00913099	0.213795	0.512174	0.0045104	0.000446144	0.0447597	0.0136414	LDB3
ENSG00000247271	5'UTR	1.67259e-07	4.10416e-05	-0.0687276	2.28439e-09	1.77445e-06	-0.0789187	0.000447102	0.0448211	-0.010191	ZBED5-AS1
ENSG00000250041	TSS1500	5.38786e-07	0.000102481	-0.154767	1.8167e-08	7.03476e-06	-0.185279	0.000451568	0.0452099	-0.0305127	CTD-2003C8.2
ENSG00000173511	TSS200	0.138595	0.365659	-0.00883356	0.0142744	0.191724	-0.0239369	0.000451677	0.0452099	-0.0151033	VEGFB
ENSG00000129538	1stExon	0.0550496	0.26269	-0.0205171	0.0231262	0.239027	0.0110366	0.000452195	0.0452268	0.0315537	RNASE1
ENSG00000132746	TSS200	0.0315376	0.219174	-0.0135608	0.181205	0.483536	0.000727319	0.000453203	0.0452927	0.0142881	ALDH3B2
ENSG00000189058	1stExon	0.000482007	0.0216504	-0.153857	0.00037739	0.0164501	-0.0929297	0.000454971	0.0453594	0.0609277	APOD
ENSG00000189058	TSS200	0.000482007	0.0216504	-0.153857	0.00037739	0.0164501	-0.0929297	0.000454971	0.0453594	0.0609277	APOD
ENSG00000054611	5'UTR	2.79619e-08	1.13351e-05	-0.0619115	1.08651e-07	2.43977e-05	-0.052266	0.000454982	0.0453594	0.00964552	TBC1D22A
ENSG00000149418	ExonBnd	1.10103e-06	0.000177866	-0.0638259	4.82714e-07	7.64349e-05	-0.047495	0.00045561	0.0453594	0.0163308	ST14
ENSG00000225742	TSS1500	0.455868	0.631589	-0.00264535	0.320915	0.593913	0.00330378	0.000455619	0.0453594	0.00594913	RP11-513G11.4
ENSG00000188342	1stExon	0.00065911	0.0273514	-0.0390462	0.00206477	0.0598936	-0.0325624	0.000455979	0.0453605	0.00648382	GTF2F2
ENSG00000260601	TSS1500	9.92992e-07	0.000165144	-0.0919561	7.2524e-06	0.000686206	-0.0653399	0.000457469	0.0454739	0.0266162	RP11-552C15.1
ENSG00000053254	3'UTR	1.75769e-05	0.00152559	-0.0648354	1.08175e-05	0.000950074	-0.0550228	0.000458811	0.0455723	0.00981258	FOXN3
ENSG00000110448	TSS200	0.0825172	0.301445	0.0315107	3.31549e-05	0.00235021	0.0757402	0.000461756	0.0458297	0.0442295	CD5
ENSG00000258623	TSS200	0.590331	0.725737	0.00620691	0.000124565	0.00681799	0.0559928	0.000462608	0.0458792	0.0497859	CTD-2325P2.3
ENSG00000174944	5'UTR	0.348851	0.5509	-0.000178184	0.00363809	0.0866257	0.0140208	0.000464249	0.0460067	0.014199	P2RY14
ENSG00000211452	TSS200	0.00461134	0.0970859	-0.0513284	0.0484654	0.314918	-0.0183273	0.000465408	0.0460864	0.033001	DIO1
ENSG00000171136	1stExon	0.0213981	0.192594	-0.0127957	0.00648101	0.125663	0.00464753	0.000466442	0.0461536	0.0174432	RLN3
ENSG00000080493	ExonBnd	3.40472e-05	0.00263365	-0.149232	0.009931	0.159774	-0.0928696	0.000467571	0.0462153	0.0563622	SLC4A4
ENSG00000132698	5'UTR	0.00823022	0.130151	-0.0146838	0.0485358	0.315026	-0.00597376	0.000467779	0.0462153	0.00871003	RAB25
ENSG00000100311	3'UTR	0.0604374	0.270894	0.0201639	1.12402e-05	0.000979237	0.0750978	0.000468322	0.04622	0.0549339	PDGFB
ENSG00000216037	TSS1500	0.0951516	0.31717	-0.0342922	0.295596	0.576652	-0.0082108	0.000468539	0.04622	0.0260814	AL356479.1
ENSG00000140859	ExonBnd	0.000108624	0.00671308	-0.0519201	6.35583e-06	0.000614828	-0.0789393	0.000472666	0.0465918	-0.0270192	KIFC3
ENSG00000206187	TSS200	6.12264e-09	4.38804e-06	-0.395184	3.81856e-10	6.90746e-07	-0.338225	0.00047356	0.0466444	0.0569587	RP11-1084I9.1
ENSG00000260145	TSS1500	0.0553937	0.263281	-0.0081578	0.659297	0.804423	-0.00130356	0.00047407	0.0466592	0.00685424	RP11-322D14.2
ENSG00000072786	3'UTR	1.22908e-06	0.000193964	-0.0410359	5.51713e-06	0.0005457	-0.0292543	0.000476244	0.0468376	0.0117816	STK10
ENSG00000252639	TSS1500	0.0824414	0.30135	-0.0279369	0.7773	0.87205	-0.00743503	0.000478249	0.0469992	0.0205018	RNU2-24P
ENSG00000112320	3'UTR	0.163716	0.39068	-0.0314626	0.392464	0.643141	-0.0192168	0.000479324	0.0470692	0.0122457	SOBP
ENSG00000157978	TSS1500	0.421068	0.606208	-0.00336148	0.468069	0.690869	0.00291394	0.000480041	0.0471039	0.00627542	LDLRAP1
ENSG00000119048	TSS1500	0.0490178	0.253262	-0.0174154	0.000367722	0.0161535	-0.0268848	0.000480983	0.0471337	-0.00946941	UBE2B
ENSG00000057252	5'UTR	8.07226e-06	0.000821932	-0.0208992	0.0234108	0.240012	-0.00982402	0.000481129	0.0471337	0.0110751	SOAT1
ENSG00000249639	5'UTR	0.169532	0.395978	-0.0126658	0.011295	0.170673	0.00841732	0.000481435	0.0471337	0.0210831	CTB-138E5.1
ENSG00000110047	5'UTR	0.000992738	0.0368572	-0.0172407	0.18353	0.485604	-0.00259762	0.000482753	0.047209	0.014643	EHD1
ENSG00000117298	1stExon	0.000166414	0.0093736	-0.0303223	0.0131008	0.183564	-0.0129505	0.000482932	0.047209	0.0173718	ECE1
ENSG00000223458	TSS1500	0.163891	0.390853	0.00379174	0.0849148	0.378793	0.0169883	0.000483716	0.0472501	0.0131965	LMO7DN-IT1
ENSG00000089505	3'UTR	0.107408	0.331437	0.0136035	0.00124351	0.0414144	0.044327	0.000487328	0.0475671	0.0307235	CMTM1
ENSG00000249180	3'UTR	0.00218776	0.0625795	-0.0501945	0.0181892	0.214911	-0.0247871	0.000488261	0.0476223	0.0254074	CTC-506B8.1
ENSG00000108953	3'UTR	1.78009e-06	0.000256858	-0.065711	1.65919e-06	0.000206161	-0.0423156	0.000489471	0.0476691	0.0233955	YWHAE
ENSG00000146247	TSS200	0.00158602	0.0507227	-0.0233512	0.118806	0.420899	-0.00677705	0.000489725	0.0476691	0.0165741	PHIP
ENSG00000242616	TSS1500	0.0186006	0.183518	-0.0649618	0.189421	0.490876	-0.0286833	0.000489843	0.0476691	0.0362784	GNG10
ENSG00000165959	1stExon	0.97249	0.981157	-0.000667825	0.235112	0.530176	-0.00653188	0.000491067	0.0477524	-0.00586406	CLMN
ENSG00000122735	TSS1500	0.300166	0.511512	-0.0042458	0.0480724	0.313967	-0.0151589	0.00049187	0.0477946	-0.0109131	DNAI1
ENSG00000261055	5'UTR	0.0124194	0.155552	-0.0704847	0.00118787	0.0400448	-0.110015	0.000493447	0.047912	-0.0395302	RP11-195M16.3
ENSG00000161939	3'UTR	0.00574361	0.108976	-0.0231289	0.0172599	0.210277	-0.0118096	0.000494944	0.0479855	0.0113193	RNASEK-C17orf49
ENSG00000258315	3'UTR	0.00574361	0.108976	-0.0231289	0.0172599	0.210277	-0.0118096	0.000494944	0.0479855	0.0113193	C17orf49
ENSG00000236800	3'UTR	6.63898e-07	0.000120281	-0.065633	0.000182121	0.00919259	-0.0424528	0.000497133	0.0481617	0.0231802	RP11-534L6.2
ENSG00000242486	5'UTR	0.092362	0.314066	-0.0154138	0.50823	0.715578	0.0073523	0.000497986	0.0482084	0.0227661	RP1-104O17.2
ENSG00000256980	ExonBnd	8.06226e-05	0.00525335	-0.062598	0.00661142	0.127152	-0.0365377	0.000499555	0.0483001	0.0260602	KHDC1L
ENSG00000250427	5'UTR	0.000135436	0.00800767	-0.0790441	5.33706e-06	0.000529708	-0.108214	0.000499678	0.0483001	-0.0291695	CTD-3179P9.2
ENSG00000177830	1stExon	3.66089e-06	0.000445492	-0.0433547	0.00369461	0.0876177	-0.0123383	0.000500917	0.0483838	0.0310163	CHID1
ENSG00000100336	TSS1500	0.00590592	0.110536	-0.0384475	0.183655	0.485765	-0.0163999	0.000501648	0.0484184	0.0220476	APOL4
ENSG00000131778	ExonBnd	1.45257e-05	0.00131218	-0.229394	1.99228e-06	0.000237975	-0.3153	0.000502444	0.0484591	-0.0859057	CHD1L
ENSG00000139372	5'UTR	0.586407	0.722938	-0.00679819	0.405903	0.651903	0.00552616	0.00050727	0.0488883	0.0123244	TDG
ENSG00000167522	1stExon	0.00975505	0.140096	-0.0078816	0.0591707	0.336741	-0.00177282	0.000510626	0.0491752	0.00610878	ANKRD11
ENSG00000085511	5'UTR	0.0010988	0.0394129	-0.0476088	0.00304442	0.0771896	-0.0330914	0.000511258	0.0491994	0.0145174	MAP3K4
ENSG00000256115	TSS200	0.127411	0.353909	0.00492763	0.026588	0.252706	0.0121692	0.000513256	0.0493552	0.00724158	RP11-319E16.1
ENSG00000151882	TSS1500	0.410229	0.598393	-0.00593806	0.000130485	0.0070823	0.026904	0.000514559	0.0494438	0.0328421	CCL28
ENSG00000107554	TSS1500	0.01306	0.158689	-0.0256296	0.247221	0.539459	-0.0134425	0.000516643	0.0495803	0.0121871	DNMBP
ENSG00000236066	5'UTR	0.514439	0.672963	-0.00605456	0.245419	0.538379	0.00700533	0.000516744	0.0495803	0.0130599	RP11-389O22.1
ENSG00000207421	TSS1500	9.6262e-07	0.000161227	-0.0812049	0.000122019	0.00673524	-0.058963	0.000521854	0.0500132	0.0222419	SNORD38B
ENSG00000109689	5'UTR	3.91253e-07	8.01969e-05	-0.0395355	2.00805e-07	3.9369e-05	-0.030513	0.000523761	0.0501423	0.00902243	STIM2
ENSG00000055044	ExonBnd	0.000118089	0.00716829	-0.0819566	0.0902322	0.385969	-0.0252382	0.000529952	0.0506602	0.0567184	NOP58
ENSG00000235245	TSS200	4.8648e-08	1.67837e-05	-0.134035	4.42555e-08	1.28144e-05	-0.113643	0.000530906	0.050714	0.0203913	RP11-122K13.12
ENSG00000202389	TSS1500	6.02412e-05	0.00419452	-0.0521761	0.00863008	0.148024	-0.0318931	0.00053134	0.0507181	0.020283	SNORA70
ENSG00000119457	3'UTR	7.40708e-07	0.000130374	-0.1091	5.18788e-08	1.45038e-05	-0.0858424	0.000534369	0.0509697	0.0232575	SLC46A2
ENSG00000213995	5'UTR	0.00262469	0.0702739	-0.0204863	1.63732e-05	0.00132498	-0.0261343	0.000536645	0.0511001	-0.00564795	CARKD
ENSG00000011021	5'UTR	0.000325038	0.015911	-0.0495414	0.051293	0.321194	-0.00345213	0.000536917	0.0511001	0.0460893	CLCN6
ENSG00000128283	5'UTR	1.18294e-07	3.19691e-05	-0.118583	9.73536e-09	4.66008e-06	-0.0933168	0.000538448	0.0512082	0.0252659	CDC42EP1
ENSG00000204618	3'UTR	0.00175713	0.0544521	-0.039354	0.000324295	0.0146782	-0.0256314	0.00054224	0.0514719	0.0137226	RNF39
ENSG00000144488	5'UTR	0.000894665	0.0341344	-0.0576671	0.0199191	0.223856	-0.0350219	0.000542591	0.0514719	0.0226453	ESPNL
ENSG00000253005	TSS1500	3.31313e-05	0.00257663	-0.0456272	2.40878e-05	0.00182068	-0.031587	0.000542808	0.0514719	0.0140401	RNU6-176P
ENSG00000109586	TSS1500	2.09048e-05	0.0017609	-0.0471565	0.0213205	0.230856	-0.0157964	0.0005446	0.0515665	0.0313601	GALNT7
ENSG00000250041	TSS200	1.31652e-07	3.4641e-05	-0.165905	2.62301e-07	4.86085e-05	-0.209241	0.000548008	0.0517481	-0.0433361	CTD-2003C8.2
ENSG00000254695	TSS1500	6.06324e-05	0.00421054	-0.098726	0.00245729	0.0672057	-0.0540254	0.000548047	0.0517481	0.0447007	RP11-396O20.1
ENSG00000237499	TSS1500	0.00047485	0.021405	-0.0340983	6.06188e-05	0.00384525	-0.0604492	0.000550487	0.0518966	-0.026351	RP11-356I2.4
ENSG00000122223	3'UTR	0.0212931	0.192309	0.0204204	5.47735e-07	8.51951e-05	0.0463494	0.000551716	0.0519747	0.025929	CD244
ENSG00000020633	5'UTR	0.00104127	0.038049	-0.0238983	0.245652	0.538446	-0.00609326	0.0005568	0.0523518	0.017805	RUNX3
ENSG00000166949	TSS200	0.168104	0.394862	0.000325492	3.29073e-06	0.000357518	0.023966	0.000557802	0.0523958	0.0236405	SMAD3
ENSG00000249035	5'UTR	0.0323809	0.221172	0.00994557	5.11065e-05	0.00333816	0.0289133	0.00055994	0.0525586	0.0189678	CTB-113P19.1
ENSG00000073737	TSS1500	0.0011975	0.041871	-0.067724	0.0034903	0.0844238	-0.0512768	0.00056424	0.0528475	0.0164472	DHRS9
ENSG00000238862	TSS1500	6.03811e-06	0.000658764	-0.207013	1.08809e-06	0.00014808	-0.1722	0.000565044	0.0528847	0.0348131	SNORD19B
ENSG00000081791	1stExon	0.000425668	0.0196436	-0.0561268	0.19654	0.497364	-0.0177032	0.000567347	0.0530236	0.0384236	KIAA0141
ENSG00000081923	ExonBnd	1.26985e-08	6.84507e-06	-0.205004	3.85285e-08	1.16958e-05	-0.266659	0.000571068	0.0532946	-0.0616546	ATP8B1
ENSG00000255135	1stExon	0.000749571	0.0301317	-0.03974	7.68637e-06	0.000719916	-0.0535031	0.000575258	0.05357	-0.0137632	RP11-111M22.3
ENSG00000181929	5'UTR	0.000181674	0.0100456	-0.032189	0.00186287	0.055387	-0.0178734	0.000580904	0.0540183	0.0143156	PRKAG1
ENSG00000261793	TSS200	0.064728	0.277314	0.000837705	0.000181774	0.00917862	0.00909359	0.000581616	0.0540457	0.00825588	RP11-350O14.18
ENSG00000162892	1stExon	0.0010129	0.0373172	-0.0652556	0.014605	0.194077	-0.0310864	0.000584283	0.0542546	0.0341692	IL24
ENSG00000166454	TSS1500	2.99897e-08	1.19702e-05	-0.0358429	1.15699e-05	0.00100239	-0.0272498	0.000589318	0.0546831	0.00859303	ATMIN
ENSG00000136156	TSS1500	0.174068	0.400492	0.00345997	5.67511e-06	0.000557713	0.0404706	0.000600145	0.0554598	0.0370107	ITM2B
ENSG00000262903	1stExon	1.79325e-07	4.34809e-05	-0.370281	4.65178e-08	1.32915e-05	-0.270477	0.000600682	0.0554598	0.0998046	RP11-235E17.6
ENSG00000262903	3'UTR	1.79325e-07	4.34809e-05	-0.370281	4.65178e-08	1.32915e-05	-0.270477	0.000600682	0.0554598	0.0998046	RP11-235E17.6
ENSG00000240777	5'UTR	0.000535275	0.0233973	-0.0582991	0.233372	0.528575	-0.0190729	0.000601765	0.0554874	0.0392261	RP11-58O15.1
ENSG00000229754	3'UTR	1.10284e-07	3.03741e-05	-0.0592862	1.30917e-05	0.00110925	-0.0411872	0.000603389	0.0555394	0.018099	CXCR2P1
ENSG00000125780	TSS200	0.000754979	0.0302274	-0.0312241	0.438524	0.672026	-0.008374	0.000605563	0.0556333	0.0228501	TGM3
ENSG00000140675	TSS200	1.04092e-06	0.000170277	-0.0548751	9.99936e-06	0.000889662	-0.0425728	0.000608687	0.0557399	0.0123024	SLC5A2
ENSG00000146826	3'UTR	5.56468e-06	0.000617219	-0.0608083	3.29965e-06	0.000358187	-0.0506855	0.000608931	0.0557399	0.0101227	C7orf43
ENSG00000204475	1stExon	0.000141559	0.00827168	-0.126073	0.000821467	0.0302474	-0.0868112	0.000609301	0.0557399	0.0392621	NCR3
ENSG00000204475	5'UTR	0.000141559	0.00827168	-0.126073	0.000821467	0.0302474	-0.0868112	0.000609301	0.0557399	0.0392621	NCR3
ENSG00000153832	5'UTR	0.0027486	0.0723521	-0.0218689	0.000722663	0.0274136	-0.0142959	0.000612442	0.0559483	0.00757303	FBXO36
ENSG00000246790	1stExon	5.0534e-05	0.00364996	0.0457395	1.38149e-07	2.93304e-05	0.127158	0.000616337	0.0561309	0.0814187	RP11-730K11.1
ENSG00000163938	3'UTR	0.000107159	0.00665111	-0.0878986	1.91176e-05	0.001503	-0.0724745	0.000616604	0.0561309	0.0154241	GNL3
ENSG00000144488	1stExon	4.61857e-05	0.00338298	-0.10005	0.000163851	0.00843783	-0.0661542	0.00062328	0.0566591	0.0338959	ESPNL
ENSG00000188015	TSS1500	0.00120432	0.0420188	-0.0445194	0.00858152	0.14764	-0.033178	0.000623933	0.0566787	0.0113414	S100A3
ENSG00000144488	TSS200	0.000188122	0.0103316	-0.0806949	0.00224249	0.0632801	-0.0471118	0.000632999	0.0573314	0.0335832	ESPNL
ENSG00000256980	3'UTR	6.00508e-05	0.00418584	-0.041944	0.0230165	0.238623	-0.0228151	0.000634461	0.0573314	0.0191289	KHDC1L
ENSG00000157322	5'UTR	5.494e-10	1.1495e-06	-0.240903	1.08456e-06	0.000147939	-0.191786	0.000634594	0.0573314	0.0491173	CLEC18A
ENSG00000157322	TSS200	5.494e-10	1.1495e-06	-0.240903	1.08456e-06	0.000147939	-0.191786	0.000634594	0.0573314	0.0491173	CLEC18A
ENSG00000173200	TSS200	0.0282597	0.21106	0.00876853	0.000372275	0.0162985	0.0202816	0.000635282	0.0573482	0.011513	PARP15
ENSG00000257137	1stExon	0.00211249	0.0613053	0.0623004	4.54026e-06	0.000466324	0.226447	0.000637277	0.0574484	0.164147	C12orf80
ENSG00000258279	TSS200	0.00211249	0.0613053	0.0623004	4.54026e-06	0.000466324	0.226447	0.000637277	0.0574484	0.164147	LINC00592
ENSG00000116809	5'UTR	0.000296553	0.0148051	-0.0332589	1.8989e-05	0.00149652	-0.0441288	0.000638461	0.0575147	-0.0108699	ZBTB17
ENSG00000149187	TSS200	0.0217088	0.193636	-0.0249364	0.00152294	0.0478062	-0.029978	0.0006389	0.0575147	-0.00504161	CELF1
ENSG00000064886	1stExon	4.66371e-07	9.27886e-05	-0.0809501	7.15536e-07	0.000105477	-0.0602262	0.000642966	0.0578005	0.0207238	CHI3L2
ENSG00000258102	1stExon	0.00817367	0.129779	0.0158849	1.16777e-05	0.00100855	0.0385243	0.000644222	0.0578644	0.0226393	MAP1LC3B2
ENSG00000232806	3'UTR	1.9081e-05	0.00163165	-0.105886	5.28332e-05	0.00343323	-0.0587179	0.000644568	0.0578644	0.0471685	AP001610.9
ENSG00000232453	TSS200	0.72926	0.818797	0.00118222	5.01318e-05	0.00328276	0.0297864	0.000650458	0.0582532	0.0286041	RP4-794H19.1
ENSG00000165752	3'UTR	0.00109404	0.0393724	-0.0135306	0.0412761	0.298693	-0.00682008	0.000653661	0.0583978	0.00671047	STK32C
ENSG00000261546	1stExon	0.000231417	0.0121833	-0.0385239	0.0739547	0.362196	-0.0157133	0.00066042	0.0587588	0.0228106	CTD-2555A7.3
ENSG00000175544	TSS200	5.04013e-06	0.000570516	-0.0640976	0.000123425	0.00677564	-0.0446082	0.000661255	0.0587928	0.0194894	CABP4
ENSG00000213316	TSS1500	0.000564586	0.0243394	-0.0418357	0.0305414	0.267223	-0.0133675	0.000668611	0.0592843	0.0284681	LTC4S
ENSG00000263345	TSS200	4.11012e-09	3.39598e-06	-0.125361	1.22305e-07	2.66517e-05	-0.108596	0.000670548	0.0594154	0.0167653	RP1-59D14.5
ENSG00000121742	5'UTR	0.154547	0.381397	-0.00030361	0.0012787	0.0422716	0.0331848	0.00067105	0.0594193	0.0334884	GJB6
ENSG00000196497	TSS1500	6.32555e-05	0.00433698	-0.0141178	0.000541069	0.0220717	-0.00787355	0.000671996	0.059422	0.00624424	IPO4
ENSG00000104763	3'UTR	0.000640797	0.0267905	-0.00942902	0.0454664	0.30857	-0.00262097	0.00067631	0.05961	0.00680805	ASAH1
ENSG00000178795	TSS1500	0.0015341	0.0496023	-0.0749434	0.00397317	0.092201	-0.0477449	0.000679101	0.0597651	0.0271986	GDPD4
ENSG00000254057	3'UTR	4.31064e-06	0.000507423	-0.0759626	7.38416e-05	0.0045183	-0.0541576	0.000684037	0.0600771	0.021805	RP3-388N13.3
ENSG00000138449	TSS200	0.0510558	0.256616	0.0131291	2.30168e-05	0.00175118	0.0349443	0.000692221	0.0604277	0.0218152	SLC40A1
ENSG00000260135	3'UTR	4.93347e-06	0.000560398	-0.0448287	0.0109572	0.168439	-0.0210143	0.000699968	0.0608583	0.0238145	RP11-212I21.2
ENSG00000171631	TSS1500	9.89973e-06	0.000967749	-0.0601532	1.29994e-05	0.00110432	-0.04607	0.000700474	0.0608615	0.0140832	P2RY6
ENSG00000262061	1stExon	0.000769103	0.030651	-0.0889289	0.155414	0.458668	-0.00613327	0.000706161	0.0611836	0.0827956	RP11-1260E13.4
ENSG00000124641	TSS200	3.72313e-06	0.000451372	-0.039318	0.000148137	0.0078243	-0.0250005	0.000708016	0.0612277	0.0143176	MED20
ENSG00000167601	TSS1500	0.0258976	0.205411	0.0233229	8.90619e-07	0.000126403	0.0487625	0.000708465	0.0612277	0.0254396	AXL
ENSG00000200651	TSS1500	0.0278393	0.210092	0.0217888	7.7156e-05	0.00468492	0.0671841	0.000709588	0.0612839	0.0453953	Y_RNA
ENSG00000197150	3'UTR	1.50621e-08	7.66889e-06	-0.0524785	2.02686e-08	7.49079e-06	-0.0618354	0.000710395	0.0613128	-0.00935688	ABCB8
ENSG00000213533	TSS200	2.29245e-06	0.000308805	-0.0451701	0.0032677	0.0808025	-0.0238585	0.000712038	0.0613354	0.0213116	TMEM110
ENSG00000178226	TSS1500	6.40579e-05	0.00438622	-0.0772939	0.00116886	0.0395683	-0.058558	0.000712741	0.0613354	0.0187359	PRSS36
ENSG00000250041	3'UTR	5.44233e-08	1.81955e-05	-0.143056	4.44088e-09	2.80048e-06	-0.166968	0.000712899	0.0613354	-0.0239122	CTD-2003C8.2
ENSG00000005700	5'UTR	4.43863e-07	8.89928e-05	-0.0334012	8.55597e-06	0.00078352	-0.0169225	0.000715535	0.0614701	0.0164787	IBTK
ENSG00000034677	TSS200	4.27344e-06	0.000504418	-0.0824659	1.79641e-06	0.000219221	-0.0623991	0.000721045	0.0617455	0.0200669	RNF19A
ENSG00000113924	1stExon	0.025422	0.204386	-0.0235259	8.21752e-05	0.00492599	-0.0385985	0.00072139	0.0617455	-0.0150725	HGD
ENSG00000078399	3'UTR	0.000487485	0.0218209	0.0709957	4.00143e-09	2.59535e-06	0.147771	0.000721596	0.0617455	0.0767749	HOXA9
ENSG00000140749	TSS1500	1.64515e-09	2.07195e-06	-0.169285	1.04923e-08	4.8784e-06	-0.156126	0.000726737	0.0621444	0.0131593	IGSF6
ENSG00000182557	3'UTR	0.270183	0.486915	-0.000835966	0.000927024	0.0332838	0.0143089	0.000728367	0.0622427	0.0151449	SPNS3
ENSG00000139914	TSS1500	0.00139894	0.0464684	-0.030098	0.0602637	0.338638	-0.0170665	0.000731906	0.0623808	0.0130315	FITM1
ENSG00000112531	5'UTR	7.6158e-05	0.00502251	-0.0436674	0.000438642	0.0186867	-0.0302808	0.00073317	0.0624475	0.0133866	QKI
ENSG00000072786	TSS200	0.000216356	0.0115024	-0.0243552	0.163817	0.466439	-0.00336429	0.000736403	0.0626406	0.0209909	STK10
ENSG00000204610	1stExon	0.000671126	0.0277524	-0.0317821	0.0437181	0.304377	-0.0143146	0.000740035	0.0628671	0.0174675	TRIM15
ENSG00000262903	TSS200	5.34598e-06	0.000598349	-0.219444	2.07865e-06	0.000245578	-0.178127	0.000741499	0.0629502	0.0413167	RP11-235E17.6
ENSG00000148334	3'UTR	6.40751e-05	0.00438622	-0.0258618	0.0173579	0.210795	-0.012347	0.000743011	0.0630373	0.0135148	PTGES2
ENSG00000182372	TSS1500	1.14652e-06	0.000182937	-0.113516	8.10324e-07	0.000116537	-0.0984972	0.000744381	0.0630711	0.0150188	CLN8
ENSG00000229664	5'UTR	0.00133101	0.0450106	-0.0605141	0.012625	0.180506	-0.0364891	0.000745297	0.0630744	0.0240251	RP11-536K7.5
ENSG00000153071	3'UTR	0.0246693	0.202297	-0.0219816	0.000127345	0.00693797	-0.0297741	0.000759439	0.0640125	-0.00779243	DAB2
ENSG00000252073	TSS1500	0.0186096	0.183554	0.0706503	2.403e-05	0.0018176	0.141531	0.000763343	0.0642163	0.070881	RNU6-947P
ENSG00000036448	TSS1500	3.87194e-06	0.000464636	-0.0421864	4.51751e-05	0.00301449	-0.0319979	0.000763982	0.0642285	0.0101885	MYOM2
ENSG00000166886	3'UTR	4.22562e-09	3.44749e-06	-0.171111	2.10509e-08	7.71398e-06	-0.14422	0.000766581	0.0643635	0.0268911	NAB2
ENSG00000201770	TSS200	0.206062	0.430126	0.0230348	0.000301566	0.0138427	0.07585	0.000767736	0.0644188	0.0528152	RNU6-384P
ENSG00000235770	1stExon	1.62369e-10	6.14168e-07	-0.164462	1.05215e-10	3.32894e-07	-0.195719	0.00077272	0.0647532	-0.0312568	LINC00607
ENSG00000143554	5'UTR	1.83777e-08	8.61695e-06	-0.16326	8.50253e-09	4.27503e-06	-0.138855	0.000779503	0.0651353	0.0244054	SLC27A3
ENSG00000244926	TSS200	1.08746e-05	0.00103878	-0.109693	3.22175e-07	5.65503e-05	-0.128799	0.00077979	0.0651353	-0.0191056	ALKBH3-AS1
ENSG00000234988	TSS1500	0.00021317	0.0113984	-0.0480381	0.0237637	0.241365	-0.0307915	0.000780542	0.0651562	0.0172465	AC068538.4
ENSG00000131069	ExonBnd	3.13335e-06	0.000393477	-0.0868787	0.0021259	0.0612423	-0.0590602	0.000791944	0.0658521	0.0278185	ACSS2
ENSG00000211752	TSS200	0.00348047	0.0833161	0.102009	5.33274e-06	0.000529685	0.235726	0.00079294	0.0658521	0.133717	TRBV27
ENSG00000213918	TSS1500	1.49643e-05	0.0013436	-0.020962	0.006526	0.126145	-0.0117921	0.000799644	0.0662815	0.0091699	DNASE1
ENSG00000258227	TSS200	0.0313296	0.218526	0.0407478	1.44523e-05	0.00120002	0.111837	0.00080672	0.0667841	0.0710891	CLEC5A
ENSG00000239828	TSS1500	0.000373091	0.017727	-0.0743716	0.100333	0.39841	-0.0351393	0.000806947	0.0667841	0.0392323	RP11-446H18.5
ENSG00000254536	TSS1500	0.00040401	0.0188588	-0.0470896	0.102136	0.401061	-0.0147961	0.00081382	0.0671135	0.0322935	RP11-108K14.8
ENSG00000104921	1stExon	1.74883e-06	0.000254411	-0.153127	1.06113e-05	0.00093449	-0.110895	0.000818933	0.0674309	0.0422325	FCER2
ENSG00000089094	5'UTR	1.34022e-06	0.00020796	-0.033874	3.56502e-07	6.05888e-05	-0.0250811	0.000819228	0.0674309	0.00879295	KDM2B
ENSG00000174600	TSS1500	0.0166364	0.175056	0.011789	2.63273e-07	4.86891e-05	0.0606783	0.000820617	0.0674571	0.0488893	CMKLR1
ENSG00000183397	TSS200	7.95351e-06	0.000812392	-0.152497	1.82846e-06	0.000222013	-0.177464	0.00082213	0.0674797	-0.0249669	C19orf71
ENSG00000259628	5'UTR	0.000996551	0.036967	-0.0365334	0.0160675	0.203987	-0.0168001	0.000825359	0.0676351	0.0197333	RP11-467H10.2
ENSG00000124788	3'UTR	4.57981e-05	0.00336218	-0.0363255	4.99772e-05	0.00327594	-0.0290289	0.00082829	0.0678324	0.00729666	ATXN1
ENSG00000140400	3'UTR	0.000249061	0.0129182	-0.0198393	0.0020365	0.0593523	-0.0115262	0.000833313	0.0681578	0.0083131	MAN2C1
ENSG00000091592	TSS1500	6.44415e-06	0.000695459	-0.0290573	0.00542293	0.113052	-0.020138	0.000835073	0.0682114	0.00891931	NLRP1
ENSG00000174171	5'UTR	4.54595e-06	0.000527465	-0.0259641	0.000378038	0.0164728	-0.0186364	0.000856062	0.0694625	0.00732767	RP11-23P13.6
ENSG00000262061	5'UTR	0.000751787	0.0301918	-0.0668384	0.110658	0.41211	-0.00705767	0.000857849	0.0695072	0.0597807	RP11-1260E13.4
ENSG00000184007	1stExon	0.0598347	0.270014	-0.0293211	0.000210231	0.0103262	-0.0415488	0.000876696	0.070725	-0.0122277	PTP4A2
ENSG00000234949	1stExon	0.00022304	0.0118142	-0.0909035	3.69352e-05	0.00256629	-0.115574	0.000889614	0.0715891	-0.0246708	AC104667.3
ENSG00000257725	5'UTR	8.41791e-06	0.000851778	-0.202596	2.58151e-06	0.00029298	-0.121217	0.000893714	0.0718745	0.0813787	RP11-654D12.3
ENSG00000225434	TSS1500	0.000100244	0.00630024	-0.210725	1.9187e-06	0.000230245	-0.179056	0.00090302	0.0722644	0.0316687	LINC01504
ENSG00000226571	TSS200	1.18809e-05	0.0011152	-0.117155	0.00150606	0.0474194	-0.0862336	0.000903806	0.0722828	0.0309215	RP11-445F6.2
ENSG00000241962	5'UTR	0.000752115	0.0301918	-0.0163038	0.305547	0.583669	-0.00383263	0.000905359	0.0723624	0.0124712	C2orf15
ENSG00000141258	5'UTR	2.42706e-06	0.000322252	-0.0260285	3.0614e-05	0.00220504	-0.0211346	0.000908532	0.0725133	0.00489384	SGSM2
ENSG00000148832	3'UTR	0.000264333	0.0135052	-0.0341022	0.0276626	0.257216	-0.018505	0.000914076	0.0727453	0.0155973	PAOX
ENSG00000092929	TSS1500	5.24462e-05	0.0037671	-0.0752418	0.00267757	0.0710445	-0.0385836	0.000924484	0.0731696	0.0366582	UNC13D
ENSG00000233895	TSS1500	0.0131284	0.159132	0.00921766	0.000105368	0.00598442	0.0445395	0.000929701	0.0735376	0.0353218	RP1-122P22.2
ENSG00000169508	TSS1500	3.45509e-05	0.00266467	-0.185636	2.96776e-07	5.33953e-05	-0.220851	0.000932711	0.0736858	-0.0352145	GPR183
ENSG00000138061	1stExon	0.000347166	0.016773	-0.0558824	0.0012585	0.0417849	-0.0354615	0.000936049	0.0738461	0.0204209	CYP1B1
ENSG00000163975	3'UTR	0.00152637	0.049414	-0.0106774	0.00235098	0.0652345	-0.00573151	0.000936646	0.0738461	0.00494591	MFI2
ENSG00000168685	5'UTR	3.23533e-05	0.00252825	-0.060501	8.31757e-06	0.000768492	-0.055498	0.000937317	0.0738461	0.00500297	IL7R
ENSG00000173338	3'UTR	0.000857539	0.0330385	-0.0588612	0.00029766	0.013707	-0.0412761	0.000937571	0.0738461	0.0175851	KCNK7
ENSG00000113504	TSS1500	0.0212018	0.192099	0.00559024	8.45141e-07	0.000120874	0.0186095	0.00093954	0.0738757	0.0130193	SLC12A7
ENSG00000067182	ExonBnd	0.000411823	0.0191409	-0.0532042	0.0188212	0.218235	-0.0338747	0.000941402	0.0739424	0.0193295	TNFRSF1A
ENSG00000135093	TSS1500	8.06706e-05	0.00525335	-0.0130897	0.375773	0.632112	0.000568133	0.000943011	0.073966	0.0136578	USP30
ENSG00000153404	TSS1500	0.000681325	0.0280578	-0.0173245	0.02598	0.250375	-0.0108943	0.0009431	0.073966	0.00643016	PLEKHG4B
ENSG00000110799	5'UTR	0.0380501	0.233332	0.0156369	7.10586e-06	0.000673323	0.0613166	0.00094708	0.0742334	0.0456797	VWF
ENSG00000134070	3'UTR	0.476493	0.646366	0.00305846	2.99768e-05	0.00216395	0.114319	0.000950179	0.0744313	0.11126	IRAK2
ENSG00000159761	ExonBnd	0.0787622	0.296691	0.0225106	6.26354e-06	0.000607193	0.0485464	0.0009519	0.0745159	0.0260357	C16orf86
ENSG00000108798	ExonBnd	8.20999e-05	0.00534106	-0.0618568	9.94134e-05	0.00572393	-0.0496594	0.000952972	0.0745159	0.0121973	ABI3
ENSG00000164078	ExonBnd	0.0122225	0.154443	-0.0230313	0.000321313	0.0145789	-0.0134493	0.000952983	0.0745159	0.00958198	MST1R
ENSG00000182566	5'UTR	0.0127202	0.157075	-0.0475482	0.00155111	0.0484148	-0.000164834	0.00095921	0.0748224	0.0473833	CLEC4G
ENSG00000010327	3'UTR	1.73635e-05	0.00151373	-0.0973456	0.0190399	0.219201	-0.0477955	0.00096502	0.0751498	0.0495502	STAB1
ENSG00000103415	5'UTR	0.00110999	0.0397102	-0.0105883	0.128567	0.431118	-0.00398299	0.000967759	0.0752179	0.0066053	HMOX2
ENSG00000115604	1stExon	0.00213564	0.0616459	0.023429	1.73142e-06	0.000213297	0.0566552	0.000975718	0.0757457	0.0332262	IL18R1
ENSG00000196497	TSS200	6.97059e-05	0.00468901	-0.0219225	0.000877303	0.0318959	-0.011894	0.000978341	0.0759039	0.0100285	IPO4
ENSG00000105655	ExonBnd	1.13063e-05	0.00107369	-0.0648086	0.000277382	0.0129154	-0.045515	0.000979931	0.0759818	0.0192936	ISYNA1
ENSG00000066697	5'UTR	0.00111899	0.0398892	-0.0934216	0.000101042	0.00578177	-0.122384	0.000982215	0.0760244	-0.0289629	MSANTD3
ENSG00000206858	TSS200	0.000568659	0.0244581	-0.0598889	0.00333818	0.081936	-0.0292054	0.000982824	0.0760244	0.0306835	Y_RNA
ENSG00000149480	3'UTR	0.0004358	0.0200186	-0.0381472	0.000294978	0.0136222	-0.023975	0.000983451	0.0760276	0.0141722	MTA2
ENSG00000113916	1stExon	0.000109512	0.00675617	-0.0228647	7.55302e-06	0.000709475	-0.0343497	0.000989505	0.076359	-0.011485	BCL6
ENSG00000174600	5'UTR	0.000337526	0.0163863	-0.0436824	0.00377803	0.0889294	-0.0233743	0.000991417	0.0764121	0.0203081	CMKLR1
ENSG00000062598	TSS200	9.86031e-08	2.78669e-05	-0.0388768	1.43806e-06	0.000183884	-0.0301355	0.00099196	0.0764121	0.00874134	ELMO2
ENSG00000182022	1stExon	0.00121911	0.0423637	-0.0271363	0.181502	0.483758	-0.00161832	0.000998143	0.0768428	0.025518	CHST15
ENSG00000005381	1stExon	0.0455136	0.246331	0.0137506	0.000119642	0.00663251	0.0713314	0.00102109	0.0780532	0.0575808	MPO
ENSG00000160271	3'UTR	5.05135e-07	9.83883e-05	-0.0620442	1.62398e-05	0.00131583	-0.0500643	0.00102521	0.0782764	0.0119799	RALGDS
ENSG00000257732	1stExon	4.02621e-05	0.00302324	-0.119598	0.000145322	0.0077007	-0.0778852	0.00102689	0.0783581	0.0417126	RP11-818F20.5
ENSG00000123983	TSS1500	7.67953e-07	0.000134255	-0.053788	6.59494e-05	0.00410313	-0.0371133	0.00104279	0.0792973	0.0166747	ACSL3
ENSG00000141456	TSS1500	1.49271e-05	0.00134283	-0.0286078	3.44198e-05	0.00242837	-0.0167676	0.00104796	0.0795919	0.0118402	PELP1
ENSG00000138311	5'UTR	3.22843e-07	6.95672e-05	-0.0763531	4.43582e-08	1.28156e-05	-0.0646708	0.00104893	0.0796189	0.0116823	ZNF365
ENSG00000181963	TSS1500	0.227308	0.44928	0.0250219	8.56243e-05	0.0051021	0.077618	0.00105048	0.07969	0.0525962	OR52K2
ENSG00000249906	TSS200	6.40694e-08	2.04205e-05	-0.460062	5.5335e-09	3.16216e-06	-0.408806	0.00105706	0.0800483	0.051256	RP5-1029K10.2
ENSG00000100325	3'UTR	0.0013611	0.0455882	-0.0135205	0.076324	0.366114	-0.00729293	0.00106053	0.0802641	0.00622753	ASCC2
ENSG00000110799	1stExon	0.0302577	0.216364	0.0217774	2.35504e-06	0.000270592	0.0884392	0.00106305	0.080352	0.0666618	VWF
ENSG00000073060	3'UTR	0.000786479	0.031152	-0.0143488	0.0762762	0.366069	-0.00546752	0.00107587	0.0809058	0.0088813	SCARB1
ENSG00000261267	TSS1500	0.000344374	0.0166689	-0.0937169	7.99558e-06	0.000743508	-0.134413	0.00107722	0.0809495	-0.0406959	RP11-44I10.3
ENSG00000091536	5'UTR	6.67643e-06	0.000713538	-0.0352319	0.000657605	0.0255788	-0.0205386	0.00107891	0.0809582	0.0146933	MYO15A
ENSG00000171310	1stExon	0.00304063	0.0770228	-0.0145895	0.000438057	0.0186679	-0.0167998	0.00108683	0.081329	-0.00221028	CHST11
ENSG00000131236	5'UTR	0.000203348	0.0109636	-0.0239739	0.000240671	0.0115034	-0.0173774	0.00108714	0.081329	0.00659659	CAP1
ENSG00000262294	5'UTR	0.831984	0.887324	0.000238147	9.03982e-05	0.00531816	0.0308137	0.00109073	0.0814808	0.0305756	RP11-1260E13.2
ENSG00000164494	TSS1500	0.000517386	0.0227743	-0.0323913	0.000795186	0.0295021	-0.0231727	0.00109105	0.0814808	0.00921861	PDSS2
ENSG00000253389	3'UTR	0.000955561	0.035867	-0.0561114	0.122709	0.424933	-0.0224225	0.00109457	0.0816966	0.0336889	RP11-930P14.1
ENSG00000089177	5'UTR	0.000269404	0.0137153	-0.027007	0.00031211	0.014236	-0.0180229	0.00110004	0.0818627	0.00898411	KIF16B
ENSG00000138606	3'UTR	0.0531154	0.259809	-0.0129002	0.00137011	0.0442891	0.00526582	0.00110058	0.0818627	0.018166	SHF
ENSG00000164855	ExonBnd	0.000192109	0.0105027	-0.0506432	0.033697	0.277203	-0.0273988	0.00110877	0.0823775	0.0232445	TMEM184A
ENSG00000131381	TSS1500	9.65412e-05	0.00611197	-0.0387924	2.47448e-05	0.00185544	-0.0511815	0.00114812	0.084574	-0.0123891	RBSN
ENSG00000184292	TSS200	0.000985614	0.0366556	-0.104835	0.0201898	0.225353	-0.0615083	0.00114967	0.0846404	0.0433267	TACSTD2
ENSG00000100065	TSS200	7.51801e-05	0.00498082	-0.0210749	0.000161832	0.00836042	-0.0130652	0.00115475	0.084774	0.00800973	CARD10
ENSG00000141076	3'UTR	8.70501e-09	5.45518e-06	-0.149202	5e-09	2.99562e-06	-0.184709	0.00115669	0.0848	-0.0355069	CIRH1A
ENSG00000235888	3'UTR	0.0841082	0.303415	0.0054313	8.06111e-05	0.00485084	0.0266439	0.00115689	0.0848	0.0212126	AF064858.8
ENSG00000140564	TSS200	6.15664e-05	0.00425717	-0.0432929	0.000663575	0.0257456	-0.0319851	0.00115828	0.0848407	0.0113079	FURIN
ENSG00000188404	3'UTR	0.0597942	0.26996	0.026216	3.0452e-06	0.000336193	0.081279	0.00116145	0.0849771	0.0550631	SELL
ENSG00000141568	5'UTR	0.00746748	0.123857	-0.0186202	0.000713174	0.0271643	-0.0238099	0.00116283	0.0850304	-0.00518966	FOXK2
ENSG00000112486	5'UTR	0.000752582	0.0301966	-0.0273017	0.0786931	0.370239	-0.010221	0.00116363	0.0850411	0.0170807	CCR6
ENSG00000213064	5'UTR	6.09171e-05	0.00422127	-0.0313229	8.22226e-06	0.00076077	-0.0222081	0.00116689	0.0851833	0.00911482	SFT2D2
ENSG00000085063	TSS200	7.74319e-06	0.000797186	-0.0862611	3.32827e-05	0.00235669	-0.063488	0.00116852	0.0852539	0.0227731	CD59
ENSG00000223552	1stExon	0.0325776	0.22163	-0.0548517	0.001351	0.0438682	-0.0816995	0.0011708	0.0853721	-0.0268478	RP11-24F11.2
ENSG00000089159	TSS200	0.0010247	0.0375973	-0.018726	0.0974549	0.394701	-0.00640779	0.00117176	0.0853941	0.0123182	PXN
ENSG00000159200	5'UTR	0.0177673	0.180044	-0.0239618	0.00151904	0.0477186	-0.0314242	0.00117704	0.0855601	-0.00746234	RCAN1
ENSG00000132965	5'UTR	1.15732e-06	0.000184434	-0.181974	2.5666e-08	8.83135e-06	-0.236352	0.00117784	0.0855601	-0.0543778	ALOX5AP
ENSG00000113924	ExonBnd	0.00535031	0.104874	-0.0545523	0.000132769	0.00716397	-0.0987561	0.00117876	0.0855681	-0.0442038	HGD
ENSG00000131473	5'UTR	1.06861e-05	0.00102454	-0.0544352	5.25369e-06	0.000523838	-0.0388409	0.00118295	0.0858238	0.0155942	ACLY
ENSG00000159128	5'UTR	1.41592e-06	0.000216868	-0.05483	3.9447e-08	1.18726e-05	-0.0689761	0.00119303	0.0862658	-0.0141462	IFNGR2
ENSG00000125810	TSS200	0.123084	0.34906	0.00470694	0.000187588	0.00943183	0.0257791	0.0011976	0.0864517	0.0210721	CD93
ENSG00000162069	TSS1500	5.0362e-05	0.00363998	-0.0380372	0.00044825	0.0189962	-0.0238874	0.00120712	0.0869456	0.0141498	CCDC64B
ENSG00000207836	TSS200	0.415321	0.602086	0.0104202	0.000122349	0.00674223	0.0939007	0.00120824	0.0869776	0.0834806	MIR650
ENSG00000181408	TSS1500	1.07414e-06	0.000174173	-0.0631147	0.000217467	0.0106132	-0.04738	0.00123318	0.0884641	0.0157347	UTS2R
ENSG00000103335	3'UTR	7.53645e-06	0.000782735	-0.0224664	4.70517e-05	0.00311567	-0.0165308	0.00123538	0.0884895	0.00593566	PIEZO1
ENSG00000140859	1stExon	0.00057552	0.0246882	-0.0425109	0.00013237	0.00715467	-0.0523257	0.00123916	0.0887115	-0.00981471	KIFC3
ENSG00000179066	1stExon	0.000974653	0.0364255	-0.0409703	0.0171062	0.209383	-0.0298637	0.00124564	0.088997	0.0111066	CTD-2527I21.15
ENSG00000188707	TSS1500	8.81758e-05	0.00567655	-0.0657695	3.69751e-05	0.00256769	-0.0433338	0.00125499	0.0894567	0.0224357	ZBED6CL
ENSG00000079263	ExonBnd	0.000954385	0.0358436	-0.127364	5.65224e-05	0.00362618	-0.0655857	0.00125588	0.0894567	0.061778	SP140
ENSG00000261864	TSS1500	0.000216332	0.0115024	-0.0359626	0.132168	0.435129	-0.0140788	0.00126184	0.0897897	0.0218838	RP11-67A1.2
ENSG00000154978	5'UTR	2.50423e-05	0.00205083	-0.0266556	0.000272165	0.0127227	-0.0195935	0.00126453	0.0899136	0.00706208	VOPP1
ENSG00000134780	TSS1500	3.65829e-05	0.00279151	-0.0407219	0.000326001	0.0147376	-0.0306993	0.00126991	0.0901168	0.0100225	DAGLA
ENSG00000105397	1stExon	4.46243e-08	1.58595e-05	-0.0490454	4.02817e-09	2.5997e-06	-0.043787	0.00127703	0.0903259	0.00525842	TYK2
ENSG00000261795	TSS200	3.099e-06	0.000390676	-0.122208	1.56384e-06	0.000196003	-0.177835	0.00128075	0.0905398	-0.0556271	RP11-90P13.1
ENSG00000250338	TSS200	0.240953	0.461635	0.039034	0.00119439	0.0402121	0.11612	0.00128322	0.0905513	0.077086	RP11-395I6.2
ENSG00000123096	TSS1500	0.0433316	0.242672	0.0115968	0.000429197	0.0183688	0.0324129	0.00128386	0.0905513	0.0208161	SSPN
ENSG00000236469	3'UTR	5.03678e-05	0.00363998	-0.0321048	0.00715427	0.133342	-0.0223704	0.001284	0.0905513	0.00973438	AC007040.8
ENSG00000115685	TSS1500	0.000179937	0.00997077	-0.0171943	0.00428923	0.0968655	-0.00547503	0.00128485	0.0905513	0.0117192	PPP1R7
ENSG00000178585	3'UTR	0.116985	0.341735	0.0365829	3.95191e-07	6.57238e-05	0.11735	0.00129211	0.0908475	0.0807671	CTNNBIP1
ENSG00000223989	5'UTR	0.116985	0.341735	0.0365829	3.95191e-07	6.57238e-05	0.11735	0.00129211	0.0908475	0.0807671	RP11-84A14.5
ENSG00000114166	5'UTR	0.000181985	0.0100585	-0.0228884	0.00161348	0.0497638	-0.0113711	0.00129517	0.0910137	0.0115173	KAT2B
ENSG00000162747	1stExon	5.56316e-05	0.00394319	0.154639	3.38035e-07	5.82341e-05	0.266919	0.00129854	0.0911516	0.11228	FCGR3B
ENSG00000162747	TSS200	5.56316e-05	0.00394319	0.154639	3.38035e-07	5.82341e-05	0.266919	0.00129854	0.0911516	0.11228	FCGR3B
ENSG00000168405	3'UTR	0.00112275	0.0399681	-0.0242579	0.17313	0.475245	0.00414891	0.00130242	0.0913742	0.0284068	CMAHP
ENSG00000137094	3'UTR	8.26242e-08	2.4868e-05	-0.246753	1.04085e-08	4.85686e-06	-0.281706	0.00130649	0.0916104	-0.0349533	DNAJB5
ENSG00000092841	ExonBnd	0.000440841	0.0202215	-0.0205182	0.108834	0.40956	-0.0103049	0.00131109	0.0918831	0.0102133	MYL6
ENSG00000216054	TSS1500	4.79241e-10	1.09066e-06	-0.413073	2.93194e-08	9.77722e-06	-0.349977	0.00132148	0.0925116	0.0630961	AC019196.1
ENSG00000184584	3'UTR	0.00365197	0.0858065	0.0281005	1.29181e-08	5.64225e-06	0.0592993	0.00132783	0.0927616	0.0311988	TMEM173
ENSG00000110324	1stExon	4.22757e-06	0.000499458	-0.0354861	0.000152181	0.00799881	-0.02367	0.00132791	0.0927616	0.0118161	IL10RA
ENSG00000222009	5'UTR	4.9978e-08	1.71061e-05	-0.0642185	3.16994e-08	1.02037e-05	-0.0516637	0.00133939	0.0934629	0.0125547	BTBD19
ENSG00000158714	3'UTR	0.00165756	0.0524056	0.0966596	5.11299e-06	0.000512567	0.172904	0.00134776	0.0938952	0.0762444	SLAMF8
ENSG00000117228	3'UTR	0.000116509	0.00710561	-0.0327004	0.0250557	0.246961	-0.0123262	0.00135313	0.0942184	0.0203742	GBP1
ENSG00000262343	TSS1500	5.66942e-08	1.87137e-05	-0.12561	1.00754e-10	3.31041e-07	-0.141908	0.00135733	0.0944602	-0.0162975	RP11-353N14.3
ENSG00000174370	TSS1500	0.277496	0.492954	-0.00746009	0.00144965	0.0460795	-0.0168723	0.00136204	0.0947371	-0.00941222	C11orf45
ENSG00000197816	TSS1500	0.000139174	0.00815218	-0.0363182	0.00399259	0.0924037	-0.0176395	0.00137295	0.095241	0.0186788	CCDC180
ENSG00000255491	TSS200	0.0260793	0.205893	0.0308258	4.54166e-07	7.30047e-05	0.0585176	0.00137528	0.0953091	0.0276918	RP11-1082L8.4
ENSG00000137486	3'UTR	0.000608867	0.025698	-0.0282479	0.00423497	0.0960047	-0.0194461	0.00137614	0.0953091	0.00880186	ARRB1
ENSG00000111181	TSS200	1.44166e-05	0.00130596	-0.0430946	2.06947e-06	0.00024501	-0.0509645	0.0013771	0.095325	-0.00786993	SLC6A12
ENSG00000011454	1stExon	0.227024	0.449048	0.0128592	7.63013e-06	0.000715682	0.0407247	0.0013893	0.0959074	0.0278654	RABGAP1
ENSG00000126001	3'UTR	3.60422e-08	1.34739e-05	-0.0766935	0.00051106	0.0211163	-0.0502266	0.00139062	0.0959074	0.0264669	CEP250
ENSG00000138311	3'UTR	3.29184e-12	1.4234e-07	-0.211941	4.43488e-11	2.35142e-07	-0.244165	0.00139069	0.0959074	-0.0322239	ZNF365
ENSG00000204991	5'UTR	0.000561593	0.0242431	-0.0238742	0.00515641	0.10944	-0.014764	0.00139259	0.0959875	0.0091102	SPIRE2
ENSG00000255060	TSS1500	0.0012499	0.0430999	-0.0340705	0.452149	0.680841	-0.00635662	0.00139437	0.0960589	0.0277138	RP11-219O3.2
ENSG00000055211	5'UTR	0.000213945	0.0114211	-0.0343173	0.0917455	0.387802	-0.0116364	0.00140803	0.0966409	0.0226808	GINM1
ENSG00000072952	5'UTR	0.231891	0.453323	0.00103187	0.000872932	0.0317548	0.0187094	0.00141596	0.097031	0.0176775	MRVI1
ENSG00000114473	3'UTR	0.000876471	0.033617	-0.0176529	0.021297	0.230723	-0.00792301	0.00142262	0.0973921	0.00972987	IQCG
ENSG00000140678	ExonBnd	9.40114e-05	0.00597806	-0.047401	0.00046734	0.019613	-0.0306081	0.00142283	0.0973921	0.0167928	ITGAX
ENSG00000255874	TSS1500	1.57743e-06	0.000235235	-0.0891723	3.14371e-07	5.57873e-05	-0.116209	0.00142348	0.0973921	-0.0270366	LINC00346
ENSG00000235358	5'UTR	7.30053e-05	0.00486656	-0.043962	0.00125815	0.041784	-0.0340966	0.0014248	0.0974308	0.00986538	RP11-399E6.1
ENSG00000259293	3'UTR	2.72466e-06	0.000353445	-0.0342376	3.54395e-06	0.000380882	-0.0281479	0.00142953	0.0976001	0.00608968	RP11-355N15.1
ENSG00000162910	ExonBnd	1.49325e-07	3.80823e-05	-0.0983253	2.98915e-07	5.37058e-05	-0.076384	0.00144408	0.0982828	0.0219413	MRPL55
ENSG00000166391	5'UTR	9.47614e-05	0.00601397	-0.0779625	0.00345962	0.0840033	-0.0235419	0.00144525	0.0983111	0.0544206	MOGAT2
ENSG00000079277	1stExon	4.55205e-08	1.60026e-05	-0.0901067	2.66311e-07	4.89321e-05	-0.0786159	0.001447	0.0983788	0.0114908	MKNK1
ENSG00000204301	5'UTR	0.00472374	0.0982685	0.0626764	4.76275e-07	7.57143e-05	0.142864	0.00145087	0.0985381	0.0801876	NOTCH4
ENSG00000128383	TSS200	0.00440682	0.0947274	0.0493632	7.6952e-08	1.88345e-05	0.0971181	0.00145693	0.0987595	0.0477548	APOBEC3A
ENSG00000157483	3'UTR	0.00117812	0.041394	-0.031091	0.00500126	0.107199	-0.0204278	0.00145717	0.0987595	0.0106632	MYO1E
ENSG00000102755	TSS1500	0.000144876	0.00841238	-0.0276951	0.184884	0.486847	-0.00993237	0.0014582	0.0987774	0.0177627	FLT1
ENSG00000115604	ExonBnd	0.0133769	0.160609	0.0123456	0.000667683	0.0258622	0.0394354	0.0014669	0.0991597	0.0270899	IL18R1
ENSG00000247193	1stExon	2.77887e-05	0.0022156	-0.0902663	0.00327597	0.0809079	-0.0580105	0.00147374	0.099415	0.0322558	RP11-431M7.3
ENSG00000163823	TSS1500	8.32586e-08	2.49431e-05	-0.0871187	4.09021e-08	1.21416e-05	-0.0768764	0.00148518	0.100083	0.0102423	CCR1
ENSG00000257137	3'UTR	0.223554	0.446009	0.00273605	0.000208405	0.0102637	0.0402119	0.00148712	0.100161	0.0374758	C12orf80
ENSG00000110628	5'UTR	7.20713e-05	0.00481171	-0.0166885	0.00236655	0.0654926	-0.0121306	0.0014892	0.100207	0.00455788	SLC22A18
ENSG00000254930	TSS1500	0.00924333	0.136959	0.0185457	8.71635e-05	0.0051703	0.0369549	0.00149595	0.100547	0.0184091	RP11-98J9.3
ENSG00000100083	5'UTR	0.00387739	0.0885354	-0.0112772	0.00023031	0.0111105	-0.0172641	0.00149865	0.100577	-0.0059869	GGA1
ENSG00000168283	TSS1500	0.47547	0.645733	-0.000690638	0.000148398	0.0078349	0.0104225	0.0015102	0.101086	0.0111131	BMI1
ENSG00000008513	5'UTR	0.000678194	0.0279822	-0.0161367	0.0184274	0.216024	-0.00759384	0.00151433	0.101179	0.00854286	ST3GAL1
ENSG00000121057	TSS1500	0.0119111	0.152756	-0.00758681	0.000548869	0.0223127	-0.0148831	0.00151706	0.101232	-0.0072963	AKAP1
ENSG00000245146	TSS1500	0.0932101	0.315068	0.0113479	2.40987e-05	0.00182068	0.0322604	0.00152147	0.101347	0.0209125	LINC01024
ENSG00000101350	3'UTR	2.87767e-10	8.1151e-07	-0.492447	1.56866e-11	1.94105e-07	-0.46082	0.00152191	0.101347	0.0316269	KIF3B
ENSG00000246898	TSS200	4.99001e-07	9.74863e-05	-0.131881	0.00104564	0.0365413	-0.0929293	0.00152638	0.10144	0.038952	LINC00920
ENSG00000232063	5'UTR	0.000282225	0.0142232	-0.0716415	0.00012462	0.00681812	-0.114107	0.00153332	0.101708	-0.042466	RP11-307E17.8
ENSG00000232117	TSS200	0.0234649	0.198675	-0.0612193	0.000366678	0.0161479	-0.101886	0.00153686	0.101839	-0.0406664	LINC00384
ENSG00000092068	1stExon	0.00085455	0.032943	-0.0331199	0.790527	0.879438	-0.00679572	0.00153921	0.101902	0.0263242	SLC7A8
ENSG00000169313	3'UTR	0.000448173	0.0204709	0.0334561	7.8405e-06	0.000732237	0.058055	0.00154298	0.102017	0.0245989	P2RY12
ENSG00000080493	1stExon	9.87252e-06	0.000965817	-0.0718248	0.0108769	0.167569	-0.0427781	0.00154668	0.102105	0.0290467	SLC4A4
ENSG00000008516	TSS200	0.125021	0.351157	0.00039741	0.000490904	0.0204432	0.0272155	0.00155467	0.102528	0.0268181	MMP25
ENSG00000178226	1stExon	0.000383478	0.0180957	-0.0840803	0.0229318	0.23825	-0.0490063	0.00155821	0.10259	0.0350741	PRSS36
ENSG00000178226	5'UTR	0.000383478	0.0180957	-0.0840803	0.0229318	0.23825	-0.0490063	0.00155821	0.10259	0.0350741	PRSS36
ENSG00000236947	3'UTR	0.0929065	0.314641	-0.00888634	0.00103218	0.0361878	0.0263911	0.00156237	0.102671	0.0352775	RP11-98G7.1
ENSG00000214021	ExonBnd	1.98999e-10	6.36332e-07	-0.610462	6.46685e-11	2.79629e-07	-0.69944	0.00157411	0.103286	-0.0889771	TTLL3
ENSG00000133069	5'UTR	0.00140791	0.0466606	-0.0179041	0.0658291	0.348246	-0.00924864	0.00158799	0.103781	0.00865549	TMCC2
ENSG00000164849	5'UTR	0.161908	0.388876	0.00398001	0.000177746	0.00901029	0.0175457	0.00158872	0.103781	0.0135657	GPR146
ENSG00000124762	5'UTR	6.03653e-08	1.94933e-05	-0.0495995	1.30086e-07	2.78464e-05	-0.038601	0.00158886	0.103781	0.0109985	CDKN1A
ENSG00000166391	1stExon	0.00025527	0.0131509	-0.0517346	0.00805395	0.142436	-0.0140326	0.001597	0.104166	0.037702	MOGAT2
ENSG00000233766	TSS200	0.00146888	0.0479714	0.0595708	2.51927e-08	8.69155e-06	0.139228	0.00159834	0.104187	0.0796572	AC098617.1
ENSG00000257135	1stExon	6.61257e-05	0.0044934	-0.032999	0.00591522	0.118929	-0.0198941	0.00160232	0.104312	0.013105	RP11-320M2.1
ENSG00000246790	TSS200	5.68962e-05	0.00401995	0.0438607	2.73371e-08	9.35673e-06	0.116623	0.0016145	0.10477	0.0727624	RP11-730K11.1
ENSG00000117586	3'UTR	0.174564	0.401116	-0.0115365	0.000300602	0.0138082	0.0237388	0.00162131	0.105054	0.0352753	TNFSF4
ENSG00000111181	ExonBnd	8.49073e-08	2.52234e-05	-0.119043	1.75744e-05	0.00140207	-0.0844163	0.00163066	0.105449	0.0346267	SLC6A12
ENSG00000232557	TSS1500	0.0292178	0.213539	0.0362221	6.85163e-07	0.000102278	0.0820077	0.00163436	0.105636	0.0457856	RP11-4M23.3
ENSG00000162739	1stExon	0.000261786	0.0134067	-0.103144	0.00572775	0.116558	-0.0720307	0.00164319	0.105837	0.0311133	SLAMF6
ENSG00000162739	5'UTR	0.000261786	0.0134067	-0.103144	0.00572775	0.116558	-0.0720307	0.00164319	0.105837	0.0311133	SLAMF6
ENSG00000179889	TSS1500	2.45138e-06	0.000324485	-0.0215528	2.80747e-07	5.10067e-05	-0.0311634	0.00165838	0.106551	-0.00961059	PDXDC1
ENSG00000138061	3'UTR	0.000361698	0.0172932	-0.026846	0.000149122	0.00786033	-0.0176737	0.00165923	0.106553	0.00917226	CYP1B1
ENSG00000049249	5'UTR	0.0099232	0.141136	0.0603565	0.000145278	0.0077007	0.154583	0.00166139	0.106571	0.0942267	TNFRSF9
ENSG00000115165	TSS1500	2.06016e-08	9.27937e-06	-0.0746497	2.11063e-06	0.000248226	-0.0578651	0.00166198	0.106571	0.0167846	CYTIP
ENSG00000120063	TSS1500	0.0126476	0.15666	-0.0426948	0.000789207	0.0293343	-0.065282	0.00166755	0.106823	-0.0225872	GNA13
ENSG00000120896	5'UTR	0.000130657	0.0077676	-0.0296429	0.00227844	0.0639353	-0.0192422	0.0016713	0.106948	0.0104007	SORBS3
ENSG00000138080	TSS1500	0.00153885	0.0496695	-0.0246657	0.0627823	0.343387	-0.0077807	0.00169045	0.107711	0.016885	EMILIN1
ENSG00000225720	5'UTR	0.000488953	0.021864	-0.110003	0.059175	0.336751	-0.0596859	0.00169505	0.107733	0.0503171	RP4-742C19.12
ENSG00000184584	1stExon	0.00212843	0.0615329	0.0380124	5.01114e-09	2.99562e-06	0.074652	0.00169924	0.107894	0.0366395	TMEM173
ENSG00000147471	3'UTR	0.000138145	0.00810873	-0.0355354	0.00347136	0.0842022	-0.0132215	0.00170997	0.108394	0.0223139	PROSC
ENSG00000143847	3'UTR	0.00122944	0.0426201	-0.0355088	0.018636	0.217345	-0.0196503	0.00171723	0.108664	0.0158585	PPFIA4
ENSG00000130768	TSS200	0.154583	0.381397	0.0148563	1.47767e-07	3.07838e-05	0.0624421	0.00171909	0.108729	0.0475858	SMPDL3B
ENSG00000244165	1stExon	1.52605e-06	0.000229386	-0.282934	3.74994e-07	6.28484e-05	-0.187141	0.00172481	0.108931	0.0957927	P2RY11
ENSG00000143502	3'UTR	0.00130513	0.0443783	-0.0230071	0.0389472	0.292785	-0.0112599	0.00172794	0.109044	0.0117472	SUSD4
ENSG00000160325	3'UTR	6.31127e-05	0.0043343	-0.0979602	0.000519957	0.0213989	-0.0734528	0.00172829	0.109044	0.0245075	CACFD1
ENSG00000149516	TSS1500	0.0680322	0.281991	0.022093	0.000688027	0.0264292	0.0613438	0.00173271	0.109164	0.0392508	MS4A3
ENSG00000143412	TSS200	6.09912e-08	1.95535e-05	-0.0973056	1.24141e-08	5.53393e-06	-0.155023	0.00173649	0.109288	-0.0577171	ANXA9
ENSG00000262304	ExonBnd	1.60104e-05	0.0014235	-0.0792884	0.249224	0.541136	-0.0178952	0.00174608	0.109566	0.0613932	TRPV1
ENSG00000084090	5'UTR	0.000140299	0.00820916	-0.0315434	3.46263e-05	0.00243588	-0.0182567	0.00174679	0.109566	0.0132867	STARD7
ENSG00000182326	TSS1500	0.00150364	0.0488511	-0.0157218	0.0530781	0.324872	-0.00848309	0.00175728	0.110015	0.00723871	C1S
ENSG00000148985	TSS1500	3.78407e-05	0.00287397	-0.0251043	4.36067e-06	0.000451814	-0.0183917	0.00175793	0.110015	0.00671258	PGAP2
ENSG00000130812	TSS1500	6.5889e-05	0.00447974	-0.0942911	7.73343e-05	0.00468831	-0.0654567	0.00175978	0.110015	0.0288344	ANGPTL6
ENSG00000233895	TSS200	0.181744	0.407795	0.0111995	5.6327e-05	0.00361544	0.0522612	0.00177041	0.110466	0.0410617	RP1-122P22.2
ENSG00000246790	3'UTR	0.00421209	0.0926208	0.00856711	3.90716e-05	0.00268454	0.0336651	0.00177407	0.110535	0.0250979	RP11-730K11.1
ENSG00000140678	5'UTR	0.00037711	0.0178794	-0.0316197	0.00562389	0.115378	-0.0216266	0.00178117	0.110765	0.00999308	ITGAX
ENSG00000077235	TSS200	2.51011e-07	5.7118e-05	-0.0204631	9.76299e-08	2.2535e-05	-0.0185944	0.00178239	0.110787	0.00186869	GTF3C1
ENSG00000113494	5'UTR	0.000669009	0.0276913	-0.0238637	0.0483652	0.314658	-0.0115427	0.00179171	0.111207	0.012321	PRLR
ENSG00000111249	5'UTR	0.204281	0.42831	0.00717159	0.000103924	0.00591796	0.0242268	0.00180056	0.111507	0.0170552	CUX2
ENSG00000011295	3'UTR	0.000223759	0.0118426	-0.160209	1.06033e-05	0.000934427	-0.204594	0.00181154	0.111902	-0.0443853	TTC19
ENSG00000252510	TSS200	0.209998	0.433907	0.0136222	6.95148e-06	0.000661594	0.0263605	0.00181794	0.112244	0.0127384	RNA5SP55
ENSG00000020633	3'UTR	0.000830233	0.0323081	-0.0142858	0.250398	0.54178	-0.00433508	0.00182241	0.11236	0.00995075	RUNX3
ENSG00000200334	TSS200	0.105031	0.329075	0.0206635	9.74476e-06	0.000870592	0.047071	0.00183017	0.112525	0.0264076	Y_RNA
ENSG00000138449	5'UTR	0.00269903	0.071531	0.0248954	7.71178e-07	0.000112402	0.0499146	0.0018303	0.112525	0.0250191	SLC40A1
ENSG00000131981	TSS1500	2.74087e-07	6.13015e-05	-0.0858216	4.53427e-07	7.29764e-05	-0.10548	0.00183348	0.112571	-0.0196581	LGALS3
ENSG00000263120	TSS200	0.0150706	0.168562	0.0306892	6.40121e-05	0.00401728	0.0722376	0.00183475	0.112571	0.0415484	RP5-1107A17.4
ENSG00000255462	1stExon	3.64431e-06	0.000443891	-0.209872	4.47298e-05	0.00299401	-0.164866	0.00183977	0.112571	0.0450063	RP11-483L5.1
ENSG00000255462	5'UTR	3.64431e-06	0.000443891	-0.209872	4.47298e-05	0.00299401	-0.164866	0.00183977	0.112571	0.0450063	RP11-483L5.1
ENSG00000133048	3'UTR	0.680604	0.786494	-0.000360363	0.000232297	0.0111953	0.0193674	0.00184329	0.11263	0.0197278	CHI3L1
ENSG00000111802	3'UTR	0.00130416	0.0443753	-0.0543421	3.94384e-05	0.0027068	-0.0694557	0.00185459	0.113166	-0.0151136	TDP2
ENSG00000135945	5'UTR	1.89309e-06	0.000267025	-0.0545685	2.18769e-06	0.000255391	-0.0375517	0.00185555	0.113166	0.0170169	REV1
ENSG00000148985	5'UTR	5.40718e-05	0.00386035	-0.022695	0.00052919	0.0216963	-0.0173441	0.00186376	0.113545	0.00535084	PGAP2
ENSG00000154978	3'UTR	0.000119964	0.00725681	-0.0180409	0.00282393	0.0734367	-0.0117607	0.00186796	0.113709	0.00628024	VOPP1
ENSG00000184584	TSS200	0.00167825	0.0528794	0.0378146	8.73419e-09	4.37455e-06	0.0772235	0.00187355	0.113906	0.0394089	TMEM173
ENSG00000171161	5'UTR	0.00769984	0.12575	-0.0115692	0.000301034	0.0138231	-0.0184852	0.00187662	0.114008	-0.00691598	ZNF672
ENSG00000143515	TSS200	0.182682	0.408619	0.0024999	0.000282937	0.0131316	0.0175804	0.00188118	0.114085	0.0150805	ATP8B2
ENSG00000233607	TSS200	0.0016796	0.0528834	-0.0724075	0.000139112	0.0074354	-0.104784	0.00188742	0.114357	-0.0323761	LINC01392
ENSG00000233953	TSS200	0.359196	0.559226	0.014313	0.000216318	0.0105691	0.0326216	0.00188941	0.114419	0.0183086	AC009970.1
ENSG00000121281	TSS200	3.55435e-06	0.000435243	-0.0304909	0.00721863	0.134117	-0.0159856	0.00189887	0.114637	0.0145053	ADCY7
ENSG00000144648	TSS200	4.09013e-05	0.00305455	-0.0288676	0.00114405	0.0389829	-0.0185947	0.00191754	0.11538	0.0102729	ACKR2
ENSG00000144644	3'UTR	0.214731	0.437838	-0.0152135	0.00050156	0.0207869	-0.039247	0.00191765	0.11538	-0.0240335	GADL1
ENSG00000259854	5'UTR	0.177475	0.40388	0.0326331	2.58272e-05	0.00192106	0.0907637	0.00192118	0.115432	0.0581306	RP11-211G23.1
ENSG00000240350	5'UTR	0.0002692	0.0137106	-0.0659098	0.000769704	0.0287909	-0.0523275	0.00192302	0.115489	0.0135823	AC017002.1
ENSG00000118503	5'UTR	0.00730597	0.122699	-0.0255016	0.000141778	0.00755086	-0.0344555	0.00192535	0.115522	-0.00895389	TNFAIP3
ENSG00000255672	TSS1500	0.000172989	0.00967255	-0.0481893	0.0368339	0.286888	-0.0240051	0.00192898	0.115678	0.0241842	RP11-45F15.2
ENSG00000203867	TSS200	0.000905672	0.0344353	-0.0806692	0.0210921	0.229757	-0.0311029	0.00193063	0.115678	0.0495663	RBM20
ENSG00000141503	TSS200	1.69866e-06	0.000249549	-0.015784	0.000783763	0.0291865	-0.0104994	0.00193551	0.115917	0.00528459	MINK1
ENSG00000100300	5'UTR	2.28405e-05	0.00189265	-0.0509699	5.7147e-07	8.8252e-05	-0.0608591	0.00194301	0.116259	-0.00988914	TSPO
ENSG00000205786	TSS200	6.42495e-05	0.00439584	-0.09493	1.54623e-06	0.000194299	-0.107262	0.00194738	0.11636	-0.0123323	LINC01531
ENSG00000108759	TSS1500	7.87153e-08	2.4026e-05	-0.108658	2.71394e-05	0.00200145	-0.0959098	0.00195397	0.116496	0.012748	KRT32
ENSG00000223125	TSS200	7.87153e-08	2.4026e-05	-0.108658	2.71394e-05	0.00200145	-0.0959098	0.00195397	0.116496	0.012748	RNU2-32P
ENSG00000171855	1stExon	5.93979e-05	0.00415372	-0.0830484	0.0312075	0.269285	-0.0503231	0.0019662	0.116843	0.0327252	IFNB1
ENSG00000171855	5'UTR	5.93979e-05	0.00415372	-0.0830484	0.0312075	0.269285	-0.0503231	0.0019662	0.116843	0.0327252	IFNB1
ENSG00000170476	3'UTR	0.917615	0.944181	0.00287508	0.000749947	0.0282521	0.0714904	0.00197286	0.117127	0.0686154	MZB1
ENSG00000104907	3'UTR	0.0180172	0.181081	0.0286301	6.76703e-05	0.0041941	0.0633612	0.00198427	0.117696	0.0347311	TRMT1
ENSG00000262061	TSS200	0.000464714	0.0210707	-0.137423	7.43637e-05	0.00454712	-0.0801066	0.00199223	0.118006	0.0573162	RP11-1260E13.4
ENSG00000088727	3'UTR	2.88214e-05	0.00229089	-0.0269123	8.97218e-06	0.000812765	-0.0204802	0.0020074	0.118563	0.0064321	KIF9
ENSG00000239593	3'UTR	3.78822e-06	0.000457632	-0.0688669	7.07718e-07	0.000104562	-0.0842543	0.00200803	0.118563	-0.0153874	RP11-477J21.6
ENSG00000118729	3'UTR	3.63703e-05	0.00278183	-0.0940034	2.05493e-05	0.00159621	-0.0669022	0.00201479	0.118899	0.0271012	CASQ2
ENSG00000206886	TSS1500	8.93042e-06	0.000892499	-0.109702	0.000496051	0.0206112	-0.0838573	0.00201555	0.118899	0.0258444	SNORA70
ENSG00000221719	TSS200	0.00141158	0.0467242	-0.0111817	0.0311069	0.268961	0.0215096	0.00202792	0.119411	0.0326913	SNORA3
ENSG00000146955	TSS200	0.768042	0.84494	0.00395453	0.000131713	0.00713699	0.0374551	0.00203422	0.119663	0.0335005	RAB19
ENSG00000128271	5'UTR	0.312411	0.521622	-0.00256889	0.000842705	0.0308891	0.01044	0.00204572	0.120143	0.0130089	ADORA2A
ENSG00000172270	TSS1500	0.00591388	0.110621	-0.0100435	0.000554764	0.0224959	-0.0189632	0.00204591	0.120143	-0.00891967	BSG
ENSG00000257137	TSS200	0.00350632	0.0837804	0.0241966	3.95006e-06	0.00041659	0.11387	0.00205181	0.120198	0.0896738	C12orf80
ENSG00000262151	3'UTR	7.70196e-06	0.000794202	-0.0277244	0.000164293	0.0084512	-0.017803	0.00205722	0.120372	0.00992133	RP11-876N24.2
ENSG00000134460	5'UTR	0.010837	0.146429	0.0248995	4.64231e-06	0.000474925	0.0842784	0.00206295	0.120598	0.059379	IL2RA
ENSG00000257135	5'UTR	0.000172053	0.00963685	-0.0207336	0.00980371	0.158552	-0.0120514	0.00206727	0.120712	0.00868215	RP11-320M2.1
ENSG00000058335	1stExon	0.528605	0.682862	-0.00566269	0.00036695	0.0161479	0.0132021	0.00207385	0.120954	0.0188648	RASGRF1
ENSG00000205890	5'UTR	0.000313916	0.0154776	-0.0286372	0.00638852	0.124714	-0.0157747	0.00207427	0.120954	0.0128625	RP11-473M20.5
ENSG00000179841	5'UTR	0.000131724	0.00782028	0.029154	0.00816914	0.143349	0.0206668	0.00207662	0.121016	-0.0084872	AKAP5
ENSG00000006715	3'UTR	0.000933053	0.0352465	-0.043198	0.000113668	0.00638593	-0.0483183	0.00208083	0.121197	-0.00512035	VPS41
ENSG00000052795	5'UTR	2.5189e-05	0.00206154	-0.0530551	3.72576e-05	0.00257932	-0.0416981	0.00208311	0.121197	0.011357	FNIP2
ENSG00000149633	ExonBnd	2.16296e-08	9.56847e-06	-0.204786	4.89982e-09	2.95633e-06	-0.234513	0.00208463	0.121197	-0.0297272	KIAA1755
ENSG00000123146	ExonBnd	1.81873e-07	4.39047e-05	-0.199222	4.83957e-08	1.37073e-05	-0.173688	0.00208589	0.121197	0.0255342	CD97
ENSG00000122861	1stExon	0.0357235	0.228851	0.0231968	1.83098e-09	1.54232e-06	0.107641	0.00208627	0.121197	0.0844441	PLAU
ENSG00000184574	1stExon	4.42304e-06	0.000515508	-0.123502	0.000238653	0.0114364	-0.0902159	0.00208925	0.121316	0.0332859	LPAR5
ENSG00000237512	TSS200	0.148858	0.376077	0.0156228	2.27439e-05	0.00173728	0.04673	0.00210279	0.121829	0.0311073	UNC5B-AS1
ENSG00000198574	TSS1500	0.000859954	0.0331044	-0.0986237	0.386464	0.639421	-0.0245358	0.00210446	0.121839	0.074088	SH2D1B
ENSG00000259495	3'UTR	1.14146e-06	0.000182355	-0.0953604	7.20092e-08	1.7935e-05	-0.113968	0.00211058	0.122117	-0.0186081	RP11-210M15.2
ENSG00000158050	TSS1500	1.80047e-05	0.00155188	-0.0575109	2.14951e-05	0.00165408	-0.0370727	0.00213512	0.123152	0.0204381	DUSP2
ENSG00000103653	TSS1500	4.42638e-08	1.57746e-05	-0.0474952	1.23685e-05	0.00105905	-0.0375491	0.0021497	0.123729	0.00994605	CSK
ENSG00000167880	TSS200	2.92518e-05	0.00231816	-0.161219	6.82869e-05	0.0042303	-0.112597	0.00215272	0.123837	0.0486219	EVPL
ENSG00000171940	5'UTR	3.29153e-07	7.00452e-05	-0.0659217	1.01819e-06	0.000140661	-0.0464506	0.00216081	0.124083	0.0194711	ZNF217
ENSG00000104885	3'UTR	5.58748e-07	0.000105351	-0.0612159	4.95332e-08	1.39989e-05	-0.051162	0.00218245	0.125049	0.0100539	DOT1L
ENSG00000197549	TSS200	0.000584868	0.0250065	-0.079855	0.000864536	0.0314847	-0.0528831	0.00218785	0.125192	0.0269719	PRAMENP
ENSG00000188001	TSS1500	7.8404e-05	0.00513669	-0.0414624	1.55263e-06	0.000194786	-0.0478503	0.00218996	0.125257	-0.00638788	TPRG1
ENSG00000055955	3'UTR	0.00143879	0.0473633	-0.0152675	0.0353865	0.282634	-0.0104356	0.00222548	0.126953	0.00483182	ITIH4
ENSG00000100336	3'UTR	0.000722526	0.0292348	-0.0449784	0.0326099	0.274118	-0.020064	0.00223508	0.127262	0.0249144	APOL4
ENSG00000104626	3'UTR	2.71013e-05	0.00217416	-0.0711488	6.1439e-05	0.00388967	-0.060155	0.00223765	0.127262	0.0109938	ERI1
ENSG00000204420	5'UTR	0.594773	0.728558	0.0014095	0.00137483	0.0443975	0.01544	0.00223776	0.127262	0.0140305	C6orf25
ENSG00000234949	5'UTR	2.2129e-05	0.0018413	-0.057029	3.08832e-05	0.00222073	-0.0640879	0.00224219	0.127402	-0.00705894	AC104667.3
ENSG00000213024	5'UTR	1.16293e-05	0.00110034	-0.0478994	2.25171e-06	0.00026122	-0.0352357	0.00224855	0.127708	0.0126636	NUP62
ENSG00000129195	3'UTR	0.0605777	0.271113	0.0191451	0.000700739	0.0268238	0.103789	0.00225191	0.127842	0.0846434	FAM64A
ENSG00000168843	3'UTR	0.000415429	0.0192808	-0.116363	0.00206339	0.0598936	-0.0787373	0.00226994	0.128529	0.037626	FSTL5
ENSG00000139112	3'UTR	2.15105e-07	5.00963e-05	-0.0743564	4.10492e-08	1.21574e-05	-0.0634158	0.00227305	0.128592	0.0109406	GABARAPL1
ENSG00000225187	5'UTR	0.000642271	0.0268156	-0.028019	0.0713825	0.35793	-0.017914	0.0022746	0.128624	0.010105	AC073283.7
ENSG00000130768	5'UTR	0.776121	0.850309	0.0045507	3.083e-06	0.000339788	0.0254344	0.00227841	0.128679	0.0208837	SMPDL3B
ENSG00000232874	TSS1500	3.09838e-05	0.00243739	-0.0440952	0.0166219	0.206593	-0.0218754	0.00228036	0.128725	0.0222198	RP11-135A1.2
ENSG00000125538	3'UTR	0.0448066	0.245099	-0.0374349	4.01252e-05	0.0027453	0.0234273	0.00228259	0.128739	0.0608622	IL1B
ENSG00000258604	1stExon	0.00108644	0.0391809	-0.0469449	0.162071	0.464798	-0.017222	0.00228889	0.128982	0.0297229	AL161668.5
ENSG00000164050	TSS200	0.179694	0.406093	0.00819368	3.71241e-05	0.00257391	0.0287926	0.00229908	0.129276	0.020599	PLXNB1
ENSG00000129538	TSS200	0.00150195	0.0488379	-0.0218936	0.123824	0.425964	-7.64172e-05	0.00230079	0.129285	0.0218172	RNASE1
ENSG00000079805	3'UTR	0.000158077	0.00899865	-0.0289212	0.00302875	0.0769749	-0.019746	0.002303	0.129328	0.0091752	DNM2
ENSG00000257696	5'UTR	0.000929426	0.0351607	-0.0531513	0.0195458	0.221835	-0.0344152	0.0023209	0.130052	0.018736	RP11-175P13.2
ENSG00000233625	1stExon	0.000425188	0.0196387	0.0458781	4.23267e-05	0.00286371	0.0684801	0.00233457	0.130479	0.022602	RP5-905G11.3
ENSG00000233625	3'UTR	0.000425188	0.0196387	0.0458781	4.23267e-05	0.00286371	0.0684801	0.00233457	0.130479	0.022602	RP5-905G11.3
ENSG00000171603	3'UTR	1.85271e-07	4.45066e-05	-0.0509047	1.0139e-07	2.31149e-05	-0.0625919	0.00233801	0.130559	-0.0116872	CLSTN1
ENSG00000257725	TSS1500	0.178346	0.404699	0.0120769	0.000261868	0.0123392	0.0333939	0.00234734	0.130967	0.021317	RP11-654D12.3
ENSG00000201312	TSS200	0.000617598	0.0259441	-0.055624	0.040279	0.29647	-0.0250986	0.00235266	0.131095	0.0305254	RNA5SP72
ENSG00000175544	TSS1500	1.65622e-05	0.00146055	-0.0396717	0.000787391	0.0292836	-0.025117	0.00236579	0.13161	0.0145547	CABP4
ENSG00000113140	5'UTR	0.000935995	0.0353165	-0.0325739	0.00449426	0.0997434	-0.00039265	0.00236662	0.13161	0.0321812	SPARC
ENSG00000255306	3'UTR	2.96282e-05	0.00234496	-0.0531063	1.73171e-07	3.52529e-05	-0.066806	0.0023704	0.131744	-0.0136997	RP5-901A4.1
ENSG00000224020	TSS1500	0.0137026	0.162093	0.0531475	3.13201e-08	1.01303e-05	0.177551	0.0023855	0.132428	0.124404	MIR181A2HG
ENSG00000178951	5'UTR	0.000543272	0.0236648	-0.024718	1.61333e-05	0.00130965	-0.0391427	0.00238894	0.132442	-0.0144247	ZBTB7A
ENSG00000259803	3'UTR	0.00102757	0.0376545	-0.0299023	0.00417672	0.0951375	-0.0216434	0.00239366	0.132502	0.00825898	SLC22A31
ENSG00000205403	1stExon	6.1549e-05	0.00425717	-0.214598	0.112293	0.413918	-0.0694802	0.00239738	0.132502	0.145118	CFI
ENSG00000205403	5'UTR	6.1549e-05	0.00425717	-0.214598	0.112293	0.413918	-0.0694802	0.00239738	0.132502	0.145118	CFI
ENSG00000166949	TSS1500	0.286959	0.501047	0.00158424	0.000137475	0.00736614	0.0175073	0.00239768	0.132502	0.0159231	SMAD3
ENSG00000204539	3'UTR	0.00102616	0.0376253	-0.102174	0.00120216	0.0404109	-0.0795601	0.00240426	0.13266	0.0226142	CDSN
ENSG00000100150	5'UTR	0.00107907	0.0389802	-0.025844	0.00248214	0.0675872	-0.0181111	0.00241681	0.133182	0.00773288	DEPDC5
ENSG00000214021	TSS1500	1.67757e-07	4.10596e-05	-0.0363874	1.28206e-08	5.61857e-06	-0.0442624	0.00242559	0.13327	-0.00787498	TTLL3
ENSG00000167565	1stExon	1.49428e-07	3.80823e-05	-0.142783	1.60289e-08	6.6009e-06	-0.124632	0.00243065	0.133491	0.0181509	SERTAD3
ENSG00000076067	TSS1500	2.68405e-05	0.00216125	-0.0597083	0.0015467	0.0483223	-0.037363	0.00243594	0.133668	0.0223453	RBMS2
ENSG00000253187	TSS200	0.00018695	0.010276	0.0485368	3.67838e-06	0.000393374	0.0974848	0.00243807	0.133729	0.048948	HOXA10-AS
ENSG00000222244	TSS1500	0.000197414	0.0107329	-0.05444	0.0883713	0.383437	-0.0318067	0.00245571	0.134356	0.0226333	RNA5SP431
ENSG00000211864	TSS1500	0.000598605	0.0253846	-0.0609395	0.0639021	0.345064	-0.021138	0.002462	0.13453	0.0398015	TRAJ25
ENSG00000156931	TSS1500	2.61799e-05	0.00211858	-0.0157182	0.00292827	0.0751599	-0.0125047	0.00246797	0.134572	0.00321354	VPS8
ENSG00000233858	TSS200	0.000114821	0.00703242	-0.113033	0.000427035	0.0182943	-0.0872412	0.00248399	0.135045	0.025792	AC026904.1
ENSG00000116809	3'UTR	0.000208086	0.0111634	-0.0276263	1.532e-05	0.00126179	-0.0349795	0.00248628	0.13506	-0.00735316	ZBTB17
ENSG00000134986	3'UTR	0.0175893	0.179238	0.0129565	7.5115e-05	0.00458541	0.0253815	0.00249385	0.135414	0.012425	NREP
ENSG00000249906	TSS1500	2.16866e-07	5.04159e-05	-0.1579	5.90218e-08	1.61527e-05	-0.146901	0.00250009	0.135489	0.0109991	RP5-1029K10.2
ENSG00000231505	TSS200	3.2057e-06	0.000401784	-0.400748	3.03614e-06	0.000335764	-0.318948	0.0025017	0.1355	0.0817995	AC108868.5
ENSG00000182326	TSS200	7.88255e-06	0.000807688	-0.0211013	0.0100114	0.160383	-0.0122547	0.00250436	0.135587	0.00884657	C1S
ENSG00000103855	5'UTR	9.5281e-05	0.00604398	-0.0389971	4.78706e-08	1.35882e-05	-0.0466343	0.00250894	0.135639	-0.00763721	CD276
ENSG00000135898	TSS1500	0.000104829	0.00652836	-0.0164734	0.356948	0.619143	-0.0101253	0.00252858	0.136273	0.00634807	GPR55
ENSG00000225733	3'UTR	0.0222514	0.194938	-0.00212753	0.000304907	0.0139664	0.00333502	0.0025369	0.136593	0.00546255	FGD5-AS1
ENSG00000148985	TSS200	0.000485613	0.0217446	-0.0260799	0.0127326	0.181073	-0.0193193	0.00254188	0.136593	0.00676054	PGAP2
ENSG00000119403	3'UTR	2.35712e-06	0.000314576	-0.0635519	6.99414e-05	0.00431835	-0.0495715	0.00254317	0.136605	0.0139803	PHF19
ENSG00000138621	3'UTR	0.000563122	0.0242926	0.0546349	1.61709e-07	3.3225e-05	0.100899	0.00254491	0.136642	0.0462646	PPCDC
ENSG00000213316	TSS200	0.902073	0.933753	-8.02743e-05	0.000143952	0.00764373	0.02024	0.00254858	0.136783	0.0203203	LTC4S
ENSG00000172349	5'UTR	0.000261326	0.0133937	-0.0319836	0.0166958	0.206858	-0.0187418	0.00255521	0.137082	0.0132418	IL16
ENSG00000163520	3'UTR	0.0129066	0.15787	-0.0106335	0.00161315	0.0497638	-0.00584427	0.002585	0.13828	0.00478926	FBLN2
ENSG00000203797	5'UTR	0.00206966	0.0604955	-0.033424	0.000923338	0.033179	-0.0474063	0.00260169	0.138829	-0.0139823	DDO
ENSG00000134308	3'UTR	0.000588854	0.0251347	-0.0567142	6.04618e-06	0.000587944	-0.0697222	0.00260474	0.138888	-0.013008	YWHAQ
ENSG00000143554	TSS200	1.1984e-08	6.58719e-06	-0.131355	1.32954e-09	1.24977e-06	-0.113596	0.0026118	0.139197	0.0177594	SLC27A3
ENSG00000089094	3'UTR	5.39957e-08	1.8146e-05	-0.0399351	7.23736e-08	1.7951e-05	-0.0329877	0.00262175	0.139551	0.00694744	KDM2B
ENSG00000100376	TSS1500	4.15531e-07	8.43758e-05	-0.0474067	2.87663e-08	9.64669e-06	-0.0368121	0.00262382	0.139551	0.0105946	FAM118A
ENSG00000124571	1stExon	0.00106854	0.0386861	-0.0178958	0.0902396	0.385969	-0.0081475	0.00262516	0.139565	0.00974829	XPO5
ENSG00000253187	1stExon	0.000380631	0.0180007	0.0310808	4.19235e-07	6.86661e-05	0.0618315	0.0026345	0.139776	0.0307507	HOXA10-AS
ENSG00000072110	3'UTR	3.89752e-05	0.00294633	-0.0228273	0.000270476	0.0126849	-0.0201957	0.00263552	0.139776	0.0026316	ACTN1
ENSG00000256538	TSS200	0.00081048	0.0318113	-0.130994	0.00291808	0.0750172	-0.0867154	0.00263627	0.139776	0.0442791	RP11-847H18.3
ENSG00000168038	ExonBnd	6.54527e-05	0.00445466	-0.114555	0.782219	0.87471	-0.0225078	0.00263668	0.139776	0.0920469	ULK4
ENSG00000125447	5'UTR	8.36847e-05	0.00543054	-0.0329521	0.000774669	0.0289099	-0.0198577	0.0026511	0.140261	0.0130944	GGA3
ENSG00000140932	1stExon	0.0789143	0.296849	0.0204521	0.000454035	0.0191975	0.0483135	0.00265912	0.140453	0.0278614	CMTM2
ENSG00000140564	1stExon	0.00015984	0.0090742	-0.0666904	0.000239983	0.0114823	-0.0565216	0.00270792	0.142	0.0101688	FURIN
ENSG00000227200	1stExon	5.51719e-05	0.00392377	-0.0926146	7.17169e-05	0.00440909	-0.0651435	0.00270906	0.142	0.0274711	RP11-121A14.3
ENSG00000227200	5'UTR	5.51719e-05	0.00392377	-0.0926146	7.17169e-05	0.00440909	-0.0651435	0.00270906	0.142	0.0274711	RP11-121A14.3
ENSG00000197150	ExonBnd	3.43715e-09	3.11569e-06	-0.0558196	1.98063e-08	7.40431e-06	-0.0752337	0.00274551	0.143436	-0.019414	ABCB8
ENSG00000144655	5'UTR	1.82875e-07	4.40124e-05	-0.0588331	1.8808e-06	0.000226536	-0.0485248	0.00274872	0.143543	0.0103083	CSRNP1
ENSG00000141258	1stExon	8.84993e-09	5.51934e-06	-0.0710852	3.32323e-08	1.05145e-05	-0.0620202	0.00274979	0.143543	0.00906504	SGSM2
ENSG00000167767	TSS1500	0.358461	0.558632	-0.0125307	4.7917e-05	0.00316167	0.0240749	0.00276217	0.143843	0.0366056	KRT80
ENSG00000158796	5'UTR	0.000357214	0.0171369	-0.0280555	1.87497e-05	0.00148126	-0.0202144	0.00276426	0.143881	0.00784117	DEDD
ENSG00000181638	TSS1500	8.62716e-06	0.000868211	-0.0405938	0.000392632	0.0170514	-0.0260242	0.00276512	0.143881	0.0145696	ZFP41
ENSG00000155366	3'UTR	0.00746349	0.123839	-0.0225438	0.000752336	0.028288	-0.0362475	0.00278294	0.144617	-0.0137037	RHOC
ENSG00000123427	TSS1500	3.28501e-06	0.000409352	-0.0458819	7.4304e-08	1.82553e-05	-0.0552668	0.00278835	0.14467	-0.00938489	METTL21B
ENSG00000261257	1stExon	0.412896	0.600407	-0.00520345	0.00114605	0.0390302	0.00707965	0.00280259	0.145074	0.0122831	RP11-673E11.2
ENSG00000261430	3'UTR	2.31917e-07	5.32468e-05	-0.154589	4.40564e-08	1.27853e-05	-0.188856	0.00280576	0.145126	-0.0342662	LA16c-390E6.3
ENSG00000160539	TSS1500	0.00043027	0.0198207	-0.0374013	0.0280012	0.258287	-0.0261945	0.00281302	0.145416	0.0112067	PPAPDC3
ENSG00000173641	3'UTR	2.2021e-05	0.00183585	-0.0408816	0.000110906	0.00626062	-0.0265898	0.00281368	0.145416	0.0142918	HSPB7
ENSG00000134899	TSS1500	0.00132748	0.0449268	-0.0423607	0.00425908	0.0963873	-0.0267755	0.00282588	0.145872	0.0155852	ERCC5
ENSG00000100605	5'UTR	1.51272e-05	0.00135426	-0.0250839	2.37985e-05	0.00180115	-0.0213241	0.00282941	0.145917	0.00375979	ITPK1
ENSG00000117586	1stExon	0.02372	0.199571	0.0119946	2.96721e-08	9.83395e-06	0.0343414	0.00282943	0.145917	0.0223469	TNFSF4
ENSG00000121281	TSS1500	6.18289e-05	0.00427305	-0.0317095	0.00033028	0.0149023	-0.0237364	0.00284496	0.146391	0.00797304	ADCY7
ENSG00000101336	3'UTR	3.98922e-08	1.44954e-05	-0.0759433	1.75402e-08	6.93697e-06	-0.0724219	0.00285362	0.146701	0.00352145	HCK
ENSG00000257769	TSS1500	3.31564e-08	1.26379e-05	-0.256093	9.62878e-08	2.23444e-05	-0.338646	0.00285955	0.146908	-0.0825532	CTB-193M12.1
ENSG00000137075	5'UTR	0.000207699	0.0111473	-0.0529379	4.36689e-05	0.00293663	-0.0421206	0.00288365	0.147813	0.0108173	RNF38
ENSG00000126091	ExonBnd	0.496413	0.660245	0.00192504	4.62026e-05	0.00307041	0.0373164	0.00289327	0.148207	0.0353914	ST3GAL3
ENSG00000183476	5'UTR	7.00049e-05	0.00470524	-0.0418264	0.000619546	0.0244206	-0.0224365	0.00292517	0.149451	0.0193898	SH2D7
ENSG00000186088	ExonBnd	0.161782	0.388709	0.029556	1.65659e-05	0.00133641	0.120453	0.00293001	0.14958	0.0908969	GSAP
ENSG00000230417	1stExon	0.00215022	0.0619153	0.0234621	9.64441e-06	0.000862815	0.0917596	0.00293595	0.149589	0.0682975	LINC00856
ENSG00000234902	1stExon	0.0135544	0.161332	0.0604508	6.83772e-08	1.7495e-05	0.134275	0.00294123	0.149623	0.0738238	AC007879.2
ENSG00000234902	TSS200	0.0135544	0.161332	0.0604508	6.83772e-08	1.7495e-05	0.134275	0.00294123	0.149623	0.0738238	AC007879.2
ENSG00000197249	5'UTR	3.31962e-06	0.000412871	-0.0461867	4.88258e-06	0.000495598	-0.0355291	0.0029434	0.149675	0.0106576	SERPINA1
ENSG00000026297	3'UTR	6.56121e-07	0.000119513	-0.0332754	3.92289e-06	0.000414061	-0.0216611	0.00295915	0.150123	0.0116143	RNASET2
ENSG00000233397	TSS200	1.82945e-09	2.17501e-06	-0.346316	1.30479e-09	1.23547e-06	-0.407088	0.00300194	0.151863	-0.0607722	AC008063.3
ENSG00000135926	5'UTR	3.35207e-05	0.00259913	-0.0434597	1.46093e-06	0.000186345	-0.0515498	0.00300741	0.152036	-0.00809007	TMBIM1
ENSG00000235770	TSS200	9.68306e-09	5.86961e-06	-0.154896	2.20543e-09	1.74197e-06	-0.174979	0.00302674	0.152775	-0.020083	LINC00607
ENSG00000137877	TSS200	0.000126137	0.00754899	-0.0323704	0.000310152	0.0141716	-0.0263812	0.00303734	0.153231	0.00598923	SPTBN5
ENSG00000178175	TSS1500	0.000512013	0.0226068	-0.0407854	0.00905682	0.151828	-0.0263169	0.00304341	0.153321	0.0144685	ZNF366
ENSG00000256269	TSS1500	1.40229e-06	0.000215528	-0.0930673	3.84451e-05	0.0026457	-0.0705376	0.00304414	0.153321	0.0225297	HMBS
ENSG00000225614	1stExon	0.000705276	0.0287973	-0.0178606	0.0206757	0.227835	-0.00928894	0.00304876	0.153468	0.00857165	ZNF469
ENSG00000171643	1stExon	0.000485135	0.0217382	0.0624185	4.27983e-06	0.000445215	0.148047	0.00305244	0.153571	0.0856288	S100Z
ENSG00000246790	TSS1500	0.00418477	0.0923218	0.0481683	2.09285e-06	0.00024703	0.11596	0.00307644	0.154144	0.0677918	RP11-730K11.1
ENSG00000161835	5'UTR	0.14776	0.375099	0.0062421	3.95431e-05	0.00271119	0.0254117	0.00307889	0.154207	0.0191696	GRASP
ENSG00000197182	TSS200	1.19352e-05	0.00111867	-0.0506935	0.00510652	0.108777	-0.0290352	0.00309077	0.154504	0.0216583	MIRLET7BHG
ENSG00000154767	3'UTR	7.19365e-05	0.00480519	-0.0408105	4.37798e-06	0.000452162	-0.0330159	0.00310861	0.154987	0.00779459	XPC
ENSG00000010327	5'UTR	0.000442676	0.0202698	-0.0179483	0.0266952	0.253316	-0.00881946	0.00312688	0.155439	0.00912881	STAB1
ENSG00000186187	3'UTR	0.453731	0.63019	0.000834528	0.000144092	0.00764803	0.0232258	0.00313133	0.155572	0.0223913	ZNRF1
ENSG00000235387	TSS200	0.307637	0.517713	0.00605147	0.000374787	0.0163696	0.0266785	0.00313734	0.155777	0.020627	LINC00961
ENSG00000199130	TSS1500	0.128541	0.355096	0.0125633	0.000323598	0.0146586	0.0424877	0.00314128	0.15585	0.0299244	MIR365A
ENSG00000167701	TSS1500	5.16495e-09	4.02361e-06	-0.111941	1.4432e-09	1.32775e-06	-0.0948011	0.00316283	0.156777	0.0171403	GPT
ENSG00000006606	5'UTR	2.73798e-06	0.000354112	-0.0815208	3.49072e-06	0.000376409	-0.0653135	0.00317192	0.15678	0.0162073	CCL26
ENSG00000202569	TSS200	0.00114939	0.0406045	-0.0952778	0.000898614	0.0324921	-0.08147	0.00317788	0.156864	0.0138078	MIR146B
ENSG00000113494	TSS200	0.000271732	0.0137854	-0.0299841	0.0418388	0.300061	-0.00784341	0.00320518	0.157971	0.0221407	PRLR
ENSG00000253286	TSS200	5.56692e-06	0.000617219	-0.292671	1.1095e-07	2.47719e-05	-0.269963	0.00325743	0.159636	0.0227081	CTD-2552K11.2
ENSG00000148832	5'UTR	6.27895e-05	0.00432331	-0.0231261	0.0488956	0.315782	-0.012378	0.00327402	0.160207	0.0107481	PAOX
ENSG00000135519	5'UTR	0.00099828	0.0369994	-0.00913435	0.0106937	0.165913	-0.00196538	0.00328314	0.160457	0.00716898	KCNH3
ENSG00000213918	TSS200	2.12901e-06	0.000291634	-0.0355667	5.06596e-05	0.00331398	-0.0252188	0.00328407	0.160457	0.0103479	DNASE1
ENSG00000203797	TSS1500	0.015315	0.169765	-0.0266748	0.00149952	0.0472775	-0.035457	0.00328544	0.160463	-0.00878221	DDO
ENSG00000106012	3'UTR	0.688428	0.791618	0.00522192	0.0011827	0.0399118	0.0174585	0.00329787	0.160775	0.0122366	IQCE
ENSG00000164849	TSS1500	0.121437	0.34721	0.00932838	7.83903e-05	0.00473852	0.0310756	0.00330479	0.160775	0.0217472	GPR146
ENSG00000164081	TSS1500	0.000413241	0.0191999	-0.0233099	6.51304e-05	0.00406583	-0.0106311	0.003306	0.160775	0.0126788	TEX264
ENSG00000065054	5'UTR	0.000512006	0.0226068	-0.0261233	0.0199026	0.223764	-0.0119925	0.00331487	0.160775	0.0141308	SLC9A3R2
ENSG00000231274	TSS200	0.00209677	0.0610655	-0.0691235	6.42386e-05	0.00402264	-0.0955086	0.00332787	0.16114	-0.0263851	SBK3
ENSG00000257925	3'UTR	0.000211925	0.0113412	-0.0540352	0.000366459	0.0161479	-0.0386794	0.00334832	0.161587	0.0153559	RP11-493L12.3
ENSG00000180891	TSS1500	0.133704	0.360638	0.008771	2.48336e-05	0.00185995	0.0332553	0.0033758	0.162672	0.0244843	CUEDC1
ENSG00000231160	3'UTR	0.000322461	0.0158028	-0.0214778	0.00477396	0.103802	-0.0107824	0.0033784	0.162737	0.0106954	KLF3-AS1
ENSG00000170476	ExonBnd	0.437621	0.618187	0.0250709	0.000179746	0.00909176	0.102762	0.00338204	0.162852	0.0776913	MZB1
ENSG00000215397	3'UTR	1.35339e-07	3.54674e-05	-0.151562	2.49659e-07	4.68007e-05	-0.124942	0.00339167	0.163073	0.0266195	SCRT2
ENSG00000196754	1stExon	8.22748e-09	5.30984e-06	-0.117378	1.73062e-09	1.48674e-06	-0.10637	0.00340017	0.16324	0.0110074	S100A2
ENSG00000163930	3'UTR	5.68819e-06	0.000627981	-0.0289271	0.0114664	0.172058	-0.0183268	0.0034044	0.163316	0.0106003	BAP1
ENSG00000103653	5'UTR	5.52915e-07	0.000104708	-0.0447316	0.000214929	0.0105171	-0.0346391	0.00340554	0.163316	0.0100925	CSK
ENSG00000126822	TSS1500	0.0944339	0.316457	0.00396443	4.04008e-05	0.00275833	0.016108	0.00341478	0.163578	0.0121436	PLEKHG3
ENSG00000196420	TSS1500	1.52159e-09	2.01201e-06	-0.353133	1.13317e-09	1.16392e-06	-0.327726	0.00342112	0.163818	0.0254073	S100A5
ENSG00000143554	TSS1500	1.26219e-08	6.84507e-06	-0.142839	4.95463e-10	8.18588e-07	-0.126153	0.00344852	0.164707	0.0166859	SLC27A3
ENSG00000158869	TSS1500	0.000257608	0.0132398	-0.0427742	0.00150048	0.0472896	-0.0327157	0.0034499	0.164713	0.0100585	FCER1G
ENSG00000211863	TSS1500	0.000179383	0.00994436	-0.08395	0.0207443	0.228142	-0.0345689	0.00347002	0.16543	0.0493811	TRAJ26
ENSG00000100150	TSS200	0.000521251	0.0229211	-0.022144	0.00881872	0.149794	-0.0145525	0.00347688	0.165574	0.00759152	DEPDC5
ENSG00000168995	TSS1500	0.000433524	0.0199423	-0.0822811	0.00731847	0.134948	-0.0491634	0.00348773	0.165908	0.0331177	SIGLEC7
ENSG00000170899	3'UTR	0.00555747	0.10718	0.0204979	1.26887e-07	2.72514e-05	0.0595373	0.00349797	0.165965	0.0390394	GSTA4
ENSG00000159322	TSS1500	8.44844e-10	1.4233e-06	-0.0524613	1.93746e-08	7.35153e-06	-0.0499787	0.00350932	0.166264	0.00248264	ADPGK
ENSG00000238449	1stExon	3.56762e-06	0.000436188	-0.200336	9.33507e-07	0.000131626	-0.21304	0.00355244	0.16739	-0.0127044	AC019131.1
ENSG00000125775	TSS1500	8.72343e-06	0.000876279	-0.0438295	1.21456e-06	0.000161098	-0.0391703	0.00355702	0.167485	0.0046592	SDCBP2
ENSG00000259003	TSS200	0.3209	0.52863	0.00996284	0.000153484	0.00803212	0.0333576	0.00356919	0.167814	0.0233948	AE000662.92
ENSG00000259054	3'UTR	0.3209	0.52863	0.00996284	0.000153484	0.00803212	0.0333576	0.00356919	0.167814	0.0233948	AE000662.93
ENSG00000168487	3'UTR	8.31859e-08	2.49431e-05	-0.0547698	7.01144e-07	0.00010379	-0.0472523	0.0035715	0.167841	0.00751749	BMP1
ENSG00000171045	TSS200	6.02723e-05	0.00419452	-0.0436589	0.014372	0.19242	-0.0216428	0.00363024	0.169517	0.0220161	TSNARE1
ENSG00000125877	ExonBnd	0.000720598	0.029195	-0.100841	0.0826769	0.37597	-0.0696331	0.00363159	0.169519	0.0312074	ITPA
ENSG00000103043	TSS1500	8.10108e-08	2.45533e-05	-0.0601578	1.96384e-08	7.38766e-06	-0.0487961	0.00366636	0.170406	0.0113618	VAC14
ENSG00000160190	5'UTR	6.28415e-05	0.0043246	-0.0201708	0.00192079	0.0567061	-0.0135483	0.00369269	0.171097	0.0066225	SLC37A1
ENSG00000229980	5'UTR	0.0366672	0.230791	0.00207468	9.01945e-06	0.000815908	0.0213664	0.00372278	0.172042	0.0192917	TOB1-AS1
ENSG00000126934	3'UTR	0.000449103	0.020499	-0.025696	0.00128518	0.0423996	-0.0202986	0.00375041	0.172765	0.00539738	MAP2K2
ENSG00000123136	1stExon	6.69419e-05	0.00454075	-0.0375573	0.0365974	0.286184	-0.017073	0.00375537	0.172866	0.0204843	DDX39A
ENSG00000107742	TSS1500	0.107911	0.33203	0.014361	3.4014e-06	0.000368308	0.0411557	0.00377632	0.173259	0.0267947	SPOCK2
ENSG00000197249	3'UTR	2.50971e-06	0.000329517	-0.0572647	7.52228e-06	0.000708065	-0.0434945	0.00377715	0.173259	0.0137702	SERPINA1
ENSG00000106404	1stExon	0.237367	0.458119	-0.0113022	0.00042962	0.0183809	0.0274775	0.00379243	0.173649	0.0387797	CLDN15
ENSG00000209582	5'UTR	0.0332558	0.223081	-0.0554534	0.000594022	0.0236916	-0.0829943	0.00379763	0.173649	-0.0275409	SNORA48
ENSG00000162747	5'UTR	0.000203971	0.0109847	0.0738669	5.47137e-07	8.51951e-05	0.12592	0.00380951	0.17376	0.0520536	FCGR3B
ENSG00000227764	TSS200	3.26428e-06	0.000407944	-0.148537	0.000672847	0.0260079	-0.110906	0.00383555	0.174239	0.0376309	RP11-354K1.1
ENSG00000142227	TSS1500	3.96116e-05	0.00298921	-0.0707627	0.0100789	0.160938	-0.0346897	0.00383614	0.174239	0.036073	EMP3
ENSG00000207124	TSS200	4.02924e-05	0.00302324	-0.11741	1.34212e-05	0.00112833	-0.0880875	0.00385209	0.174658	0.0293226	RNU6-163P
ENSG00000148180	TSS1500	0.000464945	0.0210738	-0.0316776	0.000122173	0.00673824	-0.0270875	0.00386131	0.174954	0.00459013	GSN
ENSG00000224718	TSS1500	0.00203696	0.0599175	0.0120045	0.00122102	0.0407857	0.0192738	0.00388725	0.175516	0.00726933	RP11-222A5.1
ENSG00000161944	TSS1500	0.133639	0.360538	-0.000940419	1.61218e-05	0.00130954	0.0302179	0.00389552	0.175707	0.0311583	ASGR2
ENSG00000115085	5'UTR	0.000904502	0.0344085	-0.0070716	0.0585019	0.335585	-0.0030378	0.00389596	0.175707	0.0040338	ZAP70
ENSG00000144488	TSS1500	9.77277e-08	2.76798e-05	-0.241738	3.01114e-08	9.90338e-06	-0.206846	0.00390624	0.175875	0.0348923	ESPNL
ENSG00000151062	5'UTR	0.000392955	0.0184623	-0.0418298	0.00580439	0.117557	-0.0265893	0.00390833	0.175875	0.0152405	CACNA2D4
ENSG00000000460	5'UTR	0.274789	0.490697	0.00383688	0.000434554	0.0185424	0.0227382	0.00390963	0.175875	0.0189013	C1orf112
ENSG00000171045	TSS1500	0.000181324	0.0100348	-0.0198442	0.00178567	0.0537569	-0.0143435	0.00391417	0.175875	0.00550065	TSNARE1
ENSG00000201988	TSS1500	0.000578115	0.0247749	-0.0599894	0.00704005	0.132038	-0.0387332	0.00392138	0.176076	0.0212562	Y_RNA
ENSG00000134243	5'UTR	2.22954e-06	0.000301583	-0.0721922	3.56227e-07	6.05888e-05	-0.0924271	0.00392544	0.176114	-0.0202348	SORT1
ENSG00000100359	5'UTR	0.000983383	0.0365936	-0.0178495	0.0503148	0.318851	-0.0082212	0.00392819	0.176114	0.00962828	SGSM3
ENSG00000104941	5'UTR	0.302167	0.513156	0.0141389	0.000219346	0.0106766	0.067538	0.00393995	0.176422	0.0533992	RSPH6A
ENSG00000198125	TSS1500	0.29776	0.509548	0.0062711	0.000654369	0.0254911	0.0165793	0.00394958	0.17671	0.0103082	MB
ENSG00000204580	1stExon	0.00116219	0.0409235	-0.0222152	0.0262108	0.251393	-0.0122709	0.0039509	0.17671	0.00994427	DDR1
ENSG00000231105	5'UTR	0.000754672	0.030227	-0.0717023	0.0307121	0.267742	-0.0315277	0.00395463	0.176713	0.0401746	RP5-1071N3.1
ENSG00000137522	3'UTR	4.04522e-05	0.00303324	-0.0518856	3.14549e-05	0.00225661	-0.0355313	0.00395806	0.176789	0.0163542	RNF121
ENSG00000165555	3'UTR	0.273701	0.489601	0.00666331	0.000745709	0.0281367	0.0220156	0.00398263	0.177719	0.0153523	NOXRED1
ENSG00000262585	3'UTR	0.000288141	0.0144932	-0.0138719	0.348127	0.613269	-0.00260744	0.00402535	0.178949	0.0112644	RP11-353N14.5
ENSG00000138623	TSS1500	0.000496349	0.0221187	-0.0212671	0.00679782	0.129356	-0.0280906	0.00403475	0.179077	-0.00682347	SEMA7A
ENSG00000149418	TSS200	1.0583e-05	0.00101769	-0.0509143	4.03929e-05	0.00275833	-0.0364399	0.00404797	0.179517	0.0144744	ST14
ENSG00000165525	3'UTR	0.000419321	0.0194198	-0.0468962	0.000131904	0.00713841	-0.0335763	0.00404921	0.179517	0.0133199	NEMF
ENSG00000174171	TSS1500	0.000535327	0.0233973	-0.0187807	0.0247541	0.245852	-0.0111662	0.00407653	0.180365	0.00761451	RP11-23P13.6
ENSG00000103335	1stExon	0.000739613	0.0298239	-0.0153047	0.0295702	0.263924	-0.00667908	0.00407667	0.180365	0.0086256	PIEZO1
ENSG00000213892	3'UTR	0.119626	0.345088	0.0384019	1.11296e-05	0.00097156	0.11157	0.0040808	0.180393	0.0731682	CEACAM16
ENSG00000168874	5'UTR	0.0761633	0.293209	0.00117153	0.000187902	0.00944395	0.0153157	0.00409218	0.180681	0.0141442	ATOH8
ENSG00000225058	TSS1500	0.000116858	0.00712019	-0.0312389	0.138371	0.44129	-0.0101126	0.00409604	0.180736	0.0211264	RP11-132N15.1
ENSG00000199944	TSS200	0.139396	0.366303	-0.0448115	0.00109521	0.0378758	-0.0735717	0.00413365	0.181722	-0.0287602	RNU6-653P
ENSG00000178209	ExonBnd	4.02956e-05	0.00302324	-0.0442395	0.00983172	0.158807	-0.0306069	0.00414081	0.1819	0.0136326	PLEC
ENSG00000133048	TSS200	0.0213584	0.192512	-0.0477024	0.000184515	0.00929896	-0.06392	0.00414434	0.18193	-0.0162176	CHI3L1
ENSG00000008513	3'UTR	0.000784029	0.0311451	-0.0149734	0.0274415	0.256362	-0.00751725	0.00414478	0.18193	0.00745613	ST3GAL1
ENSG00000113555	TSS200	9.21275e-08	2.66761e-05	-0.242763	5.172e-09	3.0776e-06	-0.28222	0.00414851	0.18193	-0.0394572	PCDH12
ENSG00000116574	TSS200	0.0131954	0.159571	0.00259558	0.00103719	0.0363342	0.0303597	0.00415357	0.181967	0.0277641	RHOU
ENSG00000186187	5'UTR	0.836808	0.890617	-0.000182184	0.000365349	0.0161207	0.0165505	0.00415713	0.182	0.0167326	ZNRF1
ENSG00000223373	5'UTR	0.00845399	0.131699	0.0197847	0.000385747	0.0167805	0.0287813	0.00417926	0.182497	0.00899658	AC108066.1
ENSG00000167664	TSS200	0.23301	0.45431	0.0113532	5.11139e-06	0.000512567	0.0388204	0.0041805	0.182497	0.0274672	TMIGD2
ENSG00000224968	TSS200	0.000389313	0.0183232	-0.0563337	9.07235e-05	0.00533246	-0.070834	0.00419545	0.182999	-0.0145003	RP1-35C21.1
ENSG00000196498	3'UTR	0.000312173	0.0154034	-0.0329334	0.000372976	0.0163235	-0.0264046	0.00420453	0.183333	0.00652883	NCOR2
ENSG00000070915	5'UTR	2.05745e-08	9.27937e-06	-0.0789673	7.17876e-07	0.000105702	-0.0692549	0.00421815	0.183677	0.00971238	SLC12A3
ENSG00000154760	TSS1500	0.148688	0.375962	0.0102802	0.000319368	0.0145109	0.0321056	0.00422036	0.183677	0.0218254	SLFN13
ENSG00000189319	3'UTR	1.56549e-08	7.87119e-06	-0.11366	2.89302e-06	0.000321857	-0.0823739	0.00425711	0.184818	0.0312857	FAM53B
ENSG00000140678	1stExon	1.45135e-05	0.00131218	-0.0569091	0.000112687	0.00634457	-0.0383853	0.00426633	0.185094	0.0185238	ITGAX
ENSG00000187806	5'UTR	3.82605e-05	0.0028966	-0.161397	0.014104	0.190721	-0.0832288	0.00427025	0.185101	0.0781686	TMEM202
ENSG00000187806	TSS200	3.82605e-05	0.0028966	-0.161397	0.014104	0.190721	-0.0832288	0.00427025	0.185101	0.0781686	TMEM202
ENSG00000257599	5'UTR	0.101653	0.325515	0.0188079	6.75273e-05	0.00418925	0.0550262	0.00429244	0.185545	0.0362183	OVCH1-AS1
ENSG00000251798	TSS1500	3.29625e-05	0.00256505	-0.12189	1.08302e-06	0.000147939	-0.144132	0.00429955	0.185724	-0.0222423	RNU6-863P
ENSG00000229964	5'UTR	0.0653695	0.278207	0.00707049	0.00027349	0.0127708	0.0298347	0.00430462	0.185724	0.0227643	RP11-135A1.3
ENSG00000118729	TSS1500	6.11512e-06	0.000666045	-0.040552	0.00675613	0.128922	-0.0288276	0.00430517	0.185724	0.0117244	CASQ2
ENSG00000254093	3'UTR	0.000105578	0.00657184	-0.0263117	0.00189405	0.0560828	-0.0203515	0.00433046	0.186257	0.0059602	PINX1
ENSG00000171643	TSS200	0.0006685	0.0276855	0.0402047	5.68698e-06	0.000558093	0.0926689	0.00434332	0.186563	0.0524642	S100Z
ENSG00000146828	TSS1500	0.000557762	0.0241248	-0.0215676	0.0456651	0.309066	-0.0111267	0.00434962	0.186699	0.0104409	SLC12A9
ENSG00000101290	5'UTR	0.000126984	0.00758753	-0.0329487	1.84462e-05	0.00146352	-0.0250826	0.00441025	0.188292	0.00786606	CDS2
ENSG00000174946	TSS200	0.192398	0.417554	0.0565897	8.06603e-07	0.000116329	0.162904	0.00441805	0.188292	0.106315	GPR171
ENSG00000133800	3'UTR	0.126854	0.353272	0.00615899	4.19489e-06	0.000436729	0.0284053	0.00442737	0.18855	0.0222463	LYVE1
ENSG00000147443	5'UTR	5.19493e-07	0.000100151	-0.0642109	2.27537e-05	0.00173728	-0.0448456	0.0044408	0.188684	0.0193653	DOK2
ENSG00000231927	TSS1500	0.0217464	0.193694	0.0511272	4.04347e-07	6.69889e-05	0.131424	0.00444316	0.188684	0.0802965	AC102953.6
ENSG00000134460	TSS200	0.254429	0.473356	0.0236619	4.67263e-06	0.000477651	0.099965	0.00444481	0.188684	0.076303	IL2RA
ENSG00000258602	TSS200	8.20376e-10	1.40026e-06	-0.514461	1.02078e-10	3.31041e-07	-0.584947	0.00445355	0.188911	-0.0704861	RP11-7F17.7
ENSG00000163568	5'UTR	0.000555771	0.0240638	-0.0377651	0.00460843	0.101444	-0.0220874	0.00445848	0.189006	0.0156777	AIM2
ENSG00000254577	TSS1500	0.178906	0.40528	-0.0109593	0.0014203	0.0453354	-0.00834631	0.00449015	0.189975	0.00261299	RP11-484D2.4
ENSG00000130810	5'UTR	0.000889072	0.0339509	-0.0176423	0.0113559	0.171166	-0.00938814	0.00449692	0.190077	0.00825413	PPAN
ENSG00000137842	5'UTR	0.000610199	0.0257166	-0.0134777	0.0586404	0.335845	-0.000751022	0.00450507	0.190229	0.0127267	TMEM62
ENSG00000130592	TSS1500	0.0014041	0.0465868	-0.0282701	0.0100794	0.160938	-0.0223879	0.00450785	0.190229	0.00588211	LSP1
ENSG00000226252	5'UTR	0.000323957	0.0158641	0.0503673	1.79845e-07	3.61141e-05	0.108494	0.00451869	0.1905	0.0581262	RP1-18D14.7
ENSG00000261732	3'UTR	0.00136346	0.0456402	-0.0103541	0.0309778	0.268639	-0.00501683	0.00452315	0.190564	0.00533724	LA16c-431H6.6
ENSG00000197747	TSS1500	7.60865e-05	0.00502173	-0.0360495	0.000441145	0.0187687	-0.0290193	0.00452514	0.190586	0.00703017	S100A10
ENSG00000009790	TSS200	0.553136	0.699507	0.00231177	0.000512124	0.0211436	0.0207206	0.00453979	0.190955	0.0184089	TRAF3IP3
ENSG00000075624	ExonBnd	0.000139184	0.00815218	-0.112188	0.000492882	0.0205084	-0.0913066	0.00454512	0.191056	0.0208812	ACTB
ENSG00000168421	TSS1500	0.0978283	0.320861	0.0061324	0.000135938	0.00729882	0.0315379	0.00454957	0.191181	0.0254055	RHOH
ENSG00000183822	3'UTR	0.000228529	0.0120606	-0.0421262	0.000123824	0.00678892	-0.0351629	0.00455916	0.191293	0.00696332	CTA-833B7.2
ENSG00000182372	5'UTR	0.00246168	0.0674265	-0.0200825	0.000152985	0.0080248	-0.0273196	0.00460242	0.192126	-0.00723714	CLN8
ENSG00000095383	5'UTR	6.60473e-06	0.000708661	-0.0426729	1.03372e-08	4.85218e-06	-0.0523419	0.00460316	0.192126	-0.00966894	TBC1D2
ENSG00000222874	TSS1500	0.863762	0.908287	0.00633181	0.00122644	0.04093	0.0217842	0.00461077	0.192381	0.0154524	RN7SKP33
ENSG00000198951	TSS1500	0.000506071	0.0224285	-0.0255751	0.00301415	0.0767567	-0.0150697	0.00463661	0.193107	0.0105054	NAGA
ENSG00000183020	TSS200	0.0014004	0.046491	-0.0527278	0.000567891	0.0228923	-0.0371093	0.00465096	0.193428	0.0156185	AP2A2
ENSG00000258989	TSS1500	4.35544e-07	8.78682e-05	-0.0979934	2.06976e-05	0.00160581	-0.0778423	0.00465459	0.193428	0.0201511	RP11-47I22.4
ENSG00000004455	3'UTR	3.72713e-05	0.00283737	-0.0341505	0.0126924	0.180872	-0.0161731	0.00465673	0.193428	0.0179774	AK2
ENSG00000204304	TSS200	0.00126505	0.043494	-0.0482305	0.138379	0.441297	-0.0173052	0.00466938	0.193643	0.0309253	PBX2
ENSG00000250310	3'UTR	4.68742e-07	9.2833e-05	-0.0503973	9.32082e-09	4.54551e-06	-0.0451876	0.00471108	0.195061	0.00520973	RP5-1029K10.4
ENSG00000091490	1stExon	0.545632	0.694391	0.000908838	0.00132323	0.043256	0.030881	0.00471814	0.195291	0.0299722	SEL1L3
ENSG00000103510	1stExon	9.70544e-08	2.75492e-05	-0.139598	7.72904e-09	3.9945e-06	-0.156588	0.00472164	0.195373	-0.0169893	KAT8
ENSG00000150433	1stExon	1.09901e-06	0.000177761	-0.0540609	4.59549e-08	1.3218e-05	-0.050505	0.00474729	0.195964	0.00355583	TMEM218
ENSG00000187624	3'UTR	0.0631713	0.27497	0.0331961	1.30188e-05	0.00110478	0.121086	0.004748	0.195964	0.0878897	C17orf97
ENSG00000233746	1stExon	0.000135241	0.00799983	-0.152276	4.28015e-05	0.00288729	-0.177858	0.00475891	0.196227	-0.0255823	LINC00656
ENSG00000009724	3'UTR	0.000202144	0.0109078	-0.00636946	0.114643	0.416572	-0.00114395	0.00478032	0.19686	0.00522551	MASP2
ENSG00000259954	3'UTR	0.00022342	0.0118295	0.031669	5.99237e-08	1.62964e-05	0.0716018	0.00478903	0.197156	0.0399328	IL21R-AS1
ENSG00000125818	5'UTR	0.00160491	0.0511694	-0.0157796	0.000122853	0.00675282	-0.02065	0.0048037	0.197567	-0.00487043	PSMF1
ENSG00000130957	TSS1500	0.00140859	0.0466606	-0.0296786	0.84601	0.910641	0.000316369	0.00482529	0.198067	0.029995	FBP2
ENSG00000099998	1stExon	0.000584342	0.0250005	-0.0986655	0.0238916	0.241901	-0.062436	0.00483059	0.198067	0.0362296	GGT5
ENSG00000099998	5'UTR	0.000584342	0.0250005	-0.0986655	0.0238916	0.241901	-0.062436	0.00483059	0.198067	0.0362296	GGT5
ENSG00000177301	TSS200	0.245928	0.465948	0.00732055	1.28354e-05	0.00109253	0.0280996	0.00483378	0.198067	0.0207791	KCNA2
ENSG00000004468	TSS1500	0.486637	0.653557	0.00347358	0.000594062	0.0236916	0.0426344	0.00483551	0.198067	0.0391608	CD38
ENSG00000139890	TSS1500	0.0964676	0.318849	-0.0219072	9.20777e-05	0.00538522	0.0218041	0.00485001	0.198407	0.0437113	REM2
ENSG00000154781	5'UTR	0.000568838	0.0244581	-0.0209806	0.0010073	0.0354885	-0.017906	0.00485626	0.19847	0.00307463	CCDC174
ENSG00000097021	ExonBnd	0.00014988	0.00862963	-0.0570977	0.00612771	0.121432	-0.0360981	0.00485768	0.19847	0.0209996	ACOT7
ENSG00000165102	5'UTR	1.33957e-06	0.00020796	-0.0684126	3.93849e-07	6.57238e-05	-0.0640859	0.00486174	0.198573	0.00432664	HGSNAT
ENSG00000172037	3'UTR	0.00081588	0.0319636	-0.015325	0.0131387	0.183783	-0.00926856	0.00486617	0.198628	0.00605641	LAMB2
ENSG00000101158	ExonBnd	3.27155e-08	1.26306e-05	-0.281741	2.32493e-08	8.19543e-06	-0.2668	0.00492768	0.200127	0.0149412	NELFCD
ENSG00000006606	1stExon	4.97006e-08	1.71014e-05	-0.203646	3.52191e-08	1.0956e-05	-0.183987	0.00493673	0.200187	0.0196585	CCL26
ENSG00000136250	3'UTR	0.000519482	0.022851	-0.0505679	0.000172453	0.00879008	-0.0345633	0.00494579	0.200366	0.0160045	AOAH
ENSG00000118197	TSS1500	6.49217e-05	0.00442317	-0.0539662	4.03293e-05	0.00275635	-0.0414644	0.00495151	0.200423	0.0125018	DDX59
ENSG00000258716	TSS1500	0.0305099	0.216906	0.0345251	7.97431e-07	0.000115193	0.0769013	0.00495801	0.200559	0.0423763	RP11-661G16.2
[truncated: 4,043 more rows]

## Sheet: Stimulation
gene	Region	p(moDC)	p.adj(moDC)	delta_beta(moDC)	p(CXCL4-moDC)	p.adj(CXCL4-moDC)	delta_beta(CXCL4-moDC)	p(CXCL4-moDC vs moDC)	p.adj(CXCL4-moDC vs moDC)	delta_beta(CXCL4-moDC vs moDC)	geneName
ENSG00000177830	TSS200	0.15956	0.524219	0.00468431	0.137192	0.528939	0.00493774	1.46908e-19	1.68326e-14	0.0679982	CHID1
ENSG00000177830	TSS1500	0.118539	0.47309	0.00745585	0.151471	0.546078	0.00460944	3.28862e-19	1.68326e-14	0.0526138	CHID1
ENSG00000132514	ExonBnd	0.23624	0.598872	0.0184306	0.11965	0.506855	0.00786383	4.21531e-19	1.68326e-14	0.220433	CLEC10A
ENSG00000227531	TSS1500	0.215317	0.579432	0.0253346	0.0918527	0.466485	0.0250404	5.1904e-19	1.68326e-14	0.241501	RP11-202G18.1
ENSG00000132514	TSS200	0.2366	0.599156	0.00910307	0.214474	0.610436	0.00228102	1.13032e-18	2.93253e-14	0.110273	CLEC10A
ENSG00000255968	TSS200	0.218483	0.582205	-0.00115134	0.471369	0.784889	-0.0067281	2.1503e-17	4.64899e-13	-0.186527	RP11-513G19.1
ENSG00000132514	5'UTR	0.38377	0.70759	0.0046147	0.03995	0.35844	0.0170415	2.98005e-17	5.19488e-13	0.145214	CLEC10A
ENSG00000181374	TSS1500	0.726976	0.887147	0.00487007	0.671431	0.880337	0.000337256	3.20372e-17	5.19488e-13	0.125295	CCL13
ENSG00000200360	TSS1500	0.195973	0.560795	0.0221887	0.0337327	0.340599	0.0327241	9.09685e-17	1.31117e-12	0.307819	RNU6-792P
ENSG00000196917	5'UTR	0.269261	0.625337	0.0028313	0.187635	0.584624	0.00800946	1.72917e-16	2.22307e-12	0.109385	HCAR1
ENSG00000132471	3'UTR	0.123768	0.480668	0.037171	0.517897	0.809195	0.0195044	1.8851e-16	2.22307e-12	0.183618	WBP2
ENSG00000151690	1stExon	0.176679	0.541486	0.00174988	0.426444	0.761339	0.00414998	2.18827e-16	2.36554e-12	0.0878349	MFSD6
ENSG00000141456	ExonBnd	0.221887	0.585648	-0.00319352	0.876642	0.959463	0.00419576	4.16551e-16	4.15657e-12	0.151872	PELP1
ENSG00000227630	TSS200	0.760835	0.902251	1.40678e-05	0.0253687	0.314312	-0.0203491	4.81605e-16	4.22867e-12	0.127054	LINC01132
ENSG00000122490	TSS1500	0.564237	0.809998	0.00199891	0.615624	0.855621	-0.00311361	5.14053e-16	4.22867e-12	0.0273532	PQLC1
ENSG00000132514	3'UTR	0.137483	0.4984	0.0031209	0.130286	0.521165	0.00907556	5.21571e-16	4.22867e-12	0.0695742	CLEC10A
ENSG00000132514	1stExon	0.812041	0.924998	0.000429565	0.152145	0.546973	0.0141521	5.75123e-16	4.38856e-12	0.13149	CLEC10A
ENSG00000234396	3'UTR	0.173889	0.539049	0.00533365	0.0350056	0.343821	0.00643601	1.24572e-15	8.97759e-12	0.032598	RP11-181G12.4
ENSG00000196917	1stExon	0.390777	0.71176	0.0067395	0.0403757	0.359483	0.0113926	1.62176e-15	1.10725e-11	0.0876445	HCAR1
ENSG00000100813	ExonBnd	0.0161663	0.263963	0.0474342	0.0527473	0.390298	0.0195748	2.88116e-15	1.86874e-11	-0.172712	ACIN1
ENSG00000181374	1stExon	0.790582	0.915103	-0.0015769	0.520403	0.810258	0.00775353	3.5821e-15	2.11215e-11	0.225616	CCL13
ENSG00000181374	5'UTR	0.790582	0.915103	-0.0015769	0.520403	0.810258	0.00775353	3.5821e-15	2.11215e-11	0.225616	CCL13
ENSG00000087237	TSS1500	0.0186894	0.274776	0.023033	0.112245	0.496529	0.0064741	4.00263e-15	2.2575e-11	0.0699816	CETP
ENSG00000124713	3'UTR	0.32104	0.664024	0.0206428	0.950942	0.984703	-0.00134524	4.22497e-15	2.28361e-11	0.151845	GNMT
ENSG00000262362	TSS1500	0.590502	0.822812	0.000636882	0.732622	0.905229	-0.000194034	5.56347e-15	2.88679e-11	-0.0864493	LA16c-380H5.2
ENSG00000141456	TSS200	0.517115	0.785525	0.00172797	0.917443	0.973299	0.000628268	6.58109e-15	3.28348e-11	0.0381186	PELP1
ENSG00000151690	TSS1500	0.552175	0.804022	0.0010999	0.164857	0.561638	0.00335255	7.62021e-15	3.66112e-11	0.0304106	MFSD6
ENSG00000223907	TSS200	0.00998734	0.236526	-0.0425864	0.00601977	0.221428	-0.0437455	9.15962e-15	4.2352e-11	-0.233822	LINC01226
ENSG00000122861	1stExon	0.496899	0.774798	0.0073629	0.94702	0.9833	0.00129774	9.46808e-15	4.2352e-11	0.0875925	PLAU
ENSG00000129538	ExonBnd	0.0768776	0.413445	0.0175738	0.128881	0.519049	0.0167204	1.05284e-14	4.5525e-11	0.140519	RNASE1
ENSG00000143344	ExonBnd	0.371685	0.699837	0.00328299	0.862583	0.954655	0.00157057	1.1188e-14	4.56721e-11	0.0722501	RGL1
ENSG00000211858	TSS1500	0.569312	0.812637	-0.00620105	0.513237	0.80681	-0.000404952	1.12665e-14	4.56721e-11	0.123487	TRAJ31
ENSG00000160588	3'UTR	0.391773	0.712381	0.0116037	0.498206	0.799819	0.00834835	1.21562e-14	4.77851e-11	0.0840663	MPZL3
ENSG00000004468	1stExon	0.382543	0.706916	0.00766432	0.888167	0.96319	-0.00152984	1.46183e-14	5.48893e-11	0.0712609	CD38
ENSG00000161944	TSS1500	0.00396865	0.197466	0.0171183	0.00393099	0.200705	0.00940976	1.48097e-14	5.48893e-11	0.0320524	ASGR2
ENSG00000100311	3'UTR	0.0138161	0.25503	0.0128049	0.562583	0.831212	0.00626032	1.74015e-14	6.2704e-11	0.0499146	PDGFB
ENSG00000179820	3'UTR	0.219751	0.583399	0.0141808	0.765506	0.918283	-0.00552367	2.02771e-14	7.03173e-11	0.091735	MYADM
ENSG00000163687	1stExon	0.519738	0.787113	0.00525647	0.217424	0.613287	0.0105666	2.05985e-14	7.03173e-11	0.186705	DNASE1L3
ENSG00000259760	TSS200	0.305943	0.653979	0.00603324	0.899288	0.966876	-0.00773559	2.26048e-14	7.51875e-11	-0.256208	RP11-20G13.2
ENSG00000117090	3'UTR	0.15413	0.518075	0.0101162	0.561296	0.830404	0.0018997	2.33118e-14	7.56008e-11	0.0963698	SLAMF1
ENSG00000235947	TSS1500	0.282794	0.636386	0.00435579	0.901038	0.96751	-0.000850176	2.67475e-14	8.4447e-11	0.0485708	EGOT
ENSG00000154262	1stExon	0.0422621	0.346431	0.0253221	0.679645	0.883847	0.017496	2.73416e-14	8.4447e-11	0.136818	ABCA6
ENSG00000182885	1stExon	0.333418	0.673246	0.019008	0.031146	0.333743	0.018745	3.09519e-14	9.33747e-11	0.160726	GPR97
ENSG00000181036	TSS200	0.0413745	0.344184	0.0126402	0.232467	0.626142	0.00975395	3.36181e-14	9.75963e-11	0.0851711	FCRL6
ENSG00000142002	5'UTR	0.51805	0.78608	-0.00886682	0.300767	0.680356	-0.0170256	3.3856e-14	9.75963e-11	0.174391	DPP9
ENSG00000167701	TSS200	0.500559	0.776853	0.00421483	0.196203	0.593169	0.0140934	3.55161e-14	1.00156e-10	0.0858736	GPT
ENSG00000115840	TSS200	0.998076	0.999247	-2.21184e-05	0.0356692	0.345148	0.000244238	3.84564e-14	1.06141e-10	0.0582409	SLC25A12
ENSG00000157551	TSS200	0.139749	0.501392	0.0101796	0.0281133	0.324011	0.010047	3.96698e-14	1.07208e-10	0.0398961	KCNJ15
ENSG00000134183	1stExon	0.00169318	0.17308	0.019951	0.025528	0.314573	0.0114245	4.14635e-14	1.07288e-10	0.0498011	GNAT2
ENSG00000134183	5'UTR	0.00169318	0.17308	0.019951	0.025528	0.314573	0.0114245	4.14635e-14	1.07288e-10	0.0498011	GNAT2
ENSG00000171161	3'UTR	0.00213164	0.177369	0.0442195	0.0351523	0.344088	0.0345229	4.25306e-14	1.07288e-10	0.335348	ZNF672
ENSG00000262061	5'UTR	0.233909	0.596714	0.0103102	0.305272	0.683714	0.00998536	4.33005e-14	1.07288e-10	0.0658055	RP11-1260E13.4
ENSG00000181374	TSS200	0.677826	0.865365	-0.00391071	0.636382	0.865544	0.00607168	4.38346e-14	1.07288e-10	0.257592	CCL13
ENSG00000135899	ExonBnd	0.0102144	0.237777	0.0257683	0.137813	0.529758	0.00941428	5.3188e-14	1.27078e-10	0.0662929	SP110
ENSG00000201524	TSS1500	0.00383972	0.197466	0.0330223	0.0148265	0.274236	0.0279962	5.38793e-14	1.27078e-10	0.0862581	RNU6-450P
ENSG00000260466	TSS1500	0.082154	0.42174	0.0139861	0.127938	0.517966	0.0100553	6.08234e-14	1.40894e-10	0.0588226	RP4-536B24.2
ENSG00000182566	1stExon	0.0614554	0.386511	0.0254002	0.082912	0.451012	0.0197384	6.431e-14	1.46357e-10	0.116926	CLEC4G
ENSG00000172243	ExonBnd	0.420099	0.729429	0.0197029	0.0912759	0.465498	0.0253333	7.66946e-14	1.71533e-10	0.187503	CLEC7A
ENSG00000047457	TSS1500	0.851865	0.941504	-0.00117168	0.48676	0.793432	0.00306304	8.29159e-14	1.82304e-10	-0.0479746	CP
ENSG00000172965	3'UTR	0.0311023	0.31632	0.0081217	0.423501	0.759746	0.00503632	8.60422e-14	1.86025e-10	0.0296178	MIR4435-1HG
ENSG00000100122	TSS200	0.842604	0.937648	0.00833919	0.0715814	0.430028	0.0167154	8.78791e-14	1.86881e-10	0.168947	CRYBB1
ENSG00000254275	TSS1500	0.565454	0.810645	0.00292294	0.515651	0.808026	-0.000785779	8.96601e-14	1.87593e-10	0.0314407	LINC00824
ENSG00000252985	TSS200	0.550879	0.803305	0.00723278	0.0863973	0.457264	0.0133636	9.58349e-14	1.97306e-10	0.10614	SNORD116
ENSG00000228650	TSS200	0.454687	0.75026	0.0192795	0.159745	0.555789	0.0160019	9.8271e-14	1.97306e-10	0.110126	AC008940.1
ENSG00000221454	TSS1500	0.694056	0.872301	-0.00628907	0.61055	0.853449	0.0130639	9.93132e-14	1.97306e-10	0.154	AC005631.1
ENSG00000167701	1stExon	0.00235526	0.179657	0.00763501	0.103445	0.483318	0.00633605	1.00759e-13	1.97306e-10	0.0241532	GPT
ENSG00000184584	1stExon	0.52098	0.787964	0.0028883	0.418433	0.756974	0.00264045	1.01907e-13	1.97306e-10	0.0460738	TMEM173
ENSG00000184584	TSS200	0.460169	0.75381	0.00351224	0.722344	0.901506	0.00147071	1.08995e-13	2.05828e-10	0.0475242	TMEM173
ENSG00000150347	TSS200	0.365387	0.695659	0.00319016	0.919648	0.974057	0.00208573	1.09482e-13	2.05828e-10	-0.0502137	ARID5B
ENSG00000141456	5'UTR	0.502743	0.777824	-0.00110351	0.846706	0.94864	-0.000846826	1.13418e-13	2.08107e-10	0.0446896	PELP1
ENSG00000184584	3'UTR	0.303167	0.652217	0.00463194	0.558119	0.828956	0.00186326	1.13903e-13	2.08107e-10	0.0379183	TMEM173
ENSG00000259211	TSS200	0.0641161	0.391567	0.031236	0.1512	0.545712	0.0169823	1.284e-13	2.28517e-10	0.132245	RP11-64K12.8
ENSG00000112599	TSS1500	0.64514	0.848979	0.0012938	0.647346	0.869649	-0.00911183	1.28597e-13	2.28517e-10	0.163915	GUCA1B
ENSG00000100292	3'UTR	0.857251	0.943762	0.000272143	0.0670424	0.421051	-0.0255897	1.36013e-13	2.38429e-10	0.124644	HMOX1
ENSG00000235085	5'UTR	0.822676	0.92932	0.00191925	0.945206	0.982856	0.000784064	1.38406e-13	2.39389e-10	0.0549911	AC091153.4
ENSG00000185800	TSS1500	0.82545	0.930556	-0.00121987	0.674342	0.881622	0.00217036	1.50577e-13	2.57014e-10	0.0328992	DMWD
ENSG00000159763	TSS200	0.509621	0.781469	0.0280226	0.640154	0.866965	0.00836941	1.57982e-13	2.66151e-10	0.209679	PIP
ENSG00000121933	TSS1500	0.267837	0.624288	0.0100337	0.250591	0.641124	0.00561975	1.69246e-13	2.81472e-10	0.0415443	ADORA3
ENSG00000164951	5'UTR	0.0946893	0.439124	0.00171317	0.607031	0.851754	0.000890024	1.85426e-13	3.04476e-10	0.0089535	PDP1
ENSG00000004468	5'UTR	0.00045005	0.143199	0.00562671	0.184246	0.580647	0.00274488	2.09938e-13	3.37317e-10	0.0188713	CD38
ENSG00000221025	TSS200	0.0303664	0.31457	0.0249735	0.0908869	0.464942	0.0155899	2.10626e-13	3.37317e-10	-0.106656	MIR1250
ENSG00000252404	TSS200	0.101037	0.448723	0.0444998	0.775579	0.922366	0.0121749	2.18767e-13	3.46082e-10	0.169708	SCARNA16
ENSG00000234902	1stExon	0.0527707	0.371505	0.00606052	0.609367	0.852901	0.00582058	2.39319e-13	3.6958e-10	0.0833649	AC007879.2
ENSG00000234902	TSS200	0.0527707	0.371505	0.00606052	0.609367	0.852901	0.00582058	2.39319e-13	3.6958e-10	0.0833649	AC007879.2
ENSG00000140320	3'UTR	0.15575	0.519956	0.0185405	0.555029	0.82768	0.00525084	2.477e-13	3.78022e-10	0.0990657	BAHD1
ENSG00000068120	1stExon	0.118065	0.472512	0.00731916	0.292491	0.674415	0.00796043	2.5916e-13	3.84836e-10	-0.0368088	COASY
ENSG00000068120	5'UTR	0.118065	0.472512	0.00731916	0.292491	0.674415	0.00796043	2.5916e-13	3.84836e-10	-0.0368088	COASY
ENSG00000241735	5'UTR	0.49009	0.77098	-0.00979733	0.875177	0.958956	0.00336038	2.61065e-13	3.84836e-10	0.100185	FABP5P3
ENSG00000262061	1stExon	0.230452	0.593845	0.012367	0.313616	0.689072	0.0142017	2.78559e-13	4.04043e-10	0.0928891	RP11-1260E13.4
ENSG00000248677	1stExon	0.381759	0.706451	0.00930676	0.989002	0.996645	-0.000708191	2.81312e-13	4.04043e-10	0.0803956	CTD-2044J15.1
ENSG00000167767	TSS1500	0.280419	0.634639	0.00486193	0.0439461	0.368833	0.0097794	2.83438e-13	4.04043e-10	0.0462514	KRT80
ENSG00000225063	TSS1500	0.260198	0.617987	0.0214406	0.178417	0.574763	0.0116072	3.03063e-13	4.27322e-10	0.0946066	RP11-383G10.5
ENSG00000116237	1stExon	0.444052	0.744441	-0.00383222	0.846118	0.948339	-0.00240607	3.13817e-13	4.37728e-10	0.175114	ICMT
ENSG00000233851	5'UTR	0.746457	0.896021	0.00547711	0.346595	0.711683	-0.00455892	3.26206e-13	4.50168e-10	0.0669017	LATS2-AS1
ENSG00000232220	TSS200	0.346069	0.682349	0.0151153	0.916566	0.973009	-0.00553525	3.4716e-13	4.74042e-10	0.113409	AC008440.5
ENSG00000092068	5'UTR	0.021747	0.28619	0.00681392	0.796188	0.930086	0.00221448	3.81211e-13	5.07505e-10	0.0244349	SLC7A8
ENSG00000134759	5'UTR	0.752801	0.898909	0.00138154	0.524602	0.812192	0.000750531	3.81667e-13	5.07505e-10	0.018632	ELP2
ENSG00000116237	3'UTR	0.0216785	0.285974	0.00544661	0.0983504	0.475861	0.00439922	3.83404e-13	5.07505e-10	0.024456	ICMT
ENSG00000029534	TSS200	0.0405759	0.342344	0.0102266	0.0157504	0.277834	0.0107059	3.91067e-13	5.1242e-10	0.0324276	ANK1
ENSG00000221598	TSS1500	0.0792471	0.416685	-0.000413306	0.188553	0.585481	0.00539528	4.15702e-13	5.39253e-10	-0.0732731	MIR1249
ENSG00000151726	1stExon	0.183861	0.548268	0.00801819	0.00905902	0.242239	0.0178977	4.64578e-13	5.96688e-10	-0.0622203	ACSL1
ENSG00000178202	3'UTR	0.148651	0.511763	0.0117687	0.466479	0.782431	0.00369352	4.84401e-13	6.16048e-10	0.0747009	KDELC2
ENSG00000173281	5'UTR	0.074698	0.41005	0.00225683	0.482687	0.791129	-0.00291616	5.03522e-13	6.3415e-10	0.0185658	PPP1R3B
ENSG00000157551	1stExon	0.140985	0.502834	0.00729148	0.662442	0.876882	0.00415165	5.15748e-13	6.43301e-10	0.0398969	KCNJ15
ENSG00000075240	TSS200	0.111702	0.464152	0.0119324	0.930247	0.977809	0.00179597	5.27131e-13	6.51238e-10	0.0445682	GRAMD4
ENSG00000168453	TSS200	0.0496413	0.363445	0.0128055	0.416116	0.755433	0.00548597	5.3511e-13	6.54859e-10	0.0427385	HR
ENSG00000225924	TSS1500	0.139928	0.501606	0.0200638	0.691376	0.888799	0.01068	5.5434e-13	6.72052e-10	0.15195	RP1-111D6.2
ENSG00000173369	1stExon	0.160024	0.524731	-0.0198458	0.0410445	0.361434	-0.0116321	5.67458e-13	6.81585e-10	0.159193	C1QB
ENSG00000167701	5'UTR	0.0079579	0.223952	0.00687213	0.0128275	0.264424	0.00609836	5.80914e-13	6.91346e-10	0.0165146	GPT
ENSG00000188674	TSS200	0.265259	0.62207	0.00881587	0.0553071	0.39555	0.011401	5.95089e-13	7.01778e-10	0.0561772	C2orf80
ENSG00000203867	ExonBnd	0.524748	0.79004	0.0117351	0.470487	0.784333	-0.0176153	6.34283e-13	7.41259e-10	0.142003	RBM20
ENSG00000196562	3'UTR	0.00442624	0.201666	0.00609687	0.253693	0.643287	0.00321855	6.56723e-13	7.60632e-10	0.014013	SULF2
ENSG00000158485	TSS200	0.135612	0.495886	0.0116272	0.00891337	0.241337	0.0356596	6.75749e-13	7.75742e-10	0.118885	CD1B
ENSG00000255833	5'UTR	0.10603	0.45606	0.0112997	0.113242	0.498096	0.0120311	6.86305e-13	7.80949e-10	0.0680172	TIFAB
ENSG00000161905	5'UTR	0.267684	0.624098	0.0099081	0.393821	0.742056	0.000899522	6.95704e-13	7.8476e-10	0.0620196	ALOX15
ENSG00000258736	1stExon	0.281126	0.63508	0.00734106	0.0350233	0.343821	0.0229575	7.42081e-13	8.22765e-10	0.0834742	RP11-982M15.7
ENSG00000258736	TSS200	0.281126	0.63508	0.00734106	0.0350233	0.343821	0.0229575	7.42081e-13	8.22765e-10	0.0834742	RP11-982M15.7
ENSG00000185739	3'UTR	0.147303	0.510418	0.0110836	0.364809	0.723888	0.00406843	7.57117e-13	8.28338e-10	0.0435038	SRL
ENSG00000198471	TSS1500	0.992655	0.997132	-0.000484071	0.927592	0.976844	0.00153843	7.59878e-13	8.28338e-10	0.0453974	RTP2
ENSG00000225187	5'UTR	0.000188504	0.133999	0.00751635	0.0987376	0.476394	0.0108066	7.71273e-13	8.33753e-10	0.0304447	AC073283.7
ENSG00000161905	TSS200	0.277473	0.632185	0.0104698	0.47025	0.7842	0.00279561	8.11963e-13	8.70485e-10	0.0579015	ALOX15
ENSG00000258227	TSS200	0.379318	0.704617	0.015091	0.240892	0.633256	0.0177028	9.29412e-13	9.88231e-10	0.0995304	CLEC5A
ENSG00000143384	3'UTR	0.543911	0.799931	0.00534886	0.985654	0.995618	0.00122454	9.52934e-13	1.005e-09	-0.0824223	MCL1
ENSG00000163687	5'UTR	0.185991	0.550591	0.00530439	0.2339	0.627133	0.00433906	9.86506e-13	1.03202e-09	0.0564073	DNASE1L3
ENSG00000244345	3'UTR	0.410713	0.723869	0.0062031	0.106807	0.488606	0.00825643	1.00471e-12	1.04265e-09	0.0375199	RP11-654C22.2
ENSG00000141456	3'UTR	0.63229	0.842541	0.000647099	0.614119	0.854921	0.00284154	1.0195e-12	1.04961e-09	0.0325217	PELP1
ENSG00000123352	ExonBnd	0.0822284	0.421799	-0.0117562	0.0886339	0.461069	-0.023227	1.14684e-12	1.17142e-09	-0.143169	SPATS2
ENSG00000230417	1stExon	0.0264868	0.302954	0.0110901	0.146043	0.539594	-0.000760074	1.16344e-12	1.17908e-09	0.064704	LINC00856
ENSG00000113140	1stExon	0.0214331	0.285462	0.0114357	0.268905	0.656514	0.00592906	1.17498e-12	1.18155e-09	0.0571642	SPARC
ENSG00000184599	5'UTR	0.50288	0.777934	0.0175037	0.702627	0.893382	-0.00599755	1.19798e-12	1.19541e-09	0.106927	FAM19A3
ENSG00000163687	TSS200	0.781172	0.911291	0.00191939	0.443475	0.770162	0.00673377	1.22212e-12	1.20497e-09	0.112943	DNASE1L3
ENSG00000138131	5'UTR	0.116929	0.471295	0.0104372	0.00124632	0.170588	0.0195667	1.22672e-12	1.20497e-09	0.0637579	LOXL4
ENSG00000186088	ExonBnd	0.201805	0.566768	0.0180342	0.0828359	0.450909	0.0208703	1.23543e-12	1.20497e-09	0.0947436	GSAP
ENSG00000010165	ExonBnd	0.626858	0.839885	0.00624994	0.611113	0.853743	0.00667848	1.25512e-12	1.21504e-09	-0.0896017	METTL13
ENSG00000131873	TSS200	0.663607	0.85787	-0.00293396	0.833379	0.943744	0.00246564	1.29018e-12	1.23699e-09	0.0917167	CHSY1
ENSG00000161929	3'UTR	0.604764	0.82942	0.00754117	0.825075	0.940736	0.00514435	1.29875e-12	1.23699e-09	0.0856597	SCIMP
ENSG00000229754	TSS200	0.446529	0.745955	0.0159372	0.82697	0.941548	-0.00536645	1.3064e-12	1.23699e-09	0.0946409	CXCR2P1
ENSG00000166863	3'UTR	0.0317147	0.318186	0.00712755	0.0435832	0.367968	0.0108089	1.33736e-12	1.25713e-09	0.0686804	TAC3
ENSG00000134759	TSS1500	0.837837	0.93565	-0.00101499	0.622295	0.85875	0.000416597	1.39145e-12	1.29856e-09	0.0317266	ELP2
ENSG00000161905	1stExon	0.615184	0.834194	0.00255345	0.458945	0.778933	-0.00322372	1.40941e-12	1.30593e-09	0.0679144	ALOX15
ENSG00000223907	5'UTR	0.0497577	0.363779	-0.00606219	0.0717263	0.43022	-0.0110495	1.472e-12	1.35425e-09	-0.0666939	LINC01226
ENSG00000225541	TSS200	0.121217	0.477352	0.0334393	0.492711	0.796973	0.00367094	1.52081e-12	1.3893e-09	0.11666	AC002480.5
ENSG00000138668	3'UTR	0.415383	0.7267	0.00329708	0.645442	0.868992	0.00710085	1.56008e-12	1.41521e-09	0.0506416	HNRNPD
ENSG00000225762	TSS1500	0.356353	0.689659	0.0075652	0.268202	0.655887	0.0134947	1.58847e-12	1.43095e-09	0.0781896	LINC01389
ENSG00000092068	TSS1500	0.0858979	0.4269	0.0083415	0.120296	0.507659	0.00787723	1.63451e-12	1.46228e-09	0.0330339	SLC7A8
ENSG00000114735	3'UTR	0.103608	0.452403	0.012272	0.00204153	0.181649	0.0139708	1.72268e-12	1.5306e-09	0.05039	HEMK1
ENSG00000164404	1stExon	0.111298	0.463616	0.0159153	0.150586	0.54495	0.00450183	1.87727e-12	1.65661e-09	0.0539001	GDF9
ENSG00000166391	1stExon	0.000679158	0.150865	0.0209761	0.0744289	0.435203	0.007761	1.99674e-12	1.75013e-09	0.0394007	MOGAT2
ENSG00000166391	5'UTR	0.000665796	0.150205	0.0283014	0.167666	0.56452	0.0093698	2.11464e-12	1.84103e-09	0.0583602	MOGAT2
ENSG00000183762	5'UTR	0.793147	0.916185	0.00344276	0.0469878	0.37572	0.0104287	2.13113e-12	1.84302e-09	0.0393197	KREMEN1
ENSG00000106351	5'UTR	0.0866237	0.428008	0.00648408	0.541361	0.820839	0.0045808	2.17599e-12	1.86935e-09	0.0332487	AGFG2
ENSG00000012124	5'UTR	0.0676474	0.398334	0.0099013	0.194673	0.591779	0.0145846	2.24799e-12	1.91849e-09	0.0844077	CD22
ENSG00000173369	TSS1500	0.341506	0.679419	-0.00716471	0.0128477	0.264626	0.00631727	2.4776e-12	2.10063e-09	0.0728044	C1QB
ENSG00000174600	TSS1500	0.50153	0.777233	0.0047113	0.798121	0.930957	-0.00175616	2.49638e-12	2.10073e-09	0.040635	CMKLR1
ENSG00000196917	TSS200	0.113248	0.466354	0.0100207	0.18276	0.579326	0.00881928	2.51011e-12	2.10073e-09	0.0367871	HCAR1
ENSG00000122490	3'UTR	0.129341	0.48764	0.00271634	0.114329	0.499288	0.00393864	2.55058e-12	2.12092e-09	0.0112375	PQLC1
ENSG00000010165	1stExon	0.0579931	0.38085	0.00348259	0.147283	0.540749	0.00625953	2.6572e-12	2.17906e-09	-0.0244899	METTL13
ENSG00000204991	ExonBnd	0.00121923	0.16335	0.0167412	0.170482	0.567433	0.00700315	2.67067e-12	2.17906e-09	0.0257392	SPIRE2
ENSG00000115590	5'UTR	0.347032	0.683121	0.00261159	0.160419	0.556359	0.00261884	2.67089e-12	2.17906e-09	0.0167233	IL1R2
ENSG00000197629	3'UTR	0.394056	0.714029	0.0209504	0.695039	0.890059	0.0107148	2.69536e-12	2.18528e-09	0.146967	MPEG1
ENSG00000173369	5'UTR	0.25363	0.612604	-0.00787503	0.0773115	0.441084	0.00231926	2.80197e-12	2.2576e-09	0.0928354	C1QB
ENSG00000259712	TSS1500	0.394319	0.714193	0.0119851	0.453158	0.775561	0.00582989	2.86818e-12	2.29669e-09	0.101895	CTD-2184D3.5
ENSG00000130768	1stExon	0.452035	0.748831	0.0042054	0.252301	0.642156	0.000973969	2.90686e-12	2.31338e-09	0.0523456	SMPDL3B
ENSG00000249639	TSS200	0.128034	0.485851	0.0144618	0.00638695	0.224151	0.0175687	2.98477e-12	2.34707e-09	0.0883662	CTB-138E5.1
ENSG00000115956	TSS1500	0.898335	0.960447	0.00475922	0.959762	0.987384	0.00144909	3.00302e-12	2.34707e-09	-0.0615746	PLEK
ENSG00000137486	TSS200	0.0760399	0.412046	0.00540826	0.561929	0.830809	0.00261767	3.00347e-12	2.34707e-09	0.0257311	ARRB1
ENSG00000186198	TSS1500	0.0134809	0.253213	0.0184888	0.995515	0.998682	-0.00073589	3.07382e-12	2.37939e-09	-0.155297	SLC51B
ENSG00000122012	3'UTR	0.00378119	0.19732	0.0186212	0.280516	0.665372	0.00710568	3.08151e-12	2.37939e-09	0.0340432	SV2C
ENSG00000177301	TSS200	0.586278	0.820774	0.00248175	0.0298451	0.329238	0.00398886	3.22154e-12	2.47279e-09	0.0197854	KCNA2
ENSG00000010327	3'UTR	0.208702	0.573407	0.00810946	0.136308	0.528109	0.00630735	3.25756e-12	2.48573e-09	0.0865499	STAB1
ENSG00000240440	3'UTR	0.137288	0.498212	0.0167247	0.0875477	0.459101	0.0150887	3.52632e-12	2.67507e-09	0.102218	AC007879.3
ENSG00000231435	TSS1500	0.507836	0.780478	-0.00795355	0.14824	0.542023	-0.0143497	3.66815e-12	2.76649e-09	0.0861826	AC011747.3
ENSG00000005381	TSS200	0.275501	0.630345	0.0242742	0.733339	0.905551	0.00841665	3.88093e-12	2.90179e-09	0.124336	MPO
ENSG00000149480	ExonBnd	0.00312567	0.189252	0.051405	0.00199198	0.181522	0.0281928	3.89228e-12	2.90179e-09	0.0911544	MTA2
ENSG00000137497	TSS1500	0.0399719	0.34084	0.00679035	0.243729	0.635514	0.00385245	3.91553e-12	2.90243e-09	0.0178742	NUMA1
ENSG00000105122	TSS1500	0.163764	0.528408	0.0207235	0.208206	0.604731	0.015151	4.20022e-12	3.09379e-09	0.0832947	RASAL3
ENSG00000169919	ExonBnd	0.429249	0.735473	0.00533188	0.0602525	0.407121	0.0176147	4.22137e-12	3.09379e-09	-0.0360832	GUSB
ENSG00000173369	TSS200	0.249847	0.609635	-0.0134414	0.0405071	0.360031	-0.00880866	4.25572e-12	3.10144e-09	0.139004	C1QB
ENSG00000222047	3'UTR	0.17403	0.539094	0.00359331	0.862206	0.95453	-0.00121665	4.37527e-12	3.17075e-09	0.0207014	C10orf55
ENSG00000164935	TSS200	0.424553	0.732409	0.00559239	0.656239	0.873877	0.00593104	4.81853e-12	3.46322e-09	-0.0663217	DCSTAMP
ENSG00000256721	5'UTR	0.163543	0.528287	0.0125797	0.210406	0.60701	0.0103935	4.83224e-12	3.46322e-09	0.0609908	CACNA1C-IT3
ENSG00000177830	1stExon	0.146136	0.508965	0.00316752	0.270122	0.65744	0.0037899	4.93015e-12	3.50409e-09	0.0310811	CHID1
ENSG00000138606	3'UTR	0.00906385	0.231406	0.00829878	0.241168	0.633382	0.00379854	4.94328e-12	3.50409e-09	0.0168846	SHF
ENSG00000006744	3'UTR	0.00102285	0.158203	0.00997043	0.00644558	0.224528	0.00940615	5.00509e-12	3.52861e-09	0.0190592	ELAC2
ENSG00000131873	TSS1500	0.411507	0.7244	0.00249714	0.383015	0.73528	0.00540091	5.1528e-12	3.61312e-09	0.0255952	CHSY1
ENSG00000168439	1stExon	0.488334	0.770079	0.00256971	0.346646	0.711721	0.0032626	5.22975e-12	3.64736e-09	-0.0245034	STIP1
ENSG00000006744	TSS1500	0.0234988	0.292217	0.00792	0.0236148	0.30707	0.00918939	5.34587e-12	3.70841e-09	0.0238502	ELAC2
ENSG00000126822	5'UTR	0.0207083	0.283126	0.00791143	0.0166226	0.279748	0.00667331	5.50979e-12	3.78179e-09	0.0169271	PLEKHG3
ENSG00000133800	TSS200	0.558812	0.80737	-0.00675996	0.666544	0.878511	-0.00473646	5.50996e-12	3.78179e-09	0.0847582	LYVE1
ENSG00000166444	1stExon	0.0221358	0.287604	0.00562143	0.651301	0.871552	0.00137791	5.66594e-12	3.86838e-09	0.0189109	ST5
ENSG00000225637	TSS200	0.78019	0.910719	0.0117078	0.00228468	0.185835	0.0291502	6.4573e-12	4.38559e-09	0.166309	AP001046.6
ENSG00000135253	TSS1500	0.0212135	0.284839	0.0138767	0.146007	0.539594	0.00984873	6.54061e-12	4.41904e-09	0.052262	KCP
ENSG00000214756	3'UTR	0.0831177	0.423446	0.0215368	0.91639	0.97299	-0.00177844	6.92033e-12	4.65136e-09	0.0857782	METTL12
ENSG00000186235	3'UTR	0.200718	0.56569	0.00358263	0.411887	0.752885	0.00244559	7.0023e-12	4.68219e-09	0.0278295	AC016757.3
ENSG00000166391	TSS200	0.00451848	0.201666	0.0196335	0.0794189	0.44494	0.0121715	7.42753e-12	4.94106e-09	0.0363233	MOGAT2
ENSG00000125538	3'UTR	0.325299	0.667078	0.00917512	0.138544	0.530753	0.0100293	7.49299e-12	4.94176e-09	0.0615302	IL1B
ENSG00000178226	TSS200	0.00418323	0.199274	0.0279663	0.14511	0.538543	0.0149329	7.50477e-12	4.94176e-09	0.0518711	PRSS36
ENSG00000131238	TSS200	0.129261	0.487522	0.00510988	0.00661387	0.225611	0.0129929	7.56964e-12	4.9593e-09	0.0283547	PPT1
ENSG00000144857	5'UTR	0.0537278	0.37281	0.00527658	0.224549	0.619945	0.00322194	8.59676e-12	5.60392e-09	0.0138154	BOC
ENSG00000169247	3'UTR	0.114181	0.467424	0.00344994	0.782313	0.924828	0.00177899	8.68579e-12	5.63365e-09	0.0152441	SH3TC2
ENSG00000092068	TSS200	0.0175959	0.270052	0.00914733	0.629745	0.862343	0.00325952	9.03237e-12	5.82929e-09	0.0272521	SLC7A8
ENSG00000258736	3'UTR	0.0788937	0.416108	0.0116684	0.0675877	0.42274	0.0172179	9.11383e-12	5.85275e-09	0.056279	RP11-982M15.7
ENSG00000013725	TSS200	0.0119293	0.245626	0.0152903	0.291999	0.674038	0.00791125	9.19046e-12	5.87288e-09	0.0648179	CD6
ENSG00000225056	TSS1500	0.69238	0.871712	0.00202997	0.140302	0.533103	0.00990393	9.39675e-12	5.9257e-09	0.040823	RP11-218C14.5
ENSG00000177558	1stExon	0.883129	0.954408	0.000869339	0.174992	0.571417	0.0104732	9.43739e-12	5.9257e-09	-0.0408341	FAM187B
ENSG00000133800	3'UTR	0.102708	0.451178	0.00593834	0.0240909	0.30859	0.00700726	9.44619e-12	5.9257e-09	0.0246219	LYVE1
ENSG00000232121	TSS1500	0.167858	0.532798	0.00632222	0.390171	0.740088	-0.0020014	9.48767e-12	5.9257e-09	0.0505777	RP13-30A9.1
ENSG00000141905	TSS1500	0.570452	0.813203	0.00381554	0.39249	0.741484	0.00423911	9.50151e-12	5.9257e-09	0.0312195	NFIC
ENSG00000107736	TSS200	0.110002	0.46162	0.0080512	0.957135	0.986591	-4.70592e-05	9.69613e-12	5.99204e-09	0.0226353	CDH23
ENSG00000259912	TSS1500	0.0316136	0.318106	0.0250669	0.00921798	0.243091	0.0287741	9.70026e-12	5.99204e-09	0.088507	CTC-527H23.2
ENSG00000135916	5'UTR	0.00588238	0.211288	0.0085713	0.0943289	0.470548	0.00590074	1.05158e-11	6.46503e-09	0.0169915	ITM2C
ENSG00000135373	TSS1500	0.146584	0.509625	0.00813535	0.738053	0.907423	0.00108692	1.07227e-11	6.56115e-09	0.0281327	EHF
ENSG00000161905	ExonBnd	0.393527	0.71362	-0.00503098	0.187511	0.584589	-0.0246558	1.10196e-11	6.71116e-09	0.0933211	ALOX15
ENSG00000254997	TSS200	0.637943	0.845331	0.00612704	0.0385303	0.35433	0.0181265	1.16568e-11	7.06606e-09	0.0778945	KRTAP5-9
ENSG00000221225	TSS1500	0.861459	0.945634	0.0067766	0.148363	0.54215	0.0222951	1.26709e-11	7.64506e-09	0.123328	AL138837.1
ENSG00000127377	5'UTR	0.788746	0.91423	-0.00217461	0.533482	0.816794	-0.00481746	1.33191e-11	7.99893e-09	0.0317032	CRYGN
ENSG00000129538	1stExon	0.200117	0.565236	0.00804182	0.130185	0.521029	0.00705057	1.33967e-11	8.00844e-09	0.040459	RNASE1
ENSG00000258630	TSS1500	0.663769	0.857947	0.0126836	0.0756386	0.43728	0.0216898	1.3544e-11	8.02302e-09	0.111467	RP11-725G5.2
ENSG00000229282	TSS200	0.639202	0.845894	0.0155201	0.433778	0.76495	0.0135363	1.35448e-11	8.02302e-09	0.105224	RP1-40E16.2
ENSG00000068120	3'UTR	0.263565	0.620812	0.00730653	0.145202	0.538555	0.00674708	1.36107e-11	8.02513e-09	-0.0260749	COASY
ENSG00000166444	ExonBnd	0.130601	0.489352	0.008161	0.374429	0.730004	0.011036	1.36721e-11	8.02513e-09	0.0533859	ST5
ENSG00000101445	TSS1500	0.615298	0.834226	0.0035712	0.177719	0.574182	-0.00700946	1.38236e-11	8.07752e-09	0.0447527	PPP1R16B
ENSG00000187806	5'UTR	0.782047	0.911679	-0.00808496	0.164402	0.561205	0.00540149	1.39742e-11	8.09264e-09	0.108095	TMEM202
ENSG00000187806	TSS200	0.782047	0.911679	-0.00808496	0.164402	0.561205	0.00540149	1.39742e-11	8.09264e-09	0.108095	TMEM202
ENSG00000172349	TSS200	0.482519	0.766714	-0.00262505	0.852266	0.950609	0.00136551	1.43752e-11	8.27083e-09	0.0287338	IL16
ENSG00000167850	TSS1500	0.033282	0.322601	0.0200923	0.223914	0.61954	0.0102703	1.44094e-11	8.27083e-09	0.0604925	CD300C
ENSG00000107821	1stExon	0.089279	0.431866	0.0109054	0.331683	0.701223	0.00932421	1.48835e-11	8.46957e-09	0.0560126	KAZALD1
ENSG00000169247	TSS200	0.137261	0.498169	0.0126964	0.953629	0.985494	-0.00161919	1.49509e-11	8.46957e-09	0.0392285	SH3TC2
ENSG00000262188	TSS200	0.0345133	0.32613	0.00899417	0.0192776	0.290127	0.012964	1.49516e-11	8.46957e-09	0.0352784	RP11-353N14.4
ENSG00000204420	5'UTR	0.0160268	0.263542	0.00811664	0.0109515	0.253353	0.00785804	1.54136e-11	8.69334e-09	0.0156296	C6orf25
ENSG00000261040	TSS1500	0.0230719	0.29063	0.025309	0.932357	0.978406	-0.00339694	1.6387e-11	9.2023e-09	0.0676384	WFDC21P
ENSG00000204301	5'UTR	0.160462	0.524887	0.0270702	0.182737	0.57931	-0.0137615	1.67222e-11	9.35008e-09	0.10201	NOTCH4
ENSG00000131238	ExonBnd	0.431145	0.736659	-0.00248013	0.230835	0.624854	0.037097	1.81969e-11	1.0131e-08	0.175558	PPT1
ENSG00000196811	TSS1500	0.451696	0.748629	0.0095638	0.628102	0.861609	0.00653407	1.84985e-11	1.02312e-08	0.0641535	CHRNG
ENSG00000204859	1stExon	0.0847007	0.425327	0.00947229	0.0625157	0.412178	0.0126108	1.85346e-11	1.02312e-08	0.0316368	ZBTB48
ENSG00000174600	TSS200	0.620727	0.83682	0.00537571	0.834522	0.944165	-0.00158545	1.92523e-11	1.05323e-08	0.0349124	CMKLR1
ENSG00000136634	3'UTR	0.474752	0.762478	0.00152747	0.772019	0.920739	0.00426102	1.92715e-11	1.05323e-08	0.0961988	IL10
ENSG00000184470	1stExon	0.271779	0.627377	0.00341468	0.0282991	0.324498	0.00673297	1.93985e-11	1.05323e-08	0.0174421	TXNRD2
ENSG00000207371	TSS200	0.00207171	0.17611	0.0328843	0.548187	0.824202	0.00867764	1.94432e-11	1.05323e-08	0.0755237	Y_RNA
ENSG00000204287	5'UTR	0.70162	0.875657	0.0024766	0.404932	0.748541	0.00415057	1.9486e-11	1.05323e-08	0.0378497	HLA-DRA
ENSG00000261864	TSS1500	0.146159	0.508997	0.00328733	0.744985	0.910098	-0.00290478	2.02046e-11	1.08753e-08	0.0275764	RP11-67A1.2
ENSG00000131069	3'UTR	0.130667	0.489369	0.00721715	0.251478	0.641733	0.00470797	2.03481e-11	1.09073e-08	0.0228924	ACSS2
ENSG00000235426	5'UTR	0.13163	0.490794	0.00333534	0.0787889	0.443544	0.00531483	2.04939e-11	1.09379e-08	0.0146955	RP11-342M3.5
ENSG00000072952	5'UTR	0.047404	0.35865	0.00603214	0.0989492	0.476617	0.0045369	2.05737e-11	1.09379e-08	0.014085	MRVI1
ENSG00000130766	3'UTR	0.913096	0.966111	0.00392967	0.10155	0.48067	-0.0280054	2.07807e-11	1.10028e-08	0.184718	SESN2
ENSG00000232557	TSS1500	0.869242	0.948712	0.00435652	0.274965	0.66109	0.00407698	2.10116e-11	1.10799e-08	0.0631417	RP11-4M23.3
ENSG00000163687	TSS1500	0.182705	0.547188	0.00643817	0.148278	0.542039	0.008898	2.11168e-11	1.10902e-08	0.040719	DNASE1L3
ENSG00000007202	5'UTR	0.346964	0.683105	0.00480788	0.641184	0.867503	0.00190037	2.21496e-11	1.15858e-08	0.0240644	KIAA0100
ENSG00000121152	5'UTR	0.0550673	0.375365	0.00354589	0.372407	0.728753	-0.00107395	2.2395e-11	1.16671e-08	0.0302136	NCAPH
ENSG00000117586	3'UTR	0.0612411	0.385906	0.00598739	0.60587	0.85137	0.00566758	2.34473e-11	1.21664e-08	0.0475202	TNFSF4
ENSG00000203799	5'UTR	0.0202586	0.281112	0.0135568	0.0783489	0.442794	0.00812749	2.48376e-11	1.28365e-08	0.029999	CCDC162P
ENSG00000183066	3'UTR	0.175359	0.540373	0.010572	0.76565	0.918354	-0.00404623	2.54817e-11	1.30945e-08	0.0516107	WBP2NL
ENSG00000143382	TSS1500	0.762527	0.902915	-0.000548927	0.737082	0.906942	0.000932812	2.55386e-11	1.30945e-08	0.0215956	ADAMTSL4
ENSG00000259418	3'UTR	0.292099	0.64406	0.00661427	0.76359	0.917537	0.00435708	2.57207e-11	1.31359e-08	0.0336945	RP11-109D20.1
ENSG00000222235	TSS1500	0.280865	0.634934	0.00193404	0.0497373	0.382791	0.0031215	2.66518e-11	1.35422e-08	0.0456099	AL157392.1
ENSG00000172794	TSS1500	0.0234504	0.292079	0.00845777	0.226314	0.621261	0.0053683	2.67251e-11	1.35422e-08	0.0199819	RAB37
ENSG00000134955	ExonBnd	0.429598	0.735715	0.0155477	0.386019	0.737131	0.0124826	2.83331e-11	1.42572e-08	-0.107439	SLC37A2
ENSG00000122861	TSS1500	0.148164	0.51119	0.00455095	0.425935	0.761271	-0.00383661	2.83559e-11	1.42572e-08	0.0158703	PLAU
ENSG00000166813	ExonBnd	0.575652	0.815974	0.0074928	0.385188	0.736625	0.00803966	2.87782e-11	1.44137e-08	0.0656522	KIF7
ENSG00000262791	3'UTR	0.0102078	0.237777	0.00601801	0.0291483	0.327472	0.0070252	2.91058e-11	1.45217e-08	0.0134453	RP11-961A15.1
ENSG00000137269	TSS1500	0.0482849	0.360625	0.00620506	0.890532	0.963851	-0.00182119	2.97208e-11	1.47717e-08	0.0271874	LRRC1
ENSG00000154262	5'UTR	0.0484809	0.360883	0.0263802	0.456022	0.777187	0.0127812	3.15106e-11	1.56015e-08	0.0586508	ABCA6
ENSG00000202031	5'UTR	0.261496	0.619168	0.0199198	0.203763	0.600895	0.00850446	3.16523e-11	1.56121e-08	0.100722	SNORD38A
ENSG00000177830	5'UTR	0.149219	0.512518	0.00472684	0.410912	0.752391	0.00374328	3.19257e-11	1.56872e-08	0.0194791	CHID1
ENSG00000088808	TSS200	0.0480139	0.359872	0.00984965	0.00997033	0.247857	0.00751251	3.21378e-11	1.57301e-08	0.0197364	PPP1R13B
ENSG00000197299	5'UTR	0.0134141	0.252797	0.00795252	0.0893156	0.46204	0.00715869	3.22553e-11	1.57301e-08	0.0214457	BLM
ENSG00000072952	3'UTR	0.017245	0.268907	0.0083024	0.205601	0.602495	0.00445052	3.25939e-11	1.58356e-08	0.0176631	MRVI1
ENSG00000164935	1stExon	0.309225	0.656213	0.012683	0.75155	0.912392	0.00874383	3.31031e-11	1.6023e-08	-0.0858255	DCSTAMP
ENSG00000258975	3'UTR	0.112856	0.465874	0.00822386	0.410292	0.751989	0.00617914	3.41795e-11	1.64825e-08	0.0444808	RP11-753D20.1
ENSG00000254826	TSS200	0.335568	0.675012	0.00608775	0.325091	0.696743	0.00916316	3.56282e-11	1.71175e-08	0.0551479	CTD-2530H12.2
ENSG00000211678	TSS1500	0.888712	0.956711	0.00261146	0.880933	0.961087	0.00400576	3.65134e-11	1.74781e-08	0.100236	IGLJ3
ENSG00000131873	1stExon	0.598143	0.826312	0.00692616	0.546971	0.823558	-0.00499666	3.73559e-11	1.78156e-08	0.0379542	CHSY1
ENSG00000134686	3'UTR	0.140803	0.502747	0.00314382	0.0281807	0.324282	0.00414622	3.77751e-11	1.79495e-08	0.011313	PHC2
ENSG00000124225	5'UTR	0.017996	0.271495	0.00789917	0.119892	0.507126	0.00504708	3.91728e-11	1.85232e-08	0.0205372	PMEPA1
ENSG00000162434	TSS1500	0.567021	0.811485	0.00211034	0.264683	0.653078	0.00378359	3.9268e-11	1.85232e-08	0.0187925	JAK1
ENSG00000117228	3'UTR	0.539675	0.798056	0.000360418	0.920186	0.974365	-0.00109464	3.97505e-11	1.86829e-08	0.020109	GBP1
ENSG00000182885	5'UTR	0.00372941	0.196733	0.0136398	0.0862968	0.457249	0.00947763	4.04621e-11	1.89487e-08	0.0266631	GPR97
ENSG00000206527	5'UTR	0.673378	0.86289	0.000931927	0.591769	0.844936	-0.00251572	4.08357e-11	1.90192e-08	0.0259789	PTPLB
ENSG00000229228	TSS200	0.0233001	0.291214	0.0258162	5.13679e-05	0.116543	0.0364321	4.09059e-11	1.90192e-08	0.0833627	LINC00582
ENSG00000157933	5'UTR	0.00245098	0.180226	0.0058279	0.0961669	0.472824	0.00323732	4.1513e-11	1.92325e-08	0.0100715	SKI
ENSG00000260954	TSS200	0.0103729	0.237883	0.0257223	0.0565674	0.398644	0.0250192	4.20071e-11	1.93234e-08	0.111006	LA16c-425C2.1
ENSG00000260989	TSS200	0.0103729	0.237883	0.0257223	0.0565674	0.398644	0.0250192	4.20071e-11	1.93234e-08	0.111006	LA16c-395F10.2
ENSG00000188404	3'UTR	0.353883	0.688149	0.0125114	0.271093	0.658207	0.00997461	4.30432e-11	1.973e-08	0.0605815	SELL
ENSG00000164935	5'UTR	0.349847	0.685309	0.00251686	0.908227	0.970039	0.000911325	4.35568e-11	1.98952e-08	-0.0270199	DCSTAMP
ENSG00000169919	3'UTR	0.176318	0.541287	0.00466858	0.015105	0.274952	0.0110122	4.38498e-11	1.99502e-08	-0.0173623	GUSB
ENSG00000163930	TSS200	0.0062233	0.213381	0.00537485	0.472155	0.785393	0.00128371	4.39849e-11	1.99502e-08	0.00665327	BAP1
ENSG00000221419	TSS1500	0.292857	0.64456	0.00497551	0.116129	0.502112	0.00960536	4.45162e-11	2.01209e-08	0.0380571	MIR1287
ENSG00000232470	TSS1500	0.165948	0.530861	0.0114281	0.119437	0.506549	0.0173564	4.5026e-11	2.02806e-08	0.055646	RP11-313D6.3
ENSG00000128283	1stExon	0.53548	0.796261	0.0139376	0.0281458	0.324139	0.0247788	4.64313e-11	2.08412e-08	0.174098	CDC42EP1
ENSG00000204564	ExonBnd	0.655216	0.853628	0.00479429	0.741834	0.908857	0.00512474	4.67398e-11	2.09073e-08	0.155481	C6orf136
ENSG00000085511	3'UTR	0.950187	0.980477	5.39905e-05	0.256467	0.645953	0.00236413	4.77175e-11	2.12713e-08	0.0166675	MAP3K4
ENSG00000255968	5'UTR	0.857461	0.943817	0.0014666	0.349772	0.713723	-0.00657658	4.83687e-11	2.14878e-08	-0.0315919	RP11-513G19.1
ENSG00000137642	5'UTR	0.0101503	0.237417	0.0103759	0.0474806	0.376965	0.00777685	4.91883e-11	2.17773e-08	0.0221511	SORL1
ENSG00000010810	3'UTR	0.258789	0.617088	0.00283893	0.24145	0.633472	0.00338022	4.9594e-11	2.18304e-08	0.012099	FYN
ENSG00000143412	1stExon	0.355733	0.689199	0.00783545	0.972149	0.991626	-0.000130066	4.9813e-11	2.18304e-08	-0.0649789	ANXA9
ENSG00000143412	5'UTR	0.355733	0.689199	0.00783545	0.972149	0.991626	-0.000130066	4.9813e-11	2.18304e-08	-0.0649789	ANXA9
ENSG00000130768	TSS200	0.180096	0.544827	0.0114876	0.985063	0.995488	0.000900917	5.0109e-11	2.18862e-08	0.0495258	SMPDL3B
ENSG00000070047	5'UTR	0.00111418	0.161016	0.006453	0.000579394	0.150061	0.00647596	5.06413e-11	2.20444e-08	0.00764939	PHRF1
ENSG00000005381	TSS1500	0.243476	0.604773	0.0205082	0.0490891	0.380969	0.0213363	5.15481e-11	2.23641e-08	0.0701791	MPO
ENSG00000105609	TSS200	0.170961	0.536042	0.00766652	0.206158	0.602989	0.00663476	5.24713e-11	2.26888e-08	0.0368979	LILRB5
ENSG00000176014	5'UTR	0.105296	0.454945	0.0123551	0.0744877	0.435372	0.0107452	5.27152e-11	2.27185e-08	0.0611738	TUBB6
ENSG00000197629	1stExon	0.185089	0.549593	0.0224783	0.355485	0.717903	0.0153164	5.43263e-11	2.33353e-08	0.0789767	MPEG1
ENSG00000182566	5'UTR	0.0864025	0.427719	0.016981	0.122027	0.509577	0.0167642	5.50268e-11	2.35582e-08	0.0596796	CLEC4G
ENSG00000164849	TSS200	0.103074	0.451625	0.00443345	0.287098	0.670325	-0.00351857	5.52187e-11	2.35626e-08	0.017108	GPR146
ENSG00000246790	1stExon	0.0565405	0.378016	0.0238268	0.40038	0.746071	0.00622182	5.57934e-11	2.37298e-08	0.0564875	RP11-730K11.1
ENSG00000130768	5'UTR	0.600132	0.82741	0.00334152	0.566136	0.832612	0.000539248	5.66532e-11	2.39713e-08	0.0373669	SMPDL3B
ENSG00000158714	3'UTR	0.110547	0.462379	0.0504231	0.315611	0.690423	0.0164733	5.6731e-11	2.39713e-08	0.105613	SLAMF8
ENSG00000109586	TSS1500	0.00779238	0.222143	0.00739456	0.0182493	0.285562	0.00877442	5.7676e-11	2.42915e-08	0.0270848	GALNT7
ENSG00000143382	5'UTR	0.228717	0.591837	0.000881223	0.0256163	0.314796	0.00773469	5.84802e-11	2.45505e-08	0.0297148	ADAMTSL4
ENSG00000225541	3'UTR	0.0440572	0.351414	0.0070605	0.0321628	0.336582	0.00860049	5.86796e-11	2.45548e-08	0.0174136	AC002480.5
ENSG00000182853	1stExon	0.296572	0.647337	0.0052022	0.885757	0.96265	-0.000295452	5.93699e-11	2.47637e-08	0.0500729	VMO1
ENSG00000150347	1stExon	0.444764	0.744885	0.0071057	0.678455	0.883376	0.00342191	5.98919e-11	2.48094e-08	-0.0614419	ARID5B
ENSG00000150347	5'UTR	0.444764	0.744885	0.0071057	0.678455	0.883376	0.00342191	5.98919e-11	2.48094e-08	-0.0614419	ARID5B
ENSG00000124225	3'UTR	0.0175684	0.269951	0.00822141	0.0732725	0.43378	0.00543576	6.00532e-11	2.48094e-08	0.0195941	PMEPA1
ENSG00000262903	1stExon	0.000402727	0.141407	-0.0199405	0.393252	0.741728	-0.0242977	6.04613e-11	2.482e-08	0.097222	RP11-235E17.6
ENSG00000262903	3'UTR	0.000402727	0.141407	-0.0199405	0.393252	0.741728	-0.0242977	6.04613e-11	2.482e-08	0.097222	RP11-235E17.6
ENSG00000212338	TSS1500	0.471583	0.760521	-0.0115426	0.23218	0.625855	0.0187036	6.1177e-11	2.50345e-08	0.122048	SNORA67
ENSG00000140859	ExonBnd	0.00769559	0.221423	0.0144399	0.002845	0.190305	0.0169063	6.2564e-11	2.55216e-08	-0.0235198	KIFC3
ENSG00000104365	3'UTR	0.128388	0.486351	0.00626671	0.00901989	0.242	0.00425185	6.33486e-11	2.57393e-08	0.0159556	IKBKB
ENSG00000212568	TSS1500	0.025859	0.300821	0.0217803	0.855447	0.951803	-0.0134928	6.34946e-11	2.57393e-08	0.269889	RNU6-1254P
ENSG00000168439	5'UTR	0.448321	0.746823	0.002427	0.0434117	0.367388	0.00661347	6.40357e-11	2.58096e-08	-0.0185814	STIP1
ENSG00000131873	3'UTR	0.422438	0.731112	0.00581768	0.699544	0.892182	0.0026509	6.40659e-11	2.58096e-08	0.0285886	CHSY1
ENSG00000177558	5'UTR	0.690618	0.87082	0.00325104	0.27159	0.658474	0.0143015	6.4432e-11	2.58767e-08	-0.0876419	FAM187B
ENSG00000153029	TSS1500	0.0447456	0.352478	-0.0232242	0.00278524	0.190305	-0.0185953	6.5355e-11	2.61206e-08	-0.0671603	MR1
ENSG00000249035	5'UTR	0.0113758	0.243184	0.00596393	0.494609	0.797895	0.000890088	6.54419e-11	2.61206e-08	0.0171953	CTB-113P19.1
ENSG00000260172	TSS200	0.0290058	0.310214	0.0190379	0.345566	0.711082	0.00619668	6.67888e-11	2.65764e-08	0.0730987	LINC01413
ENSG00000129538	5'UTR	0.0614295	0.386436	0.0077401	0.0802117	0.446037	0.00676275	6.78408e-11	2.68306e-08	0.0248359	RNASE1
ENSG00000058335	5'UTR	0.650101	0.851518	0.00320236	0.458109	0.778444	-0.00245619	6.78411e-11	2.68306e-08	0.0203816	RASGRF1
ENSG00000148334	ExonBnd	0.341286	0.679372	-0.000878479	0.987121	0.996059	-0.00128804	6.82048e-11	2.68924e-08	0.116452	PTGES2
ENSG00000244165	TSS1500	0.248373	0.608805	0.00663292	0.425875	0.761262	0.00279538	6.89454e-11	2.7102e-08	0.0252223	P2RY11
ENSG00000170899	1stExon	0.0967892	0.442251	0.0119878	0.029646	0.32878	0.0131723	6.92671e-11	2.71462e-08	0.0456597	GSTA4
ENSG00000203395	3'UTR	0.882903	0.954348	0.00257227	0.973872	0.992043	0.000690983	6.95259e-11	2.71656e-08	-0.0320468	AC015969.3
ENSG00000203747	TSS200	0.0029598	0.18742	0.019769	0.00677921	0.226168	0.0243915	6.98819e-11	2.71815e-08	0.0419159	FCGR3A
ENSG00000132334	3'UTR	0.501572	0.77724	0.00795349	0.462792	0.780675	0.00185908	6.99858e-11	2.71815e-08	0.0418719	PTPRE
ENSG00000168038	ExonBnd	0.857431	0.943811	0.0024264	0.917154	0.973171	0.00175889	7.05419e-11	2.73157e-08	0.0786394	ULK4
ENSG00000250917	TSS1500	0.0341995	0.325063	0.0366802	0.517184	0.808728	0.0181414	7.10436e-11	2.74281e-08	0.0870734	RP4-785G19.5
ENSG00000179636	TSS1500	0.153787	0.517769	0.00404515	0.244186	0.6359	0.00453782	7.1314e-11	2.74508e-08	0.0214805	TPPP2
ENSG00000111737	3'UTR	0.237956	0.600216	0.00301843	0.661286	0.87633	0.0006683	7.19889e-11	2.76286e-08	0.0183552	RAB35
ENSG00000149177	3'UTR	0.0165048	0.265438	0.00784717	0.232325	0.626021	0.00583581	7.27309e-11	2.7816e-08	0.0258573	PTPRJ
ENSG00000181409	3'UTR	0.00202028	0.175725	0.00708274	0.000856626	0.15762	0.0067551	7.2906e-11	2.7816e-08	0.00928227	AATK
ENSG00000167676	3'UTR	0.0127424	0.249767	0.0251532	0.913008	0.97179	0.0031684	7.31474e-11	2.78262e-08	-0.1049	PLIN4
ENSG00000259539	3'UTR	0.058603	0.381604	0.01026	0.308021	0.685843	0.00420976	7.46631e-11	2.83198e-08	0.0273167	CTD-2651B20.1
ENSG00000253355	TSS1500	0.199434	0.564557	0.00679175	0.618456	0.856812	0.00369285	7.5094e-11	2.84002e-08	0.0240744	KB-1460A1.2
ENSG00000261656	TSS200	0.0389232	0.338574	0.0165229	0.0235984	0.30707	0.0253585	7.55105e-11	2.84747e-08	0.050557	BEAN1-AS1
ENSG00000246790	TSS200	0.0354493	0.328289	0.0242838	0.296768	0.677842	-0.00431595	7.69256e-11	2.89242e-08	0.0432972	RP11-730K11.1
ENSG00000188004	3'UTR	0.0320799	0.319145	0.00813699	0.0593081	0.405169	0.00755368	7.75333e-11	2.90685e-08	0.0224901	C1orf204
ENSG00000122223	TSS1500	0.0257879	0.300457	0.025759	0.0882846	0.460582	0.019048	7.78267e-11	2.90944e-08	0.0603357	CD244
ENSG00000228559	TSS1500	0.871326	0.949452	0.0041526	0.0338489	0.340793	0.0235347	7.81231e-11	2.91213e-08	0.126189	RP3-340B19.3
ENSG00000254859	3'UTR	0.0331293	0.32216	0.0154236	0.502591	0.802212	0.00547017	7.97694e-11	2.96498e-08	0.024425	RP11-661A12.5
ENSG00000130475	ExonBnd	0.0753473	0.410937	-0.00709781	0.317012	0.691621	-0.0120096	8.12521e-11	3.00906e-08	-0.114394	FCHO1
ENSG00000169758	3'UTR	0.00506272	0.205735	0.00692267	0.0438783	0.368625	0.00377858	8.14193e-11	3.00906e-08	0.0100331	C15orf27
ENSG00000184584	TSS1500	0.959198	0.983976	-0.000214401	0.818458	0.938579	-8.27658e-05	8.2077e-11	3.02475e-08	0.0235008	TMEM173
ENSG00000087008	3'UTR	0.0171191	0.26839	0.00304503	0.00339771	0.195923	0.0050887	8.36432e-11	3.07373e-08	0.00973887	ACOX3
ENSG00000167716	5'UTR	0.0111807	0.242169	0.00464762	0.062502	0.412178	0.00289665	8.472e-11	3.10451e-08	0.00659854	WDR81
ENSG00000088808	ExonBnd	0.00673884	0.215738	0.0158917	0.000801513	0.15436	0.022178	8.50961e-11	3.10951e-08	0.0375768	PPP1R13B
ENSG00000238861	TSS200	0.103925	0.45287	0.020513	0.167202	0.563946	0.0222153	8.86222e-11	3.22158e-08	0.0822807	AP003064.1
ENSG00000188674	5'UTR	0.0567591	0.378451	0.00916324	0.15571	0.550924	0.00895474	8.86597e-11	3.22158e-08	0.0279475	C2orf80
ENSG00000139890	TSS1500	0.414113	0.725905	0.00772326	0.788912	0.927063	-0.00497057	8.99562e-11	3.25956e-08	0.0426676	REM2
ENSG00000232220	TSS1500	0.832787	0.933657	0.000306981	0.303983	0.682843	-0.021344	9.26479e-11	3.34774e-08	0.117209	AC008440.5
ENSG00000145107	5'UTR	0.0307495	0.315441	0.0121182	0.900483	0.967341	-0.0023399	9.41267e-11	3.39172e-08	-0.0574235	TM4SF19
ENSG00000122861	5'UTR	0.0215515	0.285682	0.00703409	0.481765	0.790627	-0.00309406	9.77825e-11	3.5137e-08	0.0144991	PLAU
ENSG00000204231	ExonBnd	0.00125904	0.164392	0.0287937	0.0394557	0.357334	0.0155267	9.97539e-11	3.57463e-08	-0.0490593	RXRB
ENSG00000132965	TSS1500	0.0703241	0.402494	0.0161338	0.766194	0.91861	-0.00596014	1.00707e-10	3.5968e-08	0.0489426	ALOX5AP
ENSG00000215483	3'UTR	0.00993982	0.235954	0.0110343	0.00253548	0.188055	0.0138991	1.00927e-10	3.5968e-08	0.0223697	LINC00598
ENSG00000187912	TSS200	0.18285	0.547338	0.0178308	0.99184	0.997683	-0.00059173	1.04408e-10	3.71067e-08	0.0687133	CLEC17A
ENSG00000161905	TSS1500	0.538904	0.797717	0.00744372	0.409374	0.75131	0.00532665	1.0718e-10	3.79737e-08	0.037292	ALOX15
ENSG00000111145	TSS1500	0.0437888	0.350551	0.0075897	0.0256563	0.314961	0.0104414	1.07433e-10	3.79737e-08	0.0191379	ELK3
ENSG00000178585	3'UTR	0.115192	0.468825	0.0305101	0.211432	0.607966	0.0165444	1.08762e-10	3.82348e-08	0.077969	CTNNBIP1
ENSG00000223989	5'UTR	0.115192	0.468825	0.0305101	0.211432	0.607966	0.0165444	1.08762e-10	3.82348e-08	0.077969	RP11-84A14.5
ENSG00000136235	TSS200	0.402987	0.719499	0.00254386	0.550134	0.825234	0.00172247	1.09077e-10	3.82422e-08	-0.0319436	GPNMB
ENSG00000263120	TSS200	0.14502	0.507588	0.0102502	0.0766689	0.439684	0.01354	1.10559e-10	3.8657e-08	0.0419482	RP5-1107A17.4
ENSG00000237989	TSS1500	0.437302	0.740547	0.0140719	0.0191981	0.290076	0.0147112	1.11281e-10	3.87269e-08	0.0637799	AP001046.5
ENSG00000259854	5'UTR	0.21872	0.582398	0.0229204	0.0793025	0.444611	0.0197505	1.11355e-10	3.87269e-08	0.0793096	RP11-211G23.1
ENSG00000162747	TSS1500	0.0066791	0.215509	0.0224411	0.000326377	0.137413	0.0209772	1.11835e-10	3.87896e-08	0.0351196	FCGR3B
ENSG00000171643	TSS200	0.145638	0.508294	0.0128819	0.601898	0.84955	-0.00819372	1.13474e-10	3.92532e-08	0.0438828	S100Z
ENSG00000065526	TSS200	0.546577	0.801067	-0.002467	0.920753	0.974583	-0.000208772	1.18148e-10	4.07613e-08	0.0437935	SPEN
ENSG00000102962	1stExon	0.0835411	0.424054	0.0240845	0.0502294	0.383711	0.0240968	1.20534e-10	4.13931e-08	-0.215178	CCL22
ENSG00000172349	1stExon	0.265672	0.622354	0.00451214	0.0102692	0.249824	0.0141279	1.20617e-10	4.13931e-08	0.0371796	IL16
ENSG00000249639	5'UTR	0.0526572	0.371236	0.0103428	0.0672175	0.421528	0.00803563	1.25825e-10	4.30662e-08	0.0278131	CTB-138E5.1
ENSG00000106948	3'UTR	0.591402	0.8231	-0.0040908	0.269533	0.656875	-0.00358409	1.26527e-10	4.31925e-08	-0.0200539	AKNA
ENSG00000141480	3'UTR	0.166398	0.531226	0.00691851	0.340018	0.707237	0.00725764	1.27095e-10	4.32727e-08	0.0478243	ARRB2
ENSG00000113140	TSS200	0.0139859	0.255852	0.0155375	0.152698	0.54756	-0.000682475	1.30752e-10	4.4294e-08	0.0412134	SPARC
ENSG00000110400	3'UTR	0.149595	0.512735	0.00385281	0.17382	0.570232	0.00418422	1.30778e-10	4.4294e-08	0.0117087	PVRL1
ENSG00000186790	TSS1500	0.340102	0.678592	0.00903633	0.000675544	0.150538	0.0150038	1.34177e-10	4.52877e-08	0.0451891	FOXE3
ENSG00000134070	3'UTR	0.637378	0.845214	0.00562436	0.0266918	0.318808	0.0273038	1.3441e-10	4.52877e-08	0.143241	IRAK2
ENSG00000108175	TSS1500	0.906582	0.963761	0.000934765	0.786731	0.926328	0.00109095	1.3932e-10	4.68207e-08	0.0199157	ZMIZ1
ENSG00000013725	1stExon	0.0813336	0.420379	0.0138598	0.121041	0.508476	0.0106118	1.41342e-10	4.72808e-08	0.062388	CD6
ENSG00000125735	3'UTR	0.0833131	0.423805	0.0374059	0.193123	0.590489	0.0210364	1.41419e-10	4.72808e-08	-0.126701	TNFSF14
ENSG00000118785	TSS1500	0.014984	0.260234	0.0125933	0.154383	0.549222	0.00608562	1.45688e-10	4.85829e-08	0.0279876	SPP1
ENSG00000256234	3'UTR	0.0693694	0.4011	-0.00407247	0.077455	0.441218	-0.010576	1.47205e-10	4.89631e-08	-0.0280253	RP11-283G6.4
ENSG00000170476	ExonBnd	0.150806	0.514162	0.024343	0.713155	0.897759	0.00679035	1.47947e-10	4.90839e-08	0.0806359	MZB1
ENSG00000133048	3'UTR	0.126671	0.484324	0.00641012	0.266292	0.65472	0.000410536	1.49163e-10	4.92468e-08	0.0164625	CHI3L1
ENSG00000168874	5'UTR	0.164631	0.529451	0.00287143	0.373228	0.729116	0.00281963	1.49197e-10	4.92468e-08	0.0158603	ATOH8
ENSG00000104856	3'UTR	0.524612	0.789957	0.00530045	0.286019	0.669381	-0.00644292	1.51558e-10	4.98991e-08	0.0418661	RELB
ENSG00000058866	TSS1500	0.0236962	0.292891	0.0102159	0.548106	0.824182	0.00334346	1.52448e-10	5.00651e-08	0.0215338	DGKG
ENSG00000260657	3'UTR	0.159422	0.523912	0.00295241	0.371777	0.728432	-0.00316446	1.53889e-10	5.03214e-08	-0.0324761	RP11-315D16.4
ENSG00000184154	5'UTR	0.292389	0.644261	0.00359738	0.899546	0.96697	-0.000603752	1.54004e-10	5.03214e-08	0.0151583	LRTOMT
ENSG00000261546	1stExon	0.509885	0.781636	0.0037457	0.277265	0.662645	0.00513245	1.56064e-10	5.08664e-08	0.0353508	CTD-2555A7.3
ENSG00000157554	TSS1500	0.0115075	0.243647	0.0158586	0.122224	0.509836	0.00909886	1.5814e-10	5.14136e-08	0.0290104	ERG
ENSG00000137857	3'UTR	0.270276	0.626138	0.00621505	0.0566036	0.398654	0.00679105	1.60002e-10	5.1889e-08	0.0201649	DUOX1
ENSG00000197321	1stExon	0.00548053	0.2091	0.0164005	0.00125717	0.170626	0.0177793	1.69178e-10	5.47129e-08	0.0334423	SVIL
ENSG00000211669	TSS1500	0.0616066	0.386929	0.0254794	0.242351	0.634176	0.0159309	1.69553e-10	5.47129e-08	0.0748722	IGLV3-10
ENSG00000097021	ExonBnd	0.732689	0.890002	-0.00425838	0.627974	0.861553	-0.00162225	1.7294e-10	5.56674e-08	0.0456272	ACOT7
ENSG00000224184	TSS200	0.00132852	0.164939	0.0110058	0.00634504	0.224073	0.0153181	1.74768e-10	5.61164e-08	0.0298444	AC096559.1
ENSG00000253389	3'UTR	0.113492	0.466488	0.0144657	0.609033	0.85275	0.00308473	1.75797e-10	5.61966e-08	0.0413678	RP11-930P14.1
ENSG00000118729	3'UTR	0.12798	0.48584	0.0140484	0.571481	0.835359	0.00585439	1.75884e-10	5.61966e-08	0.0355468	CASQ2
ENSG00000089159	TSS200	0.650585	0.851783	0.00187601	0.207222	0.603754	0.0010419	1.78241e-10	5.68097e-08	0.012901	PXN
ENSG00000231927	TSS1500	0.626124	0.839524	0.0135681	0.265662	0.654038	0.0142221	1.79894e-10	5.71963e-08	0.0917669	AC102953.6
ENSG00000204859	TSS1500	0.0301668	0.314169	0.012772	0.28853	0.671534	0.00667698	1.86296e-10	5.90868e-08	0.0214412	ZBTB48
ENSG00000104921	TSS1500	0.0311277	0.316341	0.0138301	0.206814	0.603381	0.0114582	1.88354e-10	5.95937e-08	0.03654	FCER2
ENSG00000148334	TSS200	0.125916	0.483167	0.000643101	0.088696	0.461075	-0.000552609	1.91753e-10	6.05215e-08	0.0175463	PTGES2
ENSG00000109758	1stExon	0.00230604	0.179657	0.0181554	0.000966499	0.162005	0.0175115	1.93996e-10	6.1081e-08	0.020477	HGFAC
ENSG00000145107	1stExon	0.102959	0.45151	0.0120578	0.509395	0.805301	-0.00810325	2.03982e-10	6.39566e-08	-0.0748026	TM4SF19
ENSG00000052749	3'UTR	0.0578428	0.380576	0.00872639	0.00925283	0.243345	0.0115313	2.04115e-10	6.39566e-08	0.0181174	RRP12
ENSG00000224020	TSS1500	0.142321	0.504466	0.0355298	0.843459	0.947188	0.0115702	2.08795e-10	6.52654e-08	0.124099	MIR181A2HG
ENSG00000211752	TSS200	0.0586552	0.381665	0.0335602	0.848059	0.949025	0.00373773	2.11071e-10	6.58182e-08	0.129431	TRBV27
ENSG00000119686	TSS200	0.0795432	0.417327	0.012473	0.256675	0.646138	0.00808885	2.16569e-10	6.73706e-08	0.0283109	FLVCR2
ENSG00000104921	5'UTR	0.0311073	0.316341	0.0122193	0.187695	0.584697	0.0103315	2.21738e-10	6.88136e-08	0.027968	FCER2
ENSG00000158485	TSS1500	0.889419	0.957046	-0.00309176	0.158592	0.554451	0.0179618	2.23514e-10	6.91993e-08	0.0666455	CD1B
ENSG00000201794	TSS1500	0.00571559	0.209907	0.0225507	0.011322	0.255142	0.0184688	2.24516e-10	6.93439e-08	0.0745808	RN7SKP130
ENSG00000175463	3'UTR	0.876658	0.951673	0.00168604	0.964181	0.989152	0.000973225	2.2658e-10	6.9815e-08	0.0256957	TBC1D10C
ENSG00000263089	TSS1500	0.15412	0.518075	0.00904652	0.0406183	0.360301	0.0224004	2.32132e-10	7.13563e-08	-0.0609323	RP11-166P13.4
ENSG00000229313	1stExon	0.523445	0.789537	-0.00354203	0.959796	0.98739	-0.00409354	2.36448e-10	7.25112e-08	0.127815	RP3-425P12.5
ENSG00000116039	TSS1500	0.536429	0.796581	0.00296977	0.789107	0.927108	0.00241215	2.40683e-10	7.36359e-08	0.030862	ATP6V1B1
ENSG00000262061	TSS1500	0.435168	0.73917	0.00789879	0.458953	0.778933	0.00326849	2.44815e-10	7.47238e-08	0.0276004	RP11-1260E13.4
ENSG00000102921	1stExon	0.234328	0.597136	0.00425208	0.0918479	0.466485	0.00525418	2.46083e-10	7.49346e-08	0.0301502	N4BP1
ENSG00000164404	5'UTR	0.11781	0.472301	0.00489269	0.760809	0.916547	0.000301659	2.47309e-10	7.51316e-08	0.0131847	GDF9
ENSG00000231856	5'UTR	0.312006	0.658056	0.00741244	0.0968144	0.473902	8.80582e-05	2.49795e-10	7.57096e-08	0.0249072	RP11-327P2.5
ENSG00000186187	3'UTR	0.000901829	0.153123	0.0171695	0.0103708	0.250188	0.00963638	2.52419e-10	7.6207e-08	0.0214864	ZNRF1
ENSG00000214514	3'UTR	0.00520047	0.206591	0.0113361	0.0609964	0.408857	0.0114895	2.52611e-10	7.6207e-08	0.0233725	KRT42P
ENSG00000135074	ExonBnd	0.321788	0.664505	0.023646	0.181482	0.577768	0.0100793	2.56069e-10	7.70709e-08	0.138537	ADAM19
ENSG00000165795	3'UTR	0.35624	0.689554	0.00500987	0.598392	0.84785	0.00302082	2.58534e-10	7.76327e-08	0.0224009	NDRG2
ENSG00000106178	TSS1500	0.63844	0.845575	0.0088514	0.539039	0.819749	0.00901007	2.67455e-10	7.99973e-08	0.0585269	CCL24
ENSG00000247193	TSS200	0.326464	0.667986	0.00021197	0.0219819	0.300345	-0.0117428	2.67883e-10	7.99973e-08	0.0157028	RP11-431M7.3
ENSG00000107736	ExonBnd	0.0139594	0.255792	0.00880113	0.110517	0.494314	-0.000674998	2.68259e-10	7.99973e-08	0.0185152	CDH23
ENSG00000128271	TSS200	0.0244026	0.29554	0.00756978	0.145588	0.538994	0.00542906	2.7464e-10	8.1628e-08	0.0202515	ADORA2A
ENSG00000159339	ExonBnd	0.294009	0.645431	0.0141554	0.337636	0.705444	0.0123521	2.74986e-10	8.1628e-08	0.0714144	PADI4
ENSG00000119820	5'UTR	0.477009	0.763739	0.00519648	0.24567	0.636939	0.00666391	2.79225e-10	8.2697e-08	0.0363579	YIPF4
ENSG00000232316	3'UTR	0.35137	0.686581	0.0184545	0.288077	0.671186	0.0147172	2.82797e-10	8.35642e-08	0.0698238	RP1-124C6.1
ENSG00000135912	3'UTR	0.779177	0.910403	0.0058656	0.970657	0.991074	0.00190664	2.85766e-10	8.42498e-08	0.118642	TTLL4
ENSG00000139537	3'UTR	0.940092	0.976485	0.00164448	0.368074	0.72615	0.00678272	2.97893e-10	8.76257e-08	0.0350105	CCDC65
ENSG00000228650	TSS1500	0.537991	0.797411	-0.0130123	0.384319	0.735987	-0.012734	2.99511e-10	8.78659e-08	0.0873566	AC008940.1
ENSG00000202198	TSS1500	0.210111	0.574777	0.0067433	0.0763749	0.43892	0.00908464	3.00064e-10	8.78659e-08	0.050081	RN7SK
ENSG00000135373	5'UTR	0.00372404	0.196733	0.00605119	0.458419	0.778643	0.00241321	3.02346e-10	8.83347e-08	0.00729612	EHF
ENSG00000138668	1stExon	0.697597	0.873839	-0.00148409	0.270123	0.65744	0.00442354	3.05295e-10	8.89959e-08	0.0260288	HNRNPD
ENSG00000229313	5'UTR	0.132028	0.491269	0.0134248	0.237827	0.630566	0.00138702	3.13507e-10	9.11848e-08	0.0367227	RP3-425P12.5
ENSG00000187806	1stExon	0.387466	0.709732	0.00795729	0.0170427	0.281065	0.0236609	3.15201e-10	9.14725e-08	0.0745425	TMEM202
ENSG00000170365	1stExon	0.765675	0.904445	0.00270061	0.605578	0.851262	-0.00233792	3.16912e-10	9.17637e-08	0.0196416	SMAD1
ENSG00000170899	TSS200	0.236423	0.599016	0.00822716	0.116343	0.502502	0.0117685	3.37869e-10	9.76139e-08	0.0530733	GSTA4
ENSG00000207836	TSS200	0.740233	0.893327	0.0111692	0.0639656	0.415258	0.0369167	3.46783e-10	9.99667e-08	0.109446	MIR650
ENSG00000183549	TSS200	0.845298	0.938817	0.00139963	0.0590741	0.404609	0.0106455	3.48423e-10	1.00217e-07	0.0389768	ACSM5
ENSG00000067182	TSS200	0.185144	0.54969	0.00597628	0.113805	0.498632	0.00867142	3.51477e-10	1.00674e-07	0.0302548	TNFRSF1A
ENSG00000199994	TSS1500	0.0211722	0.284649	-0.0257354	0.924625	0.975887	-0.00164066	3.51563e-10	1.00674e-07	0.0700103	RNA5SP145
ENSG00000092929	TSS1500	0.215781	0.579968	0.0175493	0.324643	0.696329	0.0075838	3.55579e-10	1.01599e-07	0.0440467	UNC13D
ENSG00000140022	TSS200	0.0102204	0.237777	0.010274	0.0344063	0.342437	0.000380923	3.56799e-10	1.01724e-07	0.0198461	STON2
ENSG00000121671	3'UTR	0.0191298	0.275781	0.0118477	0.120394	0.50777	-0.0110568	3.63026e-10	1.03272e-07	-0.0527416	CRY2
ENSG00000166546	3'UTR	0.367494	0.696938	0.00685594	0.142073	0.535005	0.0111619	3.69022e-10	1.04607e-07	0.0311657	BEAN1
ENSG00000105738	5'UTR	0.00966867	0.234787	0.00828083	0.133815	0.525601	0.00522228	3.69331e-10	1.04607e-07	0.0129531	SIPA1L3
ENSG00000123352	3'UTR	0.762596	0.902919	0.000718839	0.882389	0.961528	0.000987272	3.74433e-10	1.05821e-07	-0.0239258	SPATS2
ENSG00000204277	5'UTR	0.332013	0.67209	0.00926693	0.561167	0.830398	-0.00899301	3.75996e-10	1.06032e-07	0.0466566	RP11-219G17.4
ENSG00000114735	5'UTR	0.0607661	0.385159	0.00988299	0.00877482	0.240423	0.00944344	3.77819e-10	1.06256e-07	0.0203406	HEMK1
ENSG00000111249	5'UTR	0.00885254	0.229948	0.0116604	0.035997	0.345945	0.00687954	3.78431e-10	1.06256e-07	0.01604	CUX2
ENSG00000107242	3'UTR	0.0126283	0.249217	0.0208563	0.324475	0.696211	0.00731407	3.80455e-10	1.06594e-07	0.0252405	PIP5K1B
ENSG00000138621	3'UTR	0.00300767	0.188561	0.0289177	0.0208931	0.29682	0.0231137	3.87496e-10	1.08333e-07	0.0420333	PPCDC
ENSG00000114473	1stExon	0.925234	0.970647	0.000910671	0.178397	0.574763	0.00167466	3.9867e-10	1.11217e-07	0.02882	IQCG
ENSG00000166813	TSS200	0.807867	0.923121	0.00309467	0.450119	0.773718	-0.00200801	4.0302e-10	1.12189e-07	0.0341966	KIF7
ENSG00000117643	5'UTR	0.00378367	0.19732	0.0084658	0.03489	0.343744	0.00550839	4.04878e-10	1.12465e-07	0.00847003	MAN1C1
ENSG00000103043	TSS200	0.139998	0.501684	0.00754642	0.300238	0.680158	0.00482507	4.13215e-10	1.14536e-07	0.0228503	VAC14
ENSG00000196730	3'UTR	0.824251	0.930087	0.000569481	0.927659	0.976879	-0.000338751	4.15861e-10	1.15023e-07	0.00963793	DAPK1
ENSG00000008516	TSS200	0.0913367	0.434895	0.0091447	0.390236	0.740094	0.00674442	4.21824e-10	1.16424e-07	0.0229821	MMP25
ENSG00000166949	TSS200	0.00105138	0.159821	0.00717025	0.752665	0.912915	0.00191811	4.26863e-10	1.17565e-07	0.023164	SMAD3
ENSG00000153071	TSS1500	0.973265	0.989969	-0.000702382	0.389255	0.739449	-0.00245629	4.4049e-10	1.21061e-07	-0.0181751	DAB2
ENSG00000171631	5'UTR	0.00577292	0.210234	0.00872913	0.107216	0.489519	0.00596959	4.45311e-10	1.22127e-07	0.015967	P2RY6
ENSG00000164404	3'UTR	0.131658	0.490794	0.00482705	0.58002	0.839043	-0.000761409	4.46895e-10	1.22303e-07	0.0100142	GDF9
ENSG00000262903	TSS200	0.122296	0.479153	0.0169696	0.764377	0.917884	-0.00271808	4.55545e-10	1.24408e-07	0.0580111	RP11-235E17.6
ENSG00000153936	5'UTR	0.0957663	0.440935	0.00601784	0.170015	0.566826	0.00469949	4.56664e-10	1.24451e-07	0.0169537	HS2ST1
ENSG00000171045	TSS200	0.326918	0.668253	0.00657827	0.00888305	0.241018	0.00659304	4.62876e-10	1.2588e-07	0.0222153	TSNARE1
ENSG00000181031	TSS200	0.054917	0.374924	0.0137071	0.0924905	0.467179	0.00754862	4.65146e-10	1.26149e-07	0.0260347	RPH3AL
ENSG00000125538	1stExon	0.113656	0.466747	0.0122633	0.0444482	0.369747	0.0258283	4.6581e-10	1.26149e-07	0.0747788	IL1B
ENSG00000142583	5'UTR	0.0485815	0.36116	0.0107869	0.0855623	0.455951	0.00739411	4.82251e-10	1.30329e-07	0.0203774	SLC2A5
ENSG00000184574	TSS200	0.0901657	0.433181	0.0223766	0.96301	0.988625	0.00193144	4.9169e-10	1.32604e-07	0.0566811	LPAR5
ENSG00000230124	TSS1500	0.675979	0.864439	-0.00427422	0.0363766	0.346614	0.00224937	4.96397e-10	1.33596e-07	0.0366696	LHX4-AS1
ENSG00000162747	5'UTR	0.0363942	0.331567	0.0263005	0.00590256	0.220722	0.0241085	5.02555e-10	1.34973e-07	0.0648291	FCGR3B
ENSG00000120645	TSS200	0.708797	0.878956	0.00350879	0.0227335	0.302805	0.00760814	5.0877e-10	1.36127e-07	0.0379943	IQSEC3
ENSG00000135437	1stExon	0.588405	0.821903	0.0103533	0.300503	0.680305	0.00648346	5.09998e-10	1.36127e-07	-0.0665039	RDH5
ENSG00000135437	5'UTR	0.588405	0.821903	0.0103533	0.300503	0.680305	0.00648346	5.09998e-10	1.36127e-07	-0.0665039	RDH5
ENSG00000203867	TSS200	0.0596599	0.383367	0.0214355	0.36612	0.724835	-0.000530903	5.14405e-10	1.37021e-07	0.0464694	RBM20
ENSG00000121594	TSS1500	0.549938	0.802784	-0.00304638	0.718326	0.899724	0.0027798	5.1668e-10	1.37336e-07	0.0542735	CD80
ENSG00000170899	3'UTR	0.198961	0.564131	0.00568132	0.389113	0.739282	0.00365079	5.18492e-10	1.37336e-07	0.0361198	GSTA4
ENSG00000261040	TSS200	0.153868	0.517865	0.0255008	0.294512	0.676105	0.00855241	5.18902e-10	1.37336e-07	0.129958	WFDC21P
ENSG00000065526	1stExon	0.645194	0.848979	-0.00231592	0.844837	0.947667	-0.00269844	5.19822e-10	1.37336e-07	0.0597658	SPEN
ENSG00000170837	3'UTR	0.224595	0.587888	0.0181082	0.0702505	0.427788	0.0366249	5.22619e-10	1.37577e-07	0.0967863	GPR27
ENSG00000176595	3'UTR	0.132296	0.491648	0.0232109	0.0278381	0.322718	0.0223424	5.22856e-10	1.37577e-07	0.0550246	KBTBD11
ENSG00000103257	3'UTR	0.00182604	0.17379	0.0108926	0.0413584	0.361957	0.00841075	5.32739e-10	1.39894e-07	0.0227897	SLC7A5
ENSG00000165795	1stExon	0.398227	0.716513	0.00435841	0.828782	0.942247	0.00164845	5.40601e-10	1.41671e-07	0.0214391	NDRG2
ENSG00000229391	3'UTR	0.038348	0.336693	0.0116443	0.979359	0.993688	0.000572595	5.46703e-10	1.42805e-07	0.0585771	HLA-DRB6
ENSG00000140022	1stExon	0.160462	0.524887	0.00608798	0.0202467	0.2949	0.00732069	5.47128e-10	1.42805e-07	0.0309622	STON2
ENSG00000122223	3'UTR	0.00427447	0.199859	0.0205122	0.00770092	0.232198	0.00957393	5.48565e-10	1.42892e-07	0.0294723	CD244
ENSG00000237512	TSS200	0.657657	0.854812	0.00481939	0.33824	0.705859	-0.00667516	5.50829e-10	1.42933e-07	0.0322882	UNC5B-AS1
ENSG00000170899	5'UTR	0.335071	0.674494	0.00473961	0.214624	0.610541	0.00675069	5.52012e-10	1.42933e-07	0.0395999	GSTA4
ENSG00000121742	5'UTR	0.00880137	0.229514	0.0132193	0.0753071	0.436844	0.00833164	5.52027e-10	1.42933e-07	0.0273658	GJB6
ENSG00000154269	ExonBnd	0.224136	0.587544	0.00315577	0.420595	0.757894	0.0122156	5.55445e-10	1.43532e-07	0.0837216	ENPP3
ENSG00000234432	TSS1500	0.37497	0.701629	0.00249681	0.630651	0.862905	0.0115418	5.66242e-10	1.46031e-07	0.062418	RP11-1275H24.1
ENSG00000153086	TSS1500	0.775649	0.909065	0.0075319	0.210015	0.606542	0.0133609	5.72952e-10	1.47337e-07	0.0740018	ACMSD
ENSG00000118007	5'UTR	0.00949459	0.233665	0.00661728	0.025732	0.315346	0.00649053	5.73579e-10	1.47337e-07	0.0120064	STAG1
ENSG00000237512	TSS1500	0.0475996	0.359055	0.0211621	0.176642	0.573235	0.0108698	5.80574e-10	1.48839e-07	0.0612794	UNC5B-AS1
ENSG00000224247	TSS200	0.328213	0.669285	0.0221165	0.000724707	0.150657	0.0301564	5.88981e-10	1.50697e-07	0.113944	AJ009632.3
ENSG00000174946	TSS200	0.666427	0.859395	0.0138438	0.272342	0.659004	0.0252779	5.98293e-10	1.52487e-07	0.146365	GPR171
ENSG00000160208	5'UTR	0.110974	0.463074	0.00743176	0.18161	0.57788	0.00536987	5.98329e-10	1.52487e-07	0.0173345	RRP1B
ENSG00000233766	TSS200	0.00374491	0.196987	0.034091	0.320041	0.693492	0.00972278	6.16704e-10	1.56862e-07	0.0759471	AC098617.1
ENSG00000162747	1stExon	0.132038	0.491269	0.0358508	0.0344361	0.342437	0.0318772	6.21749e-10	1.57527e-07	0.125123	FCGR3B
ENSG00000162747	TSS200	0.132038	0.491269	0.0358508	0.0344361	0.342437	0.0318772	6.21749e-10	1.57527e-07	0.125123	FCGR3B
ENSG00000187483	5'UTR	0.191401	0.556085	0.0112019	0.0381534	0.353042	0.00399173	6.3098e-10	1.59554e-07	0.0552717	SERPINA13P
ENSG00000163686	3'UTR	0.362656	0.693969	-0.00494712	0.190576	0.587913	-0.0143213	6.43733e-10	1.62463e-07	-0.0416308	ABHD6
ENSG00000129562	3'UTR	0.259466	0.617539	0.00221526	0.733843	0.905807	0.00221196	6.46472e-10	1.62684e-07	-0.0155345	DAD1
ENSG00000182022	1stExon	0.771428	0.907134	0.00154326	0.116332	0.502487	0.00201037	6.47118e-10	1.62684e-07	0.032358	CHST15
ENSG00000204231	3'UTR	0.0054605	0.208533	0.0101578	0.0239303	0.30811	0.00851421	6.50037e-10	1.63101e-07	-0.0159803	RXRB
ENSG00000109758	TSS200	0.00721785	0.218763	0.0164652	0.000802264	0.15436	0.0185817	6.56281e-10	1.6435e-07	0.0255222	HGFAC
ENSG00000230838	TSS1500	0.205521	0.570249	0.0038456	0.00283544	0.190305	0.0242174	6.60623e-10	1.65119e-07	-0.0437158	AC093850.2
ENSG00000251194	TSS1500	0.00902507	0.231103	0.0221185	0.0581788	0.402789	0.0181191	6.62376e-10	1.65239e-07	-0.0723756	RP1-68D18.2
ENSG00000105707	TSS200	0.194373	0.559221	0.0103435	0.61158	0.853906	0.00415427	6.70106e-10	1.66846e-07	0.0290649	HPN
ENSG00000110047	TSS1500	0.0767685	0.413273	0.00390458	0.12314	0.511124	0.00424604	6.74746e-10	1.6768e-07	0.00970458	EHD1
ENSG00000166949	TSS1500	0.110872	0.462936	0.00556786	0.136471	0.528384	0.00490587	6.80569e-10	1.688e-07	0.0156002	SMAD3
ENSG00000199964	TSS1500	0.239498	0.601474	0.0147462	0.59998	0.848646	0.00831365	6.81859e-10	1.688e-07	-0.0792427	Y_RNA
ENSG00000204859	5'UTR	0.0100076	0.236535	0.0117956	0.232086	0.625719	0.00790727	6.89557e-10	1.70381e-07	0.0207883	ZBTB48
ENSG00000158714	5'UTR	0.0650355	0.3928	0.0170659	0.115516	0.501252	0.0104841	6.92969e-10	1.70899e-07	0.0307055	SLAMF8
ENSG00000036672	3'UTR	0.797137	0.917905	-0.00298732	0.56891	0.833959	-0.00408276	6.95328e-10	1.71155e-07	-0.0264423	USP2
ENSG00000259202	5'UTR	0.38352	0.707492	0.0156329	0.439607	0.76796	-0.0103018	7.02881e-10	1.72686e-07	0.0544008	RP11-342M21.2
ENSG00000146700	5'UTR	0.430296	0.736085	0.00445007	0.868703	0.95675	0.00339015	7.05788e-10	1.72964e-07	0.0374615	SSC4D
ENSG00000236008	3'UTR	0.0953667	0.440345	0.00154396	0.374783	0.730249	-0.00157598	7.06677e-10	1.72964e-07	0.0117388	AC011747.4
ENSG00000229964	5'UTR	0.00298005	0.187658	0.0131862	0.186409	0.58349	0.0080448	7.11758e-10	1.73879e-07	0.0163017	RP11-135A1.3
ENSG00000129493	1stExon	0.313409	0.658968	0.00693257	0.561652	0.830637	0.00328844	7.21921e-10	1.76031e-07	0.0389533	HEATR5A
ENSG00000188394	1stExon	0.0916714	0.43534	0.0225009	0.831187	0.943168	0.00524551	7.27271e-10	1.77003e-07	0.0488928	GPR21
ENSG00000227589	3'UTR	0.680207	0.866319	0.00251431	0.279465	0.664461	0.0050787	7.43587e-10	1.80431e-07	0.0313057	RP5-1092A11.5
ENSG00000117228	TSS1500	0.603177	0.828592	-0.0027578	0.567252	0.833187	-0.0012538	7.44138e-10	1.80431e-07	0.0226499	GBP1
ENSG00000106069	TSS1500	0.233757	0.596538	0.00391358	0.0694747	0.426089	0.00438894	7.49549e-10	1.81403e-07	0.01876	CHN2
ENSG00000232056	TSS200	0.219939	0.5836	0.0190286	0.456771	0.777677	0.0204952	7.52194e-10	1.81705e-07	0.166564	AC092687.4
ENSG00000014164	3'UTR	0.00166322	0.17308	0.00688584	0.129469	0.519837	0.00349699	7.54438e-10	1.81908e-07	0.0068602	ZC3H3
ENSG00000203799	TSS200	0.187064	0.551943	0.00936009	0.36775	0.725904	0.00781407	7.71683e-10	1.85721e-07	0.043829	CCDC162P
ENSG00000137857	5'UTR	0.123359	0.480248	0.007724	0.12108	0.508477	0.00779757	8.04208e-10	1.9319e-07	0.0205132	DUOX1
ENSG00000173083	3'UTR	0.592408	0.823619	-0.00186341	0.823031	0.940071	0.00698172	8.07899e-10	1.93718e-07	0.108934	HPSE
ENSG00000186187	5'UTR	0.0116916	0.244621	0.012766	0.0210437	0.297332	0.00740359	8.12684e-10	1.94506e-07	0.0188546	ZNRF1
ENSG00000203527	TSS1500	0.216051	0.580064	0.0114933	0.0348159	0.343535	0.0224396	8.1774e-10	1.95355e-07	-0.0462763	Z99756.1
ENSG00000147316	TSS200	0.0357968	0.329123	-0.0191492	0.0663317	0.419575	-0.00470025	8.19745e-10	1.95474e-07	-0.0369594	MCPH1
ENSG00000164081	TSS1500	0.0102199	0.237777	0.00658238	0.223229	0.61896	0.00259038	8.26959e-10	1.96563e-07	0.00673488	TEX264
ENSG00000240777	5'UTR	0.116325	0.470483	0.0126056	0.451253	0.774288	0.00571406	8.29929e-10	1.96563e-07	0.0418704	RP11-58O15.1
ENSG00000205018	1stExon	0.637881	0.845328	0.00920707	0.36426	0.723567	0.00663441	8.30371e-10	1.96563e-07	0.0486173	RP11-830F9.6
ENSG00000205018	5'UTR	0.637881	0.845328	0.00920707	0.36426	0.723567	0.00663441	8.30371e-10	1.96563e-07	0.0486173	RP11-830F9.6
ENSG00000197816	3'UTR	0.452696	0.749249	0.000604853	0.426847	0.761577	-0.00018448	8.45704e-10	1.99828e-07	0.0159684	CCDC180
ENSG00000178921	3'UTR	0.47025	0.759736	0.0247159	0.904107	0.96848	-0.00457949	8.57066e-10	2.02145e-07	0.128864	PFAS
ENSG00000158488	TSS1500	0.305313	0.6536	0.00550452	0.753356	0.913157	0.000863522	8.65369e-10	2.03655e-07	0.0212885	CD1E
ENSG00000106178	5'UTR	0.515623	0.784766	0.00620506	0.519052	0.809763	0.000573271	8.66609e-10	2.03655e-07	0.0307915	CCL24
ENSG00000173269	TSS200	0.253412	0.612354	0.0119695	0.0226044	0.302382	0.0130824	8.68921e-10	2.03829e-07	0.0340702	MMRN2
ENSG00000140932	TSS1500	0.366815	0.696478	0.00903405	0.733277	0.905551	-0.00356322	8.77406e-10	2.05448e-07	0.0448251	CMTM2
ENSG00000132386	3'UTR	0.530724	0.793395	0.00254373	0.468733	0.783584	0.00597552	9.01651e-10	2.10744e-07	0.0341042	SERPINF1
ENSG00000121797	1stExon	0.155948	0.52007	0.00481096	0.187766	0.584833	0.00305334	9.03571e-10	2.10813e-07	-0.0126556	CCRL2
ENSG00000111249	TSS200	0.0259535	0.301146	0.0193159	0.521892	0.811044	0.00860343	9.11726e-10	2.12334e-07	0.0380423	CUX2
ENSG00000252474	TSS200	0.520768	0.787854	0.0181203	0.321303	0.694445	-0.0200983	9.17603e-10	2.1324e-07	0.10734	RNU6-539P
ENSG00000136546	3'UTR	0.548539	0.802067	0.0129127	0.061563	0.410339	0.0235193	9.18905e-10	2.1324e-07	0.0731784	SCN7A
ENSG00000170425	TSS1500	0.845939	0.938999	-0.00324589	0.645739	0.86906	-0.00780829	9.42413e-10	2.18305e-07	0.0475052	ADORA2B
ENSG00000010810	5'UTR	0.137679	0.498663	0.00603691	0.437113	0.766754	0.00356386	9.46673e-10	2.18901e-07	0.0149038	FYN
ENSG00000006606	ExonBnd	0.106437	0.456726	0.0354239	0.899405	0.966926	0.00611194	9.51895e-10	2.19717e-07	0.0997306	CCL26
ENSG00000253217	TSS1500	0.00619301	0.213088	0.0253492	0.165111	0.561756	0.0159021	9.65188e-10	2.22389e-07	0.0479609	KB-1991G8.1
ENSG00000224376	TSS200	0.0351396	0.327609	0.0108871	0.125453	0.514409	0.0102802	9.76249e-10	2.23836e-07	0.029297	AC017104.6
ENSG00000170579	1stExon	0.0607934	0.385189	0.00917991	0.833378	0.943744	0.00128872	9.76316e-10	2.23836e-07	0.015194	DLGAP1
ENSG00000226527	TSS1500	0.853637	0.942398	0.00205202	0.954911	0.985896	-0.00186459	9.76643e-10	2.23836e-07	0.0478552	AP000289.6
ENSG00000008283	3'UTR	0.0336118	0.323594	0.0178955	0.0661738	0.419229	0.0120406	1.00831e-09	2.30439e-07	0.0380764	CYB561
ENSG00000166444	TSS200	0.0318582	0.318396	0.00750335	0.360514	0.721275	0.00426482	1.00901e-09	2.30439e-07	0.0156869	ST5
ENSG00000200034	TSS1500	0.0635036	0.390526	0.00754811	0.0987722	0.476437	0.0119657	1.01213e-09	2.30747e-07	-0.0232546	RNU4-73P
ENSG00000221351	TSS200	0.376518	0.702847	0.00882881	0.877596	0.959873	0.00418896	1.02419e-09	2.33086e-07	0.100932	AC068570.1
ENSG00000157470	5'UTR	0.0454033	0.353799	0.00935033	0.466084	0.782304	0.0026422	1.03348e-09	2.34787e-07	0.0159945	FAM81A
ENSG00000141314	5'UTR	0.0280042	0.307659	0.0163817	0.286032	0.669381	0.00851796	1.03579e-09	2.34901e-07	0.0337533	RHBDL3
ENSG00000004468	TSS1500	0.00241307	0.180226	0.0232619	0.445607	0.771441	0.00943615	1.0754e-09	2.43458e-07	0.0329286	CD38
ENSG00000125257	3'UTR	0.26417	0.621254	0.00338563	0.681008	0.884204	-6.60989e-05	1.08181e-09	2.44411e-07	0.0111692	ABCC4
ENSG00000128383	TSS200	0.170431	0.535572	0.0129743	0.809735	0.935447	0.00524864	1.08466e-09	2.44411e-07	0.0652873	APOBEC3A
ENSG00000225612	TSS1500	0.645066	0.848935	0.000288304	0.533887	0.817018	0.00518238	1.08526e-09	2.44411e-07	0.0807004	AC099552.2
ENSG00000100918	5'UTR	0.162074	0.526835	0.00723354	0.578953	0.838711	0.0036034	1.09025e-09	2.4511e-07	0.0192963	REC8
ENSG00000112486	TSS200	0.561601	0.808726	0.00295733	0.0357827	0.345498	0.0183951	1.09462e-09	2.45666e-07	0.0835518	CCR6
ENSG00000181031	TSS1500	0.0149929	0.260234	0.0156488	0.0111066	0.254297	0.0106251	1.10042e-09	2.46541e-07	0.0232847	RPH3AL
ENSG00000100077	3'UTR	0.0610834	0.385817	0.00738327	0.534564	0.817391	-0.00511588	1.10459e-09	2.47048e-07	0.0247138	ADRBK2
ENSG00000259519	5'UTR	0.0430641	0.348788	0.00481743	0.561277	0.830404	0.00084729	1.12025e-09	2.5012e-07	0.0101207	RP11-519G16.2
ENSG00000157554	3'UTR	0.0736136	0.408614	0.00870335	0.135434	0.527065	0.00665541	1.15519e-09	2.57362e-07	0.0194522	ERG
ENSG00000234902	3'UTR	0.160935	0.525532	0.0064805	0.242193	0.634142	0.00367042	1.15665e-09	2.57362e-07	0.0144445	AC007879.2
ENSG00000144130	TSS1500	0.0781168	0.415143	0.0106098	0.38471	0.736323	0.00623878	1.15974e-09	2.57607e-07	0.0258288	NT5DC4
ENSG00000169410	ExonBnd	0.380822	0.705723	0.010576	0.557639	0.828656	0.0113961	1.163e-09	2.5789e-07	0.116733	PTPN9
ENSG00000248571	TSS1500	0.00139591	0.166297	0.0197385	0.0111349	0.254316	0.0242537	1.21336e-09	2.68598e-07	0.0268856	RP11-768B22.2
ENSG00000111358	3'UTR	0.0598883	0.383738	-0.0178211	0.0881735	0.460354	-0.01637	1.22737e-09	2.71236e-07	-0.0577741	GTF2H3
ENSG00000034677	TSS200	0.0204616	0.282193	0.0075723	0.820746	0.939207	-0.000485157	1.23245e-09	2.71896e-07	0.0213121	RNF19A
ENSG00000139132	TSS1500	0.121882	0.478416	0.00430134	0.756025	0.914367	-0.00175358	1.24188e-09	2.73511e-07	0.0104005	FGD4
ENSG00000201770	TSS200	0.114877	0.468388	0.027981	0.210203	0.606745	0.0109822	1.2463e-09	2.74019e-07	0.0509895	RNU6-384P
ENSG00000121594	5'UTR	0.845022	0.938663	-0.00287341	0.672917	0.880904	0.000691168	1.24992e-09	2.74351e-07	0.0539461	CD80
ENSG00000091536	5'UTR	0.00783461	0.222845	0.00741771	0.00611871	0.221986	0.0102244	1.25862e-09	2.75793e-07	0.0160662	MYO15A
ENSG00000205622	TSS200	0.11699	0.471438	0.0087779	0.542962	0.821406	0.00160419	1.26318e-09	2.75918e-07	0.0199105	AF064858.6
ENSG00000144130	TSS200	0.0542388	0.374032	0.0124857	0.765941	0.918521	0.00357233	1.26344e-09	2.75918e-07	0.0324575	NT5DC4
ENSG00000121807	TSS1500	0.114166	0.467424	0.0133186	0.184001	0.580469	0.0118919	1.27775e-09	2.78574e-07	0.0380754	CCR2
ENSG00000156304	TSS200	0.00656676	0.21533	0.0211924	0.938988	0.980718	-9.99772e-05	1.31112e-09	2.84897e-07	0.0430069	SCAF4
ENSG00000204420	ExonBnd	0.336891	0.6759	0.00633605	0.150522	0.54495	0.0084946	1.31266e-09	2.84897e-07	0.0228664	C6orf25
ENSG00000171940	1stExon	0.303743	0.652579	0.0137105	0.468905	0.783598	0.0129716	1.31335e-09	2.84897e-07	0.0872055	ZNF217
ENSG00000246790	TSS1500	0.0617232	0.387092	0.0308235	0.102911	0.482722	0.019723	1.32409e-09	2.86749e-07	0.0598491	RP11-730K11.1
ENSG00000146842	3'UTR	0.327314	0.66857	-0.00592468	0.0792205	0.444422	-0.0290547	1.32632e-09	2.86752e-07	-0.0780227	TMEM209
ENSG00000143412	TSS200	0.125058	0.482202	0.0134369	0.983306	0.994848	-0.000542337	1.33473e-09	2.88092e-07	-0.0623801	ANXA9
ENSG00000132376	3'UTR	0.026866	0.304129	0.00729782	0.0118112	0.25755	0.00861493	1.34296e-09	2.89076e-07	0.0121075	INPP5K
ENSG00000158865	3'UTR	0.0244624	0.295599	0.0118731	0.0793307	0.444702	0.0108843	1.34557e-09	2.89076e-07	0.0206487	SLC5A11
ENSG00000124641	3'UTR	0.00157011	0.172117	0.01615	0.389876	0.73983	0.00597692	1.34598e-09	2.89076e-07	0.0219737	MED20
ENSG00000249295	TSS1500	0.888421	0.956605	-0.000106097	0.215425	0.611291	0.00570682	1.3709e-09	2.9394e-07	0.0412602	RP11-241G9.3
ENSG00000011295	3'UTR	0.476604	0.763533	0.0106762	0.183856	0.580278	-0.0153748	1.37369e-09	2.94018e-07	-0.0969367	TTC19
ENSG00000160360	TSS1500	0.0103594	0.237883	0.00981257	0.0331973	0.338965	0.011199	1.37579e-09	2.94018e-07	0.0194527	GPSM1
ENSG00000142539	TSS200	0.806194	0.922404	0.00578899	0.103616	0.483654	0.00567449	1.39088e-09	2.96754e-07	0.0512286	CTD-2545M3.6
ENSG00000248898	3'UTR	0.775794	0.909108	0.00159414	0.608959	0.85272	0.00169679	1.40402e-09	2.99065e-07	0.017721	CTD-2288O8.1
ENSG00000121281	ExonBnd	0.323662	0.665742	0.00225882	0.972364	0.99168	0.00133136	1.40643e-09	2.99089e-07	0.0427658	ADCY7
ENSG00000184697	TSS1500	0.19726	0.562413	0.00393411	0.183557	0.580131	0.00668141	1.47065e-09	3.11749e-07	0.0166734	CLDN6
ENSG00000144852	TSS200	0.219312	0.582862	0.00891461	0.625819	0.860552	0.00624939	1.47077e-09	3.11749e-07	0.0400728	NR1I2
ENSG00000006606	1stExon	0.102682	0.451178	0.01501	0.220826	0.616621	0.00897392	1.48659e-09	3.14587e-07	0.034928	CCL26
ENSG00000100767	5'UTR	0.453295	0.749469	0.00500576	0.371104	0.72812	0.00148678	1.50376e-09	3.17701e-07	0.0254317	PAPLN
ENSG00000170476	3'UTR	0.248261	0.608796	0.0224551	0.349116	0.713362	-0.00762049	1.5144e-09	3.19431e-07	0.0649337	MZB1
ENSG00000262585	3'UTR	0.0687573	0.400412	0.00646591	0.00142361	0.174715	0.00957246	1.54357e-09	3.25055e-07	0.0149223	RP11-353N14.5
ENSG00000100024	ExonBnd	0.128714	0.486819	0.00377474	0.206357	0.603053	0.010557	1.54967e-09	3.2581e-07	0.0505314	UPB1
ENSG00000104921	1stExon	0.136076	0.496422	0.019502	0.309339	0.686542	0.0136666	1.55857e-09	3.2715e-07	0.0502982	FCER2
ENSG00000164087	3'UTR	0.21469	0.578986	0.0168453	0.0587444	0.404189	0.015973	1.59354e-09	3.33795e-07	0.054298	POC1A
ENSG00000186174	3'UTR	0.137792	0.498793	0.00159078	0.0378785	0.352101	0.0052441	1.59537e-09	3.33795e-07	0.0110197	BCL9L
ENSG00000124942	3'UTR	0.0308434	0.315755	0.00731887	0.185215	0.581919	0.00528892	1.61941e-09	3.3828e-07	0.0113506	AHNAK
ENSG00000139269	1stExon	0.223635	0.587175	0.0102769	0.0506669	0.385027	0.020589	1.62949e-09	3.39838e-07	-0.0335902	INHBE
ENSG00000085063	TSS1500	0.600487	0.827529	0.00627519	0.22121	0.616843	-0.00944888	1.63343e-09	3.40106e-07	0.0349369	CD59
ENSG00000136235	1stExon	0.224919	0.588145	0.00929793	0.501074	0.801438	0.00581045	1.63751e-09	3.40106e-07	-0.0442396	GPNMB
ENSG00000120889	TSS1500	0.692744	0.871767	0.0035755	0.906189	0.969258	-0.00110624	1.63864e-09	3.40106e-07	0.0341541	TNFRSF10B
ENSG00000172243	3'UTR	0.454392	0.750031	0.00701789	0.363419	0.722983	0.00283077	1.67398e-09	3.46885e-07	0.0350177	CLEC7A
ENSG00000091490	1stExon	0.342095	0.679676	0.0066628	0.676231	0.882522	0.00422481	1.67824e-09	3.47214e-07	0.0330932	SEL1L3
ENSG00000113140	5'UTR	0.122655	0.479576	0.0102465	0.852611	0.950814	0.00189553	1.73341e-09	3.58057e-07	0.0342839	SPARC
ENSG00000248677	3'UTR	0.38428	0.707987	0.00921642	0.941274	0.981566	-0.000761753	1.74233e-09	3.58814e-07	0.0301094	CTD-2044J15.1
ENSG00000157554	5'UTR	0.0477909	0.359605	0.00978123	0.125315	0.514233	0.00680914	1.74261e-09	3.58814e-07	0.0202532	ERG
ENSG00000214357	3'UTR	0.00946222	0.23327	0.0156239	0.504639	0.803288	0.0016716	1.76293e-09	3.62423e-07	0.0396602	NEURL1B
ENSG00000259377	TSS200	0.0689593	0.400669	0.023563	0.58368	0.840403	0.00484763	1.78267e-09	3.65902e-07	0.0471425	CTD-2308G16.1
ENSG00000100336	TSS1500	0.0804615	0.419092	0.012318	0.247691	0.638552	0.00463575	1.79677e-09	3.68214e-07	0.0171586	APOL4
ENSG00000246898	TSS200	0.503125	0.778095	0.0155078	0.77428	0.921766	0.00763046	1.83702e-09	3.75868e-07	0.05878	LINC00920
ENSG00000248884	TSS200	0.529331	0.792554	0.0043826	0.290949	0.673465	-0.013005	1.84065e-09	3.76017e-07	0.0567476	CTC-537E7.3
ENSG00000161944	3'UTR	0.461934	0.755052	0.00711674	0.0120499	0.259311	0.00669404	1.86004e-09	3.7938e-07	0.02637	ASGR2
ENSG00000130717	3'UTR	0.124791	0.481926	0.00553029	0.173313	0.569903	0.00620219	1.86599e-09	3.79997e-07	0.0163718	UCK1
ENSG00000187624	5'UTR	0.0142219	0.2573	0.0168964	0.498655	0.800005	0.00747555	1.87108e-09	3.80436e-07	0.034687	C17orf97
ENSG00000118729	TSS1500	0.676048	0.864439	-0.00176878	0.649816	0.870708	0.00252689	1.88953e-09	3.83587e-07	0.0147884	CASQ2
ENSG00000150048	5'UTR	0.110407	0.46223	0.00729422	0.222764	0.618483	0.00242643	1.89632e-09	3.84364e-07	0.0123373	CLEC1A
ENSG00000240875	3'UTR	0.0140888	0.256344	0.00902742	0.994477	0.998364	0.000411382	1.90913e-09	3.86355e-07	0.0164463	LINC00886
ENSG00000161835	TSS1500	0.0790167	0.416247	0.00953058	0.0389782	0.355692	0.00864163	1.91648e-09	3.87005e-07	0.0227759	GRASP
ENSG00000065526	5'UTR	0.519119	0.786598	-0.00275156	0.569577	0.834437	-0.00636046	1.91831e-09	3.87005e-07	0.0278637	SPEN
ENSG00000111962	TSS1500	0.59078	0.822926	0.00502974	0.0510138	0.385572	0.00320861	1.94946e-09	3.92535e-07	0.0228457	UST
ENSG00000159640	TSS1500	0.752403	0.898852	0.00309001	0.806705	0.934438	0.00276523	1.95348e-09	3.92535e-07	0.0255801	ACE
ENSG00000173692	TSS1500	0.0601294	0.383883	-0.00713605	0.0101042	0.248668	-0.0144246	1.95479e-09	3.92535e-07	-0.0267628	PSMD1
ENSG00000013725	5'UTR	0.00549664	0.209222	0.010009	0.0440474	0.369114	0.0055824	1.97781e-09	3.96543e-07	0.0142911	CD6
ENSG00000111405	ExonBnd	0.0136514	0.254321	0.0223126	0.261361	0.650412	0.0110865	1.99162e-09	3.98695e-07	0.0283684	ENDOU
ENSG00000182931	5'UTR	0.266466	0.623142	0.00615018	0.0411928	0.361661	0.0169932	2.02032e-09	4.03818e-07	0.0413022	WFDC10B
ENSG00000138449	5'UTR	0.13988	0.501514	0.0109719	0.0895581	0.46228	0.00733642	2.04344e-09	4.07811e-07	0.0318361	SLC40A1
ENSG00000168453	TSS1500	0.0228024	0.289766	0.0108738	0.457636	0.778149	0.00628773	2.04848e-09	4.08189e-07	0.0239031	HR
ENSG00000168439	TSS200	0.874261	0.95069	0.000563402	0.26821	0.655887	0.00158579	2.05799e-09	4.09456e-07	-0.021989	STIP1
ENSG00000010327	5'UTR	0.018037	0.271562	0.00555527	0.00669737	0.225886	0.00847636	2.0685e-09	4.10916e-07	0.0117792	STAB1
ENSG00000129538	TSS200	0.133886	0.493461	0.006843	0.268692	0.656304	0.00366767	2.0997e-09	4.16475e-07	0.0212519	RNASE1
ENSG00000187624	1stExon	0.00876208	0.22913	0.0123482	0.600593	0.848991	0.00203041	2.11815e-09	4.18688e-07	0.0446534	C17orf97
ENSG00000079112	5'UTR	0.00562632	0.209601	0.018521	0.616426	0.856038	0.00368887	2.12689e-09	4.18688e-07	0.0286012	CDH17
ENSG00000128872	5'UTR	0.0632788	0.390351	0.00808184	0.151661	0.546321	-0.00060028	2.12694e-09	4.18688e-07	0.0196118	TMOD2
ENSG00000075240	ExonBnd	0.0159266	0.263079	0.0126367	0.121501	0.50888	0.00764997	2.12722e-09	4.18688e-07	0.0177865	GRAMD4
ENSG00000206996	TSS1500	0.512317	0.782985	0.00933176	0.426775	0.761577	-0.0196178	2.12824e-09	4.18688e-07	0.0890865	RNU6-842P
ENSG00000066336	3'UTR	0.678911	0.865815	0.00627751	0.247206	0.638216	-0.00241875	2.13022e-09	4.18688e-07	0.0390711	SPI1
ENSG00000176485	TSS1500	0.189271	0.55427	0.00593251	0.485738	0.792873	0.00444623	2.13986e-09	4.19947e-07	0.0150866	PLA2G16
ENSG00000100918	1stExon	0.830306	0.932667	0.003827	0.584154	0.840613	-0.00587498	2.17574e-09	4.26344e-07	0.0327425	REC8
ENSG00000065534	TSS200	0.115448	0.469135	0.00345787	0.00741157	0.230684	0.00504936	2.18393e-09	4.27303e-07	0.00877239	MYLK
ENSG00000132600	3'UTR	0.0126596	0.249441	0.0135613	0.3319	0.701361	0.00640523	2.18976e-09	4.27798e-07	0.0225176	PRMT7
ENSG00000159921	TSS200	0.0580588	0.381013	0.00588516	0.81046	0.935653	0.00260826	2.22499e-09	4.34026e-07	0.0214182	GNE
ENSG00000124762	TSS1500	0.589998	0.822632	0.00503395	0.545189	0.822403	0.0065536	2.23858e-09	4.36023e-07	0.0356049	CDKN1A
ENSG00000187624	3'UTR	0.00397918	0.197466	0.0301867	0.477452	0.788425	0.00903863	2.25797e-09	4.39139e-07	0.0745934	C17orf97
ENSG00000108813	TSS1500	0.134406	0.494267	0.00704845	0.183465	0.580073	0.00681556	2.26702e-09	4.4001e-07	0.0180664	DLX4
ENSG00000006327	1stExon	0.60488	0.829431	0.00286058	0.831415	0.943182	0.000343676	2.26923e-09	4.4001e-07	0.0153727	TNFRSF12A
ENSG00000100767	1stExon	0.721837	0.884932	0.00244857	0.039488	0.357364	-0.0123778	2.29059e-09	4.4312e-07	0.0391701	PAPLN
ENSG00000161180	1stExon	0.0191502	0.275857	0.0174585	0.0569541	0.399371	0.0157957	2.2921e-09	4.4312e-07	0.0293445	CCDC116
ENSG00000035664	3'UTR	0.00548901	0.209222	0.0107029	0.00462357	0.208835	0.00805582	2.30586e-09	4.45116e-07	0.010691	DAPK2
ENSG00000173372	TSS200	0.808964	0.923634	0.00396005	0.769149	0.919735	-0.0105339	2.31556e-09	4.46326e-07	0.0902179	C1QA
ENSG00000137094	3'UTR	0.00268332	0.182423	0.0222002	0.587634	0.842583	0.00912714	2.32497e-09	4.47473e-07	-0.0494196	DNAJB5
ENSG00000161180	5'UTR	0.00866928	0.228621	0.0170396	0.0379317	0.352222	0.0136884	2.37424e-09	4.56078e-07	0.0227195	CCDC116
ENSG00000235257	TSS1500	0.133134	0.492508	0.0124086	0.950778	0.984652	0.000279834	2.37671e-09	4.56078e-07	0.0305297	ITGA9-AS1
ENSG00000159527	TSS200	0.00809343	0.225153	0.0308881	0.128682	0.518652	0.0363987	2.39401e-09	4.5872e-07	0.136827	PGLYRP3
ENSG00000258623	TSS200	0.154642	0.518494	0.01014	0.402036	0.747181	-0.00289546	2.4143e-09	4.61925e-07	0.0480454	CTD-2325P2.3
ENSG00000257599	5'UTR	0.156623	0.520719	0.0145708	0.15828	0.553983	0.0143676	2.4245e-09	4.63194e-07	0.0334626	OVCH1-AS1
ENSG00000132334	TSS1500	0.189106	0.554111	0.00898824	0.103427	0.483291	0.00952599	2.43934e-09	4.65343e-07	0.0222464	PTPRE
ENSG00000136689	1stExon	0.553665	0.804827	0.00476243	0.835165	0.944307	0.00367471	2.44595e-09	4.6592e-07	-0.0390857	IL1RN
ENSG00000165474	TSS1500	0.241976	0.603393	0.0118158	0.487855	0.794153	0.00341497	2.45443e-09	4.6685e-07	0.0364014	GJB2
ENSG00000254981	TSS1500	0.150485	0.513686	0.0201586	0.0986289	0.476184	0.02353	2.51497e-09	4.77663e-07	0.0487933	RP11-350N15.3
ENSG00000123908	3'UTR	0.0573574	0.379615	0.00400112	0.127844	0.517859	0.00287864	2.53334e-09	4.79937e-07	0.00662718	AGO2
ENSG00000164038	5'UTR	0.959291	0.983976	0.000712773	0.126329	0.515524	0.00731245	2.53434e-09	4.79937e-07	0.0179569	SLC9B2
ENSG00000198758	TSS1500	0.143847	0.506323	0.00494758	0.0457274	0.373196	0.0106298	2.59003e-09	4.89769e-07	0.0219389	EPS8L3
ENSG00000134460	TSS200	0.239341	0.601387	0.0138151	0.518909	0.809715	-0.00968081	2.62602e-09	4.95723e-07	0.0599373	IL2RA
ENSG00000165795	TSS200	0.284822	0.638306	0.00511846	0.642081	0.867749	0.00177147	2.62916e-09	4.95723e-07	0.016908	NDRG2
ENSG00000176485	3'UTR	0.149059	0.512445	0.00544182	0.107309	0.489671	0.00680893	2.63905e-09	4.96865e-07	0.0157108	PLA2G16
ENSG00000090659	3'UTR	0.0649319	0.392652	0.012154	0.187659	0.584627	0.00885842	2.6722e-09	5.02287e-07	0.0255156	CD209
ENSG00000164935	TSS1500	0.903022	0.962293	0.000717134	0.617663	0.856381	0.00342282	2.67789e-09	5.02287e-07	-0.0270763	DCSTAMP
ENSG00000232810	TSS1500	0.360814	0.6925	-0.0207419	0.0174632	0.282699	-0.0276244	2.67947e-09	5.02287e-07	0.0790389	TNF
ENSG00000226925	3'UTR	0.0935503	0.437422	0.0101706	0.109819	0.493412	0.00635527	2.69756e-09	5.0495e-07	0.0236949	AC007271.3
ENSG00000066056	TSS1500	0.021237	0.284851	0.00760529	0.0224208	0.302231	0.00856394	2.70757e-09	5.0541e-07	0.0134349	TIE1
ENSG00000054690	3'UTR	0.434984	0.739069	0.0039437	0.806292	0.934263	0.000859807	2.70781e-09	5.0541e-07	0.0173146	PLEKHH1
ENSG00000170004	TSS200	0.0144833	0.258244	0.0105161	0.126158	0.515361	0.00710801	2.73831e-09	5.09986e-07	0.0191899	CHD3
ENSG00000102755	TSS1500	0.4362	0.740005	0.00459584	0.324435	0.69619	0.00259873	2.74019e-09	5.09986e-07	0.0177301	FLT1
ENSG00000253371	TSS200	0.43727	0.740547	0.0129541	0.100645	0.479076	0.0238803	2.78957e-09	5.18431e-07	0.0642734	RP11-587H10.1
ENSG00000160953	3'UTR	0.0266148	0.30325	0.00543876	0.0457417	0.373196	0.00285556	2.83369e-09	5.25878e-07	0.00988228	MUM1
ENSG00000213240	3'UTR	0.107633	0.458384	0.0194771	0.00452632	0.207844	0.0371821	2.87363e-09	5.32528e-07	0.0817922	NOTCH2NL
ENSG00000184574	5'UTR	0.0726505	0.407286	0.010672	0.822157	0.939763	0.00313345	2.90245e-09	5.37102e-07	0.0208788	LPAR5
ENSG00000130695	3'UTR	0.166046	0.530902	0.0225238	0.915976	0.972884	-0.00164893	3.02533e-09	5.59044e-07	0.0601559	CEP85
ENSG00000163701	TSS1500	0.0734847	0.408367	0.00774011	0.218166	0.613889	-0.00012672	3.07664e-09	5.67666e-07	0.0328136	IL17RE
ENSG00000116774	3'UTR	0.81652	0.926723	-0.0140188	0.357433	0.719161	-0.0203913	3.08074e-09	5.67666e-07	0.117773	OLFML3
ENSG00000200651	TSS1500	0.491622	0.77186	-0.00303016	0.320106	0.693525	-0.0039612	3.09433e-09	5.69361e-07	0.0505439	Y_RNA
ENSG00000186174	1stExon	0.588297	0.821861	0.000607616	0.193512	0.590792	0.0059078	3.11745e-09	5.72803e-07	0.0212049	BCL9L
ENSG00000092068	1stExon	0.411524	0.7244	0.00513981	0.103459	0.483319	0.00265992	3.13039e-09	5.74367e-07	0.018076	SLC7A8
ENSG00000248592	TSS1500	0.067521	0.398095	0.00987059	0.549359	0.824752	-0.0038564	3.16176e-09	5.79304e-07	0.0185712	TMEM110-MUSTN1
ENSG00000106976	5'UTR	0.0294146	0.311086	0.00355681	0.0716047	0.430089	0.00561882	3.18867e-09	5.8341e-07	0.0162388	DNM1
ENSG00000105122	TSS200	0.034603	0.326252	0.00612626	0.892433	0.964566	0.000223037	3.19923e-09	5.84407e-07	0.0350215	RASAL3
ENSG00000013725	TSS1500	0.0126666	0.249441	0.0113202	0.347581	0.712491	0.00621847	3.20313e-09	5.84407e-07	0.0232519	CD6
ENSG00000214688	3'UTR	0.0600072	0.383883	0.0101843	0.66863	0.879217	0.00279779	3.22056e-09	5.86762e-07	0.0283203	C10orf105
ENSG00000112486	5'UTR	0.0589215	0.382019	0.00668442	0.00802469	0.235491	0.0100584	3.2253e-09	5.86801e-07	0.0259859	CCR6
ENSG00000167964	TSS200	0.0473948	0.35865	0.00880363	0.0236459	0.30707	0.00515883	3.24455e-09	5.89477e-07	0.022407	RAB26
ENSG00000159147	3'UTR	0.481137	0.76578	-0.00654251	0.723002	0.901761	0.000184721	3.30736e-09	6.00047e-07	0.0421329	DONSON
ENSG00000122035	TSS1500	0.165704	0.530613	0.00721214	0.667498	0.8789	0.00164055	3.31834e-09	6.00894e-07	0.0147612	RASL11A
ENSG00000163803	3'UTR	0.915677	0.96718	0.00134549	0.602634	0.849794	0.00265271	3.32129e-09	6.00894e-07	0.0303059	PLB1
ENSG00000148334	5'UTR	0.000269945	0.133999	0.00675384	0.639163	0.866635	0.00122688	3.41625e-09	6.17214e-07	0.00820229	PTGES2
ENSG00000177082	3'UTR	0.604663	0.829342	0.00167127	0.3565	0.718578	0.00274355	3.49996e-09	6.31458e-07	-0.00911563	WDR73
ENSG00000241962	5'UTR	0.216893	0.580878	0.00289671	0.792627	0.928634	0.00159007	3.50914e-09	6.32235e-07	0.00891613	C2orf15
ENSG00000226206	5'UTR	0.575682	0.815976	0.000883471	0.380091	0.733286	-0.00531933	3.51595e-09	6.32583e-07	0.0200118	RP5-1050E16.2
ENSG00000254528	TSS1500	0.0117714	0.245072	0.0169689	0.0236412	0.30707	0.0253798	3.52675e-09	6.33647e-07	0.0410735	RP11-728F11.4
ENSG00000058335	3'UTR	0.00554292	0.209601	0.00715936	0.0121815	0.260372	0.0068776	3.57138e-09	6.40778e-07	0.00849891	RASGRF1
ENSG00000106948	1stExon	0.0293954	0.311053	0.00771037	0.358066	0.719542	-0.00403773	3.59282e-09	6.43545e-07	-0.0259172	AKNA
ENSG00000077063	3'UTR	0.486616	0.769016	0.00198541	0.379943	0.733235	0.00371058	3.59672e-09	6.43545e-07	0.0219125	CTTNBP2
ENSG00000255435	TSS1500	0.17924	0.543685	0.0043042	0.139587	0.532005	0.00641639	3.63473e-09	6.49451e-07	0.0230429	RP11-770J1.3
ENSG00000158714	TSS1500	0.227664	0.590804	0.00216265	0.183257	0.579927	0.00387112	3.6544e-09	6.52067e-07	0.0260114	SLAMF8
ENSG00000250338	5'UTR	0.131924	0.491153	0.0141299	0.702565	0.893339	0.00708861	3.71739e-09	6.61695e-07	0.0605381	RP11-395I6.2
ENSG00000162231	ExonBnd	0.0548274	0.374766	0.0171178	0.507342	0.804468	0.000453881	3.71856e-09	6.61695e-07	0.0266946	NXF1
ENSG00000233639	3'UTR	0.778181	0.910018	0.00351569	0.826632	0.94145	0.00233256	3.75401e-09	6.67087e-07	0.0287758	LINC01158
ENSG00000138074	TSS200	0.347787	0.683734	0.00246129	0.396139	0.743464	0.00241593	3.76547e-09	6.68208e-07	-0.00897931	SLC5A6
ENSG00000105289	TSS200	0.801848	0.92021	0.00401646	0.756736	0.914651	0.000273411	3.79187e-09	6.71975e-07	0.0335027	TJP3
ENSG00000146247	3'UTR	0.531775	0.794099	0.0108499	0.171862	0.568533	-0.00157407	3.81198e-09	6.74617e-07	0.0434864	PHIP
ENSG00000255021	3'UTR	0.0521049	0.370212	0.0128691	0.000963333	0.162005	0.013042	3.82512e-09	6.7602e-07	0.0178668	RP11-536I6.2
ENSG00000236352	5'UTR	0.425331	0.732957	0.0248947	0.475891	0.787627	-0.0041009	3.91077e-09	6.90216e-07	0.12927	AC005220.3
ENSG00000159958	3'UTR	0.0200874	0.280098	0.0406409	0.583377	0.840208	0.0121013	3.92138e-09	6.91148e-07	0.123553	TNFRSF13C
ENSG00000001461	3'UTR	0.668575	0.860613	0.00498705	0.0418405	0.363429	0.0116481	3.95392e-09	6.95547e-07	0.0268013	NIPAL3
ENSG00000259709	5'UTR	0.0166106	0.266084	0.0150971	0.067213	0.421528	0.0056754	3.95706e-09	6.95547e-07	0.0261919	CTD-2184D3.7
ENSG00000244165	TSS200	0.0868816	0.428508	0.0113221	0.961545	0.987933	-0.000456025	3.99656e-09	7.01539e-07	0.0290367	P2RY11
ENSG00000124831	ExonBnd	0.842618	0.937648	-0.00179581	0.113644	0.498566	0.00828788	4.05347e-09	7.09704e-07	-0.0278304	LRRFIP1
ENSG00000171631	1stExon	0.234237	0.597049	0.0050434	0.549209	0.824697	0.00519233	4.05578e-09	7.09704e-07	0.0252922	P2RY6
ENSG00000100918	TSS200	0.734435	0.890697	0.00366367	0.617531	0.85628	-0.00352123	4.05948e-09	7.09704e-07	0.0199738	REC8
ENSG00000170893	TSS1500	0.020329	0.281531	0.00639105	0.822311	0.93982	-0.00128622	4.06588e-09	7.09866e-07	0.0230379	TRH
ENSG00000224563	TSS1500	0.0348993	0.32729	0.0180151	0.49321	0.797195	0.00454789	4.10297e-09	7.15378e-07	-0.0401424	LPP-AS1
ENSG00000223711	1stExon	0.0972737	0.442674	0.021757	0.0543239	0.393554	0.0295985	4.11773e-09	7.16987e-07	0.0583408	AC091633.3
ENSG00000187231	3'UTR	0.867443	0.948074	0.00361255	0.240117	0.632759	0.0004874	4.14567e-09	7.20885e-07	0.0306772	SESTD1
ENSG00000240571	5'UTR	0.152297	0.515906	0.00140607	0.0589547	0.404458	-0.0104962	4.15272e-09	7.21144e-07	-0.0346932	RP11-775D22.3
ENSG00000085063	5'UTR	0.502564	0.77771	0.0037194	0.0551733	0.39555	-0.0119083	4.19918e-09	7.28238e-07	0.0306501	CD59
ENSG00000213995	5'UTR	0.219363	0.5829	0.00219362	0.046634	0.374886	0.0041323	4.2327e-09	7.33071e-07	-0.00639349	CARKD
ENSG00000226124	3'UTR	0.0267468	0.303572	0.00969385	0.758876	0.915622	0.0021098	4.31149e-09	7.45721e-07	0.0204824	FTCDNL1
ENSG00000149582	1stExon	0.309936	0.656852	0.00554864	0.0751983	0.436562	0.0102196	4.35991e-09	7.51248e-07	0.0326789	TMEM25
ENSG00000149582	5'UTR	0.309936	0.656852	0.00554864	0.0751983	0.436562	0.0102196	4.35991e-09	7.51248e-07	0.0326789	TMEM25
ENSG00000108702	TSS1500	0.592407	0.823619	0.00453051	0.171286	0.568238	0.00472404	4.36577e-09	7.51248e-07	0.0172336	CCL1
ENSG00000100726	5'UTR	0.00106139	0.159821	0.00637712	0.00190288	0.179436	0.0074828	4.36661e-09	7.51248e-07	0.00731618	TELO2
ENSG00000168453	3'UTR	0.0404436	0.341984	0.00900149	0.919968	0.974292	0.00175338	4.41062e-09	7.57814e-07	0.0190762	HR
ENSG00000262454	5'UTR	0.199344	0.56445	0.00869614	0.240447	0.633002	0.00239475	4.45116e-09	7.63046e-07	0.0209715	RP11-65J21.3
ENSG00000168268	TSS200	0.0265177	0.302954	0.00764282	0.471291	0.78485	0.00332229	4.45283e-09	7.63046e-07	0.010451	NT5DC2
ENSG00000004455	3'UTR	0.591612	0.823228	0.00432643	0.758446	0.915443	0.000906064	4.50618e-09	7.71169e-07	0.0156885	AK2
ENSG00000135362	1stExon	0.282645	0.636299	0.00889141	0.0967007	0.473667	0.00901514	4.5543e-09	7.78377e-07	0.0306786	PRR5L
ENSG00000120889	5'UTR	0.469647	0.759635	0.00232648	0.752419	0.912796	0.00204955	4.56825e-09	7.79735e-07	0.0201656	TNFRSF10B
ENSG00000232298	TSS1500	0.130512	0.489253	0.012874	0.0261218	0.316983	0.0103714	4.61592e-09	7.86835e-07	0.0286525	RP11-10N16.3
ENSG00000014914	3'UTR	0.0736668	0.408682	0.00668102	0.188581	0.585518	0.00668401	4.63975e-09	7.8986e-07	0.0184693	MTMR11
ENSG00000160179	5'UTR	0.0502555	0.365323	0.00672989	0.0331958	0.338965	0.00738379	4.66021e-09	7.92303e-07	0.0124074	ABCG1
ENSG00000198125	TSS1500	0.0265437	0.302979	0.00677519	0.0142796	0.271379	0.00570273	4.68926e-09	7.96198e-07	0.0124538	MB
ENSG00000100918	TSS1500	0.679321	0.865964	0.00321722	0.916798	0.973071	-0.00191873	4.74663e-09	8.04885e-07	0.0219614	REC8
ENSG00000149571	5'UTR	0.00471927	0.201792	0.00860997	0.844778	0.947643	0.00149826	4.75924e-09	8.05798e-07	0.00997704	KIRREL3
ENSG00000170412	3'UTR	0.184077	0.548468	0.00952494	0.0248135	0.311842	0.0147233	4.76443e-09	8.05798e-07	0.0371257	GPRC5C
ENSG00000164050	TSS200	0.0520932	0.370212	0.00980551	0.128227	0.518207	0.00873443	4.77715e-09	8.06896e-07	0.0238465	PLXNB1
ENSG00000162755	TSS200	0.243728	0.604981	0.00575854	0.608855	0.852697	0.00137321	4.89962e-09	8.26507e-07	0.0232241	KLHDC9
ENSG00000155926	5'UTR	0.0233672	0.291703	0.00850992	0.307058	0.685063	0.00489052	4.92226e-09	8.29247e-07	0.0142468	SLA
ENSG00000129493	ExonBnd	0.362383	0.693763	0.0148252	0.96822	0.990418	-0.001782	4.94494e-09	8.31987e-07	0.0943826	HEATR5A
ENSG00000151692	5'UTR	0.00923319	0.232309	0.00708446	0.0188515	0.288366	0.00847303	4.97237e-09	8.35519e-07	0.0122261	RNF144A
ENSG00000224276	TSS1500	0.165647	0.530567	0.0103623	0.846956	0.948691	-0.00482772	5.05638e-09	8.48537e-07	-0.0529159	RP11-336K24.5
ENSG00000229313	TSS200	0.338306	0.677131	0.013957	0.767984	0.919329	0.00797352	5.09855e-09	8.53732e-07	0.0585095	RP3-425P12.5
ENSG00000255182	3'UTR	0.00720726	0.218763	0.00709789	0.208364	0.604813	0.00518015	5.10604e-09	8.53732e-07	0.0134493	CTD-2517M22.14
ENSG00000170893	TSS200	0.704761	0.87708	0.0028231	0.578755	0.838601	0.000590905	5.10709e-09	8.53732e-07	0.0313525	TRH
ENSG00000029534	3'UTR	0.0057258	0.209907	0.00643194	0.00145073	0.174715	0.00765388	5.17862e-09	8.6298e-07	0.00867265	ANK1
ENSG00000106066	TSS1500	0.0117644	0.245072	0.0128915	0.172511	0.568987	0.00402141	5.18013e-09	8.6298e-07	0.0259515	CPVL
ENSG00000141456	TSS1500	0.0153748	0.260922	0.00585704	0.00802271	0.235491	0.00793454	5.18237e-09	8.6298e-07	0.0160911	PELP1
ENSG00000186407	1stExon	0.530363	0.79327	0.0099214	0.975457	0.99248	0.00125384	5.23418e-09	8.70491e-07	0.0541737	CD300E
ENSG00000162367	1stExon	0.121284	0.477449	0.00832932	0.210781	0.607308	0.00752894	5.25029e-09	8.72053e-07	0.0526063	TAL1
ENSG00000255414	5'UTR	0.679083	0.865917	0.00385199	0.896751	0.965996	0.00355128	5.28233e-09	8.75434e-07	0.039813	LINC01059
ENSG00000142227	TSS1500	0.107601	0.458384	0.0193596	0.0854617	0.45579	0.023321	5.28415e-09	8.75434e-07	0.050514	EMP3
ENSG00000241525	TSS1500	0.0486713	0.361234	0.0196309	0.192976	0.590379	0.0245205	5.31051e-09	8.78679e-07	0.0557152	AC108004.3
ENSG00000185669	TSS1500	0.043506	0.349885	0.0306018	0.576868	0.837575	0.010023	5.33401e-09	8.81443e-07	-0.0928477	SNAI3
ENSG00000260285	1stExon	0.325665	0.667315	0.00532207	0.0101253	0.24874	0.0082336	5.42355e-09	8.94954e-07	0.0211477	RP11-600F24.7
ENSG00000182557	3'UTR	0.0169336	0.267654	0.0109909	0.0986269	0.476184	0.00841116	5.42957e-09	8.94954e-07	0.0170945	SPNS3
ENSG00000255745	5'UTR	0.266986	0.623457	0.00407074	0.761467	0.916753	0.000912247	5.43676e-09	8.95003e-07	0.0100414	RP11-625L16.1
ENSG00000239523	5'UTR	0.0810403	0.420001	0.00518896	0.00190987	0.179436	0.0059609	5.46342e-09	8.98251e-07	0.0084326	MYLK-AS1
ENSG00000164038	3'UTR	0.15271	0.516616	0.00522428	0.129875	0.520645	0.005881	5.4709e-09	8.98343e-07	0.0124748	SLC9B2
ENSG00000184574	TSS1500	0.113175	0.466223	0.0115629	0.991168	0.997487	-0.000399732	5.54786e-09	9.08838e-07	0.0231651	LPAR5
ENSG00000117586	1stExon	0.543543	0.799863	4.63161e-05	0.972185	0.991642	-0.000383479	5.55179e-09	9.08838e-07	0.0290173	TNFSF4
ENSG00000258976	3'UTR	0.735082	0.891015	-0.00777276	0.641019	0.867485	0.000368543	5.55583e-09	9.08838e-07	0.0702532	CTD-2207P18.2
ENSG00000258603	TSS1500	0.67812	0.865457	0.00265585	0.411753	0.752825	0.000847415	5.56728e-09	9.09563e-07	0.0218038	RP3-414A15.10
ENSG00000115594	3'UTR	0.318406	0.662695	0.0111998	0.0980123	0.475163	0.00792634	5.59713e-09	9.13289e-07	0.0447325	IL1R1
ENSG00000179776	1stExon	0.718937	0.883775	0.00529882	0.621615	0.858496	0.000664661	5.60489e-09	9.13406e-07	0.0379197	CDH5
ENSG00000127951	3'UTR	0.214684	0.578986	0.0407232	0.861441	0.954241	-0.0125234	5.63111e-09	9.16529e-07	0.16007	FGL2
ENSG00000188372	5'UTR	0.2597	0.617633	0.00290574	0.0497674	0.382854	0.00419798	5.66474e-09	9.20847e-07	0.011245	ZP3
ENSG00000176635	3'UTR	0.0351062	0.327556	0.0122413	0.00488878	0.212162	0.0100918	5.683e-09	9.22659e-07	-0.0184725	HORMAD2
ENSG00000135437	TSS200	0.27691	0.631769	0.0104745	0.159369	0.55535	0.0165552	5.69967e-09	9.23522e-07	-0.0385052	RDH5
ENSG00000164849	5'UTR	0.0367431	0.332242	0.00734089	0.388255	0.738417	0.00356702	5.70256e-09	9.23522e-07	0.015664	GPR146
ENSG00000158874	3'UTR	0.334198	0.673752	0.0131824	0.222214	0.61789	0.00876419	5.75223e-09	9.29535e-07	0.0479099	APOA2
ENSG00000231871	3'UTR	0.110793	0.462859	0.00411055	0.0590533	0.404598	0.00248382	5.75402e-09	9.29535e-07	0.00654443	IPO9-AS1
ENSG00000251148	5'UTR	0.219051	0.582608	0.00477323	0.0697929	0.426786	0.00439437	5.77538e-09	9.31827e-07	0.0126566	RP11-478C1.7
ENSG00000182566	TSS200	0.0366177	0.331828	0.0188371	0.0487049	0.379782	0.0183199	5.78461e-09	9.32156e-07	0.0433539	CLEC4G
ENSG00000234902	TSS1500	0.332962	0.672871	0.0380529	0.0535174	0.392147	0.0336249	5.80592e-09	9.3443e-07	0.139924	AC007879.2
ENSG00000232498	3'UTR	0.372896	0.700388	0.00492477	0.432554	0.764244	0.00530322	5.81573e-09	9.34848e-07	0.0188063	RP5-1011O1.2
ENSG00000253005	TSS1500	0.052063	0.370188	0.0131554	0.00758061	0.231674	0.0139125	5.84353e-09	9.38155e-07	0.0270946	RNU6-176P
ENSG00000123096	TSS200	0.255892	0.614744	0.00692564	0.0475729	0.377093	0.00750729	5.98937e-09	9.6038e-07	0.0266228	SSPN
ENSG00000100767	TSS200	0.208876	0.573536	0.00967254	0.65968	0.875665	0.00405131	6.16419e-09	9.858e-07	0.0422378	PAPLN
ENSG00000005381	ExonBnd	0.0771639	0.413884	0.0345077	0.464802	0.781837	0.0127761	6.16621e-09	9.858e-07	0.0809469	MPO
ENSG00000011021	5'UTR	0.829822	0.932471	-0.000378349	0.96724	0.990108	0.000918803	6.1707e-09	9.858e-07	0.0541212	CLCN6
ENSG00000106006	TSS1500	0.0608958	0.385448	0.0101535	0.693765	0.889621	0.00343769	6.22516e-09	9.92641e-07	0.0198109	HOXA6
ENSG00000107821	TSS1500	0.0880386	0.429892	0.00665252	0.333872	0.70283	0.00398442	6.22883e-09	9.92641e-07	0.0141212	KAZALD1
ENSG00000254369	TSS1500	0.0104034	0.237883	0.00954636	0.091093	0.465297	0.0055827	6.24704e-09	9.94321e-07	0.0169508	HOXA-AS3
ENSG00000140534	3'UTR	0.19905	0.564176	0.00260417	0.388256	0.738417	0.002373	6.29521e-09	1.00076e-06	0.0153297	TICRR
ENSG00000132386	TSS200	0.0370508	0.332758	0.0236805	0.139338	0.531642	0.0147628	6.39164e-09	1.01471e-06	0.0371662	SERPINF1
ENSG00000211456	3'UTR	0.103332	0.45207	0.0102049	0.10357	0.483523	-0.00301791	6.39857e-09	1.01471e-06	0.0198821	SACM1L
ENSG00000243156	3'UTR	0.00926533	0.232309	0.00759314	0.0288119	0.326268	0.00646468	6.48675e-09	1.02743e-06	0.0111666	MICAL3
ENSG00000226868	3'UTR	0.462218	0.75519	-0.00783077	0.867919	0.956439	-0.00393721	6.54425e-09	1.03528e-06	0.0637179	RP11-122M14.3
ENSG00000101187	TSS200	0.0304135	0.314694	0.00515214	0.000415501	0.142519	0.00784239	6.5939e-09	1.04051e-06	0.00839432	SLCO4A1
ENSG00000249171	TSS200	0.582589	0.819046	-0.0253722	0.218301	0.614039	-0.0231732	6.5976e-09	1.04051e-06	0.156952	RP11-767N15.1
ENSG00000134460	5'UTR	0.0406971	0.342698	0.00355073	0.606889	0.851754	-0.00849934	6.6014e-09	1.04051e-06	0.0357686	IL2RA
ENSG00000009790	TSS200	0.0754241	0.411002	0.00791952	0.735947	0.906524	0.00220266	6.71831e-09	1.05765e-06	0.0130694	TRAF3IP3
ENSG00000104365	5'UTR	0.181561	0.546101	0.00600626	0.000359043	0.137413	0.00569265	6.88619e-09	1.08277e-06	0.0127367	IKBKB
ENSG00000257137	3'UTR	0.108376	0.459315	0.0145015	0.0272105	0.320555	0.00773197	6.94036e-09	1.08996e-06	0.0312516	C12orf80
ENSG00000232082	3'UTR	0.0618883	0.387405	0.0127388	0.225257	0.620325	0.010232	6.9796e-09	1.0948e-06	0.0396293	RPS6KA2-IT1
ENSG00000033030	TSS1500	0.76413	0.903633	0.00134941	0.170017	0.566826	0.00055386	7.00009e-09	1.09522e-06	0.0131282	ZCCHC8
ENSG00000146247	TSS200	0.805944	0.922223	0.000141847	0.319941	0.693492	-0.00120479	7.00612e-09	1.09522e-06	0.0243471	PHIP
ENSG00000078399	3'UTR	0.261488	0.619168	0.0143518	0.038408	0.353964	0.0161509	7.00758e-09	1.09522e-06	0.0841238	HOXA9
ENSG00000173267	TSS1500	0.00991542	0.235954	0.0202744	0.00651547	0.225325	0.0144803	7.03638e-09	1.09839e-06	0.030532	SNCG
ENSG00000213316	TSS1500	0.277681	0.632376	0.0111975	0.504099	0.803068	0.00600216	7.09893e-09	1.10683e-06	0.0324704	LTC4S
ENSG00000164236	3'UTR	0.135626	0.495886	0.00726985	0.307165	0.685118	0.00561248	7.17016e-09	1.11659e-06	0.018847	ANKRD33B
ENSG00000231826	TSS1500	0.325921	0.667423	0.0413994	0.975112	0.99237	0.000475231	7.17907e-09	1.11664e-06	0.107756	AC016735.2
ENSG00000166949	5'UTR	0.0182136	0.272586	0.00764429	0.177706	0.57418	0.00530743	7.29697e-09	1.13362e-06	0.0140651	SMAD3
ENSG00000176225	3'UTR	0.00129843	0.164816	0.0036995	0.180712	0.577008	0.00555844	7.36012e-09	1.14151e-06	0.0137014	RTTN
ENSG00000228730	TSS1500	0.472438	0.76107	0.00636966	0.244672	0.636282	0.00523892	7.3654e-09	1.14151e-06	0.0482345	RP11-95L3.2
ENSG00000125810	3'UTR	0.379785	0.704957	0.00931556	0.966494	0.989896	0.00149371	7.44492e-09	1.15246e-06	0.0304893	CD93
ENSG00000199630	TSS1500	0.0472642	0.358403	0.0260935	0.450848	0.774033	0.00984238	7.45994e-09	1.15341e-06	0.150696	Y_RNA
ENSG00000166220	1stExon	0.0747425	0.410089	0.0373643	0.134256	0.52562	0.0132094	7.50781e-09	1.15943e-06	0.0959302	TBATA
ENSG00000225030	TSS1500	0.359326	0.691543	0.00785341	0.497252	0.799367	-0.00621613	7.52086e-09	1.16006e-06	0.0293285	RP4-784A16.3
ENSG00000150540	3'UTR	0.911743	0.965646	0.00223553	0.319483	0.693392	0.00776202	7.5331e-09	1.16057e-06	0.0384509	HNMT
ENSG00000231890	5'UTR	0.117771	0.472244	0.00452664	0.237872	0.630609	0.00343063	7.54331e-09	1.16077e-06	0.0100647	DARS-AS1
ENSG00000154760	TSS200	0.952145	0.981238	0.000267219	0.753109	0.913054	0.00134843	7.7398e-09	1.18869e-06	0.0279267	SLFN13
ENSG00000188394	5'UTR	0.17398	0.539049	0.0246299	0.865412	0.955552	0.00366515	7.74313e-09	1.18869e-06	0.0511665	GPR21
ENSG00000110047	5'UTR	0.102925	0.451495	0.00461388	0.563432	0.831506	0.00195439	7.80475e-09	1.19674e-06	0.00905417	EHD1
ENSG00000100351	TSS200	0.214473	0.578822	0.00795171	0.130649	0.52159	0.00232297	7.90288e-09	1.21035e-06	0.0234778	GRAP2
ENSG00000177301	1stExon	0.0751007	0.410472	0.00800017	0.290825	0.673465	0.00412913	7.92542e-09	1.21237e-06	0.0225291	KCNA2
ENSG00000232453	TSS200	0.823569	0.929737	0.00408899	0.126704	0.516093	-0.0107426	8.0209e-09	1.22554e-06	0.0402312	RP4-794H19.1
ENSG00000252141	TSS1500	0.0188244	0.275024	0.0147156	0.0608407	0.408553	0.0144232	8.08054e-09	1.2332e-06	0.025749	RNU6-65P
ENSG00000121454	3'UTR	0.852819	0.942025	0.000235762	0.355637	0.718033	0.000117259	8.17071e-09	1.24549e-06	0.0204021	LHX4
ENSG00000152229	3'UTR	0.0502134	0.365123	0.00496612	0.924667	0.9759	0.000640635	8.25621e-09	1.25705e-06	0.0132827	PSTPIP2
ENSG00000230266	5'UTR	0.0369393	0.332647	0.027005	0.985796	0.995682	0.00107454	8.35267e-09	1.27024e-06	0.0550786	XXYLT1-AS2
ENSG00000168026	3'UTR	0.419956	0.729351	0.00912352	0.00554031	0.217391	0.0221536	8.39749e-09	1.27556e-06	0.0419187	TTC21A
ENSG00000067182	3'UTR	0.00732766	0.219679	0.00667811	0.278166	0.663438	0.00585579	8.47025e-09	1.28511e-06	0.0176481	TNFRSF1A
ENSG00000258481	3'UTR	0.430986	0.736573	0.0114925	0.261115	0.650249	0.00527984	8.52017e-09	1.29117e-06	0.0389233	RP11-472N19.3
ENSG00000126822	TSS1500	0.0867348	0.428279	0.00556593	0.333698	0.702716	0.00306939	8.54599e-09	1.29358e-06	0.0123732	PLEKHG3
ENSG00000236800	3'UTR	0.15373	0.517712	0.00497091	0.931906	0.978294	-0.00176227	8.60477e-09	1.30053e-06	0.0272657	RP11-534L6.2
ENSG00000134955	5'UTR	0.00377275	0.19732	0.00704971	0.938838	0.980656	-0.000366226	8.61199e-09	1.30053e-06	-0.0211459	SLC37A2
ENSG00000130147	1stExon	0.080612	0.41939	0.026337	0.295029	0.676408	0.015768	8.67781e-09	1.30895e-06	0.0751667	SH3BP4
ENSG00000262732	TSS1500	0.262395	0.620039	0.0107486	0.954558	0.985776	-0.00220189	8.75533e-09	1.31911e-06	-0.0531903	CTD-2135D7.2
ENSG00000137522	5'UTR	0.0590317	0.382243	0.00986081	0.116462	0.502613	0.00993278	8.81228e-09	1.32615e-06	0.0213136	RNF121
ENSG00000186407	5'UTR	0.35302	0.687641	0.0217891	0.738927	0.907806	0.00963178	8.86647e-09	1.33275e-06	0.0912331	CD300E
ENSG00000011454	5'UTR	0.292435	0.644261	0.0060386	0.303331	0.682418	0.00307836	8.95716e-09	1.34483e-06	0.0145415	RABGAP1
ENSG00000113504	TSS1500	0.11716	0.47178	0.00597945	0.0263935	0.31799	0.00550746	8.98501e-09	1.34745e-06	0.0181691	SLC12A7
ENSG00000226963	TSS1500	0.00976894	0.235001	0.0204358	0.475987	0.787641	-0.00189583	9.2202e-09	1.38112e-06	0.0975644	AC078883.4
ENSG00000174600	5'UTR	0.140055	0.501746	0.00774329	0.498321	0.799819	0.00254856	9.25238e-09	1.38435e-06	0.0191914	CMKLR1
ENSG00000130957	TSS1500	0.573592	0.814945	0.00558311	0.347692	0.712499	0.0065465	9.31851e-09	1.39263e-06	0.03831	FBP2
ENSG00000199130	TSS200	0.554423	0.80518	0.00522607	0.101864	0.481079	0.00180418	9.5352e-09	1.42338e-06	0.0325788	MIR365A
ENSG00000257607	3'UTR	0.024864	0.297142	0.00921812	0.203571	0.600646	0.00752232	9.56528e-09	1.42623e-06	0.0210961	RP11-449P15.1
ENSG00000129538	TSS1500	0.149136	0.51251	0.00498948	0.0977623	0.474903	0.00406331	9.58293e-09	1.42722e-06	0.0121361	RNASE1
ENSG00000188315	1stExon	0.0644706	0.39203	0.00359691	0.898351	0.96654	0.00157966	9.67303e-09	1.43899e-06	0.0141587	C3orf62
ENSG00000227200	TSS200	0.274466	0.629573	0.0105085	0.73375	0.905769	0.00697335	9.82779e-09	1.46033e-06	0.107056	RP11-121A14.3
ENSG00000154760	TSS1500	0.572725	0.814526	0.00449148	0.852255	0.950609	0.00148687	9.84363e-09	1.46101e-06	0.0277007	SLFN13
ENSG00000149582	TSS200	0.921208	0.969141	0.000162508	0.103295	0.483172	0.0102651	9.86893e-09	1.46309e-06	0.0286836	TMEM25
ENSG00000130881	TSS1500	0.0801879	0.418521	0.0068327	0.0783516	0.442794	0.00739013	9.88895e-09	1.46439e-06	0.0231035	LRP3
ENSG00000073060	3'UTR	0.00180863	0.173393	0.00620616	0.0293462	0.328287	0.00458802	9.90876e-09	1.46565e-06	0.00648585	SCARB1
ENSG00000198355	3'UTR	0.165222	0.530067	0.00473177	0.261529	0.650497	0.00941121	1.00886e-08	1.49054e-06	-0.0372785	PIM3
ENSG00000164849	3'UTR	0.903859	0.962673	0.000509657	0.749159	0.911446	3.6751e-05	1.02113e-08	1.50696e-06	0.0580981	GPR146
ENSG00000261210	TSS1500	0.0023202	0.179657	0.0270782	0.217003	0.612914	0.0129896	1.0308e-08	1.51951e-06	0.0373281	CLEC19A
ENSG00000081791	1stExon	0.588609	0.821928	0.0100944	0.882952	0.961723	0.000815386	1.03477e-08	1.52363e-06	0.0391592	KIAA0141
ENSG00000247595	5'UTR	0.203393	0.568554	0.00923538	0.469597	0.783879	0.00431311	1.04484e-08	1.53672e-06	0.0188388	SPTY2D1-AS1
ENSG00000204420	3'UTR	0.295483	0.646411	0.0044957	0.354415	0.717095	-0.00553657	1.06108e-08	1.55882e-06	-0.0274616	C6orf25
ENSG00000173950	3'UTR	0.0068788	0.216387	0.00759855	0.0842424	0.45335	0.00491741	1.07089e-08	1.56986e-06	0.00896435	XXYLT1
ENSG00000188315	5'UTR	0.260577	0.618342	0.00283761	0.875451	0.959062	0.00137812	1.07101e-08	1.56986e-06	0.0136023	C3orf62
ENSG00000170579	TSS200	0.0587096	0.381665	0.0109974	0.77656	0.922755	-0.0010844	1.07343e-08	1.57018e-06	0.0166366	DLGAP1
ENSG00000255275	TSS1500	0.000648331	0.149918	0.012456	0.299456	0.679567	0.00839489	1.07365e-08	1.57018e-06	0.0229753	RP13-279N23.2
ENSG00000255182	5'UTR	0.0131597	0.251449	0.00742243	0.386647	0.737623	0.00388986	1.08895e-08	1.59076e-06	0.0149392	CTD-2517M22.14
ENSG00000143850	1stExon	0.591042	0.823023	0.00203114	0.699323	0.89209	0.00263157	1.09796e-08	1.60071e-06	0.015322	PLEKHA6
ENSG00000121742	TSS1500	0.022848	0.289766	0.00955103	0.138767	0.531053	0.00361129	1.09823e-08	1.60071e-06	0.0223355	GJB6
ENSG00000142583	3'UTR	0.052806	0.371513	0.00952996	0.13262	0.524067	0.00659845	1.10544e-08	1.60809e-06	0.0156289	SLC2A5
ENSG00000197816	TSS1500	0.824087	0.930055	0.00210658	0.00718989	0.229073	-0.00520063	1.10577e-08	1.60809e-06	0.0109786	CCDC180
ENSG00000189350	5'UTR	0.0114049	0.243184	0.0090399	0.0316006	0.335004	0.00332571	1.12467e-08	1.63208e-06	0.0120174	FAM179A
ENSG00000134480	1stExon	0.838256	0.935796	-0.0014959	0.662046	0.876637	0.00149155	1.12478e-08	1.63208e-06	-0.0201899	CCNH
ENSG00000243414	3'UTR	0.997697	0.999137	-0.00020394	0.468172	0.783303	0.00344515	1.15598e-08	1.67547e-06	0.0215834	TICAM2
ENSG00000163803	5'UTR	0.0450149	0.353106	0.00472554	0.0288274	0.326311	0.00549961	1.15963e-08	1.67887e-06	0.0152315	PLB1
ENSG00000177427	ExonBnd	0.222032	0.585769	0.0207725	0.469163	0.783681	0.00484146	1.16091e-08	1.67887e-06	0.0639575	MIEF2
ENSG00000178226	TSS1500	0.0105413	0.23856	0.0243185	0.0267816	0.318936	0.0131645	1.16304e-08	1.68007e-06	0.0243717	PRSS36
ENSG00000252190	TSS1500	0.00232644	0.179657	0.00867349	0.386842	0.737817	0.00559875	1.16751e-08	1.68466e-06	0.0373505	SCARNA17
ENSG00000157216	TSS1500	0.00318511	0.189966	0.00472276	0.178734	0.575078	0.00350327	1.17312e-08	1.68762e-06	-0.00673425	SSBP3
ENSG00000238723	TSS200	0.0122228	0.247387	0.0443116	0.0403029	0.359414	0.0315178	1.17442e-08	1.68762e-06	0.0931686	Y_RNA
ENSG00000166025	TSS1500	0.0656634	0.394166	0.0158495	0.0369848	0.348848	0.0163664	1.1747e-08	1.68762e-06	0.02935	AMOTL1
ENSG00000058866	3'UTR	0.0199571	0.279416	0.00893405	0.0654045	0.417481	0.00578502	1.17477e-08	1.68762e-06	0.0137008	DGKG
ENSG00000125538	5'UTR	0.144984	0.507556	0.0134549	0.0757143	0.437396	0.0220162	1.19101e-08	1.70905e-06	0.0622167	IL1B
ENSG00000262294	5'UTR	0.0940802	0.438305	0.0129771	0.270243	0.65758	0.00810593	1.19721e-08	1.71606e-06	0.0302219	RP11-1260E13.2
ENSG00000254129	TSS200	0.0509189	0.367047	0.0134961	0.395384	0.742978	2.30836e-05	1.20533e-08	1.72579e-06	0.0194162	CTD-2647L4.1
ENSG00000239736	TSS1500	0.33157	0.671856	0.0219097	0.00880418	0.240693	0.0374425	1.2164e-08	1.73973e-06	0.084915	CEACAMP3
ENSG00000149418	ExonBnd	0.0493716	0.362462	0.00468053	0.115049	0.500568	0.00169077	1.2204e-08	1.74352e-06	0.0129092	ST14
ENSG00000164485	5'UTR	0.207584	0.572267	0.00912942	0.363168	0.722913	0.00820254	1.23011e-08	1.75546e-06	0.0291713	IL22RA2
ENSG00000103174	ExonBnd	0.37499	0.701629	0.00242529	0.265917	0.65438	0.00739943	1.23321e-08	1.75795e-06	0.0192496	NAGPA
ENSG00000124813	3'UTR	0.0532775	0.372378	0.00562686	0.851799	0.950442	0.00139455	1.25142e-08	1.78195e-06	0.00979011	RUNX2
ENSG00000205403	1stExon	0.990976	0.996662	0.00243047	0.966666	0.989925	0.00389388	1.26614e-08	1.79897e-06	0.130709	CFI
ENSG00000205403	5'UTR	0.990976	0.996662	0.00243047	0.966666	0.989925	0.00389388	1.26614e-08	1.79897e-06	0.130709	CFI
ENSG00000254223	TSS1500	0.338319	0.677145	0.018259	0.199763	0.597135	0.000713582	1.2693e-08	1.80008e-06	0.0486903	RP11-419K12.1
ENSG00000199130	TSS1500	0.157722	0.521864	0.0114229	0.324346	0.696114	0.00185677	1.26971e-08	1.80008e-06	0.0327106	MIR365A
ENSG00000115594	ExonBnd	0.158246	0.522661	0.0161437	0.407549	0.750225	0.00430898	1.27326e-08	1.80315e-06	0.0403476	IL1R1
ENSG00000135437	TSS1500	0.0702322	0.402358	0.00647608	0.436495	0.766494	0.0045624	1.27717e-08	1.80662e-06	-0.0215203	RDH5
ENSG00000140280	TSS1500	0.0945595	0.438946	0.00997534	0.431904	0.763867	0.00343918	1.27849e-08	1.80662e-06	0.0127566	LYSMD2
ENSG00000132359	5'UTR	0.030138	0.314133	0.00595594	0.145556	0.538994	0.00499115	1.28511e-08	1.81355e-06	0.010235	RAP1GAP2
ENSG00000134460	1stExon	0.0566417	0.378178	0.00122238	0.951259	0.984779	-0.00171741	1.28661e-08	1.81355e-06	0.0209157	IL2RA
ENSG00000184640	TSS200	0.0408762	0.343035	0.00366733	0.702096	0.893183	-0.0001813	1.28759e-08	1.81355e-06	0.0098458	SEPT9
ENSG00000148985	TSS200	0.196491	0.561358	0.00314101	0.698674	0.891823	-0.00105446	1.29982e-08	1.82878e-06	0.00677997	PGAP2
ENSG00000204610	3'UTR	0.339186	0.677875	0.00529281	0.00515606	0.214022	0.00459298	1.30492e-08	1.83366e-06	0.0206986	TRIM15
ENSG00000235162	5'UTR	0.119523	0.474727	0.00208496	0.035187	0.344126	0.00279825	1.30612e-08	1.83366e-06	0.00476373	C12orf75
ENSG00000257595	5'UTR	0.170686	0.535794	0.00432048	0.418227	0.756893	0.00332696	1.30992e-08	1.8361e-06	0.0130845	RP3-473L9.4
ENSG00000141579	3'UTR	0.0131123	0.251412	0.00393862	0.0208523	0.29682	0.00409629	1.31068e-08	1.8361e-06	0.0112716	ZNF750
ENSG00000111802	TSS1500	0.135588	0.495886	0.00597095	0.141755	0.534521	-0.0027086	1.32019e-08	1.84385e-06	-0.0277566	TDP2
ENSG00000125735	1stExon	0.556966	0.806599	0.0184195	0.787716	0.926673	0.00516148	1.32047e-08	1.84385e-06	-0.113442	TNFSF14
ENSG00000125735	5'UTR	0.556966	0.806599	0.0184195	0.787716	0.926673	0.00516148	1.32047e-08	1.84385e-06	-0.113442	TNFSF14
ENSG00000196420	TSS1500	0.0669887	0.397134	0.0218248	0.212545	0.609007	0.00856676	1.32529e-08	1.84858e-06	0.0459688	S100A5
ENSG00000079246	5'UTR	0.92098	0.969071	0.000119508	0.407029	0.749857	-0.00366966	1.33654e-08	1.86227e-06	0.014827	XRCC5
ENSG00000165914	3'UTR	0.0548315	0.374766	0.00584959	0.00220745	0.184149	0.007591	1.35511e-08	1.88612e-06	0.0111555	TTC7B
ENSG00000171227	TSS200	0.11536	0.469043	-0.00711291	0.0113416	0.255201	0.00727763	1.36659e-08	1.90005e-06	0.0391259	TMEM37
ENSG00000207836	TSS1500	0.045796	0.354864	0.0130663	0.0254592	0.314573	0.0126121	1.37344e-08	1.90753e-06	0.0266495	MIR650
ENSG00000223711	5'UTR	0.0454834	0.353849	0.0109616	0.583083	0.840023	0.00384176	1.37947e-08	1.91387e-06	0.021774	AC091633.3
ENSG00000224884	3'UTR	0.254646	0.613703	0.00588605	0.000443895	0.142827	0.00932582	1.38288e-08	1.91655e-06	0.0159321	AC034187.2
ENSG00000232453	TSS1500	0.179191	0.543627	0.0127575	0.24318	0.634924	0.0028838	1.39922e-08	1.93712e-06	0.0409581	RP4-794H19.1
ENSG00000237853	TSS1500	0.0587291	0.381667	0.0182073	0.255264	0.644623	0.0143685	1.42017e-08	1.96403e-06	0.0416155	NFIA-AS1
ENSG00000026297	3'UTR	0.38079	0.705694	0.0036212	0.927682	0.976888	-0.000547404	1.42987e-08	1.97533e-06	0.00803909	RNASET2
ENSG00000229754	3'UTR	0.239067	0.601255	0.00531671	0.637057	0.86581	0.00299661	1.44478e-08	1.99381e-06	0.0182871	CXCR2P1
ENSG00000181031	5'UTR	0.0124415	0.248259	0.0127048	0.09314	0.468292	0.00802774	1.44896e-08	1.99746e-06	0.0149097	RPH3AL
ENSG00000211452	TSS200	0.854091	0.942573	-0.00241165	0.618023	0.856579	-0.000114668	1.45515e-08	2.00208e-06	0.0324268	DIO1
ENSG00000164180	TSS200	0.0652621	0.393121	0.013073	0.152907	0.547873	0.00659194	1.4554e-08	2.00208e-06	-0.0294349	TMEM161B
ENSG00000230812	TSS1500	0.159163	0.523524	0.0167659	0.458394	0.778643	0.00482621	1.46106e-08	2.00774e-06	0.054331	LINC01358
ENSG00000161835	5'UTR	0.125787	0.482951	0.0092313	0.0761921	0.438458	0.00845483	1.47572e-08	2.02573e-06	0.0199722	GRASP
ENSG00000124641	TSS200	0.223296	0.586863	0.0067704	0.281961	0.666449	0.00188619	1.49573e-08	2.05103e-06	0.0141686	MED20
ENSG00000141579	5'UTR	0.0842044	0.424842	0.00296211	0.0339662	0.3411	0.00435673	1.50277e-08	2.05767e-06	0.0124156	ZNF750
ENSG00000158481	1stExon	0.319972	0.663469	0.00872602	0.631334	0.863271	0.00687959	1.50625e-08	2.05767e-06	0.0564309	CD1C
ENSG00000188394	TSS200	0.0168113	0.267253	0.028308	0.285342	0.668959	-0.00449594	1.50632e-08	2.05767e-06	0.0412667	GPR21
ENSG00000125912	ExonBnd	0.108373	0.459315	0.0047663	0.354231	0.717002	0.00432583	1.50692e-08	2.05767e-06	-0.02143	NCLN
ENSG00000204231	TSS1500	0.00271328	0.183127	0.00945754	0.132552	0.523963	0.00448744	1.51948e-08	2.07264e-06	-0.0139277	RXRB
ENSG00000121297	3'UTR	0.0778742	0.415017	0.00696789	0.842989	0.947117	0.00200182	1.56163e-08	2.1279e-06	0.0156326	TSHZ3
ENSG00000107742	TSS1500	0.295875	0.646706	0.00678151	0.557958	0.828806	0.00420223	1.58593e-08	2.15875e-06	0.032047	SPOCK2
ENSG00000197635	3'UTR	0.0460548	0.355662	0.0104325	0.00692966	0.227993	0.00615859	1.59422e-08	2.16775e-06	0.0140762	DPP4
ENSG00000173950	5'UTR	0.693151	0.871931	0.00447766	0.00459908	0.208622	0.00694899	1.62469e-08	2.20687e-06	0.0188563	XXYLT1
ENSG00000259347	3'UTR	0.0289198	0.309873	0.00646038	0.701862	0.893096	0.0021563	1.63405e-08	2.21727e-06	0.0155284	RP11-798K3.2
ENSG00000257137	1stExon	0.20887	0.573533	0.0446016	0.135968	0.527591	0.0318434	1.64113e-08	2.22222e-06	0.154614	C12orf80
ENSG00000258279	TSS200	0.20887	0.573533	0.0446016	0.135968	0.527591	0.0318434	1.64113e-08	2.22222e-06	0.154614	LINC00592
ENSG00000197766	TSS1500	0.534705	0.796062	0.00852306	0.948355	0.983669	-0.0021503	1.64541e-08	2.22494e-06	0.0407889	CFD
ENSG00000100427	TSS1500	0.890499	0.95749	0.000147548	0.795295	0.929662	0.00503375	1.64657e-08	2.22494e-06	0.0327573	MLC1
ENSG00000166736	TSS200	0.00356125	0.195327	0.0203904	0.0515218	0.386908	0.0123692	1.65682e-08	2.23646e-06	0.0181883	HTR3A
ENSG00000180346	5'UTR	0.644585	0.848651	0.0156911	0.929801	0.977714	-0.00313897	1.66118e-08	2.24002e-06	0.0875867	TIGD2
ENSG00000254233	TSS1500	0.0288618	0.309548	-0.0141007	0.0895239	0.462242	-0.0206294	1.67595e-08	2.25759e-06	-0.0390255	RP11-242J7.1
ENSG00000110799	1stExon	0.213703	0.578043	0.0189278	0.0168944	0.280574	0.0219351	1.68258e-08	2.26417e-06	0.0500368	VWF
ENSG00000110047	3'UTR	0.0178046	0.271101	0.00596454	0.343977	0.709719	0.00339731	1.69061e-08	2.27262e-06	0.0100476	EHD1
ENSG00000004399	3'UTR	0.151311	0.514709	0.00259209	0.134105	0.525601	0.00364011	1.6944e-08	2.27535e-06	0.00746383	PLXND1
ENSG00000147789	1stExon	0.645049	0.848929	0.00410308	0.100291	0.478426	0.0111272	1.70132e-08	2.28032e-06	0.0278916	ZNF7
ENSG00000215193	3'UTR	0.0898558	0.432769	0.0052932	0.366286	0.725022	0.00826774	1.70161e-08	2.28032e-06	-0.0191664	PEX26
ENSG00000175262	5'UTR	0.0174871	0.269699	0.0136361	0.295084	0.676418	0.00777946	1.70875e-08	2.28753e-06	0.0243526	C1orf127
ENSG00000225940	5'UTR	0.019746	0.278329	0.0103548	0.21964	0.615389	0.00678733	1.73181e-08	2.31497e-06	0.0204984	AC022431.2
ENSG00000258311	3'UTR	0.287438	0.640588	0.00662401	0.414576	0.754355	0.00549521	1.73282e-08	2.31497e-06	-0.0228944	RP11-644F5.10
ENSG00000204420	TSS200	0.0648818	0.392606	0.0201511	0.762419	0.917161	0.00322742	1.7414e-08	2.32403e-06	0.0488102	C6orf25
ENSG00000176946	TSS200	0.0146078	0.258612	0.0110469	0.0159253	0.27796	0.00991906	1.78528e-08	2.38015e-06	0.0242108	THAP4
ENSG00000072952	1stExon	0.248858	0.6089	0.00522617	0.169965	0.566825	0.00596881	1.80802e-08	2.40784e-06	0.0173185	MRVI1
ENSG00000172057	3'UTR	0.447289	0.746232	0.0152917	0.544864	0.822198	0.00167966	1.80977e-08	2.40784e-06	0.0528953	ORMDL3
ENSG00000237781	3'UTR	0.767703	0.90547	0.000363313	0.0759902	0.437976	0.00382257	1.8213e-08	2.42009e-06	0.0172258	RP11-54A4.2
ENSG00000070718	TSS200	0.76555	0.904393	0.00190322	0.0193323	0.290659	-0.00760243	1.8227e-08	2.42009e-06	0.0212792	AP3M2
ENSG00000106404	TSS200	0.184499	0.548796	0.0126058	0.208837	0.60535	0.00737443	1.83294e-08	2.42972e-06	0.0497453	CLDN15
ENSG00000175416	3'UTR	0.0258645	0.300827	0.00661898	0.0605926	0.407851	0.00468131	1.8337e-08	2.42972e-06	0.0105428	CLTB
ENSG00000143554	5'UTR	0.105181	0.454822	0.0135199	0.0505268	0.384671	0.00832566	1.84641e-08	2.44406e-06	0.0266433	SLC27A3
ENSG00000178257	1stExon	0.600688	0.827557	0.0182522	0.387061	0.737954	-0.0140917	1.85271e-08	2.4499e-06	0.0921571	PRM3
ENSG00000237947	TSS1500	0.0226094	0.289103	0.0273051	0.00777129	0.233087	0.0274746	1.86911e-08	2.46907e-06	0.0710852	RP11-570K4.1
ENSG00000251799	1stExon	0.420381	0.729679	-0.0184767	0.015069	0.274708	-0.0425106	1.87284e-08	2.47148e-06	0.076965	Y_RNA
ENSG00000188707	TSS1500	0.044278	0.351751	0.00622534	0.0642083	0.415751	0.0104503	1.88456e-08	2.48443e-06	0.0292947	ZBED6CL
ENSG00000168916	1stExon	0.0646516	0.39235	0.0168587	0.590566	0.844181	0.00592331	1.88745e-08	2.4857e-06	0.0331989	ZNF608
ENSG00000129467	3'UTR	0.0464677	0.356579	0.00490929	0.181299	0.577505	0.00507353	1.89953e-08	2.49908e-06	0.0105845	ADCY4
ENSG00000111913	1stExon	0.580965	0.818335	8.7774e-05	0.780498	0.924253	-0.00198526	1.90474e-08	2.5034e-06	0.0250785	FAM65B
ENSG00000118503	5'UTR	0.354001	0.688239	-0.00211146	0.218282	0.614039	-0.00275048	1.91352e-08	2.51238e-06	-0.00948508	TNFAIP3
ENSG00000246790	3'UTR	0.0288649	0.309556	0.0122871	0.38273	0.735024	0.00523542	1.92632e-08	2.52663e-06	0.0154049	RP11-730K11.1
ENSG00000171643	1stExon	0.452844	0.749283	0.0159069	0.790281	0.927655	-0.0123876	1.93081e-08	2.52997e-06	0.0719621	S100Z
ENSG00000258102	1stExon	0.741457	0.893832	0.00564973	0.571039	0.835034	-0.00146371	1.93873e-08	2.53597e-06	0.0412398	MAP1LC3B2
ENSG00000106266	5'UTR	0.0236204	0.292651	0.00790384	0.0421318	0.363971	0.00889021	1.9393e-08	2.53597e-06	0.0147766	SNX8
ENSG00000159674	5'UTR	0.0692443	0.400972	0.00679082	0.00168725	0.176317	0.00547317	1.95366e-08	2.55218e-06	0.0109962	SPON2
ENSG00000198848	3'UTR	0.0121171	0.246178	0.0134439	0.010045	0.248283	0.0183017	1.98567e-08	2.59138e-06	0.0251608	CES1
ENSG00000089094	ExonBnd	0.621825	0.837427	0.00204465	0.794898	0.9295	0.00125846	1.98771e-08	2.59144e-06	0.0135107	KDM2B
ENSG00000222788	TSS1500	0.683915	0.868083	0.000981913	0.187446	0.584589	0.00412606	2.00133e-08	2.60658e-06	-0.0211838	RNU2-38P
ENSG00000085063	TSS200	0.303511	0.652498	0.00289069	0.221943	0.617494	-0.00481128	2.00989e-08	2.61509e-06	0.0251517	CD59
ENSG00000255274	TSS1500	0.0185101	0.273729	0.0173443	0.232617	0.62629	0.00580322	2.01999e-08	2.62361e-06	0.0394799	TMPRSS4-AS1
ENSG00000106404	TSS1500	0.187712	0.552675	0.00997736	0.130365	0.521191	0.00796232	2.02048e-08	2.62361e-06	0.0381812	CLDN15
ENSG00000204685	5'UTR	0.671746	0.86224	0.000681007	0.861371	0.954209	0.000501502	2.02351e-08	2.62492e-06	0.00787835	STARD7-AS1
ENSG00000138100	TSS200	0.555484	0.80591	0.00325783	0.0353842	0.344687	0.0103223	2.03473e-08	2.63683e-06	-0.0740711	TRIM54
ENSG00000143633	TSS200	0.34335	0.680476	0.00356522	0.730332	0.904425	0.00185936	2.04245e-08	2.6442e-06	0.0109193	C1orf131
ENSG00000238121	3'UTR	0.0153744	0.260922	0.0111104	0.189339	0.586327	0.00811027	2.05626e-08	2.65943e-06	0.0191171	LINC00426
ENSG00000149516	TSS1500	0.571721	0.814078	0.00734408	0.183048	0.579655	0.00733305	2.06932e-08	2.67365e-06	0.0322154	MS4A3
ENSG00000118412	5'UTR	0.0699207	0.401976	0.00883928	0.308399	0.68605	-0.00279812	2.08084e-08	2.68585e-06	0.0365876	CASP8AP2
ENSG00000136059	TSS200	0.138896	0.500172	0.00718931	0.0716016	0.430089	0.00792148	2.08366e-08	2.68682e-06	0.0197216	VILL
ENSG00000139269	TSS1500	0.0115229	0.243721	0.0196879	0.0135527	0.26755	0.0136196	2.10519e-08	2.70953e-06	-0.0269977	INHBE
ENSG00000172349	5'UTR	0.0544011	0.374373	0.00525498	0.252066	0.642077	0.00463103	2.10544e-08	2.70953e-06	0.0149762	IL16
ENSG00000196814	5'UTR	0.0673285	0.397929	0.00646752	0.311321	0.687825	0.00442207	2.11401e-08	2.71734e-06	0.012584	MVB12B
ENSG00000230387	TSS200	0.0172797	0.268999	0.0201185	0.0132134	0.265909	0.0192252	2.11571e-08	2.71734e-06	0.0257116	RP4-737E23.2
ENSG00000117586	TSS200	0.418652	0.728476	0.00540022	0.479892	0.789653	0.00470411	2.12277e-08	2.72372e-06	0.0286199	TNFSF4
ENSG00000233895	1stExon	0.658711	0.855395	0.00964501	0.888955	0.963376	0.00705628	2.13377e-08	2.73513e-06	0.134427	RP1-122P22.2
ENSG00000124225	TSS1500	0.0154492	0.261453	0.00819305	0.160146	0.556176	0.00696303	2.1421e-08	2.74309e-06	0.0152252	PMEPA1
ENSG00000167601	TSS1500	0.260645	0.618431	0.00840248	0.197308	0.59452	0.0134105	2.15026e-08	2.75083e-06	0.0353674	AXL
ENSG00000166444	3'UTR	0.00453283	0.201666	0.00864523	0.119827	0.507033	0.00489423	2.15242e-08	2.75088e-06	0.00799891	ST5
ENSG00000137936	3'UTR	0.0172247	0.268762	0.00601996	0.349156	0.713362	0.0037733	2.15457e-08	2.75092e-06	0.00908982	BCAR3
ENSG00000167664	TSS200	0.175181	0.540315	0.00745561	0.523857	0.811949	-0.00568893	2.2042e-08	2.81152e-06	0.0321229	TMIGD2
ENSG00000165795	TSS1500	0.251746	0.611082	0.00607422	0.421692	0.758794	0.00264957	2.2236e-08	2.83182e-06	0.0165015	NDRG2
ENSG00000233895	TSS200	0.466162	0.757506	0.00335757	0.54877	0.824439	0.00173874	2.22448e-08	2.83182e-06	0.05615	RP1-122P22.2
ENSG00000169900	TSS1500	0.00997991	0.236427	0.0137553	0.642901	0.868028	0.000192961	2.23182e-08	2.83837e-06	0.0328702	PYDC1
ENSG00000118503	TSS200	0.581457	0.818569	-0.000873265	0.00570798	0.218649	-0.00610716	2.23978e-08	2.84344e-06	-0.0120803	TNFAIP3
ENSG00000261938	TSS200	0.548742	0.802239	0.00924135	0.0284882	0.324938	0.0198551	2.24019e-08	2.84344e-06	0.0439053	RP11-461A8.1
ENSG00000134480	5'UTR	0.549723	0.802695	-0.00255434	0.832499	0.943598	4.81932e-05	2.24414e-08	2.84567e-06	-0.0170104	CCNH
ENSG00000204564	3'UTR	0.203696	0.568813	0.00555459	0.886568	0.962849	0.00149722	2.26176e-08	2.86481e-06	0.0123686	C6orf136
ENSG00000168421	5'UTR	0.0128386	0.24998	0.0135267	0.571079	0.835034	0.00341842	2.26365e-08	2.86481e-06	0.0201112	RHOH
ENSG00000204581	3'UTR	0.028686	0.309017	0.0181183	0.759328	0.915911	0.00250977	2.28809e-08	2.89292e-06	0.0246806	AC096670.3
ENSG00000226526	TSS200	0.242376	0.603696	0.0134249	0.116304	0.502415	0.0143646	2.29551e-08	2.89755e-06	0.0457751	RP1-37C10.3
ENSG00000106012	3'UTR	0.0467369	0.357095	0.00990464	0.241095	0.633382	-0.00593577	2.29622e-08	2.89755e-06	0.0200886	IQCE
ENSG00000090863	5'UTR	0.208128	0.572888	0.00652227	0.0553249	0.39555	0.00641886	2.3089e-08	2.91072e-06	0.0252459	GLG1
ENSG00000232124	5'UTR	0.664424	0.858276	0.00645649	0.0238436	0.307785	0.0147449	2.32924e-08	2.93351e-06	0.0385747	AP001057.1
ENSG00000230266	1stExon	0.180181	0.544908	0.0173617	0.717717	0.899475	-0.0107495	2.33646e-08	2.93975e-06	0.0455718	XXYLT1-AS2
ENSG00000132669	TSS200	0.0159895	0.26345	0.0159453	0.143944	0.537184	0.00732454	2.33881e-08	2.93986e-06	0.0182933	RIN2
ENSG00000198125	5'UTR	0.0143454	0.2575	0.00734519	0.0135957	0.267819	0.0075338	2.34499e-08	2.94477e-06	0.0112751	MB
ENSG00000254528	TSS200	0.245803	0.606893	0.0122697	0.0197177	0.292564	0.0114214	2.35858e-08	2.95896e-06	0.03285	RP11-728F11.4
ENSG00000115844	3'UTR	0.414456	0.726194	0.0185048	0.906912	0.969518	0.00137913	2.38275e-08	2.9864e-06	0.0730187	DLX2
ENSG00000131187	TSS200	0.017662	0.270336	0.00620687	0.30878	0.686336	-0.000610701	2.39474e-08	2.99853e-06	0.00841678	F12
ENSG00000130812	TSS200	0.62406	0.838559	-0.00467569	0.245117	0.636534	-0.0072587	2.39931e-08	3.00136e-06	0.0247244	ANGPTL6
ENSG00000162231	3'UTR	0.160118	0.524781	0.00533572	0.31958	0.693394	0.00693163	2.40963e-08	3.01136e-06	0.0213218	NXF1
ENSG00000253671	TSS1500	0.601748	0.827997	0.000617295	0.0183715	0.28613	-0.0283267	2.41683e-08	3.01746e-06	-0.063174	RP11-806O11.1
ENSG00000142539	5'UTR	0.271679	0.627283	0.0144272	0.956244	0.986353	-0.000743609	2.47037e-08	3.07863e-06	0.0372175	CTD-2545M3.6
ENSG00000067191	TSS1500	0.0427916	0.348008	0.00643431	0.00423228	0.205105	0.00980311	2.47058e-08	3.07863e-06	0.0127807	CACNB1
ENSG00000116774	5'UTR	0.661805	0.857015	-0.00197088	0.392526	0.741484	-0.00111196	2.50001e-08	3.11233e-06	0.0242224	OLFML3
ENSG00000188677	ExonBnd	0.000457614	0.144396	0.0487329	0.137047	0.52868	0.0189344	2.53377e-08	3.15133e-06	0.0756607	PARVB
ENSG00000225762	3'UTR	0.428486	0.73494	0.00459217	0.966461	0.989879	-0.00123521	2.5427e-08	3.1594e-06	0.0254903	LINC01389
ENSG00000234699	1stExon	0.118181	0.472756	0.0176375	0.190276	0.58748	0.01156	2.56852e-08	3.18843e-06	0.0247932	RP11-225H22.4
ENSG00000164744	5'UTR	0.0729932	0.407749	0.01222	0.000184513	0.132816	0.0108055	2.5785e-08	3.19776e-06	0.0221579	SUN3
ENSG00000028277	3'UTR	0.158248	0.522661	0.007121	0.0859067	0.45662	0.00959772	2.61778e-08	3.24078e-06	0.02242	POU2F2
ENSG00000100884	1stExon	0.00455825	0.201744	0.0176741	0.611452	0.853863	0.00356204	2.61978e-08	3.24078e-06	-0.0325409	CPNE6
ENSG00000254135	5'UTR	0.16493	0.529721	0.00188299	0.423138	0.759627	0.00248489	2.62068e-08	3.24078e-06	0.0964954	RP11-32D16.1
ENSG00000134308	3'UTR	0.00915331	0.231881	0.0145265	0.0198092	0.292945	0.0117235	2.64833e-08	3.2671e-06	-0.0221226	YWHAQ
ENSG00000106404	1stExon	0.203182	0.568333	0.0148969	0.085458	0.455789	0.0145136	2.64895e-08	3.2671e-06	0.0547506	CLDN15
ENSG00000172987	3'UTR	0.217023	0.580976	-0.0144756	0.344657	0.710348	-0.0207014	2.65052e-08	3.2671e-06	-0.0864465	HPSE2
ENSG00000262020	TSS1500	0.00395614	0.197466	0.0124677	0.179844	0.57631	-6.67752e-05	2.65204e-08	3.2671e-06	-0.0484625	RP11-66H6.3
ENSG00000234427	TSS1500	0.0147318	0.259431	0.00681417	0.0695726	0.426292	0.0118468	2.65687e-08	3.26994e-06	0.0378026	RP3-413H6.2
ENSG00000173269	5'UTR	0.010635	0.238922	0.0590329	0.381665	0.734307	0.0196146	2.68926e-08	3.30667e-06	0.102521	MMRN2
ENSG00000023516	5'UTR	0.00558911	0.209601	0.014164	0.138606	0.530814	0.00468015	2.72854e-08	3.35179e-06	0.0241772	AKAP11
ENSG00000213316	1stExon	0.371214	0.699592	0.00543554	0.745794	0.910354	-0.000110116	2.7681e-08	3.39717e-06	0.0267766	LTC4S
ENSG00000138074	3'UTR	0.426008	0.733471	0.00249523	0.101436	0.480477	0.00320713	2.77286e-08	3.3998e-06	-0.00704961	SLC5A6
ENSG00000103196	5'UTR	0.0313591	0.317114	0.00699134	0.221038	0.616776	0.00484884	2.78133e-08	3.40696e-06	0.0128225	CRISPLD2
ENSG00000181552	5'UTR	0.637477	0.845241	0.0131857	0.848001	0.949025	-0.00397307	2.79503e-08	3.42051e-06	0.0538953	EDDM3B
ENSG00000171401	TSS1500	0.0417515	0.345389	0.0105026	0.0803878	0.4465	0.0105198	2.81192e-08	3.43794e-06	0.0240095	KRT13
ENSG00000072952	TSS200	0.343909	0.680864	0.0036803	0.123704	0.512095	0.00374365	2.83588e-08	3.46397e-06	0.0124367	MRVI1
ENSG00000156011	5'UTR	0.478005	0.764429	0.00293222	0.93165	0.978241	-0.000716066	2.8476e-08	3.47501e-06	0.00970882	PSD3
ENSG00000075240	5'UTR	0.103344	0.452081	0.00648042	0.192336	0.58975	0.00650854	2.88428e-08	3.51392e-06	0.0144588	GRAMD4
ENSG00000243587	TSS200	0.143481	0.505897	0.0238405	0.134503	0.525819	0.0196294	2.8849e-08	3.51392e-06	0.0485764	C6orf183
ENSG00000007264	5'UTR	0.0184348	0.273575	0.00907894	0.142891	0.536004	0.00182163	2.89848e-08	3.52715e-06	0.019249	MATK
ENSG00000165914	5'UTR	0.00909713	0.231757	0.0057673	0.307324	0.685366	0.00301944	2.92153e-08	3.55187e-06	0.010816	TTC7B
ENSG00000138621	TSS200	0.00340527	0.193914	0.0072291	0.00960382	0.245332	0.00615143	2.93125e-08	3.56034e-06	0.0104558	PPCDC
ENSG00000129467	1stExon	0.133473	0.492895	0.00460349	0.230292	0.62441	0.00523249	2.93749e-08	3.56458e-06	0.0145937	ADCY4
ENSG00000146802	5'UTR	0.492791	0.772337	0.00385119	0.70921	0.895946	0.00229994	2.94058e-08	3.565e-06	0.0135904	TMEM168
ENSG00000229999	3'UTR	0.0798228	0.417697	0.0108224	0.857792	0.952757	0.0021651	2.96406e-08	3.59012e-06	0.0193949	RP5-1042K10.10
ENSG00000237512	3'UTR	0.677854	0.865365	0.00241819	0.0822571	0.449736	-0.00902695	2.978e-08	3.60363e-06	0.0143145	UNC5B-AS1
ENSG00000236947	3'UTR	0.593782	0.824275	0.00177422	0.667949	0.87903	0.00602999	2.98621e-08	3.61019e-06	0.0314262	RP11-98G7.1
ENSG00000232803	TSS1500	0.370582	0.699162	0.00310035	0.141326	0.534107	0.00702739	3.02011e-08	3.64778e-06	0.0164377	SLCO4A1-AS1
ENSG00000182606	1stExon	0.0224069	0.288758	0.00252919	0.00486989	0.211882	0.0122445	3.03485e-08	3.66217e-06	0.0225803	TRAK1
ENSG00000126001	3'UTR	0.122051	0.478715	0.0110513	0.580284	0.839196	0.00230257	3.0503e-08	3.67739e-06	0.0321435	CEP250
ENSG00000105639	5'UTR	0.89852	0.960517	-0.000579505	0.888294	0.963266	0.000398344	3.059e-08	3.68446e-06	0.0112608	JAK3
ENSG00000010165	5'UTR	0.116915	0.471288	0.00381549	0.0245113	0.310632	0.00407568	3.09042e-08	3.71886e-06	-0.00834606	METTL13
ENSG00000070366	3'UTR	0.00992274	0.235954	0.00837058	0.039559	0.357648	0.00594138	3.14394e-08	3.77975e-06	0.00854018	SMG6
ENSG00000012124	3'UTR	0.180168	0.544907	-0.00408081	0.540343	0.820323	-0.00588329	3.16187e-08	3.79778e-06	0.0496444	CD22
ENSG00000169291	TSS200	0.141504	0.503439	0.0147738	0.378581	0.732423	0.0104929	3.16907e-08	3.80292e-06	0.0314167	SHE
ENSG00000169313	1stExon	0.47477	0.762486	0.021581	0.147084	0.540529	0.0412282	3.18727e-08	3.82122e-06	0.106282	P2RY12
ENSG00000261218	5'UTR	0.161823	0.526645	0.00919423	0.115564	0.501252	0.00755695	3.19258e-08	3.82405e-06	0.015351	RP11-960L18.1
ENSG00000150457	3'UTR	0.0925842	0.436414	0.00774546	0.088274	0.460582	0.0053917	3.20467e-08	3.83499e-06	0.0114096	LATS2
ENSG00000207439	TSS1500	0.0139173	0.255671	0.0331124	0.195849	0.592735	0.0176804	3.22651e-08	3.85756e-06	-0.107606	Y_RNA
ENSG00000237626	5'UTR	0.160004	0.524731	0.0178985	0.693811	0.889629	0.0039125	3.24808e-08	3.87978e-06	-0.0534766	RP11-406A20.1
ENSG00000103047	5'UTR	0.0470611	0.358012	0.00470741	0.33585	0.704234	0.00272619	3.25896e-08	3.8892e-06	0.00944512	TANGO6
ENSG00000196542	TSS1500	0.351975	0.686987	0.00210637	0.585317	0.84139	0.00170729	3.26555e-08	3.89347e-06	0.0191246	SPTSSB
ENSG00000257135	1stExon	0.766836	0.90499	0.000105553	0.704236	0.894083	-0.000335584	3.26868e-08	3.89363e-06	0.0183318	RP11-320M2.1
ENSG00000254521	1stExon	0.150114	0.513397	0.0212269	0.837155	0.944771	0.00407621	3.27918e-08	3.90244e-06	0.0629278	SIGLEC12
ENSG00000135362	5'UTR	0.0263992	0.302772	0.00825227	0.132818	0.524293	0.00522771	3.28209e-08	3.90244e-06	0.0130725	PRR5L
ENSG00000258534	TSS1500	0.0421091	0.345963	0.0181655	0.777525	0.923127	0.000754363	3.31439e-08	3.93723e-06	0.0409023	CTD-2134A5.4
ENSG00000178404	1stExon	0.39199	0.71254	0.0139742	0.0680864	0.423354	0.0178849	3.3337e-08	3.95293e-06	-0.0620438	KIAA1731NL
ENSG00000178404	5'UTR	0.39199	0.71254	0.0139742	0.0680864	0.423354	0.0178849	3.3337e-08	3.95293e-06	-0.0620438	KIAA1731NL
ENSG00000231826	TSS200	0.966461	0.986984	0.000268981	0.612529	0.854411	-0.0035893	3.33983e-08	3.95659e-06	0.0449703	AC016735.2
ENSG00000205045	5'UTR	0.348771	0.684459	0.00260402	0.908196	0.970038	-0.00163084	3.35779e-08	3.97424e-06	0.0323074	SLFN12L
ENSG00000184697	ExonBnd	0.402575	0.719291	0.00605009	0.704423	0.894123	0.00426819	3.36829e-08	3.98273e-06	0.0290705	CLDN6
ENSG00000183421	5'UTR	0.114184	0.467424	0.00605026	0.19276	0.590207	0.00396777	3.37111e-08	3.98273e-06	0.0147849	RIPK4
ENSG00000213654	3'UTR	0.338344	0.677154	0.0117086	0.256152	0.645537	0.0123297	3.38653e-08	3.99731e-06	0.0414735	GPSM3
ENSG00000188404	TSS1500	0.157097	0.521123	0.00973414	0.516206	0.808301	0.00722245	3.39577e-08	4.00457e-06	0.0347942	SELL
ENSG00000162078	TSS200	0.530552	0.793357	0.00624119	0.158198	0.553921	0.00527387	3.47928e-08	4.09772e-06	0.0177413	ZG16B
ENSG00000173692	5'UTR	0.00272739	0.183696	-0.0124153	0.00675096	0.226168	-0.0132044	3.48108e-08	4.09772e-06	-0.0224685	PSMD1
ENSG00000238221	5'UTR	0.446638	0.746052	0.00514168	0.591231	0.844606	0.00253118	3.49528e-08	4.10881e-06	0.0253901	RP11-69L16.4
ENSG00000230061	TSS200	0.00250512	0.180226	0.0233324	0.00532067	0.216402	0.0248523	3.49684e-08	4.10881e-06	0.0264373	TRPM2-AS
ENSG00000230061	3'UTR	0.012149	0.246511	0.0138304	0.00265886	0.190033	0.0195013	3.59064e-08	4.21522e-06	0.0187164	TRPM2-AS
ENSG00000253187	5'UTR	0.193797	0.558682	0.0062413	0.365535	0.72443	0.00567506	3.60698e-08	4.23057e-06	0.0380696	HOXA10-AS
ENSG00000136156	TSS1500	0.782397	0.911784	-0.00162848	0.489465	0.795095	0.00151644	3.61029e-08	4.23063e-06	0.0218499	ITM2B
ENSG00000162434	3'UTR	0.275348	0.63024	0.00839114	0.398201	0.744758	0.00654598	3.61902e-08	4.23703e-06	0.0240447	JAK1
ENSG00000133027	3'UTR	0.00108279	0.160634	0.0092174	0.00454595	0.208229	0.00726444	3.63806e-08	4.25548e-06	0.00665913	PEMT
ENSG00000227925	TSS1500	0.00899331	0.230669	0.0292546	0.0879646	0.459919	0.0214508	3.67814e-08	4.29849e-06	0.0677124	RP11-191N8.2
ENSG00000181408	TSS1500	0.0235402	0.292217	0.013481	0.423193	0.759638	0.00426918	3.73601e-08	4.36219e-06	0.0134188	UTS2R
ENSG00000175866	1stExon	0.447387	0.746299	0.00688364	0.00640775	0.224299	0.0122309	3.75431e-08	4.37962e-06	-0.0249105	BAIAP2
ENSG00000071462	TSS200	0.686336	0.868958	0.00189263	0.960133	0.987439	0.000111848	3.77053e-08	4.39458e-06	0.0127472	WBSCR22
ENSG00000125780	TSS200	0.320091	0.663554	0.00448219	0.216986	0.612914	0.00481704	3.79665e-08	4.41727e-06	0.0139519	TGM3
ENSG00000106404	5'UTR	0.263505	0.620737	0.0126017	0.118149	0.504665	0.0110897	3.79681e-08	4.41727e-06	0.0569161	CLDN15
ENSG00000172602	TSS1500	0.064767	0.392492	0.00940077	0.158656	0.554485	0.00689714	3.81394e-08	4.43322e-06	0.0398922	RND1
ENSG00000227619	5'UTR	0.00442954	0.201666	0.017252	0.110852	0.494644	0.0131425	3.85539e-08	4.47739e-06	0.0213557	RP11-492E3.2
ENSG00000138606	5'UTR	0.129619	0.48802	0.00372032	0.634453	0.864697	0.000102007	3.87352e-08	4.49442e-06	0.0076399	SHF
ENSG00000260917	5'UTR	0.0817574	0.421046	0.0177301	0.934923	0.979264	4.74974e-05	3.89893e-08	4.51987e-06	0.0348832	RP11-57H14.4
ENSG00000146592	TSS200	0.0639159	0.391497	0.0130127	0.49803	0.799735	0.00277215	3.95056e-08	4.57526e-06	0.021148	CREB5
ENSG00000053918	5'UTR	0.102102	0.450394	0.0051994	0.277654	0.663059	0.00283882	3.95377e-08	4.57526e-06	0.00833456	KCNQ1
ENSG00000108947	3'UTR	0.371709	0.699864	0.0197724	0.687617	0.887239	0.0100867	3.98637e-08	4.60888e-06	0.0741605	EFNB3
ENSG00000052795	ExonBnd	0.637537	0.84527	-0.0168564	0.466839	0.782676	0.0142313	4.01841e-08	4.64084e-06	0.142525	FNIP2
ENSG00000184719	3'UTR	0.20736	0.572039	0.00733631	0.149757	0.543905	0.00299779	4.02118e-08	4.64084e-06	0.0130812	RNLS
ENSG00000069011	1stExon	0.424187	0.732274	0.00213834	0.0881111	0.46025	-0.00688067	4.10549e-08	4.73394e-06	0.0122379	PITX1
ENSG00000053372	TSS1500	0.678984	0.865848	0.00231131	0.287567	0.670684	0.000905245	4.12428e-08	4.75138e-06	-0.0150624	MRTO4
ENSG00000213024	5'UTR	0.00119391	0.163005	0.00611283	0.503338	0.80271	0.000679291	4.12898e-08	4.75258e-06	0.00940941	NUP62
ENSG00000114541	5'UTR	0.12587	0.483098	0.00938234	0.415281	0.754977	-0.00169266	4.16302e-08	4.78596e-06	0.0169595	FRMD4B
ENSG00000096060	TSS1500	0.0898028	0.432693	0.0116388	0.203853	0.600958	0.00725605	4.16536e-08	4.78596e-06	0.0262504	FKBP5
ENSG00000117586	TSS1500	0.0425145	0.347345	0.0127358	0.263891	0.652683	0.00591809	4.18231e-08	4.80118e-06	0.0276882	TNFSF4
ENSG00000036672	TSS1500	0.215415	0.579567	0.00671605	0.877092	0.959603	0.000104308	4.19424e-08	4.81062e-06	-0.0192747	USP2
ENSG00000196814	1stExon	0.20188	0.566828	0.011708	0.0171075	0.281329	0.0147319	4.21324e-08	4.82814e-06	0.0297722	MVB12B
ENSG00000167964	TSS1500	0.202939	0.568156	0.00430429	0.0536351	0.392222	0.00528402	4.25709e-08	4.87408e-06	0.0109338	RAB26
ENSG00000253187	1stExon	0.0971662	0.442627	0.00664453	0.507525	0.804515	0.00537869	4.32596e-08	4.94857e-06	0.0383629	HOXA10-AS
ENSG00000207248	TSS1500	0.99811	0.999265	4.6396e-05	0.993084	0.997977	-0.00200921	4.33371e-08	4.95307e-06	0.0889363	RNU6-1005P
ENSG00000170004	TSS1500	0.0164043	0.265103	0.00935737	0.748402	0.911172	0.0028786	4.34296e-08	4.95927e-06	0.0141974	CHD3
ENSG00000251127	3'UTR	0.236055	0.598735	0.0129842	0.17443	0.570724	0.0234941	4.41751e-08	5.03997e-06	-0.0584265	RP11-280G9.1
ENSG00000133027	5'UTR	0.133349	0.492799	0.00594737	0.159098	0.55494	0.00392755	4.4363e-08	5.05695e-06	0.0128163	PEMT
ENSG00000197769	TSS1500	0.559142	0.807487	-0.00158305	0.602217	0.849657	-0.00572556	4.46237e-08	5.07935e-06	0.0299898	MAP1LC3C
ENSG00000184428	3'UTR	0.000685004	0.150865	0.00965805	0.109216	0.4925	0.00460583	4.46378e-08	5.07935e-06	0.0100128	TOP1MT
ENSG00000148334	3'UTR	0.000914154	0.153861	0.00778454	0.39973	0.745511	0.00269836	4.4795e-08	5.09277e-06	0.00725738	PTGES2
ENSG00000169900	3'UTR	0.682275	0.867394	0.00397746	0.136224	0.528033	-0.00804152	4.50919e-08	5.12203e-06	0.0241417	PYDC1
ENSG00000141480	5'UTR	0.400221	0.717758	0.00272298	0.168858	0.56579	0.00396665	4.57456e-08	5.19175e-06	0.0130339	ARRB2
ENSG00000015133	3'UTR	0.00633231	0.213492	0.00684476	0.0619052	0.411301	0.0067493	4.59291e-08	5.20657e-06	0.0125146	CCDC88C
ENSG00000107821	TSS200	0.497273	0.77494	0.00615691	0.961009	0.987731	-0.00143305	4.59565e-08	5.20657e-06	0.0239572	KAZALD1
ENSG00000180891	TSS1500	0.36356	0.694604	0.00330761	0.638267	0.866233	0.00469622	4.62289e-08	5.23232e-06	0.0323751	CUEDC1
ENSG00000141068	5'UTR	0.0712611	0.404448	0.00800043	0.045321	0.372138	0.00806309	4.63234e-08	5.23232e-06	0.0168541	KSR1
ENSG00000236999	TSS200	0.40062	0.717941	0.00591861	0.0679384	0.423159	0.0107576	4.63611e-08	5.23232e-06	-0.0192281	ATP2B2-IT1
ENSG00000213889	TSS200	0.212107	0.576491	0.0109014	0.166133	0.56282	0.00530939	4.63768e-08	5.23232e-06	0.0259063	PPM1N
ENSG00000255750	3'UTR	0.041831	0.345685	-0.00746519	0.0676378	0.42274	-0.0112219	4.63855e-08	5.23232e-06	-0.0197367	RP11-283G6.5
ENSG00000242474	3'UTR	0.0503267	0.365477	0.00525105	0.0071907	0.229073	0.00600706	4.64906e-08	5.23962e-06	-0.00989075	AC093627.9
ENSG00000205500	3'UTR	0.0266533	0.303395	0.00500827	0.124488	0.513233	0.00193774	4.68129e-08	5.26786e-06	0.00450012	AC013472.3
ENSG00000149582	TSS1500	0.0454693	0.353849	0.00730058	0.0630855	0.41335	0.00202904	4.68224e-08	5.26786e-06	0.0190958	TMEM25
ENSG00000216054	TSS1500	0.566882	0.811483	-0.0107989	0.537494	0.818956	-0.00877592	4.69e-08	5.27203e-06	0.0582512	AC019196.1
ENSG00000232520	5'UTR	0.192601	0.557208	0.00472584	0.284826	0.66862	0.00716611	4.69476e-08	5.2728e-06	0.0173291	AC012507.3
ENSG00000129993	5'UTR	0.00521124	0.206672	0.00706432	0.0161386	0.278421	0.00620557	4.72417e-08	5.30125e-06	0.0105911	CBFA2T3
ENSG00000129467	5'UTR	0.541763	0.799082	0.00317712	0.962427	0.98835	-0.000261962	4.74204e-08	5.3167e-06	0.0132632	ADCY4
ENSG00000117122	TSS1500	0.00974936	0.235001	0.0140944	0.000205711	0.132816	0.0158209	4.76411e-08	5.33683e-06	0.0150703	MFAP2
[truncated: 8,192 more rows]
