# Supplementary material for: CXCL4 Links Inflammation and Fibrosis by Reprogramming Monocyte-Derived Dendritic Cells in vitro
Source: Front Immunol. 2020 Sep 17;11:2149. doi: 10.3389/fimmu.2020.02149 (PMC7527415; doi:10.3389/fimmu.2020.02149)
Supplement: Supplementary file 6 [file Table_5.XLSX]

## Sheet: Sheet1
	Cluster	ID	Description	GeneRatio	BgRatio	pvalue	p.adjust	qvalue	geneID	Count
1	D0246M_up	R-HSA-1430728	Metabolism	765/3026	2171/10281	2.43093e-11	3.19424e-08	2.81987e-08	GCLC/CYP51A1/HS3ST1/AOC1/CYP26B1/AK2/CD38/NDUFAB1/PRKAR2B/ABCB4/GDE1/AGK/GGCT/COX10/CACNA2D2/MGST1/UQCRC1/PRSS3/MBTPS2/MDH1/CHDH/WWTR1/NDUFS1/ALAS1/DERA/GCLM/NR1H3/NUP160/PNPLA6/MAT2B/MED17/AP2S1/CTPS2/RRM2B/PLEKHA5/MSMO1/THRAP3/SOAT1/NDC1/CS/POLD1/AHRR/MTMR1/GPC1/HAGH/NDUFB4/ME1/MTHFD2/ELOVL1/PFKP/PLPP1/PHKA1/PKM/HYAL2/MAOB/SLC44A1/ASNS/OSBPL3/ALDH3A2/SREBF1/HMMR/SCARB1/SDHA/MGLL/HACD3/ENO1/ACAT…	765
2	D0246M_up	R-HSA-1428517	The citric acid (TCA) cycle and respiratory electron transport	90/3026	170/10281	8.86331e-11	5.8232e-08	5.14072e-08	NDUFAB1/UQCRC1/NDUFS1/CS/HAGH/NDUFB4/SDHA/L2HGDH/NDUFB2/DLD/FH/ACO2/NDUFC1/PDHX/NDUFS8/ATP5B/COX6A1/PPARD/NNT/TIMMDC1/SDHB/NDUFB3/NDUFA8/DLST/NDUFAF4/GLO1/NDUFA1/TRAP1/COX7C/NDUFA5/COX7B/PDHA1/SCO1/LDHA/COX5B/SUCLA2/TACO1/NDUFB5/NDUFAF1/LRPPRC/NDUFA9/ETFA/UQCRC2/MPC2/SDHC/NDUFS6/MDH2/ADHFE1/DLAT/NDUFC2/ATP5A1/ATP5J/SLC16A1/NDUFS2/ATP5G1/NDUFV3/SUCLG1/COX18/NDUFS4/UQCRQ/COX6C/NDUFB6/ATP5C1/NDUFV1/…	90
3	D0246M_up	R-HSA-212436	Generic Transcription Pathway	335/3026	859/10281	2.1882e-10	9.58431e-08	8.46103e-08	ZNF200/MAMLD1/WWTR1/ZNF582/MNAT1/RRAGD/NR1H3/AIFM2/MED17/POLR2B/RRM2B/RFC2/PRDM1/ZNF112/TAF2/TP63/NOTCH3/ZNF37A/MLH1/TIGAR/TNRC6C/RBL1/ZNF510/ZNF506/RRAGB/ZNF671/ZNF416/TAF9/TFAP2C/AURKA/TPX2/PPP1R13B/ZNF302/PCBP4/ZNF268/ESR1/SUPT16H/MSH2/ZNF184/CSNK2A1/E2F1/RBBP7/NDRG1/PPP2CB/MED25/ZNF419/CCNE1/GPI/ZNF175/CASP2/ZKSCAN1/SERPINE1/RPA3/RHEB/MED31/YWHAE/MAP2K6/LAMTOR3/GTF2H1/GTF2H3/VDR/NOP2/PRKAB1/C…	335
4	D0246M_up	R-HSA-611105	Respiratory electron transport	60/3026	102/10281	5.48653e-10	1.80233e-07	1.59109e-07	NDUFAB1/UQCRC1/NDUFS1/NDUFB4/SDHA/NDUFB2/NDUFC1/NDUFS8/COX6A1/TIMMDC1/SDHB/NDUFB3/NDUFA8/NDUFAF4/NDUFA1/TRAP1/COX7C/NDUFA5/COX7B/SCO1/COX5B/TACO1/NDUFB5/NDUFAF1/LRPPRC/NDUFA9/ETFA/UQCRC2/SDHC/NDUFS6/NDUFC2/NDUFS2/NDUFV3/COX18/NDUFS4/UQCRQ/COX6C/NDUFB6/NDUFV1/NDUFS5/UQCRFS1/TMEM126B/CYCS/UQCRH/ACAD9/NDUFAF3/COX14/COX5A/UQCR10/NDUFA6/NDUFA4/ND6/COX2/CYTB/ND5/COX1/ND4/COX3/SDHD/NDUFS3	60
5	D0246M_up	R-HSA-163200	Respiratory electron transport, ATP synthesis by chemiosmotic coupling, and heat production by uncoupling proteins.	67/3026	125/10281	1.16404e-08	3.05911e-06	2.70058e-06	NDUFAB1/UQCRC1/NDUFS1/NDUFB4/SDHA/NDUFB2/NDUFC1/NDUFS8/ATP5B/COX6A1/TIMMDC1/SDHB/NDUFB3/NDUFA8/NDUFAF4/NDUFA1/TRAP1/COX7C/NDUFA5/COX7B/SCO1/COX5B/TACO1/NDUFB5/NDUFAF1/LRPPRC/NDUFA9/ETFA/UQCRC2/SDHC/NDUFS6/NDUFC2/ATP5A1/ATP5J/NDUFS2/ATP5G1/NDUFV3/COX18/NDUFS4/UQCRQ/COX6C/NDUFB6/ATP5C1/NDUFV1/ATP5H/NDUFS5/UQCRFS1/TMEM126B/CYCS/UQCRH/ACAD9/NDUFAF3/COX14/COX5A/UQCR10/NDUFA6/NDUFA4/ND6/COX2/CYTB/ND5/C…	67
6	D0246M_up	R-HSA-556833	Metabolism of lipids and lipoproteins	307/3026	807/10281	2.76775e-08	5.96562e-06	5.26645e-06	CYP51A1/NDUFAB1/ABCB4/GDE1/AGK/MBTPS2/CHDH/WWTR1/ALAS1/NR1H3/PNPLA6/MED17/AP2S1/PLEKHA5/MSMO1/THRAP3/SOAT1/AHRR/MTMR1/ME1/ELOVL1/PLPP1/SLC44A1/OSBPL3/ALDH3A2/SREBF1/SCARB1/MGLL/HACD3/ACAT1/PLD1/ACACB/SYNJ2/FDFT1/AACS/OXCT1/STARD7/AKR1B1/ACOX3/MTMR2/HSD17B14/ACHE/LPCAT2/COQ9/PITPNM3/PTGS1/ACOT7/SCD/HSD3B7/TECR/GGT5/SLC25A1/PNPLA3/SLC25A17/CERK/ABHD4/CPNE6/PLTP/CSNK2A1/CDS2/LIPG/GLA/VAC14/FA2H/MLYC…	307
7	D0246M_up	R-HSA-2132295	MHC class II antigen presentation	64/3026	120/10281	3.17803e-08	5.96562e-06	5.26645e-06	CD74/AP2S1/KIF2A/RAB7A/KIFAP3/DYNC1I2/DYNLL1/LAG3/AP1B1/LGMN/TUBB4A/AP1S1/DNM1/CTSC/SEC24A/ACTR1B/CLTA/TUBA1B/TUBA4A/CTSL/CTSV/KLC4/TUBB2A/TUBB2B/KIF23/ACTR1A/KIF11/CENPE/CLTC/OSBPL1A/KIF2C/DYNC1LI1/SEC24D/AP1S3/DYNC1I1/AP2M1/RACGAP1/CTSB/AP1G1/DCTN5/TUBA1A/TUBA1C/RILP/KIF5B/CTSF/KLC2/DCTN2/TUBB6/SEC24C/HLA-DQB1/AP2A2/TUBB4B/HLA-DRB1/CTSE/HLA-DQA1/DYNC1H1/HLA-DRB5/HLA-DMA/HLA-DRA/DCTN1/HLA-DPB1/H…	64
8	D0246M_up	R-HSA-191273	Cholesterol biosynthesis	19/3026	24/10281	6.48623e-07	0.000106536	9.40503e-05	CYP51A1/MSMO1/FDFT1/SQLE/MVK/HMGCR/DHCR24/ACAT2/HSD17B7/EBP/NSDHL/TM7SF2/GGPS1/LSS/FDPS/PMVK/MVD/DHCR7/ARV1	19
9	D0246M_up	R-HSA-379724	tRNA Aminoacylation	28/3026	45/10281	4.92688e-06	0.000719324	0.000635019	LARS2/IARS2/AARS/EARS2/GARS/AIMP2/HARS2/TARS/RARS/DARS/WARS2/DARS2/AARS2/EEF1E1/NARS/YARS/EPRS/NARS2/PPA2/YARS2/TARS2/PARS2/MARS/HARS/FARSA/IARS/VARS/MARS2	28
10	D0246M_up	R-HSA-5368287	Mitochondrial translation	48/3026	94/10281	8.10012e-06	0.000973066	0.000859023	MRPS10/MRPS35/MTIF2/MTFMT/MRPL4/MRPL32/MRPL27/MRPL51/MRPL18/MRPS30/MRPS27/MRPL3/MRPL19/MRPL37/MRPS14/MTIF3/TSFM/MRPS7/MRPL34/MRPL35/ERAL1/MRPS36/MRPL44/MRPS9/MRPL47/MRPL50/MRPL15/MRPL9/MRPL49/MRPL39/MRPL17/MRPS18C/GFM2/GFM1/MRPL1/MRPL36/MRPL13/CHCHD1/MRPS22/GADD45GIP1/MRPL14/MRPS23/MRPS16/MRPL40/MRPS18B/MRPS6/MRPL46/MRPL12	48
11	D0246M_up	R-HSA-1655829	Regulation of cholesterol biosynthesis by SREBP (SREBF)	32/3026	55/10281	8.14591e-06	0.000973066	0.000859023	CYP51A1/MBTPS2/SREBF1/ACACB/FDFT1/SCD/SQLE/KPNB1/MVK/HMGCR/SEC24A/GPAM/NFYB/INSIG2/RAN/CARM1/TM7SF2/SEC24D/GGPS1/LSS/FDPS/PMVK/MVD/FASN/DHCR7/SEC24C/CHD9/TBL1XR1/INSIG1/PPARA/SREBF2/ACACA	32
12	D0246M_up	R-HSA-5368286	Mitochondrial translation initiation	45/3026	87/10281	1.00099e-05	0.00109608	0.00096762	MRPS10/MRPS35/MTIF2/MTFMT/MRPL4/MRPL32/MRPL27/MRPL51/MRPL18/MRPS30/MRPS27/MRPL3/MRPL19/MRPL37/MRPS14/MTIF3/MRPS7/MRPL34/MRPL35/ERAL1/MRPS36/MRPL44/MRPS9/MRPL47/MRPL50/MRPL15/MRPL9/MRPL49/MRPL39/MRPL17/MRPS18C/MRPL1/MRPL36/MRPL13/CHCHD1/MRPS22/GADD45GIP1/MRPL14/MRPS23/MRPS16/MRPL40/MRPS18B/MRPS6/MRPL46/MRPL12	45
13	D0246M_up	R-HSA-69278	Cell Cycle, Mitotic	199/3026	526/10281	1.327e-05	0.00130274	0.00115006	CDC27/PRKAR2B/DBF4/POLA2/MNAT1/NUP160/CENPQ/TUBG2/SPDL1/RFC2/CUL1/PPP1R12A/NDC1/POLD1/KIF2A/HMMR/FBXW11/MCM2/MCM6/DYNC1I2/PCM1/HSP90AA1/RBL1/XPO1/SEH1L/ORC1/ZW10/AURKA/TPX2/DYNLL1/ORC6/CDC45/CDC23/PSMD5/NUP188/HSP90AB1/PSMD8/MAPK1/RBX1/PSMA3/PSMB5/GINS1/NINL/PTK6/CDC25B/CSNK2A1/E2F1/CEP76/PSMD10/CENPI/PPP2CB/TUBB4A/CCNE1/LIG1/CDK6/RPA3/CEP41/PSMD11/YWHAE/CCND1/NUP98/FOXM1/NUP107/MCM3/GMNN/PPP2R5D…	199
14	D0246M_up	R-HSA-446203	Asparagine N-linked glycosylation	123/3026	302/10281	1.388e-05	0.00130274	0.00115006	DPM1/TRAPPC6A/ANK1/ALG1/MGAT4A/ST6GAL1/NSF/LMAN1/DYNC1I2/DYNLL1/SCFD1/SEC22C/ARCN1/NANS/PMM1/GNPNAT1/CTSZ/RENBP/TUBB4A/BET1/SEC23IP/GBF1/GOSR1/AREG/CTSC/ST3GAL4/MLEC/ST8SIA1/MAN1A1/ST8SIA4/SEC24A/TFG/ST3GAL5/UAP1/B4GALT2/MAN1C1/RAD23B/ALG2/SLC17A5/ALG5/B4GALT4/TUBA1B/TBC1D20/TUBA4A/SRD5A3/MGAT3/COPB1/MPDU1/DAD1/COG6/EDEM1/ARF3/STT3A/COG2/ST6GALNAC4/STX17/DERL1/TUBB2A/TUBB2B/SPTBN5/PREB/USO1/ALG10…	123
15	D0246M_up	R-HSA-1852241	Organelle biogenesis and maintenance	140/3026	352/10281	1.55874e-05	0.00136546	0.00120543	PRKAR2B/ALAS1/TFB1M/MRPS10/MRPS35/EXOC5/KIFAP3/DYNC1I2/PCM1/HSP90AA1/HSPB11/TNPO1/MTIF2/DYNLL1/RAB11FIP3/EXOC1/IFT74/TRIP11/NINL/CEP76/CLUAP1/MTFMT/TUBB4A/MRPL4/CEP41/MRPL32/TWNK/GBF1/MRPL27/YWHAE/ATP5B/MRPL51/PRKAB1/MRPL18/EXOC2/MRPS30/MRPS27/MRPL3/MRPL19/CCT4/ATF2/MRPL37/KIF17/PKD2/TCTN3/MRPS14/MTIF3/TSFM/TUBA1B/B9D2/BBS2/MRPS7/DYNLRB1/CEP250/TUBA4A/IFT22/SMO/MRPL34/TUBG1/EXOC4/MRPL35/ERAL1/MRP…	140
16	D0246M_up	R-HSA-5663220	RHO GTPases Activate Formins	62/3026	133/10281	1.888e-05	0.00155052	0.0013688	DVL2/NUP160/CENPQ/SPDL1/KIF2A/ACTB/XPO1/SEH1L/ZW10/DAAM1/CENPI/PPP2CB/TUBB4A/NUP98/NUP107/PPP2R5D/CDC20/NSL1/NUP43/CENPL/ZWINT/TUBA1B/B9D2/TUBA4A/CDCA8/RAC1/TUBB2A/TUBB2B/CENPO/CENPE/KIF2C/INCENP/DSN1/ITGB1/CENPH/RANBP2/RHOC/BUB1B/FMNL2/FMNL3/SGO2/CLASP2/MAD2L1/CENPN/PLK1/TUBA1A/TUBA1C/MIS12/BUB1/SCAI/ZWILCH/CKAP5/TUBB6/AURKB/SKA2/ACTG1/KNTC1/TUBB4B/CENPP/EVL/MKL1/TUBB3	62
17	D0246M_up	R-HSA-5628897	TP53 Regulates Metabolic Genes	43/3026	85/10281	3.17662e-05	0.00224856	0.00198503	RRAGD/RRM2B/TP63/TIGAR/TNRC6C/RRAGB/GPI/RHEB/YWHAE/LAMTOR3/PRKAB1/COX6A1/GLS/LAMTOR2/RRAGC/PRDX1/COX7C/YWHAH/SESN2/COX7B/SCO1/YWHAQ/GLS2/COX5B/TACO1/TXN/LRPPRC/TP53/SESN3/RRAGA/G6PD/COX18/COX6C/YWHAG/CYCS/COX14/COX5A/PRKAG1/NDUFA4/TXNRD1/COX2/COX1/COX3	43
18	D0246M_up	R-HSA-1640170	Cell Cycle	232/3026	633/10281	3.2288e-05	0.00224856	0.00198503	CDC27/PRKAR2B/DBF4/POLA2/MNAT1/NUP160/CENPQ/TUBG2/SPDL1/RFC2/RAD51/CUL1/PPP1R12A/NDC1/POLD1/STAG3/KIF2A/HMMR/FBXW11/MCM2/MCM6/MLH1/DYNC1I2/PCM1/HSP90AA1/RBL1/XPO1/SEH1L/ORC1/ZW10/AURKA/TPX2/DYNLL1/PCBP4/ORC6/CLSPN/CDC45/CDC23/PSMD5/NUP188/HSP90AB1/PSMD8/MAPK1/RBX1/PSMA3/PSMB5/GINS1/NINL/DIDO1/PTK6/CDC25B/CSNK2A1/E2F1/CEP76/PSMD10/RBBP7/CENPI/PPP2CB/TUBB4A/CCNE1/LIG1/CDK6/RPA3/CEP41/RAD51C/PSMD11/…	232
19	D0246M_up	R-HSA-199991	Membrane Trafficking	231/3026	630/10281	3.25134e-05	0.00224856	0.00198503	M6PR/DVL2/RALA/TRAPPC6A/VTA1/GPR21/RABGAP1/ANK1/RABEP1/GABARAPL2/AP2S1/DTNBP1/VAMP3/KIF1B/GDI2/GOLGA5/SYT1/KIF2A/EXOC5/EPN2/TFRC/PICALM/NSF/TSG101/LMAN1/ACTB/RAB7A/KIFAP3/TPD52/DYNC1I2/SYNJ2/AP4E1/CHMP2B/RAB10/CTTN/EPS15/CHMP5/ZW10/FTL/DYNLL1/SNX5/KIF16B/EXOC1/SCFD1/SEC22C/ARCN1/AP1B1/TRIP11/CTSZ/GGA2/STX4/TJP1/BLOC1S6/TUBB4A/TBC1D17/CYTH2/BET1/WASL/AP1S1/DNM1/TBC1D13/HPS1/SEC23IP/GBF1/GOSR1/YWHA…	231
20	D0246M_up	R-HSA-5389840	Mitochondrial translation elongation	44/3026	88/10281	3.73551e-05	0.00232526	0.00205274	MRPS10/MRPS35/MRPL4/MRPL32/MRPL27/MRPL51/MRPL18/MRPS30/MRPS27/MRPL3/MRPL19/MRPL37/MRPS14/TSFM/MRPS7/MRPL34/MRPL35/ERAL1/MRPS36/MRPL44/MRPS9/MRPL47/MRPL50/MRPL15/MRPL9/MRPL49/MRPL39/MRPL17/MRPS18C/GFM1/MRPL1/MRPL36/MRPL13/CHCHD1/MRPS22/GADD45GIP1/MRPL14/MRPS23/MRPS16/MRPL40/MRPS18B/MRPS6/MRPL46/MRPL12	44
21	D0246M_up	R-HSA-453274	Mitotic G2-G2/M phases	84/3026	196/10281	3.77896e-05	0.00232526	0.00205274	PRKAR2B/MNAT1/TUBG2/CUL1/PPP1R12A/HMMR/FBXW11/DYNC1I2/PCM1/HSP90AA1/XPO1/AURKA/TPX2/DYNLL1/PSMD5/HSP90AB1/PSMD8/RBX1/PSMA3/PSMB5/NINL/CDC25B/E2F1/CEP76/PSMD10/PPP2CB/TUBB4A/CEP41/PSMD11/YWHAE/FOXM1/SKP1/PSMD14/OPTN/CDK2/TUBA1B/CDKN1A/CEP250/PKMYT1/TUBA4A/AJUBA/TUBG1/CCNA1/CCNB1/CCNH/TUBB2A/TUBB2B/NUMA1/TUBGCP4/ACTR1A/NEDD1/TP53/CEP131/PSMA5/CCNA2/CEP78/CENPJ/FBXL18/CCNB2/PSMC2/CDC25A/BTRC/PLK1/RA…	84
22	D0246M_up	R-HSA-196780	Biotin transport and metabolism	10/3026	11/10281	3.89314e-05	0.00232526	0.00205274	ACACB/MCCC1/PCCB/PDZD11/MCCC2/SLC5A6/HLCS/BTD/PC/ACACA	10
23	D0246M_up	R-HSA-69275	G2/M Transition	83/3026	194/10281	4.51513e-05	0.00257951	0.0022772	PRKAR2B/MNAT1/TUBG2/CUL1/PPP1R12A/HMMR/FBXW11/DYNC1I2/PCM1/HSP90AA1/XPO1/AURKA/TPX2/DYNLL1/PSMD5/HSP90AB1/PSMD8/RBX1/PSMA3/PSMB5/NINL/CDC25B/CEP76/PSMD10/PPP2CB/TUBB4A/CEP41/PSMD11/YWHAE/FOXM1/SKP1/PSMD14/OPTN/CDK2/TUBA1B/CDKN1A/CEP250/PKMYT1/TUBA4A/AJUBA/TUBG1/CCNA1/CCNB1/CCNH/TUBB2A/TUBB2B/NUMA1/TUBGCP4/ACTR1A/NEDD1/TP53/CEP131/PSMA5/CCNA2/CEP78/CENPJ/FBXL18/CCNB2/PSMC2/CDC25A/BTRC/PLK1/RAB8A/T…	83
24	D0246M_up	R-HSA-5653656	Vesicle-mediated transport	243/3026	670/10281	4.72561e-05	0.00258727	0.00228404	M6PR/DVL2/RALA/TRAPPC6A/VTA1/STAB1/GPR21/RABGAP1/ANK1/RABEP1/GABARAPL2/MSR1/AP2S1/DTNBP1/VAMP3/KIF1B/GDI2/GOLGA5/SYT1/KIF2A/EXOC5/EPN2/TFRC/SCARB1/PICALM/NSF/TSG101/SCARF1/LMAN1/ACTB/RAB7A/KIFAP3/TPD52/DYNC1I2/SYNJ2/HSP90AA1/AP4E1/CHMP2B/RAB10/CTTN/EPS15/CHMP5/ZW10/FTL/DYNLL1/SNX5/KIF16B/EXOC1/SCFD1/SEC22C/ARCN1/AP1B1/APOL1/TRIP11/CTSZ/GGA2/STX4/TJP1/BLOC1S6/TUBB4A/TBC1D17/CYTH2/BET1/WASL/AP1S1/D…	243
25	D0246M_up	R-HSA-5140745	WNT5A-dependent internalization of FZD2, FZD5 and ROR2	11/3026	13/10281	5.91273e-05	0.00310773	0.00274351	AP2S1/WNT5A/CLTA/CLTC/AP2M1/FZD5/ROR2/CLTB/FZD2/AP2A2/ROR1	11
26	D0246M_up	R-HSA-5419276	Mitochondrial translation termination	43/3026	87/10281	6.47444e-05	0.00322558	0.00284754	MRPS10/MRPS35/MRPL4/MRPL32/MRPL27/MRPL51/MRPL18/MRPS30/MRPS27/MRPL3/MRPL19/MRPL37/MRPS14/MRPS7/MRPL34/MRPL35/ERAL1/MRPS36/MRPL44/MRPS9/MRPL47/MRPL50/MRPL15/MRPL9/MRPL49/MRPL39/MRPL17/MRPS18C/GFM2/MRPL1/MRPL36/MRPL13/CHCHD1/MRPS22/GADD45GIP1/MRPL14/MRPS23/MRPS16/MRPL40/MRPS18B/MRPS6/MRPL46/MRPL12	43
27	D0246M_up	R-HSA-6811436	COPI-independent Golgi-to-ER retrograde traffic	26/3026	45/10281	6.7478e-05	0.00322558	0.00284754	DYNC1I2/DYNLL1/TUBB4A/RAB3GAP1/PLA2G4A/RAB3GAP2/TUBA1B/TUBA4A/TUBB2A/TUBB2B/GALNT1/DYNC1LI1/RAB6B/DYNC1I1/AGPAT3/DCTN5/TUBA1A/TUBA1C/PAFAH1B2/DCTN2/TUBB6/PLA2G6/TUBB4B/DYNC1H1/DCTN1/TUBB3	26
28	D0246M_up	R-HSA-6799198	Complex I biogenesis	31/3026	57/10281	6.87337e-05	0.00322558	0.00284754	NDUFAB1/NDUFS1/NDUFB4/NDUFB2/NDUFC1/NDUFS8/TIMMDC1/NDUFB3/NDUFA8/NDUFAF4/NDUFA1/NDUFA5/NDUFB5/NDUFAF1/NDUFA9/NDUFS6/NDUFC2/NDUFS2/NDUFV3/NDUFS4/NDUFB6/NDUFV1/NDUFS5/TMEM126B/ACAD9/NDUFAF3/NDUFA6/ND6/ND5/ND4/NDUFS3	31
29	D0246M_up	R-HSA-194315	Signaling by Rho GTPases	168/3026	446/10281	8.14584e-05	0.00369091	0.00325833	DVL2/RHOBTB2/NUP160/ARHGAP31/CENPQ/DEPDC1B/CDH1/SPDL1/CTNNA1/ARAP2/GDI2/PPP1R12A/NCKAP1/MYLK/MYO9A/KIF2A/ARHGAP10/RHOBTB1/ACTB/OPHN1/XPO1/SEH1L/CTTN/ZW10/MYL6/ABL1/SYDE2/MAPK1/DAAM1/MYL9/CENPI/RHOV/PPP2CB/ARHGEF10/TUBB4A/LIN7B/WASL/LIMK1/ARHGAP21/YWHAE/ARHGEF17/NUP98/NUP107/PPP2R5D/ECT2/ARHGEF26/RTKN/ACTR3/WIPF1/CDC20/NSL1/MYL12B/NUP43/CENPL/DEPDC7/OCRL/ZWINT/NCKAP1L/TUBA1B/B9D2/TRIP10/MCF2L/KTN1…	168
30	D0246M_up	R-HSA-71403	Citric acid cycle (TCA cycle)	14/3026	19/10281	8.47065e-05	0.00371015	0.00327532	CS/SDHA/DLD/FH/ACO2/NNT/SDHB/DLST/SUCLA2/SDHC/MDH2/SUCLG1/IDH2/SDHD	14
31	D0246M_up	R-HSA-195258	RHO GTPase Effectors	122/3026	311/10281	0.000109409	0.00463752	0.004094	DVL2/NUP160/CENPQ/CDH1/SPDL1/CTNNA1/PPP1R12A/NCKAP1/MYLK/KIF2A/ACTB/XPO1/SEH1L/CTTN/ZW10/MYL6/ABL1/MAPK1/DAAM1/MYL9/CENPI/PPP2CB/TUBB4A/LIN7B/WASL/LIMK1/YWHAE/NUP98/NUP107/PPP2R5D/RTKN/ACTR3/WIPF1/CDC20/NSL1/MYL12B/NUP43/CENPL/ZWINT/NCKAP1L/TUBA1B/B9D2/KTN1/TUBA4A/YWHAH/RHPN2/WASF3/MYH10/MYH11/YWHAQ/CDCA8/RAC1/ABI1/KLC4/TUBB2A/TUBB2B/CENPO/ABI2/CENPE/KIF2C/INCENP/DSN1/ITGB1/CENPH/RANBP2/RHOC/BUB1…	122
32	D0246M_up	R-HSA-71406	Pyruvate metabolism and Citric Acid (TCA) cycle	27/3026	49/10281	0.000149159	0.00612483	0.00540701	CS/HAGH/SDHA/L2HGDH/DLD/FH/ACO2/PDHX/PPARD/NNT/SDHB/DLST/GLO1/PDHA1/LDHA/SUCLA2/MPC2/SDHC/MDH2/ADHFE1/DLAT/SLC16A1/SUCLG1/PDHB/PDP2/IDH2/SDHD	27
33	D0246M_up	R-HSA-2426168	Activation of gene expression by SREBF (SREBP)	24/3026	42/10281	0.00016243	0.00646766	0.00570965	CYP51A1/SREBF1/ACACB/FDFT1/SCD/SQLE/MVK/HMGCR/GPAM/NFYB/CARM1/TM7SF2/GGPS1/LSS/FDPS/PMVK/MVD/FASN/DHCR7/CHD9/TBL1XR1/PPARA/SREBF2/ACACA	24
34	D0246M_up	R-HSA-69273	Cyclin A/B1 associated events during G2/M transition	15/3026	22/10281	0.000191146	0.00718538	0.00634325	MNAT1/XPO1/CDC25B/PPP2CB/FOXM1/CDK2/PKMYT1/CCNA1/CCNB1/CCNH/CCNA2/CCNB2/CDC25A/PLK1/PPP2R2A	15
35	D0246M_up	R-HSA-68877	Mitotic Prometaphase	57/3026	128/10281	0.000191391	0.00718538	0.00634325	NUP160/CENPQ/SPDL1/KIF2A/XPO1/SEH1L/ZW10/CSNK2A1/CENPI/PPP2CB/TUBB4A/NUP98/NUP107/PPP2R5D/CDC20/NSL1/NUP43/CENPL/NCAPH/ZWINT/TUBA1B/B9D2/TUBA4A/CCNB1/CDCA8/SMC2/TUBB2A/TUBB2B/CENPO/CENPE/KIF2C/CDCA5/INCENP/DSN1/CENPH/RANBP2/BUB1B/CCNB2/SGO2/CLASP2/MAD2L1/CENPN/PLK1/TUBA1A/TUBA1C/MIS12/BUB1/ZWILCH/CKAP5/TUBB6/AURKB/SKA2/KNTC1/TUBB4B/CENPP/CSNK2B/TUBB3	57
36	D0246M_up	R-HSA-1369062	ABC transporters in lipid homeostasis	13/3026	18/10281	0.000214858	0.0078423	0.00692319	PEX3/ABCA7/ABCA2/ABCD3/ABCA9/ABCA6/ABCA10/ABCA5/ABCG1/PEX19/ABCA3/ABCG4/ABCD2	13
37	D0246M_up	R-HSA-446193	Biosynthesis of the N-glycan precursor (dolichol lipid-linked oligosaccharide, LLO) and transfer to a nascent protein	38/3026	78/10281	0.000246947	0.00876996	0.00774212	DPM1/ALG1/ST6GAL1/NANS/PMM1/GNPNAT1/RENBP/ST3GAL4/ST8SIA1/ST8SIA4/ST3GAL5/UAP1/ALG2/SLC17A5/ALG5/SRD5A3/MPDU1/ST6GALNAC4/ALG10/ST8SIA6/FUOM/ST3GAL2/ALG8/ST6GALNAC6/AMDHD2/NEU3/DOLPP1/MVD/NANP/GLB1/DPAGT1/ALG14/GMPPB/DOLK/ALG10B/NUDT14/GFPT1/FPGT	38
38	D0246M_up	R-HSA-389957	Prefoldin mediated transfer of substrate to CCT/TriC	18/3026	29/10281	0.000262238	0.00906791	0.00800515	ACTB/PFDN4/TUBB4A/CCT4/TUBA4A/CCT7/TUBB2A/TUBB2B/PFDN2/CCT6A/VBP1/CCT3/CCT2/TUBA1A/TUBA1C/TUBB6/TUBB4B/TUBB3	18
39	D0246M_up	R-HSA-499943	Synthesis and interconversion of nucleotide di- and triphosphates	16/3026	25/10281	0.000350952	0.0118244	0.0104386	AK2/CTPS2/RRM2B/AK6/NME4/AK1/TXN/AK4/AK8/NUDT13/RRM1/DTYMK/CTPS1/DCTPP1/TXNRD1/NME1	16
40	D0246M_up	R-HSA-69190	DNA strand elongation	19/3026	32/10281	0.000400389	0.0128476	0.0113419	POLA2/RFC2/POLD1/MCM2/MCM6/CDC45/GINS1/LIG1/RPA3/MCM3/RPA2/MCM8/RPA1/PCNA/PRIM2/GINS4/RFC4/FEN1/GINS3	19
41	D0246M_up	R-HSA-2500257	Resolution of Sister Chromatid Cohesion	53/3026	120/10281	0.000404626	0.0128476	0.0113419	NUP160/CENPQ/SPDL1/KIF2A/XPO1/SEH1L/ZW10/CENPI/PPP2CB/TUBB4A/NUP98/NUP107/PPP2R5D/CDC20/NSL1/NUP43/CENPL/ZWINT/TUBA1B/B9D2/TUBA4A/CCNB1/CDCA8/TUBB2A/TUBB2B/CENPO/CENPE/KIF2C/CDCA5/INCENP/DSN1/CENPH/RANBP2/BUB1B/CCNB2/SGO2/CLASP2/MAD2L1/CENPN/PLK1/TUBA1A/TUBA1C/MIS12/BUB1/ZWILCH/CKAP5/TUBB6/AURKB/SKA2/KNTC1/TUBB4B/CENPP/TUBB3	53
42	D0246M_up	R-HSA-74160	Gene Expression	595/3026	1818/10281	0.000410655	0.0128476	0.0113419	ELAC2/BAZ1B/ZNF200/UTP18/LARS2/POLR3B/MAMLD1/WWTR1/ZNF582/MNAT1/RRAGD/NR1H3/TFB1M/NUP160/METTL1/SKIV2L2/AIFM2/MED17/POLR2B/RRM2B/RFC2/NOP58/PRDM1/NDC1/CCAR1/SNRNP40/ZNF112/INTS13/TAF2/DDX20/ADAT1/SEC61A2/ELAVL1/TRAM1/IARS2/POLR1A/SMG6/EIF2B3/BUD23/TP63/IGF2BP2/NOTCH3/CLNS1A/EED/ZNF37A/ACTB/MLH1/TIGAR/TNRC6C/HSP90AA1/RBL1/ZNF510/ZNF506/GEMIN5/XPO1/TNPO1/RRAGB/ZNF671/ZNF416/TAF9/SEH1L/DIMT1/NOP14/T…	595
43	D0246M_up	R-HSA-380320	Recruitment of NuMA to mitotic centrosomes	17/3026	28/10281	0.000563518	0.0172201	0.0152019	TUBG2/TUBB4A/TUBA1B/TUBA4A/TUBG1/CCNB1/TUBB2A/TUBB2B/NUMA1/TUBGCP4/NEDD1/TUBA1A/TUBA1C/TUBB6/TUBB4B/TUBB3/TUBGCP5	17
44	D0246M_up	R-HSA-2565942	Regulation of PLK1 Activity at G2/M Transition	41/3026	89/10281	0.000630677	0.0188343	0.0166269	PRKAR2B/CUL1/PPP1R12A/FBXW11/DYNC1I2/PCM1/HSP90AA1/AURKA/DYNLL1/NINL/CEP76/TUBB4A/CEP41/YWHAE/SKP1/OPTN/CEP250/TUBA4A/AJUBA/TUBG1/CCNB1/ACTR1A/NEDD1/CEP131/CEP78/CENPJ/CCNB2/BTRC/PLK1/RAB8A/TUBA1A/YWHAG/UBB/DCTN2/CKAP5/TUBB4B/TUBB/DYNC1H1/DCTN1/CSNK1E/LOC400927-CSNK1E	41
45	D0246M_up	R-HSA-389958	Cooperation of Prefoldin and TriC/CCT in actin and tubulin folding	19/3026	33/10281	0.000684818	0.0199967	0.0176531	ACTB/PFDN4/TUBB4A/CCT4/TUBA1B/TUBA4A/CCT7/TUBB2A/TUBB2B/PFDN2/CCT6A/VBP1/CCT3/CCT2/TUBA1A/TUBA1C/TUBB6/TUBB4B/TUBB3	19
46	D0246M_up	R-HSA-948021	Transport to the Golgi and subsequent modification	74/3026	182/10281	0.000720624	0.0205848	0.0181723	TRAPPC6A/ANK1/MGAT4A/ST6GAL1/NSF/LMAN1/DYNC1I2/DYNLL1/SCFD1/SEC22C/ARCN1/CTSZ/TUBB4A/BET1/SEC23IP/GBF1/GOSR1/AREG/CTSC/ST3GAL4/MAN1A1/SEC24A/TFG/B4GALT2/MAN1C1/B4GALT4/TUBA1B/TBC1D20/TUBA4A/MGAT3/COPB1/COG6/ARF3/COG2/STX17/TUBB2A/TUBB2B/SPTBN5/PREB/USO1/CNIH3/DYNC1LI1/ANK2/ST8SIA6/SEC24D/ANK3/MGAT5/DYNC1I1/SPTBN4/MGAT4B/TGFA/DCTN5/TRAPPC2L/TUBA1A/TUBA1C/MGAT2/COG7/TMED10/DCTN2/TUBB6/SEC24C/FUCA1/…	74
47	D0246M_up	R-HSA-70895	Branched-chain amino acid catabolism	15/3026	24/10281	0.000777395	0.021734	0.0191868	ACAT1/MCCC1/DLD/BCKDK/BCAT2/HIBADH/ALDH6A1/IVD/MCCC2/DBT/ALDH9A1/AUH/PPM1K/TMLHE/HIBCH	15
48	D0246M_up	R-HSA-535734	Fatty acid, triacylglycerol, and ketone body metabolism	98/3026	253/10281	0.000826194	0.0226171	0.0199664	NDUFAB1/ABCB4/AGK/WWTR1/ALAS1/MED17/THRAP3/AHRR/ME1/ELOVL1/SREBF1/HACD3/ACAT1/ACACB/FDFT1/AACS/OXCT1/ACOT7/SCD/TECR/SLC25A1/MED25/MED31/PPARD/ACOT13/HMGCR/PCCB/GPD2/FHL2/ACADM/HMGCL/ACOT2/GPAM/NFYB/ECHS1/MED18/PPT1/ACLY/PPARG/LPIN3/CDK8/ARNTL/GRHL1/LPIN1/CLOCK/HADHB/GPAT3/HADH/CARM1/RGL1/SLC27A3/SCD5/CBR4/MUT/HSD17B12/FADS1/MMAA/OLAH/GPD1L/AGPAT5/DBI/PPARGC1B/MED19/CPT2/GPAT4/MED8/AGPAT3/BDH1/BDH…	98
49	D0246M_up	R-HSA-73894	DNA Repair	120/3026	319/10281	0.000864583	0.023185	0.0204677	BAZ1B/PPP5C/MNAT1/TDP1/POLR2B/RFC2/RAD51/POLD1/RNF4/EYA2/KDM4A/RAD18/ACTB/MLH1/UNG/UBE2T/PALB2/CLSPN/MSH2/ABL1/RBX1/MPG/USP10/LIG1/TFPT/RPA3/RAD51C/NSD2/GTF2H1/GTF2H3/TIMELESS/COPS7A/TDP2/RNF8/ASCC3/EYA4/RAD1/RAD50/ACTR8/FANCL/MSH6/RPA2/DCLRE1B/UBE2B/RAD23B/CDK2/SMUG1/USP45/HERC2/PARP2/CHD1L/RPA1/PCNA/CCNA1/CCNH/DDB2/BRIP1/ACTL6A/XPA/MDC1/BARD1/TDG/BRCA2/NEIL1/TP53/PARP1/POLR2D/COPS7B/FANCD2/CCNA…	120
50	D0246M_up	R-HSA-5663213	RHO GTPases Activate WASPs and WAVEs	20/3026	36/10281	0.00092682	0.0243568	0.0215022	NCKAP1/ACTB/ABL1/MAPK1/WASL/ACTR3/WIPF1/NCKAP1L/WASF3/RAC1/ABI1/ABI2/NCK1/ARPC5/ARPC2/BAIAP2/ACTG1/NCKIPSD/BRK1/CYFIP1	20
51	D0246M_up	R-HSA-3700989	Transcriptional Regulation by TP53	136/3026	370/10281	0.0012003	0.0309254	0.027301	MNAT1/RRAGD/AIFM2/POLR2B/RRM2B/RFC2/PRDM1/TAF2/TP63/MLH1/TIGAR/TNRC6C/RBL1/RRAGB/TAF9/AURKA/TPX2/PPP1R13B/PCBP4/SUPT16H/MSH2/CSNK2A1/E2F1/RBBP7/NDRG1/PPP2CB/CCNE1/GPI/CASP2/RPA3/RHEB/YWHAE/MAP2K6/LAMTOR3/GTF2H1/GTF2H3/PRKAB1/COX6A1/CCNG1/RAD1/RAD50/TFDP2/TP53I3/GLS/ATF2/LAMTOR2/GADD45A/RRAGC/PRDX1/RPA2/BCL2L14/CDK2/CDKN1A/CNOT1/PRMT1/COX7C/DYRK2/YWHAH/SESN2/COX7B/RPA1/PCNA/SCO1/CCNA1/CCNB1/YWHAQ/…	136
52	D0246M_up	R-HSA-1268020	Mitochondrial protein import	30/3026	62/10281	0.00123617	0.0312369	0.027576	CS/BCS1L/TIMM21/SAMM50/ACO2/CMC2/ATP5B/HSPA9/SLC25A12/TIMM8A/MTX2/TOMM40/TIMM10B/TIMM17A/TIMM10/COX17/HSPD1/TIMM8B/SLC25A4/ATP5A1/TOMM70/ATP5G1/CHCHD4/LDHD/COA6/CHCHD7/COA4/VDAC1/CHCHD10/TIMM23	30
53	D0246M_up	R-HSA-75109	Triglyceride Biosynthesis	37/3026	81/10281	0.00137667	0.033163	0.0292763	AGK/ELOVL1/HACD3/ACOT7/SCD/TECR/SLC25A1/ACOT13/ACOT2/GPAM/PPT1/ACLY/LPIN3/LPIN1/GPAT3/SLC27A3/SCD5/HSD17B12/OLAH/GPD1L/AGPAT5/DBI/GPAT4/AGPAT3/ELOVL7/HACD1/ACSF2/GPD1/FASN/LPCAT4/ACOT4/ACOT1/GPAT2/ACSL5/AGPAT1/HACD2/ACACA	37
54	D0246M_up	R-HSA-389960	Formation of tubulin folding intermediates by CCT/TriC	15/3026	25/10281	0.00141706	0.033163	0.0292763	TUBB4A/CCT4/TUBA1B/TUBA4A/CCT7/TUBB2A/TUBB2B/CCT6A/CCT3/CCT2/TUBA1A/TUBA1C/TUBB6/TUBB4B/TUBB3	15
55	D0246M_up	R-HSA-190873	Gap junction degradation	9/3026	12/10281	0.00144541	0.033163	0.0292763	ACTB/DNM1/CLTA/CLTC/DAB2/AP2M1/CLTB/ACTG1/MYO6	9
56	D0246M_up	R-HSA-3656237	Defective EXT2 causes exostoses 2	9/3026	12/10281	0.00144541	0.033163	0.0292763	GPC1/GPC4/SDC1/SDC4/HSPG2/SDC3/SDC2/GPC5/AGRN	9
57	D0246M_up	R-HSA-3656253	Defective EXT1 causes exostoses 1, TRPS2 and CHDS	9/3026	12/10281	0.00144541	0.033163	0.0292763	GPC1/GPC4/SDC1/SDC4/HSPG2/SDC3/SDC2/GPC5/AGRN	9
58	D0246M_up	R-HSA-176187	Activation of ATR in response to replication stress	20/3026	37/10281	0.00146381	0.033163	0.0292763	DBF4/RFC2/MCM2/MCM6/ORC1/ORC6/CLSPN/CDC45/RPA3/MCM3/RAD1/ORC2/RPA2/CDK2/MCM8/RPA1/CHEK1/RFC4/CDC25A/ORC5	20
59	D0246M_up	R-HSA-5693532	DNA Double-Strand Break Repair	68/3026	169/10281	0.00159978	0.035629	0.0314533	BAZ1B/PPP5C/TDP1/RFC2/RAD51/POLD1/RNF4/EYA2/KDM4A/PALB2/CLSPN/ABL1/RPA3/RAD51C/NSD2/TIMELESS/TDP2/RNF8/EYA4/RAD1/RAD50/RPA2/CDK2/HERC2/PARP2/RPA1/PCNA/CCNA1/BRIP1/MDC1/BARD1/BRCA2/TP53/PARP1/CCNA2/CHEK1/SMARCA5/EME1/BRE/EYA3/HIST1H2BD/RFC4/BAP1/FEN1/UBE2V2/UBB/POLH/RHNO1/MUS81/LIG4/ERCC4/RMI2/UBE2N/RMI1/HIST1H2BC/RAD51B/KPNA2/CHEK2/HIST2H2BE/BRCC3/H2AFX/SLX4/XRCC6/XRCC2/HIST3H2BB/HIST1H2BK/HIST1H…	68
60	D0246M_up	R-HSA-379726	Mitochondrial tRNA aminoacylation	14/3026	23/10281	0.00168502	0.0367019	0.0324005	LARS2/IARS2/EARS2/GARS/HARS2/WARS2/DARS2/AARS2/NARS2/PPA2/YARS2/TARS2/PARS2/MARS2	14
61	D0246M_up	R-HSA-446219	Synthesis of substrates in N-glycan biosythesis	30/3026	63/10281	0.00170382	0.0367019	0.0324005	DPM1/ST6GAL1/NANS/PMM1/GNPNAT1/RENBP/ST3GAL4/ST8SIA1/ST8SIA4/ST3GAL5/UAP1/SLC17A5/ALG5/SRD5A3/ST6GALNAC4/ST8SIA6/FUOM/ST3GAL2/ST6GALNAC6/AMDHD2/NEU3/DOLPP1/MVD/NANP/GLB1/GMPPB/DOLK/NUDT14/GFPT1/FPGT	30
62	D0246M_up	R-HSA-1483257	Phospholipid metabolism	80/3026	205/10281	0.00186269	0.039477	0.0348504	GDE1/CHDH/PNPLA6/PLEKHA5/MTMR1/SLC44A1/MGLL/PLD1/SYNJ2/STARD7/MTMR2/ACHE/LPCAT2/PITPNM3/PNPLA3/ABHD4/CPNE6/CSNK2A1/CDS2/VAC14/PIK3CG/PLEKHA8/PLEKHA1/CHKA/LPCAT3/PLA2G4A/PIK3R3/RAB14/GPAM/PIK3CA/OCRL/SARDH/PLA2G12A/PLA2G5/PNPLA7/LPIN3/ARF3/LPIN1/HADHB/GPAT3/ETNK1/PIP5K1A/MBOAT2/ETNK2/PLEKHA6/RAB5A/OSBPL10/PLA1A/TNFAIP8/GPD1L/GDPD1/AGPAT5/PI4K2A/ABHD3/GPAT4/SYNJ1/AGPAT3/PCYT1A/ACP6/TNFAIP8L2/CDS1/A…	80
63	D0246M_up	R-HSA-5696395	Formation of Incision Complex in GG-NER	22/3026	43/10281	0.00221099	0.046115	0.0407104	MNAT1/RBX1/RPA3/GTF2H1/GTF2H3/RPA2/RAD23B/USP45/PARP2/CHD1L/RPA1/CCNH/DDB2/XPA/PARP1/XPC/DDB1/UBE2V2/UBB/ERCC4/UBE2N/GTF2H5	22
64	D0246C_up	R-HSA-1430728	Metabolism	833/3090	2171/10281	4.96039e-21	6.53779e-18	5.56086e-18	GCLC/CYP51A1/HS3ST1/AOC1/CYP26B1/NDUFAB1/SLC25A13/PRKAR2B/ABCB4/PDK2/AGK/GGCT/COX10/CACNA2D2/MYLIP/MGST1/ST3GAL1/MLXIPL/UQCRC1/PRSS3/SLC6A7/MBTPS2/PSMC4/MDH1/COX15/CHDH/WWTR1/NDUFS1/ALAS1/DERA/GCLM/NR1H3/CD44/NUP160/PNPLA6/MAT2B/MED17/AP2S1/CTPS2/HEXB/PLEKHA5/MSMO1/THRAP3/SOAT1/NDC1/ALDH18A1/MPC1/POLD1/AHRR/MTMR1/GPC1/HAGH/FAR2/NDUFB4/ME1/MTHFD2/ELOVL1/PFKP/IDI1/PLPP1/PHKA1/PKM/HYAL2/COASY/MAOB/S…	833
65	D0246C_up	R-HSA-1428517	The citric acid (TCA) cycle and respiratory electron transport	101/3090	170/10281	1.27421e-15	8.39707e-13	7.1423e-13	NDUFAB1/PDK2/UQCRC1/NDUFS1/MPC1/HAGH/NDUFB4/SDHA/L2HGDH/NDUFB2/DLD/FH/ACO2/NDUFC1/PDHX/NDUFS8/ATP5B/LDHB/COX6A1/PPARD/NNT/TIMMDC1/ATP5F1/SDHB/NDUFB3/NDUFA8/DLST/NDUFAF4/GLO1/NDUFA1/TRAP1/COX7C/COX7B/PDHA1/SCO1/LDHA/COX5B/SUCLA2/TACO1/NDUFB5/NDUFAF1/LRPPRC/NDUFA9/ETFA/UQCRC2/SLC16A3/MPC2/SDHC/NDUFS6/MDH2/DLAT/NDUFC2/ATP5A1/ATP5J/SLC16A1/NDUFAF6/NDUFS2/ATP5G1/NDUFV3/COX18/NDUFS4/UQCRQ/COX6C/NDUFB6/…	101
66	D0246C_up	R-HSA-556833	Metabolism of lipids and lipoproteins	340/3090	807/10281	2.25678e-14	9.91478e-12	8.43323e-12	CYP51A1/NDUFAB1/ABCB4/AGK/MYLIP/MBTPS2/CHDH/WWTR1/ALAS1/NR1H3/PNPLA6/MED17/AP2S1/HEXB/PLEKHA5/MSMO1/THRAP3/SOAT1/AHRR/MTMR1/FAR2/ME1/ELOVL1/IDI1/PLPP1/SLC44A1/OSBPL3/ALDH3A2/SREBF1/SCARB1/MGLL/HACD3/ACAT1/SYNJ2/FDFT1/AACS/STARD7/AKR1B1/ACOX3/MTMR2/HSD17B14/ACHE/LPCAT2/COQ9/CRLS1/PITPNM3/PTGS1/ACOT7/PCSK5/SCD/HSD3B7/TECR/GGT5/GGT1/GGTLC2/GGT2/LOC102724197/SLC25A1/PNPLA5/PNPLA3/SLC25A17/CERK/ABHD4/…	340
67	D0246C_up	R-HSA-163200	Respiratory electron transport, ATP synthesis by chemiosmotic coupling, and heat production by uncoupling proteins.	75/3090	125/10281	3.01748e-12	1e-09	8.45688e-10	NDUFAB1/UQCRC1/NDUFS1/NDUFB4/SDHA/NDUFB2/NDUFC1/NDUFS8/ATP5B/COX6A1/TIMMDC1/ATP5F1/SDHB/NDUFB3/NDUFA8/NDUFAF4/NDUFA1/TRAP1/COX7C/COX7B/SCO1/COX5B/TACO1/NDUFB5/NDUFAF1/LRPPRC/NDUFA9/ETFA/UQCRC2/SDHC/NDUFS6/NDUFC2/ATP5A1/ATP5J/NDUFAF6/NDUFS2/ATP5G1/NDUFV3/COX18/NDUFS4/UQCRQ/COX6C/NDUFB6/ATP5C1/NDUFV1/ATP5H/NDUFS5/UQCRFS1/NDUFA3/TMEM126B/ETFDH/CYCS/UQCRH/UCP3/UCP2/COX8A/ACAD9/NDUFAF3/NDUFV2/COX14/CO…	75
68	D0246C_up	R-HSA-611105	Respiratory electron transport	64/3090	102/10281	7.25599e-12	1.91268e-09	1.62687e-09	NDUFAB1/UQCRC1/NDUFS1/NDUFB4/SDHA/NDUFB2/NDUFC1/NDUFS8/COX6A1/TIMMDC1/SDHB/NDUFB3/NDUFA8/NDUFAF4/NDUFA1/TRAP1/COX7C/COX7B/SCO1/COX5B/TACO1/NDUFB5/NDUFAF1/LRPPRC/NDUFA9/ETFA/UQCRC2/SDHC/NDUFS6/NDUFC2/NDUFAF6/NDUFS2/NDUFV3/COX18/NDUFS4/UQCRQ/COX6C/NDUFB6/NDUFV1/NDUFS5/UQCRFS1/NDUFA3/TMEM126B/ETFDH/CYCS/UQCRH/COX8A/ACAD9/NDUFAF3/NDUFV2/COX14/COX5A/UQCR10/NDUFA4/ND6/COX2/CYTB/ND5/COX1/ND3/ND4/COX3/SD…	64
69	D0246C_up	R-HSA-5368286	Mitochondrial translation initiation	51/3090	87/10281	2.72875e-08	5.3313e-06	4.53465e-06	MRPS10/MRPS35/MRPS34/MTIF2/MTFMT/MRPL4/MRPL32/MRPL27/MRPL51/MRPL18/MRPL2/MRPS30/MRPS27/MRPL3/MRPL19/MRPL37/MRPS15/MRPS14/MTIF3/MRPS7/MRPS12/MRPL34/MRPL35/ERAL1/MRPS36/MRPL44/MRPS9/MRPL47/MRPL50/MRPL15/MRPL24/MRPL9/MRPL49/MRPL39/MRPL17/MRPS18C/MRPL1/MRPL36/MRPL13/CHCHD1/MRPL57/GADD45GIP1/MRPL14/MRPS23/MRPL41/MRPS16/MRPL40/MRPS18B/MRPS6/MRPL46/MRPL12	51
70	D0246C_up	R-HSA-5368287	Mitochondrial translation	54/3090	94/10281	2.83149e-08	5.3313e-06	4.53465e-06	MRPS10/MRPS35/MRPS34/MTIF2/MTFMT/MRPL4/MRPL32/MRPL27/MRPL51/MRPL18/MRPL2/MRPS30/MRPS27/MRPL3/MRPL19/MRPL37/MRPS15/MRPS14/MTIF3/TSFM/MRPS7/MRPS12/MRPL34/MRPL35/ERAL1/MRPS36/MRPL44/MRPS9/MRPL47/MRPL50/MRPL15/MRPL24/MRPL9/MRPL49/MRPL39/MRPL17/MRPS18C/GFM2/GFM1/MRPL1/MRPL36/MRPL13/CHCHD1/MRPL57/GADD45GIP1/MRPL14/MRPS23/MRPL41/MRPS16/MRPL40/MRPS18B/MRPS6/MRPL46/MRPL12	54
71	D0246C_up	R-HSA-446203	Asparagine N-linked glycosylation	134/3090	302/10281	6.8e-08	1.1204e-05	9.52976e-06	DPM1/TRAPPC6A/ST3GAL1/PGM3/ANK1/ALG1/TRAPPC3/MGAT4A/SEL1L/ST6GAL1/NSF/LMAN1/DYNC1I2/ALG9/DYNLL1/SEC22C/ARCN1/NANS/GNPNAT1/SEC23A/CTSZ/ST8SIA5/BET1/SEC23IP/GBF1/GOSR2/GOSR1/CTSC/ST3GAL4/MLEC/CMAS/ST8SIA1/MAN1A1/MAN2A1/ST8SIA4/SEC24A/COL7A1/TFG/LMAN2L/ST3GAL5/UAP1/B4GALT2/MAN1C1/DHDDS/RPN2/RAD23B/ALG2/SLC17A5/ALG5/B4GALT4/TUBA1B/TMEM115/SRD5A3/MGAT3/COPB1/MPDU1/DAD1/MGAT1/COG6/EDEM1/ARF3/STT3A/KDEL…	134
72	D0246C_up	R-HSA-5389840	Mitochondrial translation elongation	50/3090	88/10281	1.48407e-07	2.17334e-05	1.84858e-05	MRPS10/MRPS35/MRPS34/MRPL4/MRPL32/MRPL27/MRPL51/MRPL18/MRPL2/MRPS30/MRPS27/MRPL3/MRPL19/MRPL37/MRPS15/MRPS14/TSFM/MRPS7/MRPS12/MRPL34/MRPL35/ERAL1/MRPS36/MRPL44/MRPS9/MRPL47/MRPL50/MRPL15/MRPL24/MRPL9/MRPL49/MRPL39/MRPL17/MRPS18C/GFM1/MRPL1/MRPL36/MRPL13/CHCHD1/MRPL57/GADD45GIP1/MRPL14/MRPS23/MRPL41/MRPS16/MRPL40/MRPS18B/MRPS6/MRPL46/MRPL12	50
73	D0246C_up	R-HSA-5419276	Mitochondrial translation termination	49/3090	87/10281	2.85182e-07	3.75871e-05	3.19705e-05	MRPS10/MRPS35/MRPS34/MRPL4/MRPL32/MRPL27/MRPL51/MRPL18/MRPL2/MRPS30/MRPS27/MRPL3/MRPL19/MRPL37/MRPS15/MRPS14/MRPS7/MRPS12/MRPL34/MRPL35/ERAL1/MRPS36/MRPL44/MRPS9/MRPL47/MRPL50/MRPL15/MRPL24/MRPL9/MRPL49/MRPL39/MRPL17/MRPS18C/GFM2/MRPL1/MRPL36/MRPL13/CHCHD1/MRPL57/GADD45GIP1/MRPL14/MRPS23/MRPL41/MRPS16/MRPL40/MRPS18B/MRPS6/MRPL46/MRPL12	49
74	D0246C_up	R-HSA-379724	tRNA Aminoacylation	29/3090	45/10281	1.8739e-06	0.000224528	0.000190977	LARS2/IARS2/AARS/EARS2/GARS/AIMP2/HARS2/TARS/RARS/DARS/FARSB/WARS2/DARS2/AARS2/EEF1E1/LARS/NARS/YARS/EPRS/NARS2/PPA2/YARS2/TARS2/PARS2/MARS/HARS/FARSA/IARS/MARS2	29
75	D0246C_up	R-HSA-446193	Biosynthesis of the N-glycan precursor (dolichol lipid-linked oligosaccharide, LLO) and transfer to a nascent protein	43/3090	78/10281	3.26379e-06	0.000358473	0.000304907	DPM1/ST3GAL1/PGM3/ALG1/ST6GAL1/ALG9/NANS/GNPNAT1/ST8SIA5/ST3GAL4/CMAS/ST8SIA1/ST8SIA4/ST3GAL5/UAP1/DHDDS/ALG2/SLC17A5/ALG5/SRD5A3/MPDU1/ST6GALNAC4/ALG10/ST8SIA6/FUOM/ST3GAL2/ALG8/ST6GALNAC6/AMDHD2/NEU3/DOLPP1/MVD/NANP/GLB1/DPAGT1/ALG14/GMPPB/DOLK/ALG10B/NUDT14/GFPT1/NEU1/FPGT	43
76	D0246C_up	R-HSA-71406	Pyruvate metabolism and Citric Acid (TCA) cycle	30/3090	49/10281	5.87465e-06	0.000595599	0.000506599	PDK2/MPC1/HAGH/SDHA/L2HGDH/DLD/FH/ACO2/PDHX/LDHB/PPARD/NNT/SDHB/DLST/GLO1/PDHA1/LDHA/SUCLA2/SLC16A3/MPC2/SDHC/MDH2/DLAT/SLC16A1/IDH3A/PDHB/BSG/PDP2/IDH2/SDHD	30
77	D0246C_up	R-HSA-191273	Cholesterol biosynthesis	18/3090	24/10281	7.085e-06	0.000666999	0.00056733	CYP51A1/MSMO1/IDI1/FDFT1/SQLE/MVK/HMGCR/DHCR24/ACAT2/HSD17B7/EBP/NSDHL/TM7SF2/LSS/FDPS/MVD/DHCR7/ARV1	18
78	D0246C_up	R-HSA-6799198	Complex I biogenesis	33/3090	57/10281	1.11888e-05	0.000939092	0.000798764	NDUFAB1/NDUFS1/NDUFB4/NDUFB2/NDUFC1/NDUFS8/TIMMDC1/NDUFB3/NDUFA8/NDUFAF4/NDUFA1/NDUFB5/NDUFAF1/NDUFA9/NDUFS6/NDUFC2/NDUFAF6/NDUFS2/NDUFV3/NDUFS4/NDUFB6/NDUFV1/NDUFS5/NDUFA3/TMEM126B/ACAD9/NDUFAF3/NDUFV2/ND6/ND5/ND3/ND4/NDUFS3	33
79	D0246C_up	R-HSA-1852241	Organelle biogenesis and maintenance	143/3090	352/10281	1.14002e-05	0.000939092	0.000798764	PRKAR2B/MKS1/ALAS1/MRPS10/SDCCAG8/MRPS35/EXOC5/MRPS34/KIFAP3/DYNC1I2/PCM1/HSP90AA1/TNPO1/KIF3C/MTIF2/DYNLL1/RAB11FIP3/TRIP11/NINL/CEP76/CLUAP1/MTFMT/RAB11A/MRPL4/CEP41/MRPL32/TWNK/GBF1/MRPL27/YWHAE/ATP5B/MRPL51/PRKAB1/MRPL18/MRPL2/EXOC2/MRPS30/MRPS27/CEP70/MRPL3/MRPL19/CCT4/ATF2/MRPL37/MRPS15/KIF17/IFT46/PKD2/WDR34/IFT43/TCTN3/MRPS14/TCP1/MTIF3/TSFM/TUBA1B/MRPS7/DYNLRB1/CEP250/IFT22/SMO/MRPS12/MR…	143
80	D0246C_up	R-HSA-5628897	TP53 Regulates Metabolic Genes	44/3090	85/10281	2.17998e-05	0.00169012	0.00143757	RRAGD/TP63/TIGAR/GSR/GPI/RHEB/YWHAE/LAMTOR3/PRKAB1/COX6A1/GLS/LAMTOR2/RRAGC/PRDX1/COX7C/YWHAH/SESN2/COX7B/SCO1/YWHAQ/GLS2/COX5B/TACO1/TXN/LRPPRC/TP53/RPTOR/SESN3/RRAGA/G6PD/COX18/COX6C/YWHAG/CYCS/SFN/COX8A/COX14/COX5A/PRKAG1/NDUFA4/TXNRD1/COX2/COX1/COX3	44
81	D0246C_up	R-HSA-446219	Synthesis of substrates in N-glycan biosythesis	34/3090	63/10281	6.15314e-05	0.00450547	0.00383222	DPM1/ST3GAL1/PGM3/ST6GAL1/NANS/GNPNAT1/ST8SIA5/ST3GAL4/CMAS/ST8SIA1/ST8SIA4/ST3GAL5/UAP1/DHDDS/SLC17A5/ALG5/SRD5A3/ST6GALNAC4/ST8SIA6/FUOM/ST3GAL2/ST6GALNAC6/AMDHD2/NEU3/DOLPP1/MVD/NANP/GLB1/GMPPB/DOLK/NUDT14/GFPT1/NEU1/FPGT	34
82	D0246C_up	R-HSA-5140745	WNT5A-dependent internalization of FZD2, FZD5 and ROR2	11/3090	13/10281	7.3307e-05	0.00508519	0.00432532	AP2S1/WNT5A/CLTA/CLTC/AP2M1/FZD5/ROR2/CLTB/FZD2/AP2A2/ROR1	11
83	D0246C_up	R-HSA-174403	Glutathione synthesis and recycling	12/3090	15/10281	9.24035e-05	0.00608939	0.00517946	GCLC/GGCT/GCLM/GGT5/GGT1/GGTLC2/GGT2/LOC102724197/GSS/CHAC1/CNDP2/CHAC2	12
84	D0246C_up	R-HSA-199991	Membrane Trafficking	232/3090	630/10281	9.97674e-05	0.00626159	0.00532593	M6PR/DVL2/RALA/TRAPPC6A/VTA1/GPR21/RABGAP1/ANK1/RABEP1/GABARAPL2/AP2S1/DTNBP1/VAMP3/TRAPPC3/KIF1B/TBC1D1/GOLGA5/SYT1/KIF2A/EXOC5/EPN2/TFRC/PICALM/NSF/TSG101/LMAN1/ACTB/RAB7A/KIFAP3/TPD52/DYNC1I2/SYNJ2/AP4E1/KIF3C/RAB10/CTTN/EPS15/CHMP5/ZW10/FTL/DYNLL1/SNX5/KIF16B/SEC22C/ARCN1/TBC1D10A/PACSIN2/AP1B1/TRIP11/SEC23A/CTSZ/GGA2/STX4/RAB11A/TJP1/BLOC1S6/TBC1D17/PLIN3/BET1/AP1S1/TBC1D13/HPS1/SEC23IP/GBF1…	232
85	D0246C_up	R-HSA-5663213	RHO GTPases Activate WASPs and WAVEs	22/3090	36/10281	0.000108248	0.00648504	0.00551599	NCKAP1/ACTB/ABL1/MAPK1/ACTR3/WIPF1/WIPF3/NCKAP1L/WASF3/RAC1/ABI1/ABI2/NCK1/ARPC5/ARPC2/PTK2/BAIAP2/ACTG1/NCKIPSD/ARPC4/BRK1/CYFIP1	22
86	D0246C_up	R-HSA-1655829	Regulation of cholesterol biosynthesis by SREBP (SREBF)	30/3090	55/10281	0.000127404	0.00730082	0.00620987	CYP51A1/MBTPS2/IDI1/SREBF1/FDFT1/SCD/SEC23A/SQLE/KPNB1/MVK/HMGCR/SEC24A/GPAM/INSIG2/RAN/CARM1/TM7SF2/SEC24D/LSS/FDPS/MVD/FASN/DHCR7/SEC24C/CHD9/TBL1XR1/INSIG1/PPARA/SREBF2/ACACA	30
87	D0246C_up	R-HSA-390450	Folding of actin by CCT/TriC	9/3090	10/10281	0.000144917	0.00788372	0.00670566	ACTB/CCT4/TCP1/CCT6B/CCT7/CCT6A/CCT5/CCT3/CCT2	9
88	D0246C_up	R-HSA-5653656	Vesicle-mediated transport	244/3090	670/10281	0.000149539	0.00788372	0.00670566	M6PR/DVL2/RALA/TRAPPC6A/VTA1/GPR21/RABGAP1/ANK1/RABEP1/GABARAPL2/MSR1/AP2S1/DTNBP1/VAMP3/TRAPPC3/KIF1B/TBC1D1/GOLGA5/SYT1/KIF2A/EXOC5/EPN2/TFRC/SCARB1/PICALM/NSF/TSG101/SCARF1/LMAN1/ACTB/RAB7A/KIFAP3/TPD52/DYNC1I2/SYNJ2/HSP90AA1/AP4E1/KIF3C/RAB10/CTTN/EPS15/CHMP5/ZW10/FTL/DYNLL1/SNX5/KIF16B/SEC22C/ARCN1/TBC1D10A/PACSIN2/AP1B1/APOL1/TRIP11/SEC23A/CTSZ/GGA2/STX4/RAB11A/TJP1/BLOC1S6/TBC1D17/PLIN3/BE…	244
89	D0246C_up	R-HSA-535734	Fatty acid, triacylglycerol, and ketone body metabolism	103/3090	253/10281	0.000168804	0.00855708	0.00727841	NDUFAB1/ABCB4/AGK/WWTR1/ALAS1/MED17/THRAP3/AHRR/ME1/ELOVL1/SREBF1/HACD3/ACAT1/FDFT1/AACS/ACOT7/SCD/TECR/SLC25A1/PNPLA5/DECR1/PLIN3/MED31/PPARD/ACOT13/HMGCR/PCCB/GPD2/FHL2/ACADM/HMGCL/CTGF/ACOT2/GPAM/MOGAT1/ECHS1/MED18/PPT1/ACLY/PPARG/LPIN3/CDK8/ARNTL/GRHL1/LPIN1/CLOCK/HADHB/GPAT3/HADH/NCOR1/CARM1/RGL1/SLC27A3/SCD5/CBR4/TNFRSF21/MUT/TIAM2/HSD17B12/FADS1/MMAA/OLAH/GPD1L/AGPAT5/DBI/PPARGC1B/MED7/MED…	103
90	D0246C_up	R-HSA-195258	RHO GTPase Effectors	123/3090	311/10281	0.000181547	0.00886218	0.00753791	DVL2/NUP160/CENPQ/CDH1/SPDL1/CTNNA1/NCKAP1/KIF2A/PFN2/NUP37/ACTB/SEH1L/CTTN/ZW10/NUDC/MYL6/ABL1/MAPK1/DAAM1/MYL9/CENPI/PPP2CB/LIN7B/LIMK1/YWHAE/NUP98/NUP107/RTKN/ACTR3/WIPF1/CDC20/MYL12B/NUP43/CENPL/WIPF3/ZWINT/NCKAP1L/TUBA1B/HIST1H2BJ/KTN1/YWHAH/SGO1/WASF3/MYH10/MYH11/YWHAQ/ROCK2/CDCA8/RAC1/ABI1/TUBB2A/TUBB2B/PPP2R1B/CENPO/ABI2/CENPE/KIF2C/CALM2/INCENP/DSN1/ITGB1/CENPH/RANBP2/RHOC/BUB1B/FMNL2/NC…	123
91	D0246C_up	R-HSA-75109	Triglyceride Biosynthesis	40/3090	81/10281	0.000194069	0.00913508	0.00777004	AGK/ELOVL1/HACD3/ACOT7/SCD/TECR/SLC25A1/ACOT13/ACOT2/GPAM/MOGAT1/PPT1/ACLY/LPIN3/LPIN1/GPAT3/SLC27A3/SCD5/HSD17B12/OLAH/GPD1L/AGPAT5/DBI/GPAT4/THEM4/ACOT11/ELOVL7/HACD1/ACSF2/GPD1/FASN/ACBD7/LPCAT4/ACOT4/ACOT1/GPAT2/ACSL5/AGPAT1/HACD2/ACACA	40
92	D0246C_up	R-HSA-196854	Metabolism of vitamins and cofactors	75/3090	176/10281	0.000247491	0.011248	0.00956724	PRSS3/GPC1/MTHFD2/COASY/RDH11/MOCOS/GPC4/NMRK2/MCCC1/CYB5R3/LGMN/MTHFD1/ACP5/PARP4/ABCC1/QPRT/NMRK1/CUBN/PNPO/CYP27B1/NUDT12/PCCB/RBP1/SDC1/SLC2A1/PANK3/MTHFD1L/PDZD11/SDC4/MOCS3/MTRR/SLC25A19/PANK2/PPCS/APOE/MCCC2/MMACHC/ALDH1L2/ENPP2/SLC5A6/MMAB/HSPG2/MUT/LRP12/GSTO1/AASDHPPT/MMAA/PANK1/LRP8/HLCS/PDXK/SDC3/NAXE/NMNAT3/MOCS2/CYB5A/VKORC1/MMADHC/SDC2/FASN/BTD/GPHN/PC/LPL/DHFR2/GPC5/SHMT2/SLC52A2/…	75
93	D0246C_up	R-HSA-1640170	Cell Cycle	230/3090	633/10281	0.000269932	0.0114517	0.00974048	CDC27/PRKAR2B/DBF4/PSMC4/POLA2/MNAT1/NUP160/CENPQ/TUBG2/SPDL1/RAD51/SDCCAG8/CUL1/NDC1/POLD1/STAG3/KIF2A/HMMR/FBXW11/MCM2/NUP37/MCM6/MLH1/DYNC1I2/PCM1/HSP90AA1/RBL1/SEH1L/ORC1/ZW10/AURKA/TPX2/DYNLL1/NUDC/ORC6/CLSPN/CDC45/CDC23/PSMD5/NUP188/HSP90AB1/PSMD8/MAPK1/RBX1/POLE2/PSMA3/PSMB5/GINS1/NINL/PTK6/CSNK2A1/E2F1/CEP76/PSMD10/RBBP7/CENPI/PSMD7/PPP2CB/CCNE1/LIG1/CDK6/RPA3/CEP41/PSMD3/RAD51C/NUP88/PSM…	230
94	D0246C_up	R-HSA-948021	Transport to the Golgi and subsequent modification	77/3090	182/10281	0.000270305	0.0114517	0.00974048	TRAPPC6A/ANK1/TRAPPC3/MGAT4A/ST6GAL1/NSF/LMAN1/DYNC1I2/DYNLL1/SEC22C/ARCN1/SEC23A/CTSZ/BET1/SEC23IP/GBF1/GOSR2/GOSR1/CTSC/ST3GAL4/MAN1A1/MAN2A1/SEC24A/COL7A1/TFG/LMAN2L/B4GALT2/MAN1C1/B4GALT4/TUBA1B/TMEM115/MGAT3/COPB1/MGAT1/COG6/ARF3/KDELR2/STX17/TUBB2A/TUBB2B/SPTBN5/RAB1A/PREB/USO1/CNIH3/ANK2/ST8SIA6/SEC24D/MGAT5/DYNC1I1/SPTBN4/MGAT4B/TGFA/TMED3/DCTN5/TRAPPC2L/TUBA1A/TUBA1C/MGAT2/COG7/TMED10/SP…	77
95	D0246C_up	R-HSA-69206	G1/S Transition	54/3090	119/10281	0.000278038	0.0114517	0.00974048	DBF4/PSMC4/POLA2/MNAT1/CUL1/MCM2/MCM6/ORC1/ORC6/CDC45/PSMD5/PSMD8/POLE2/PSMA3/PSMB5/PTK6/E2F1/PSMD10/PSMD7/PPP2CB/CCNE1/RPA3/PSMD3/PSMD11/CCND1/MCM3/TFDP2/PSMD14/ORC2/CDKN1A/MCM8/RPA1/PCNA/CCNA1/CCNB1/CDK7/CCNH/CDK4/MYC/PPP2R1B/PSMA5/CCNA2/PRIM2/POLE3/PSMC2/CDC25A/ORC5/PSMC3/CDT1/UBB/CKS1B/PSMD1/PSMD2/PSMD12	54
96	D0246C_up	R-HSA-1483257	Phospholipid metabolism	85/3090	205/10281	0.000299724	0.0116714	0.00992732	CHDH/PNPLA6/PLEKHA5/MTMR1/SLC44A1/MGLL/SYNJ2/STARD7/MTMR2/ACHE/LPCAT2/CRLS1/PITPNM3/PNPLA3/ABHD4/CPNE6/CSNK2A1/CDS2/VAC14/PLD3/PLA2G4C/PLEKHA8/PLEKHA1/PTPMT1/CHKA/LPCAT3/FIG4/PLA2G4A/PIK3R3/RAB14/GPAM/OCRL/SARDH/PLA2G5/PNPLA7/LPIN3/PIK3C2B/ARF3/LPIN1/SLC44A5/HADHB/GPAT3/ETNK1/PIP5K1A/MBOAT2/ETNK2/PLEKHA6/RAB5A/OSBPL10/PLA1A/TNFAIP8/GPD1L/PLA2R1/AGPAT5/PI4K2A/GPAT4/SYNJ1/PCYT1A/TNFAIP8L2/CDS1/PTPN…	85
97	D0246C_up	R-HSA-3700989	Transcriptional Regulation by TP53	142/3090	370/10281	0.000301082	0.0116714	0.00992732	BID/MNAT1/RRAGD/FAS/USP2/AIFM2/POLR2B/PRDM1/TAF2/HIPK2/TP63/NUAK1/MLH1/TIGAR/RBL1/TAF9/AURKA/TPX2/PPP1R13B/MSH2/PRMT5/CSNK2A1/E2F1/RBBP7/GSR/PPP2CB/CCNE1/GPI/CASP2/RPA3/RHEB/YWHAE/MAP2K6/LAMTOR3/GTF2H1/GTF2H3/CHD4/PRKAB1/COX6A1/PERP/RAD1/RAD50/TFDP2/TP53I3/GLS/ATF2/LAMTOR2/GADD45A/RRAGC/PRDX1/BCL2L14/CDKN1A/PRMT1/COX7C/DYRK2/YWHAH/SESN2/COX7B/RPA1/PCNA/SCO1/CCNA1/CCNB1/CDK7/YWHAQ/CCNH/DDB2/GLS2/C…	142
98	D0246C_up	R-HSA-76005	Response to elevated platelet cytosolic Ca2+	59/3090	133/10281	0.000313755	0.0118151	0.0100496	ITGA2B/CD9/IGF1/VCL/WDR1/ACTN1/TGFB2/TIMP3/PDGFB/VTI1B/MAGED2/STX4/SERPINE1/RARRES2/CDC37L1/LGALS3BP/SPARC/FN1/PLEK/QSOX1/CLU/F13A1/ABCC4/CALU/HABP4/CAP1/CD63/SOD1/APP/ECM1/CALM2/LHFPL2/PRKCA/APOOL/TTN/CD109/CYB5R1/TEX264/ANXA5/VEGFD/IGF2/SERPINF2/CTSW/CFL1/VEGFB/A2M/CHID1/GAS6/PROS1/F8/PPIA/NHLRC2/FLNA/FAM3C/PDGFA/TOR4A/CALM1/TMSB4X/SELENOP	59
99	D0246C_up	R-HSA-109581	Apoptosis	73/3090	172/10281	0.000343871	0.011829	0.0100614	BAD/PSMC4/BID/VIM/FAS/BAK1/CDH1/DSG2/ARHGAP10/TP63/PPP1R13B/DYNLL1/CLSPN/PSMD5/DSP/PSMD8/PSMA3/PSMB5/E2F1/PSMD10/XIAP/STK24/TRADD/PSMD7/TJP1/UNC5B/PSMD3/KPNB1/PSMD11/YWHAE/BIRC2/KPNA1/TFDP2/PSMD14/TJP2/PPP3CC/TRAF2/TICAM1/YWHAH/YWHAQ/STK26/NMT1/CASP6/TP53/PSMA5/TP53BP2/GSN/BCL2L11/LY96/LMNA/PSMC2/CASP3/TLR3/CASP7/PSMC3/FADD/FNTA/PTK2/YWHAG/UBB/BCL2L1/CYCS/PSMD1/PSMD2/SFN/MAGED1/PAK2/BCAP31/HIST1H…	73
100	D0246C_up	R-HSA-216083	Integrin cell surface interactions	42/3090	88/10281	0.000348719	0.011829	0.0100614	ITGA3/ITGA2B/CD44/CDH1/TNC/COL9A2/COL23A1/COL5A3/ITGB5/ITGAE/ICAM1/ITGA6/ICAM5/ITGB8/VTN/COL7A1/FN1/SPP1/COL4A2/ITGA11/ITGAV/ITGAX/COL6A1/COL6A2/HSPG2/ITGB1/JAM2/ITGAD/F11R/ITGA5/VCAM1/COL6A3/ITGA2/FBN1/ITGAM/BSG/DAG1/COL18A1/AGRN/CD47/COL13A1/COL5A2	42
101	D0246C_up	R-HSA-114608	Platelet degranulation	57/3090	128/10281	0.000348903	0.011829	0.0100614	ITGA2B/CD9/IGF1/VCL/WDR1/ACTN1/TGFB2/TIMP3/PDGFB/VTI1B/MAGED2/SERPINE1/RARRES2/CDC37L1/LGALS3BP/SPARC/FN1/PLEK/QSOX1/CLU/F13A1/ABCC4/CALU/HABP4/CAP1/CD63/SOD1/APP/ECM1/CALM2/LHFPL2/APOOL/TTN/CD109/CYB5R1/TEX264/ANXA5/VEGFD/IGF2/SERPINF2/CTSW/CFL1/VEGFB/A2M/CHID1/GAS6/PROS1/F8/PPIA/NHLRC2/FLNA/FAM3C/PDGFA/TOR4A/CALM1/TMSB4X/SELENOP	57
102	D0246C_up	R-HSA-389957	Prefoldin mediated transfer of substrate to CCT/TriC	18/3090	29/10281	0.000350106	0.011829	0.0100614	ACTB/CCT4/TCP1/CCT6B/CCT7/TUBB2A/TUBB2B/PFDN2/CCT6A/CCT5/VBP1/CCT3/CCT2/TUBA1A/TUBA1C/TUBB6/TUBB4B/TUBB3	18
103	D0246C_up	R-HSA-5357801	Programmed Cell Death	74/3090	175/10281	0.000359	0.011829	0.0100614	BAD/PSMC4/BID/BIRC3/VIM/FAS/BAK1/CDH1/DSG2/ARHGAP10/TP63/PPP1R13B/DYNLL1/CLSPN/PSMD5/DSP/PSMD8/PSMA3/PSMB5/E2F1/PSMD10/XIAP/STK24/TRADD/PSMD7/TJP1/UNC5B/PSMD3/KPNB1/PSMD11/YWHAE/BIRC2/KPNA1/TFDP2/PSMD14/TJP2/PPP3CC/TRAF2/TICAM1/YWHAH/YWHAQ/STK26/NMT1/CASP6/TP53/PSMA5/TP53BP2/GSN/BCL2L11/LY96/LMNA/PSMC2/CASP3/TLR3/CASP7/PSMC3/FADD/FNTA/PTK2/YWHAG/UBB/BCL2L1/CYCS/PSMD1/PSMD2/SFN/MAGED1/PAK2/BCAP31/…	74
104	D0246C_up	R-HSA-210991	Basigin interactions	17/3090	27/10281	0.000401575	0.0129092	0.0109802	ITGA3/ATP1B3/ITGA6/SLC7A8/PPIL2/CAV1/ATP1B2/SLC16A3/ATP1B1/ITGB1/SLC7A11/SLC16A1/SLC3A2/BSG/PPIA/MMP1/SPN	17
105	D0246C_up	R-HSA-2682334	EPH-Ephrin signaling	44/3090	94/10281	0.000435382	0.0136627	0.0116211	AP2S1/NCK2/ACTB/HSP90AA1/MYL6/MMP9/MYL9/MYL12A/LIMK1/SHB/ACTR3/APH1A/MYL12B/CLTA/EFNB2/MYH10/MYH11/ROCK2/RAC1/SDCBP/APH1B/CLTC/PSEN2/TIAM1/VAV2/AP2M1/ARPC5/NCSTN/ARPC2/EFNA1/PTK2/SDC2/CFL1/HRAS/CLTB/YES1/GRIN1/PAK2/AP2A2/EPHA10/ACTG1/ITSN1/ARHGEF28/ARPC4	44
106	D0246C_up	R-HSA-389960	Formation of tubulin folding intermediates by CCT/TriC	16/3090	25/10281	0.00045683	0.0138219	0.0117565	CCT4/TCP1/TUBA1B/CCT6B/CCT7/TUBB2A/TUBB2B/CCT6A/CCT5/CCT3/CCT2/TUBA1A/TUBA1C/TUBB6/TUBB4B/TUBB3	16
107	D0246C_up	R-HSA-453274	Mitotic G2-G2/M phases	81/3090	196/10281	0.00046463	0.0138219	0.0117565	PRKAR2B/PSMC4/MNAT1/TUBG2/SDCCAG8/CUL1/HMMR/FBXW11/DYNC1I2/PCM1/HSP90AA1/AURKA/TPX2/DYNLL1/PSMD5/HSP90AB1/PSMD8/RBX1/PSMA3/PSMB5/NINL/E2F1/CEP76/PSMD10/PSMD7/PPP2CB/CEP41/PSMD3/PSMD11/YWHAE/FOXM1/CEP70/PSMD14/OPTN/TUBA1B/CDKN1A/CEP250/PKMYT1/TUBG1/CCNA1/CCNB1/CDK7/CCNH/ODF2/TUBB2A/TUBB2B/PPP2R1B/TUBGCP4/ACTR1A/PHLDA1/NEDD1/TP53/PSMA5/CCNA2/CEP78/FBXL18/CCNB2/PSMC2/CDC25A/PSMC3/BTRC/RAB8A/TUBA1A/T…	81
108	D0246C_up	R-HSA-69278	Cell Cycle, Mitotic	193/3090	526/10281	0.000471917	0.0138219	0.0117565	CDC27/PRKAR2B/DBF4/PSMC4/POLA2/MNAT1/NUP160/CENPQ/TUBG2/SPDL1/SDCCAG8/CUL1/NDC1/POLD1/KIF2A/HMMR/FBXW11/MCM2/NUP37/MCM6/DYNC1I2/PCM1/HSP90AA1/RBL1/SEH1L/ORC1/ZW10/AURKA/TPX2/DYNLL1/NUDC/ORC6/CDC45/CDC23/PSMD5/NUP188/HSP90AB1/PSMD8/MAPK1/RBX1/POLE2/PSMA3/PSMB5/GINS1/NINL/PTK6/CSNK2A1/E2F1/CEP76/PSMD10/CENPI/PSMD7/PPP2CB/CCNE1/LIG1/CDK6/RPA3/CEP41/PSMD3/NUP88/PSMD11/YWHAE/CCND1/NUP98/FOXM1/NUP107/M…	193
109	D0246C_up	R-HSA-382556	ABC-family proteins mediated transport	49/3090	108/10281	0.000524487	0.0146134	0.0124298	ABCB4/PSMC4/PEX3/ERLEC1/SEL1L/ABCB1/PSMD5/PSMD8/PSMA3/PSMB5/PSMD10/PSMD7/ABCC1/ABCA2/ERLIN1/PSMD3/PSMD11/ABCC3/PSMD14/ABCB6/ABCD3/ABCC10/ABCC4/EIF2S2/EIF2S1/RNASEL/DERL1/RNF185/PSMA5/ABCB9/ABCA9/ABCA6/ABCA10/ABCA5/ABCG1/PSMC2/PEX19/ABCE1/VCP/PSMC3/ABCA3/UBB/ABCD2/PSMD1/PSMD2/KCNJ11/ABCB8/PSMD12/RNF5	49
110	D0246C_up	R-HSA-2029482	Regulation of actin dynamics for phagocytic cup formation	31/3090	61/10281	0.00052766	0.0146134	0.0124298	NCKAP1/ELMO2/ACTB/HSP90AA1/HSP90AB1/ABL1/MAPK1/LIMK1/ACTR3/WIPF1/WIPF3/NCKAP1L/WASF3/RAC1/ABI1/ABI2/DOCK1/NCK1/VAV2/ARPC5/ARPC2/CRK/PTK2/CFL1/BAIAP2/ACTG1/MYO1C/NCKIPSD/ARPC4/BRK1/CYFIP1	31
111	D0246C_up	R-HSA-156590	Glutathione conjugation	22/3090	39/10281	0.000537717	0.0146134	0.0124298	GCLC/GGCT/MGST1/GCLM/GGT5/GGT1/GGTLC2/GGT2/LOC102724197/GSS/AKR1A1/CHAC1/CNDP2/GSTT2/GSTT2B/GSTM3/MGST3/CHAC2/GSTO1/HPGDS/GSTM4/GSTK1	22
112	D0246C_up	R-HSA-69275	G2/M Transition	80/3090	194/10281	0.000543292	0.0146134	0.0124298	PRKAR2B/PSMC4/MNAT1/TUBG2/SDCCAG8/CUL1/HMMR/FBXW11/DYNC1I2/PCM1/HSP90AA1/AURKA/TPX2/DYNLL1/PSMD5/HSP90AB1/PSMD8/RBX1/PSMA3/PSMB5/NINL/CEP76/PSMD10/PSMD7/PPP2CB/CEP41/PSMD3/PSMD11/YWHAE/FOXM1/CEP70/PSMD14/OPTN/TUBA1B/CDKN1A/CEP250/PKMYT1/TUBG1/CCNA1/CCNB1/CDK7/CCNH/ODF2/TUBB2A/TUBB2B/PPP2R1B/TUBGCP4/ACTR1A/PHLDA1/NEDD1/TP53/PSMA5/CCNA2/CEP78/FBXL18/CCNB2/PSMC2/CDC25A/PSMC3/BTRC/RAB8A/TUBA1A/TUBA1C…	80
113	D0246C_up	R-HSA-196780	Biotin transport and metabolism	9/3090	11/10281	0.000582669	0.0153591	0.013064	MCCC1/PCCB/PDZD11/MCCC2/SLC5A6/HLCS/BTD/PC/ACACA	9
114	D0246C_up	R-HSA-71403	Citric acid cycle (TCA cycle)	13/3090	19/10281	0.000622456	0.0160862	0.0136825	SDHA/DLD/FH/ACO2/NNT/SDHB/DLST/SUCLA2/SDHC/MDH2/IDH3A/IDH2/SDHD	13
115	D0246C_up	R-HSA-75105	Fatty Acyl-CoA Biosynthesis	28/3090	54/10281	0.000640138	0.016225	0.0138005	AGK/ELOVL1/HACD3/ACOT7/SCD/TECR/SLC25A1/ACOT13/ACOT2/PPT1/ACLY/SLC27A3/SCD5/HSD17B12/OLAH/DBI/THEM4/ACOT11/ELOVL7/HACD1/ACSF2/FASN/ACBD7/ACOT4/ACOT1/ACSL5/HACD2/ACACA	28
116	D0246C_up	R-HSA-446353	Cell-extracellular matrix interactions	12/3090	17/10281	0.000661591	0.0164524	0.0139939	ACTN1/LIMS2/FERMT2/ACTB/TESK1/RSU1/ITGB1/FBLIM1/ILK/LIMS1/ACTG1/FLNA	12
117	D0246C_up	R-HSA-373760	L1CAM interactions	53/3090	120/10281	0.000702398	0.0171437	0.014582	ITGA2B/RANBP9/ANK1/AP2S1/RPS6KA2/ACTB/FGFR1/NRCAM/LAMB1/DPYSL2/NRP1/MAPK1/CSNK2A1/LAMA1/SCN1B/CNTNAP1/HSPA8/RPS6KA1/NRP2/CLTA/TUBA1B/LAMC1/RAC1/SCN7A/TUBB2A/TUBB2B/SDCBP/RDX/SPTBN5/ITGAV/CLTC/ANK2/ITGB1/VAV2/SPTBN4/AP2M1/ITGA5/NFASC/ITGA2/TUBA1A/TUBA1C/SCN11A/SCN9A/ALCAM/SPTBN2/TUBB6/AP2A2/SCN5A/ACTG1/TUBB4B/SPTAN1/CSNK2B/TUBB3	53
118	D0246C_up	R-HSA-70268	Pyruvate metabolism	17/3090	28/10281	0.000737084	0.0176632	0.0150238	PDK2/MPC1/HAGH/DLD/PDHX/LDHB/PPARD/GLO1/PDHA1/LDHA/SLC16A3/MPC2/DLAT/SLC16A1/PDHB/BSG/PDP2	17
119	D0246C_up	R-HSA-194315	Signaling by Rho GTPases	165/3090	446/10281	0.000779676	0.0183502	0.0156082	DVL2/ARHGAP44/RHOBTB2/NUP160/FAM13B/ARHGAP31/CENPQ/DEPDC1B/CDH1/SPDL1/CTNNA1/ARAP2/NCKAP1/KIF2A/PFN2/ARHGAP10/RHOBTB1/NUP37/ACTB/SEH1L/CTTN/ZW10/NUDC/MYL6/ABL1/SYDE2/MAPK1/DAAM1/MYL9/CENPI/RHOV/PPP2CB/ARHGEF10/LIN7B/LIMK1/YWHAE/ARHGEF17/NUP98/NUP107/ARHGEF26/RTKN/ACTR3/WIPF1/CDC20/MYL12B/NUP43/CENPL/DEPDC7/OCRL/WIPF3/ZWINT/NCKAP1L/TUBA1B/HIST1H2BJ/TRIP10/MCF2L/KTN1/YWHAH/ARHGAP22/SGO1/STARD8/ARHG…	165
120	D0246C_up	R-HSA-422475	Axon guidance	206/3090	571/10281	0.000852208	0.0191742	0.016309	ITGA2B/CACNA1G/FARP2/RANBP9/PPP5C/PSMC4/ANK1/VCL/CUL3/AP2S1/COL9A2/KITLG/RASGRF1/CAMK2B/GPC1/NTN1/NEO1/PFN2/NCK2/RPS6KA2/SEMA3A/RASAL2/ACTB/RAP1GAP/APBB1IP/FGFR1/COL5A3/HSP90AA1/PEBP1/NRCAM/LAMB1/SEMA6A/MYL6/DPYSL2/PSMD5/TREM2/HSP90AB1/ABL1/ABLIM1/NRP1/PSMD8/MAPK1/PDGFB/CSF2RB/RBX1/PSMA3/PSMB5/MMP9/CSNK2A1/MYL9/MYL12A/LAMA1/PSMD10/FGF9/PSMD7/PPP2CB/SCN1B/LIMK1/SHB/UNC5B/PSMD3/PSMD11/CNTNAP1/LAMTO…	206
121	D0246C_up	R-HSA-379716	Cytosolic tRNA aminoacylation	16/3090	26/10281	0.00085753	0.0191742	0.016309	AARS/GARS/AIMP2/TARS/RARS/DARS/FARSB/EEF1E1/LARS/NARS/YARS/EPRS/MARS/HARS/FARSA/IARS	16
122	D0246C_up	R-HSA-6783310	Fanconi Anemia Pathway	22/3090	40/10281	0.000858329	0.0191742	0.016309	UBE2T/RPA3/FANCE/FANCL/DCLRE1B/POLN/FAAP24/RPA1/FANCD2/EME1/FANCC/CENPX/UBB/MUS81/CENPS/ERCC4/FANCF/FANCA/SLX4/FAN1/DCLRE1A/FANCG	22
123	D0246C_up	R-HSA-162906	HIV Infection	93/3090	234/10281	0.000880597	0.0193438	0.0164533	VTA1/PSMC4/MNAT1/NUP160/AP2S1/ATP6V1H/POLR2B/NDC1/TAF2/TSG101/NUP37/TAF9/SEH1L/CHMP5/PSMD5/NUP188/PSMD8/RANBP1/AP1B1/RBX1/PSMA3/PSMB5/PSMD10/PSMD7/LIG1/AP1S1/PSMD3/KPNB1/NUP88/PSMD11/NUP98/GTF2H1/GTF2H3/NUP107/RNGTT/KPNA1/NCBP2/PSMD14/NUP43/RAN/CDK7/CCNH/RAC1/NUPL2/NMT1/NCBP1/HMGA1/GTF2B/GTF2A2/FURIN/PSMA5/POLR2D/CHMP7/POLR2K/SSRP1/SLC25A4/AP1S3/NMT2/RANBP2/GTF2E1/ELOC/NUP205/VPS37A/CCR5/PSMC2/AP…	93
124	D0246C_up	R-HSA-389958	Cooperation of Prefoldin and TriC/CCT in actin and tubulin folding	19/3090	33/10281	0.000911412	0.0196925	0.0167499	ACTB/CCT4/TCP1/TUBA1B/CCT6B/CCT7/TUBB2A/TUBB2B/PFDN2/CCT6A/CCT5/VBP1/CCT3/CCT2/TUBA1A/TUBA1C/TUBB6/TUBB4B/TUBB3	19
125	D0246C_up	R-HSA-70895	Branched-chain amino acid catabolism	15/3090	24/10281	0.00099141	0.0210755	0.0179262	ACAT1/MCCC1/BCKDHB/DLD/BCKDK/BCAT2/HIBADH/ALDH6A1/IVD/MCCC2/DBT/ALDH9A1/AUH/PPM1K/HIBCH	15
126	D0246C_up	R-HSA-196849	Metabolism of water-soluble vitamins and cofactors	54/3090	125/10281	0.00118266	0.024742	0.0210449	PRSS3/MTHFD2/COASY/MOCOS/NMRK2/MCCC1/CYB5R3/MTHFD1/ACP5/PARP4/ABCC1/QPRT/NMRK1/CUBN/PNPO/NUDT12/PCCB/SLC2A1/PANK3/MTHFD1L/PDZD11/MOCS3/MTRR/SLC25A19/PANK2/PPCS/MCCC2/MMACHC/ALDH1L2/ENPP2/SLC5A6/MMAB/MUT/GSTO1/AASDHPPT/MMAA/PANK1/HLCS/PDXK/NAXE/NMNAT3/MOCS2/CYB5A/MMADHC/FASN/BTD/GPHN/PC/DHFR2/SHMT2/SLC52A2/TPK1/NFS1/ACACA	54
127	D0246C_up	R-HSA-445355	Smooth Muscle Contraction	20/3090	36/10281	0.00123928	0.0255214	0.0217078	VCL/ITGB5/MYL6/SORBS1/MYL9/MYL12A/ACTA2/MYL12B/SORBS3/CALD1/MYH11/TPM1/CALM2/TPM4/TRIM72/ANXA2/MYL6B/TPM2/CALM1/MYL5	20
128	D0246C_up	R-HSA-3000170	Syndecan interactions	17/3090	29/10281	0.0012853	0.026062	0.0221676	TNC/ACTN1/COL5A3/ITGB5/ITGA6/VTN/FN1/SDC1/SDC4/ITGAV/ITGB1/PRKCA/SDC3/ITGA2/SDC2/TRAPPC4/COL5A2	17
129	D0246C_up	R-HSA-2132295	MHC class II antigen presentation	52/3090	120/10281	0.0013289	0.0265377	0.0225722	CD74/AP2S1/KIF2A/RAB7A/KIFAP3/DYNC1I2/KIF3C/DYNLL1/LAG3/AP1B1/LGMN/SEC23A/CTSH/AP1S1/CTSC/SEC24A/CLTA/TUBA1B/KIF3A/CTSL/CTSV/TUBB2A/TUBB2B/ACTR1A/CENPE/CLTC/OSBPL1A/KIF2C/SEC24D/AP1S3/DYNC1I1/AP2M1/RACGAP1/CTSB/AP1G1/DCTN5/TUBA1A/TUBA1C/RILP/SPTBN2/CTSF/KLC2/DCTN2/TUBB6/SEC24C/AP2A2/TUBB4B/CTSE/HLA-DQA1/HLA-DPB1/HLA-DPA1/TUBB3	52
130	D0246C_up	R-HSA-428157	Sphingolipid metabolism	40/3090	88/10281	0.00157247	0.0309331	0.0263108	HEXB/PLPP1/ALDH3A2/CERK/VAPA/GLA/FA2H/OSBP/ARSB/PRKD3/KDSR/ORMDL2/VAPB/SGPP1/SUMF2/B4GALNT1/SMPD2/CERS5/ESYT1/DEGS1/UGCG/ESYT3/NEU3/PLPP3/SGPP2/PPM1L/ARSK/SGPL1/SMPD1/B3GALNT1/GLB1/ORMDL3/CERS6/SPTLC3/ACER2/GBA/SPTSSB/GM2A/NEU1/HEXA	40
131	D0246C_up	R-HSA-109606	Intrinsic Pathway for Apoptosis	23/3090	44/10281	0.0016592	0.0316734	0.0269405	BAD/BID/BAK1/TP63/PPP1R13B/DYNLL1/E2F1/XIAP/YWHAE/TFDP2/PPP3CC/YWHAH/YWHAQ/NMT1/TP53/TP53BP2/BCL2L11/CASP3/CASP7/YWHAG/BCL2L1/CYCS/SFN	23
132	D0246C_up	R-HSA-190873	Gap junction degradation	9/3090	12/10281	0.00170623	0.0316734	0.0269405	ACTB/CLTA/CLTC/GJA1/DAB2/AP2M1/CLTB/ACTG1/MYO6	9
133	D0246C_up	R-HSA-3656237	Defective EXT2 causes exostoses 2	9/3090	12/10281	0.00170623	0.0316734	0.0269405	GPC1/GPC4/SDC1/SDC4/HSPG2/SDC3/SDC2/GPC5/AGRN	9
134	D0246C_up	R-HSA-3656253	Defective EXT1 causes exostoses 1, TRPS2 and CHDS	9/3090	12/10281	0.00170623	0.0316734	0.0269405	GPC1/GPC4/SDC1/SDC4/HSPG2/SDC3/SDC2/GPC5/AGRN	9
135	D0246C_up	R-HSA-382551	Transmembrane transport of small molecules	240/3090	683/10281	0.00174414	0.0319275	0.0271566	NIPAL3/SLC7A2/PRKAR2B/ABCB4/SLC6A7/PSMC4/ATP2C1/NUP160/ATP6V0A1/SLC4A7/PEX3/PQLC2/CTNS/ATP6V1H/ATP9A/MCOLN3/CAMK2B/ATP2B4/NDC1/ATP2C2/SLC12A2/SLC9A7/SLC9A3/ERLEC1/ATP1B3/SLC44A1/SEL1L/ATP6AP1/TFRC/CLCN4/ATP2A3/SLC24A1/SRI/NUP37/ADD2/ATP12A/SLC1A3/SLC4A4/OSTM1/ATP8B1/SEH1L/ABCB1/AQP6/FTL/SLC8B1/FXYD3/MCOLN1/SLC26A4/SLC7A8/PSMD5/NUP188/PSMD8/ATP6V1D/PSMA3/PSMB5/SLCO4A1/PSMD10/SLC35A2/PSMD7/ABCC1/HM…	240
136	D0246C_up	R-HSA-70263	Gluconeogenesis	18/3090	32/10281	0.00178596	0.0322452	0.0274268	SLC25A13/MDH1/ENO1/SLC25A1/PCK2/GPI/ENO3/SLC25A11/ALDOC/TPI1/ENO2/SLC25A12/GOT1/GOT2/PRKACB/MDH2/FBP1/PC	18
137	D0246C_up	R-HSA-2029480	Fcgamma receptor (FCGR) dependent phagocytosis	39/3090	86/10281	0.00188528	0.0335206	0.0285116	NCKAP1/ELMO2/ACTB/HSP90AA1/HSP90AB1/ABL1/MAPK1/PLD3/LIMK1/ACTR3/WIPF1/WIPF3/ITPR2/NCKAP1L/PLCG1/WASF3/RAC1/ABI1/ABI2/PLPP5/DOCK1/NCK1/VAV2/ARPC5/ARPC2/PLD4/CRK/AHCYL1/PTK2/CFL1/BAIAP2/YES1/ACTG1/MYO1C/PLCG2/NCKIPSD/ARPC4/BRK1/CYFIP1	39
138	D0246C_up	R-HSA-69242	S Phase	55/3090	130/10281	0.00190747	0.0335206	0.0285116	PSMC4/POLA2/MNAT1/CUL1/POLD1/MCM2/MCM6/ORC1/ORC6/CDC45/PSMD5/PSMD8/POLE2/PSMA3/PSMB5/GINS1/PTK6/PSMD10/PSMD7/CCNE1/LIG1/RPA3/PSMD3/PSMD11/CCND1/MCM3/PSMD14/ORC2/CDKN1A/MCM8/RPA1/PCNA/CCNA1/CDK7/CCNH/CDK4/MYC/PSMA5/CCNA2/PRIM2/GINS4/POLE3/PSMC2/RFC4/CDC25A/ORC5/PSMC3/CDT1/FEN1/UBB/CKS1B/PSMD1/PSMD2/GINS3/PSMD12	55
139	D0246C_up	R-HSA-5663220	RHO GTPases Activate Formins	56/3090	133/10281	0.00198834	0.034482	0.0293294	DVL2/NUP160/CENPQ/SPDL1/KIF2A/PFN2/NUP37/ACTB/SEH1L/ZW10/NUDC/DAAM1/CENPI/PPP2CB/NUP98/NUP107/CDC20/NUP43/CENPL/ZWINT/TUBA1B/SGO1/CDCA8/RAC1/TUBB2A/TUBB2B/PPP2R1B/CENPO/CENPE/KIF2C/INCENP/DSN1/ITGB1/CENPH/RANBP2/RHOC/BUB1B/FMNL2/FMNL3/CLASP2/CENPN/TUBA1A/TUBA1C/BUB1/ZWILCH/CKAP5/CENPS/TUBB6/SKA2/ACTG1/KNTC1/TUBB4B/CENPP/EVL/MKL1/TUBB3	56
140	D0246C_up	R-HSA-199992	trans-Golgi Network Vesicle Budding	34/3090	73/10281	0.00207852	0.0346884	0.0295049	M6PR/DTNBP1/TFRC/PICALM/TPD52/AP4E1/FTL/SNX5/AP1B1/CTSZ/STX4/BLOC1S6/AP1S1/GBF1/SH3D19/HSPA8/DNAJC6/VAMP8/OCRL/CLTA/SNX9/AP3B1/SORT1/GNS/CLTC/APP/SNAPIN/AP1S3/AP1G1/CLTB/YIPF6/BLOC1S4/IGF2R/SNX2	34
141	D0246C_up	R-HSA-421837	Clathrin derived vesicle budding	34/3090	73/10281	0.00207852	0.0346884	0.0295049	M6PR/DTNBP1/TFRC/PICALM/TPD52/AP4E1/FTL/SNX5/AP1B1/CTSZ/STX4/BLOC1S6/AP1S1/GBF1/SH3D19/HSPA8/DNAJC6/VAMP8/OCRL/CLTA/SNX9/AP3B1/SORT1/GNS/CLTC/APP/SNAPIN/AP1S3/AP1G1/CLTB/YIPF6/BLOC1S4/IGF2R/SNX2	34
142	D0246C_up	R-HSA-1445148	Translocation of GLUT4 to the plasma membrane	37/3090	81/10281	0.00208024	0.0346884	0.0295049	RALA/TBC1D1/EXOC5/ACTB/KIFAP3/RAB10/STX4/RAB11A/YWHAE/PRKAB1/EXOC2/RAB14/TUBA1B/YWHAH/KIF3A/EXOC4/YWHAQ/TBC1D4/RAC1/TUBB2A/TUBB2B/EXOC6/RAB13/CALM2/RAB8A/TUBA1A/TUBA1C/YWHAG/RALGAPB/SFN/TUBB6/PRKAG1/ACTG1/TUBB4B/MYO1C/CALM1/TUBB3	37
143	D0246C_up	R-HSA-379726	Mitochondrial tRNA aminoacylation	14/3090	23/10281	0.00210552	0.0346884	0.0295049	LARS2/IARS2/EARS2/GARS/HARS2/WARS2/DARS2/AARS2/NARS2/PPA2/YARS2/TARS2/PARS2/MARS2	14
144	D0246C_up	R-HSA-199977	ER to Golgi Anterograde Transport	62/3090	151/10281	0.00244864	0.0398432	0.0338895	TRAPPC6A/ANK1/TRAPPC3/NSF/LMAN1/DYNC1I2/DYNLL1/SEC22C/ARCN1/SEC23A/CTSZ/BET1/SEC23IP/GBF1/GOSR2/GOSR1/CTSC/SEC24A/COL7A1/TFG/LMAN2L/TUBA1B/TMEM115/COPB1/COG6/ARF3/KDELR2/STX17/TUBB2A/TUBB2B/SPTBN5/RAB1A/PREB/USO1/CNIH3/ANK2/SEC24D/DYNC1I1/SPTBN4/TGFA/TMED3/DCTN5/TRAPPC2L/TUBA1A/TUBA1C/COG7/TMED10/SPTBN2/DCTN2/TUBB6/SEC24C/COPG1/TRAPPC6B/COPB2/TMED9/F8/TUBB4B/TRAPPC4/SPTAN1/COG8/TUBB3/SEC22B	62
145	D0246C_up	R-HSA-69306	DNA Replication	47/3090	109/10281	0.00249431	0.0400915	0.0341007	DBF4/PSMC4/POLA2/POLD1/MCM2/MCM6/ORC1/ORC6/CDC45/PSMD5/PSMD8/POLE2/PSMA3/PSMB5/GINS1/E2F1/PSMD10/PSMD7/LIG1/RPA3/PSMD3/PSMD11/MCM3/GMNN/PSMD14/ORC2/CDKN1A/MCM8/RPA1/PCNA/CCNA1/PSMA5/CCNA2/PRIM2/GINS4/POLE3/PSMC2/RFC4/ORC5/PSMC3/CDT1/FEN1/UBB/PSMD1/PSMD2/GINS3/PSMD12	47
146	D0246C_up	R-HSA-69239	Synthesis of DNA	44/3090	101/10281	0.00265564	0.0421703	0.0358689	PSMC4/POLA2/POLD1/MCM2/MCM6/ORC1/ORC6/CDC45/PSMD5/PSMD8/POLE2/PSMA3/PSMB5/GINS1/PSMD10/PSMD7/LIG1/RPA3/PSMD3/PSMD11/MCM3/PSMD14/ORC2/CDKN1A/MCM8/RPA1/PCNA/CCNA1/PSMA5/CCNA2/PRIM2/GINS4/POLE3/PSMC2/RFC4/ORC5/PSMC3/CDT1/FEN1/UBB/PSMD1/PSMD2/GINS3/PSMD12	44
147	D0246C_up	R-HSA-453279	Mitotic G1-G1/S phases	59/3090	143/10281	0.00269574	0.0422975	0.035977	DBF4/PSMC4/POLA2/MNAT1/CUL1/MCM2/MCM6/RBL1/ORC1/ORC6/CDC45/PSMD5/PSMD8/POLE2/PSMA3/PSMB5/PTK6/E2F1/PSMD10/PSMD7/PPP2CB/CCNE1/CDK6/RPA3/PSMD3/PSMD11/CCND1/MCM3/TFDP2/PSMD14/ORC2/CCND2/CDKN1A/MCM8/RPA1/PCNA/CCNA1/CCNB1/CDK7/CCNH/CDK4/MYC/PPP2R1B/PSMA5/CCNA2/PRIM2/POLE3/PSMC2/CDC25A/ORC5/PSMC3/CDT1/UBB/CKS1B/PSMD1/PSMD2/PSMD12/LIN52/PPP2R2A	59
148	D0246C_up	R-HSA-4085001	Sialic acid metabolism	18/3090	33/10281	0.00283542	0.0439657	0.037396	ST3GAL1/ST6GAL1/NANS/ST8SIA5/ST3GAL4/CMAS/ST8SIA1/ST8SIA4/ST3GAL5/SLC17A5/ST6GALNAC4/ST8SIA6/ST3GAL2/ST6GALNAC6/NEU3/NANP/GLB1/NEU1	18
149	D0246C_up	R-HSA-597592	Post-translational protein modification	354/3090	1046/10281	0.00288981	0.0442881	0.0376702	DPM1/TRAPPC6A/ST3GAL1/POMT2/PSMC4/PGM3/BIRC3/ANK1/NUP160/ALG1/USP2/MAT2B/USP28/TNIP3/TRAPPC3/NOP58/NDC1/PIGV/OTUD5/MGAT4A/SEL1L/ST6GAL1/NSF/LMAN1/NUP37/ACTB/RAB7A/UBE2T/DYNC1I2/UBE2A/PIAS2/VDAC3/KEAP1/RAB10/SEH1L/POMGNT1/ALG9/AURKA/DYNLL1/OTUB2/MUL1/ESR1/CLSPN/SEC22C/ARCN1/PSMD5/NUP188/NANS/PSMD8/GNPNAT1/PIGH/PSMA3/PSMB5/SEC23A/CTSZ/PIGU/USP14/ST8SIA5/PSMD10/PSMD7/USP10/RAB11A/TFPT/BET1/SEC23IP/G…	354
150	D0246C_up	R-HSA-71387	Metabolism of carbohydrates	111/3090	296/10281	0.00322568	0.0487327	0.0414506	HS3ST1/SLC25A13/ST3GAL1/MDH1/DERA/CD44/NUP160/HEXB/NDC1/GPC1/PFKP/PHKA1/PKM/HYAL2/HMMR/ENO1/NUP37/GPC4/SEH1L/AKR1B1/XYLB/NUP188/SLC25A1/PCK2/PYGB/PRPS2/HAS3/PPP2CB/MAN2B1/GPI/ENO3/SLC25A11/NUP88/NAGLU/ALDOC/ST3GAL4/NUP98/NUP107/TPI1/ENO2/ARSB/GNPDA1/SLC25A12/SDC1/GALE/SLC2A1/B4GALT2/AKR1A1/GOT1/NUP43/B4GALT4/HS3ST2/CHST3/CHPF/SDC4/GOT2/SLC35D2/BCAN/CHIT1/GNS/STAB2/CHST12/LOC101927181/NUPL2/SLC37A…	111
151	D0246C_up	R-HSA-435354	Zinc transporters	11/3090	17/10281	0.00326391	0.0487327	0.0414506	SLC39A14/SLC39A7/SLC30A3/SLC39A8/SLC39A6/SLC39A1/SLC30A5/SLC30A6/SLC30A7/SLC30A1/SLC39A10	11
152	D0246C_up	R-HSA-3000171	Non-integrin membrane-ECM interactions	30/3090	64/10281	0.00329075	0.0487327	0.0414506	TNC/ACTN1/COL5A3/ITGB5/LAMB1/ITGA6/PDGFB/LAMA1/VTN/LAMA4/FN1/SDC1/SDC4/LAMA5/COL4A2/LAMC1/ITGAV/HSPG2/ITGB1/PRKCA/SDC3/ITGA2/SDC2/DAG1/AGRN/LAMA2/TRAPPC4/PDGFA/DMD/COL5A2	30
153	D246MvsC_up	R-HSA-1430728	Metabolism	464/1578	2171/10281	1.40396e-17	1.7381e-14	1.42317e-14	GCLC/AOC1/NDUFAB1/SLC25A13/SLC25A5/GGCT/PNPLA4/CACNA2D2/NADK/ST3GAL1/MLXIPL/UQCRC1/STARD3NL/SLC6A7/ABHD5/MBTPS2/PSMC4/MAN2B2/MDH1/COX15/CHDH/WWTR1/ALAS1/NR1H3/CD44/AGPAT4/ADSS/PSMA4/HEXB/MSMO1/GALC/ALDH18A1/BCAT1/DGAT2/ST3GAL6/CTSA/FAR2/OAT/MTHFD2/IDI1/PKM/NDST1/RDH11/ACADVL/CA12/MGLL/HACD3/ENO1/GPC4/NMRK2/SYNJ2/RAPGEF3/ARG2/BCKDHB/HADHA/AK6/ABCB1/AKR1B1/MTMR2/HSD17B14/ACHE/SMOX/SLC23A2/PITPNM2/D…	464
154	D246MvsC_up	R-HSA-6798695	Neutrophil degranulation	143/1578	487/10281	6.18005e-16	3.82545e-13	3.13231e-13	FGR/FUCA2/ENPP4/AOC1/ITGAL/PLAUR/TYROBP/SLC11A1/SERPINB1/CD44/TNFRSF1B/ATP6V0A1/TIMP2/HEXB/CTSA/PKM/ATP11A/KCNAB2/RAB10/FTL/LYZ/HSP90AB1/DSP/SNAP29/TOM1/SYNGR1/ATP6V1D/CTSZ/BPI/VAPA/GLA/PSMD7/ASAH1/RETN/GPI/SIGLEC5/RAB3D/PSMD3/KPNB1/PSMD11/VAT1/MANBA/HSPA8/COMMD9/TCIRG1/VNN1/NIT2/PSMD14/QSOX1/PRDX6/CTSD/MMP8/STBD1/NPC2/CYSTM1/CAT/PRDX4/ADGRE5/RAB9B/SERPINB6/C3/SLC44A2/SIGLEC9/MOSPD2/LGALS3/CHI3L1…	143
155	D246MvsC_up	R-HSA-556833	Metabolism of lipids and lipoproteins	189/1578	807/10281	2.23207e-10	9.21102e-08	7.54206e-08	NDUFAB1/PNPLA4/STARD3NL/ABHD5/MBTPS2/CHDH/WWTR1/ALAS1/NR1H3/AGPAT4/HEXB/MSMO1/GALC/DGAT2/CTSA/FAR2/IDI1/ACADVL/MGLL/HACD3/SYNJ2/HADHA/AKR1B1/MTMR2/HSD17B14/ACHE/PITPNM2/PTGS1/ACOT7/PCSK5/SCD/HSD3B7/GGT1/GGTLC2/GGT2/LOC102724197/PNPLA3/ABHD4/CPNE6/PLTP/VAPA/LIPG/STS/ABCD1/GLA/VAC14/MLYCD/DECR1/SQLE/ASAH1/PLD3/PLA2G4C/CUBN/LIPA/KPNB1/ABCC3/CHKA/COQ5/MVK/LPCAT3/PPARD/ACOT13/HMGCR/SEC24A/GPD2/PECR/HD…	189
156	D246MvsC_up	R-HSA-168256	Immune System	420/1578	2127/10281	4.37525e-10	1.35414e-07	1.10878e-07	FGR/FUCA2/ENPP4/AOC1/SARM1/ITGAL/ITGA2B/MAP3K14/TNFRSF12A/CD79B/PLAUR/TYROBP/CD22/PSMC4/SLC11A1/SERPINB1/BIRC3/VIM/CD44/SLAMF7/TNFRSF1B/ATP6V0A1/MAP2K3/TIMP2/PHLPP2/PSMA4/CUL7/HSPA5/ATP6V1H/TNFRSF9/NEDD4L/HEXB/TAB2/SEC61A1/RASGRF1/CAMK2B/NCKAP1/CTSA/PKM/MEF2A/ATP11A/KCNAB2/RPS6KA2/PAG1/FGFR1/UBE2D4/RAPGEF3/RAB10/FTL/SIGLEC1/OAS1/LYZ/NLRC4/AGO1/TREM2/HSP90AB1/DSP/SNAP29/TOM1/SYNGR1/TAB1/TRIM9/ATP6…	420
157	D246MvsC_up	R-HSA-168249	Innate Immune System	270/1578	1291/10281	6.52875e-09	1.44482e-06	1.183e-06	FGR/FUCA2/ENPP4/AOC1/SARM1/ITGAL/ITGA2B/MAP3K14/PLAUR/TYROBP/PSMC4/SLC11A1/SERPINB1/BIRC3/CD44/TNFRSF1B/ATP6V0A1/MAP2K3/TIMP2/PHLPP2/PSMA4/ATP6V1H/HEXB/TAB2/RASGRF1/CAMK2B/NCKAP1/CTSA/PKM/MEF2A/ATP11A/KCNAB2/RPS6KA2/FGFR1/RAB10/FTL/LYZ/NLRC4/AGO1/TREM2/HSP90AB1/DSP/SNAP29/TOM1/SYNGR1/TAB1/ATP6V1D/PSMA3/PSMB5/PSME2/CTSZ/PSMA7/BPI/VAPA/GLA/PSMD7/RIPK2/ASAH1/RETN/GPI/PLD3/SIGLEC5/RAB3D/MET/LIMK1/PSM…	270
158	D246MvsC_up	R-HSA-1236975	Antigen processing-Cross presentation	39/1578	100/10281	7e-09	1.44482e-06	1.183e-06	PSMC4/PSMA4/SEC61A1/PSMA3/PSMB5/PSME2/PSMA7/PSMD7/SEC61B/PSMD3/PSMD11/PSMD14/CD207/PSMB2/PSMA1/CTSL/PSMB7/CTSV/PSMB6/PSMA5/FCGR1A/PSMD4/PSMC2/CYBB/PSMC3/B2M/TAP1/UBB/MYD88/PSMD1/PSMD2/CALR/PSMD13/FCGR1B/HLA-C/HLA-A/TAPBP/HLA-B/SEC22B	39
159	D246MvsC_up	R-HSA-5678895	Defective CFTR causes cystic fibrosis	28/1578	62/10281	2.19208e-08	3.87686e-06	3.1744e-06	PSMC4/PSMA4/ERLEC1/SEL1L/PSMA3/PSMB5/PSME2/PSMA7/PSMD7/ERLIN1/PSMD3/PSMD11/PSMD14/PSMB2/PSMA1/OS9/PSMB7/DERL1/PSMB6/PSMA5/PSMD4/PSMC2/VCP/PSMC3/UBB/PSMD1/PSMD2/PSMD13	28
160	D246MvsC_up	R-HSA-5358346	Hedgehog ligand biogenesis	29/1578	67/10281	3.96768e-08	6.14e-06	5.02747e-06	PSMC4/PSMA4/HHAT/ERLEC1/SEL1L/PSMA3/PSMB5/PSME2/PSMA7/PSMD7/PSMD3/PSMD11/PSMD14/PSMB2/PSMA1/OS9/PSMB7/PSMB6/PSMA5/PSMD4/PSMC2/VCP/PSMC3/UBB/PSMD1/PSMD2/SCUBE2/P4HB/PSMD13	29
161	D246MvsC_up	R-HSA-382551	Transmembrane transport of small molecules	156/1578	683/10281	5.92445e-08	8.14941e-06	6.6728e-06	SLC7A2/SLC22A16/SLC6A7/PSMC4/SLC11A1/ATP6V0A1/SLC4A7/PQLC2/CTNS/PSMA4/ATP6V1H/NEDD4L/SLC4A8/ATP9A/MCOLN3/CAMK2B/ATP2B4/SLC9A3/ATP2B3/ATP11A/ERLEC1/ATP1B3/SEL1L/ATP6AP1/TFRC/SLC24A1/ATP12A/SLC1A3/OSTM1/ATP8B1/ABCB1/FTL/SLC15A1/SLC7A8/ATP6V1D/PSMA3/PSMB5/PSME2/PSMA7/SLCO4A1/ABCD1/SLC35A2/PSMD7/SLC7A5/AQP9/ERLIN1/PSMD3/PSMD11/ABCC3/SLC1A2/SLC15A3/TCIRG1/SLC11A2/SLC6A12/TRPV4/SCNN1A/SLC38A1/SLC16A10/…	156
162	D246MvsC_up	R-HSA-1236974	ER-Phagosome pathway	33/1578	84/10281	8.1484e-08	8.66941e-06	7.09858e-06	PSMC4/PSMA4/SEC61A1/PSMA3/PSMB5/PSME2/PSMA7/PSMD7/SEC61B/PSMD3/PSMD11/PSMD14/PSMB2/PSMA1/PSMB7/PSMB6/PSMA5/PSMD4/PSMC2/PSMC3/B2M/TAP1/UBB/MYD88/PSMD1/PSMD2/CALR/PSMD13/HLA-C/HLA-A/TAPBP/HLA-B/SEC22B	33
163	D246MvsC_up	R-HSA-5362768	Hh mutants that don't undergo autocatalytic processing are degraded by ERAD	26/1578	58/10281	8.4e-08	8.66941e-06	7.09858e-06	PSMC4/PSMA4/ERLEC1/SEL1L/PSMA3/PSMB5/PSME2/PSMA7/PSMD7/PSMD3/PSMD11/PSMD14/PSMB2/PSMA1/OS9/PSMB7/PSMB6/PSMA5/PSMD4/PSMC2/VCP/PSMC3/UBB/PSMD1/PSMD2/PSMD13	26
164	D246MvsC_up	R-HSA-1236978	Cross-presentation of soluble exogenous antigens (endosomes)	24/1578	51/10281	8.4e-08	8.66941e-06	7.09858e-06	PSMC4/PSMA4/PSMA3/PSMB5/PSME2/PSMA7/PSMD7/PSMD3/PSMD11/PSMD14/CD207/PSMB2/PSMA1/PSMB7/PSMB6/PSMA5/FCGR1A/PSMD4/PSMC2/PSMC3/PSMD1/PSMD2/PSMD13/FCGR1B	24
165	D246MvsC_up	R-HSA-69229	Ubiquitin-dependent degradation of Cyclin D1	24/1578	52/10281	1.33505e-07	1.18056e-05	9.66653e-06	PSMC4/PSMA4/PSMA3/PSMB5/PSME2/PSMA7/PSMD7/PSMD3/PSMD11/CCND1/PSMD14/PSMB2/PSMA1/CDK4/PSMB7/PSMB6/PSMA5/PSMD4/PSMC2/PSMC3/UBB/PSMD1/PSMD2/PSMD13	24
166	D246MvsC_up	R-HSA-75815	Ubiquitin-dependent degradation of Cyclin D	24/1578	52/10281	1.33505e-07	1.18056e-05	9.66653e-06	PSMC4/PSMA4/PSMA3/PSMB5/PSME2/PSMA7/PSMD7/PSMD3/PSMD11/CCND1/PSMD14/PSMB2/PSMA1/CDK4/PSMB7/PSMB6/PSMA5/PSMD4/PSMC2/PSMC3/UBB/PSMD1/PSMD2/PSMD13	24
167	D246MvsC_up	R-HSA-5387390	Hh mutants abrogate ligand secretion	26/1578	60/10281	1.93842e-07	1.59984e-05	1.30996e-05	PSMC4/PSMA4/ERLEC1/SEL1L/PSMA3/PSMB5/PSME2/PSMA7/PSMD7/PSMD3/PSMD11/PSMD14/PSMB2/PSMA1/OS9/PSMB7/PSMB6/PSMA5/PSMD4/PSMC2/VCP/PSMC3/UBB/PSMD1/PSMD2/PSMD13	26
168	D246MvsC_up	R-HSA-1280215	Cytokine Signaling in Immune system	167/1578	757/10281	2.33059e-07	1.80329e-05	1.47655e-05	ITGA2B/MAP3K14/TNFRSF12A/PSMC4/BIRC3/VIM/CD44/TNFRSF1B/PSMA4/TNFRSF9/TAB2/RASGRF1/CAMK2B/FGFR1/OAS1/TAB1/PSMA3/PSMB5/PSME2/PSMA7/CCL22/PSMD7/RIPK2/EBI3/TGFB1/MET/PSMD3/KPNB1/PSMD11/CCL2/HSPA8/CCND1/EIF4G2/VWF/OAS3/OAS2/VEGFA/HBEGF/PDGFRB/CD86/CCL20/PSMD14/SPTBN1/FN1/STAT1/GBP1/TNFSF4/FOXO3/CSF3R/IFIT3/IFIT2/DUSP1/SOCS2/DUSP4/CNTFR/PLCG1/MT2A/IL1B/IL37/TNFSF14/PSMB2/IFI6/TRAF2/LIF/PSMA1/UBE2M/NUP2…	167
169	D246MvsC_up	R-HSA-446203	Asparagine N-linked glycosylation	80/1578	302/10281	2.89448e-07	2.10786e-05	1.72593e-05	DPM1/ST3GAL1/ANK1/ST3GAL6/CTSA/SEL1L/NSF/LMAN1/TMED2/EDEM2/ARCN1/NANS/GNPNAT1/CNIH1/CTSZ/RENBP/NAPA/YKT6/GOSR1/FOLR1/CMAS/ST8SIA1/MAN1A1/MAN2A1/SEC24A/COL7A1/LMAN2L/SPTBN1/B4GALT2/DHDDS/RPN2/ALG2/SLC17A5/SRD5A3/MGAT3/MPDU1/DAD1/MGAT1/OS9/KDELR2/ST6GALNAC4/DERL1/RAB1A/PREB/PMM2/CNIH3/ANK2/MGAT5/SEC13/ALG8/ST6GALNAC6/MGAT4B/TGFA/RPN1/VCP/TMED3/TRAPPC2L/TUBA1A/TUBA1C/ARF4/NANP/UBB/TMED10/ALG14/GMPPB…	80
170	D246MvsC_up	R-HSA-5619084	ABC transporter disorders	28/1578	69/10281	3.51073e-07	2.4146e-05	1.9771e-05	PSMC4/PSMA4/ERLEC1/SEL1L/PSMA3/PSMB5/PSME2/PSMA7/PSMD7/ERLIN1/PSMD3/PSMD11/PSMD14/PSMB2/PSMA1/OS9/PSMB7/DERL1/PSMB6/PSMA5/PSMD4/PSMC2/VCP/PSMC3/UBB/PSMD1/PSMD2/PSMD13	28
171	D246MvsC_up	R-HSA-5610780	Degradation of GLI1 by the proteasome	26/1578	62/10281	4.25585e-07	2.77302e-05	2.27057e-05	PSMC4/PSMA4/PSMA3/PSMB5/PSME2/PSMA7/PSMD7/PSMD3/PSMD11/GLI1/PSMD14/PSMB2/PSMA1/NUMB/LOC101928143/PSMB7/PSMB6/PRKACB/PSMA5/PSMD4/PSMC2/PSMC3/UBB/PSMD1/PSMD2/PSMD13	26
172	D246MvsC_up	R-HSA-180585	Vif-mediated degradation of APOBEC3G	24/1578	55/10281	4.88e-07	3.02046e-05	2.47317e-05	PSMC4/PSMA4/PSMA3/PSMB5/PSME2/PSMA7/PSMD7/PSMD3/PSMD11/PSMD14/PSMB2/PSMA1/PSMB7/PSMB6/PSMA5/ELOC/PSMD4/PSMC2/PSMC3/UBB/PSMD1/PSMD2/PSMD13/APOBEC3G	24
173	D246MvsC_up	R-HSA-351202	Metabolism of polyamines	32/1578	87/10281	7.43106e-07	4.38079e-05	3.58702e-05	SLC6A7/PSMC4/PSMA4/ARG2/SMOX/PSMA3/PSMB5/PSME2/PSMA7/SLC25A15/PSMD7/CKM/OAZ1/PSMD3/PSMD11/SLC6A12/PSMD14/SRM/AMD1/PSMB2/PSMA1/SAT1/ASS1/PSMB7/PSMB6/PSMA5/PSMD4/PSMC2/PSMC3/PSMD1/PSMD2/PSMD13	32
174	D246MvsC_up	R-HSA-71387	Metabolism of carbohydrates	77/1578	296/10281	1.04882e-06	5.90199e-05	4.83259e-05	SLC25A13/ST3GAL1/MAN2B2/MDH1/CD44/HEXB/ST3GAL6/PKM/NDST1/ENO1/GPC4/AKR1B1/XYLB/PCK2/PGK1/HAS3/GPI/NAGLU/MANBA/GAPDH/TPI1/ENO2/GNPDA1/PFKFB4/GBE1/SDC1/GALE/B4GALT2/AKR1A1/HS3ST2/CHST3/CHPF/SDC4/GOT2/CHSY1/NUP210/CHIT1/GNS/HS6ST1/PPP2R1B/PAPSS1/GALNS/SLC2A5/PGD/PRKACB/CALM2/CHST7/PRPS1/GPC3/CSGALNACT1/ALDOA/RPIA/SLC45A3/ADPGK/HK2/CALM3/G6PD/HK3/ALDH1A1/FBP1/SLC50A1/PGM2/UGP2/GUSB/UBB/B3GNT2/CHST11/…	77
175	D246MvsC_up	R-HSA-211733	Regulation of activated PAK-2p34 by proteasome mediated degradation	22/1578	51/10281	1.84859e-06	9.95025e-05	8.14734e-05	PSMC4/PSMA4/PSMA3/PSMB5/PSME2/PSMA7/PSMD7/PSMD3/PSMD11/PSMD14/PSMB2/PSMA1/PSMB7/PSMB6/PSMA5/PSMD4/PSMC2/PSMC3/UBB/PSMD1/PSMD2/PSMD13	22
176	D246MvsC_up	R-HSA-1234176	Oxygen-dependent proline hydroxylation of Hypoxia-inducible Factor Alpha	26/1578	67/10281	2.51173e-06	0.000129563	0.000106087	PSMC4/PSMA4/PSMA3/PSMB5/PSME2/PSMA7/PSMD7/CUL2/PSMD3/PSMD11/PSMD14/EPAS1/PSMB2/PSMA1/PSMB7/WTIP/PSMB6/PSMA5/ELOC/PSMD4/PSMC2/PSMC3/UBB/PSMD1/PSMD2/PSMD13	26
177	D246MvsC_up	R-HSA-350562	Regulation of ornithine decarboxylase (ODC)	22/1578	52/10281	2.74341e-06	0.000130628	0.00010696	PSMC4/PSMA4/PSMA3/PSMB5/PSME2/PSMA7/PSMD7/OAZ1/PSMD3/PSMD11/PSMD14/PSMB2/PSMA1/PSMB7/PSMB6/PSMA5/PSMD4/PSMC2/PSMC3/PSMD1/PSMD2/PSMD13	22
178	D246MvsC_up	R-HSA-69017	CDK-mediated phosphorylation and removal of Cdc6	22/1578	52/10281	2.74341e-06	0.000130628	0.00010696	PSMC4/PSMA4/PSMA3/PSMB5/PSME2/PSMA7/PSMD7/PSMD3/PSMD11/PSMD14/PSMB2/PSMA1/PSMB7/PSMB6/PSMA5/PSMD4/PSMC2/PSMC3/UBB/PSMD1/PSMD2/PSMD13	22
179	D246MvsC_up	R-HSA-5676590	NIK-->noncanonical NF-kB signaling	24/1578	60/10281	3.2438e-06	0.000143422	0.000117435	MAP3K14/PSMC4/PSMA4/PSMA3/PSMB5/PSME2/PSMA7/PSMD7/PSMD3/PSMD11/PSMD14/PSMB2/PSMA1/UBE2M/PSMB7/PSMB6/PSMA5/PSMD4/PSMC2/PSMC3/UBB/PSMD1/PSMD2/PSMD13	24
180	D246MvsC_up	R-HSA-68827	CDT1 association with the CDC6:ORC:origin complex	24/1578	60/10281	3.2438e-06	0.000143422	0.000117435	PSMC4/PSMA4/ORC6/PSMA3/PSMB5/PSME2/PSMA7/PSMD7/PSMD3/PSMD11/PSMD14/PSMB2/PSMA1/PSMB7/PSMB6/PSMA5/PSMD4/PSMC2/ORC5/PSMC3/UBB/PSMD1/PSMD2/PSMD13	24
181	D246MvsC_up	R-HSA-5619115	Disorders of transmembrane transporters	28/1578	76/10281	3.48563e-06	0.0001488	0.000121839	PSMC4/PSMA4/ERLEC1/SEL1L/PSMA3/PSMB5/PSME2/PSMA7/PSMD7/ERLIN1/PSMD3/PSMD11/PSMD14/PSMB2/PSMA1/OS9/PSMB7/DERL1/PSMB6/PSMA5/PSMD4/PSMC2/VCP/PSMC3/UBB/PSMD1/PSMD2/PSMD13	28
182	D246MvsC_up	R-HSA-180534	Vpu mediated degradation of CD4	22/1578	53/10281	4.01607e-06	0.000156749	0.000128348	PSMC4/PSMA4/PSMA3/PSMB5/PSME2/PSMA7/PSMD7/PSMD3/PSMD11/PSMD14/PSMB2/PSMA1/PSMB7/PSMB6/PSMA5/PSMD4/PSMC2/PSMC3/UBB/PSMD1/PSMD2/PSMD13	22
183	D246MvsC_up	R-HSA-349425	Autodegradation of the E3 ubiquitin ligase COP1	22/1578	53/10281	4.01607e-06	0.000156749	0.000128348	PSMC4/PSMA4/PSMA3/PSMB5/PSME2/PSMA7/PSMD7/PSMD3/PSMD11/PSMD14/PSMB2/PSMA1/PSMB7/PSMB6/PSMA5/PSMD4/PSMC2/PSMC3/UBB/PSMD1/PSMD2/PSMD13	22
184	D246MvsC_up	R-HSA-450408	AUF1 (hnRNP D0) binds and destabilizes mRNA	23/1578	57/10281	4.34446e-06	0.000156749	0.000128348	PSMC4/PSMA4/PSMA3/PSMB5/PSME2/PSMA7/PSMD7/PSMD3/PSMD11/HSPA8/PSMD14/PSMB2/PSMA1/PSMB7/PSMB6/PSMA5/PSMD4/PSMC2/PSMC3/UBB/PSMD1/PSMD2/PSMD13	23
185	D246MvsC_up	R-HSA-187577	SCF(Skp2)-mediated degradation of p27/p21	24/1578	61/10281	4.57714e-06	0.000156749	0.000128348	PSMC4/PSMA4/PSMA3/PSMB5/PSME2/PSMA7/PSMD7/PSMD3/PSMD11/CCND1/PSMD14/PSMB2/PSMA1/CDK4/PSMB7/PSMB6/PSMA5/PSMD4/PSMC2/PSMC3/UBB/PSMD1/PSMD2/PSMD13	24
186	D246MvsC_up	R-HSA-5607761	Dectin-1 mediated noncanonical NF-kB signaling	24/1578	61/10281	4.57714e-06	0.000156749	0.000128348	MAP3K14/PSMC4/PSMA4/PSMA3/PSMB5/PSME2/PSMA7/PSMD7/PSMD3/PSMD11/PSMD14/PSMB2/PSMA1/UBE2M/PSMB7/PSMB6/PSMA5/PSMD4/PSMC2/PSMC3/UBB/PSMD1/PSMD2/PSMD13	24
187	D246MvsC_up	R-HSA-5610785	GLI3 is processed to GLI3R by the proteasome	24/1578	61/10281	4.57714e-06	0.000156749	0.000128348	PSMC4/PSMA4/PSMA3/PSMB5/PSME2/PSMA7/PSMD7/GLI3/PSMD3/PSMD11/PSMD14/PSMB2/PSMA1/PSMB7/PSMB6/PRKACB/PSMA5/PSMD4/PSMC2/PSMC3/UBB/PSMD1/PSMD2/PSMD13	24
188	D246MvsC_up	R-HSA-1234174	Regulation of Hypoxia-inducible Factor (HIF) by oxygen	28/1578	77/10281	4.68475e-06	0.000156749	0.000128348	PSMC4/PSMA4/PSMA3/PSMB5/PSME2/PSMA7/PSMD7/CUL2/PSMD3/PSMD11/VEGFA/PSMD14/EPAS1/PSMB2/PSMA1/PSMB7/WTIP/PSMB6/PSMA5/ELOC/PSMD4/PSMC2/PSMC3/UBB/PSMD1/PSMD2/HIGD1A/PSMD13	28
189	D246MvsC_up	R-HSA-2262749	Cellular response to hypoxia	28/1578	77/10281	4.68475e-06	0.000156749	0.000128348	PSMC4/PSMA4/PSMA3/PSMB5/PSME2/PSMA7/PSMD7/CUL2/PSMD3/PSMD11/VEGFA/PSMD14/EPAS1/PSMB2/PSMA1/PSMB7/WTIP/PSMB6/PSMA5/ELOC/PSMD4/PSMC2/PSMC3/UBB/PSMD1/PSMD2/HIGD1A/PSMD13	28
190	D246MvsC_up	R-HSA-5357801	Programmed Cell Death	50/1578	175/10281	5.13973e-06	0.00016708	0.000136806	PSMC4/BID/BIRC3/VIM/BAK1/PSMA4/DSG2/DSP/PSMA3/PSMB5/PSME2/PSMA7/XIAP/STK24/PSMD7/TJP1/PSMD3/KPNB1/PSMD11/PSMD14/PSMB2/TRAF2/PSMA1/YWHAQ/NMT1/PSMB7/PMAIP1/PSMB6/PSMA5/PSMD4/PSMC2/PRKCD/CASP3/TLR3/YWHAZ/CASP7/PSMC3/CTNNB1/FADD/MLKL/PTK2/UBB/BCL2/CYCS/PSMD1/PSMD2/MAGED1/PSMD13/BCAP31/HIST1H1C	50
191	D246MvsC_up	R-HSA-5668541	TNFR2 non-canonical NF-kB pathway	34/1578	103/10281	5.74093e-06	0.00016708	0.000136806	MAP3K14/TNFRSF12A/PSMC4/BIRC3/TNFRSF1B/PSMA4/TNFRSF9/PSMA3/PSMB5/PSME2/PSMA7/PSMD7/PSMD3/PSMD11/PSMD14/TNFSF4/TNFSF14/PSMB2/TRAF2/PSMA1/UBE2M/PSMB7/TNFRSF11A/PSMB6/PSMA5/PSMD4/PSMC2/TNFRSF11B/PSMC3/UBB/PSMD1/PSMD2/TNFSF15/PSMD13	34
192	D246MvsC_up	R-HSA-169911	Regulation of Apoptosis	22/1578	54/10281	5.80325e-06	0.00016708	0.000136806	PSMC4/PSMA4/PSMA3/PSMB5/PSME2/PSMA7/PSMD7/PSMD3/PSMD11/PSMD14/PSMB2/PSMA1/PSMB7/PSMB6/PSMA5/PSMD4/PSMC2/PSMC3/UBB/PSMD1/PSMD2/PSMD13	22
193	D246MvsC_up	R-HSA-69601	Ubiquitin Mediated Degradation of Phosphorylated Cdc25A	22/1578	54/10281	5.80325e-06	0.00016708	0.000136806	PSMC4/PSMA4/PSMA3/PSMB5/PSME2/PSMA7/PSMD7/PSMD3/PSMD11/PSMD14/PSMB2/PSMA1/PSMB7/PSMB6/PSMA5/PSMD4/PSMC2/PSMC3/UBB/PSMD1/PSMD2/PSMD13	22
194	D246MvsC_up	R-HSA-69610	p53-Independent DNA Damage Response	22/1578	54/10281	5.80325e-06	0.00016708	0.000136806	PSMC4/PSMA4/PSMA3/PSMB5/PSME2/PSMA7/PSMD7/PSMD3/PSMD11/PSMD14/PSMB2/PSMA1/PSMB7/PSMB6/PSMA5/PSMD4/PSMC2/PSMC3/UBB/PSMD1/PSMD2/PSMD13	22
195	D246MvsC_up	R-HSA-69613	p53-Independent G1/S DNA damage checkpoint	22/1578	54/10281	5.80325e-06	0.00016708	0.000136806	PSMC4/PSMA4/PSMA3/PSMB5/PSME2/PSMA7/PSMD7/PSMD3/PSMD11/PSMD14/PSMB2/PSMA1/PSMB7/PSMB6/PSMA5/PSMD4/PSMC2/PSMC3/UBB/PSMD1/PSMD2/PSMD13	22
196	D246MvsC_up	R-HSA-8852276	The role of GTSE1 in G2/M progression after G2 checkpoint	28/1578	78/10281	6.2509e-06	0.000175877	0.00014401	PSMC4/PSMA4/HSP90AB1/PSMA3/PSMB5/PSME2/PSMA7/MAPRE1/PSMD7/PSMD3/PSMD11/PSMD14/PSMB2/PSMA1/PSMB7/PSMB6/PSMA5/CCNB2/PSMD4/PSMC2/PSMC3/TUBA1A/TUBA1C/UBB/PSMD1/PSMD2/TUBA8/PSMD13	28
197	D246MvsC_up	R-HSA-4086400	PCP/CE pathway	32/1578	95/10281	6.64691e-06	0.000180312	0.000147641	PSMC4/PSMA4/PSMA3/PSMB5/PSME2/PSMA7/PSMD7/PSMD3/PSMD11/PSMD14/CLTA/WNT1/PSMB2/RAC2/PSMA1/PSMB7/PSMB6/PSMA5/PRKCA/FZD7/PSMD4/PSMC2/VANGL2/FZD6/PSMC3/PRKCB/RAC3/UBB/PSMD1/PSMD2/ROR1/PSMD13	32
198	D246MvsC_up	R-HSA-382556	ABC-family proteins mediated transport	35/1578	108/10281	6.69979e-06	0.000180312	0.000147641	PSMC4/PSMA4/ERLEC1/SEL1L/ABCB1/PSMA3/PSMB5/PSME2/PSMA7/ABCD1/PSMD7/ERLIN1/PSMD3/PSMD11/ABCC3/PSMD14/EIF2S2/PSMB2/PSMA1/OS9/PSMB7/DERL1/PSMB6/PSMA5/ABCB9/PSMD4/PSMC2/PEX19/ABCE1/VCP/PSMC3/UBB/PSMD1/PSMD2/PSMD13	35
199	D246MvsC_up	R-HSA-4641258	Degradation of DVL	23/1578	59/10281	8.64829e-06	0.000226379	0.000185361	PSMC4/PSMA4/PSMA3/PSMB5/PSME2/PSMA7/PSMD7/PSMD3/PSMD11/PSMD14/PSMB2/PSMA1/PSMB7/PSMB6/PSMA5/PSMD4/PSMC2/DACT1/PSMC3/UBB/PSMD1/PSMD2/PSMD13	23
200	D246MvsC_up	R-HSA-69656	Cyclin A:Cdk2-associated events at S phase entry	26/1578	71/10281	8.77721e-06	0.000226379	0.000185361	PSMC4/PSMA4/PSMA3/PSMB5/PSME2/PSMA7/PSMD7/PSMD3/PSMD11/CCND1/PSMD14/PSMB2/PSMA1/CCNH/CDK4/PSMB7/MYC/PSMB6/PSMA5/PSMD4/PSMC2/PSMC3/UBB/PSMD1/PSMD2/PSMD13	26
201	D246MvsC_up	R-HSA-917937	Iron uptake and transport	19/1578	44/10281	9.12831e-06	0.00023063	0.000188841	ATP6V0A1/ATP6V1H/ATP6AP1/TFRC/FTL/ATP6V1D/TCIRG1/SLC11A2/ATP6V0B/ABCG2/ATP6V1F/ATP6V1E1/ATP6V1G1/ATP6V1C2/ATP6V1B2/ATP6V0D2/ATP6V1C1/FLVCR1/FTH1	19
202	D246MvsC_up	R-HSA-174113	SCF-beta-TrCP mediated degradation of Emi1	22/1578	56/10281	1.16834e-05	0.000269512	0.000220679	PSMC4/PSMA4/PSMA3/PSMB5/PSME2/PSMA7/PSMD7/PSMD3/PSMD11/PSMD14/PSMB2/PSMA1/PSMB7/PSMB6/PSMA5/PSMD4/PSMC2/PSMC3/UBB/PSMD1/PSMD2/PSMD13	22
203	D246MvsC_up	R-HSA-4641257	Degradation of AXIN	22/1578	56/10281	1.16834e-05	0.000269512	0.000220679	PSMC4/PSMA4/PSMA3/PSMB5/PSME2/PSMA7/PSMD7/PSMD3/PSMD11/PSMD14/PSMB2/PSMA1/PSMB7/PSMB6/PSMA5/PSMD4/PSMC2/PSMC3/UBB/PSMD1/PSMD2/PSMD13	22
204	D246MvsC_up	R-HSA-69541	Stabilization of p53	22/1578	56/10281	1.16834e-05	0.000269512	0.000220679	PSMC4/PSMA4/PSMA3/PSMB5/PSME2/PSMA7/PSMD7/PSMD3/PSMD11/PSMD14/PSMB2/PSMA1/PSMB7/PSMB6/PSMA5/PSMD4/PSMC2/PSMC3/UBB/PSMD1/PSMD2/PSMD13	22
205	D246MvsC_up	R-HSA-8854050	FBXL7 down-regulates AURKA during mitotic entry and in early mitosis	22/1578	56/10281	1.16834e-05	0.000269512	0.000220679	PSMC4/PSMA4/PSMA3/PSMB5/PSME2/PSMA7/PSMD7/PSMD3/PSMD11/PSMD14/PSMB2/PSMA1/PSMB7/PSMB6/PSMA5/PSMD4/PSMC2/PSMC3/UBB/PSMD1/PSMD2/PSMD13	22
206	D246MvsC_up	R-HSA-69202	Cyclin E associated events during G1/S transition	26/1578	72/10281	1.17558e-05	0.000269512	0.000220679	PSMC4/PSMA4/PSMA3/PSMB5/PSME2/PSMA7/PSMD7/PSMD3/PSMD11/CCND1/PSMD14/PSMB2/PSMA1/CCNH/CDK4/PSMB7/MYC/PSMB6/PSMA5/PSMD4/PSMC2/PSMC3/UBB/PSMD1/PSMD2/PSMD13	26
207	D246MvsC_up	R-HSA-1169091	Activation of NF-kappaB in B cells	25/1578	68/10281	1.20103e-05	0.00027034	0.000221357	PSMC4/PSMA4/PSMA3/PSMB5/PSME2/PSMA7/PSMD7/PSMD3/PSMD11/PSMD14/PSMB2/PSMA1/PSMB7/PSMB6/PSMA5/NFKBIE/PSMD4/PSMC2/REL/PSMC3/PRKCB/UBB/PSMD1/PSMD2/PSMD13	25
208	D246MvsC_up	R-HSA-70326	Glucose metabolism	28/1578	81/10281	1.42499e-05	0.000315025	0.000257945	SLC25A13/MDH1/PKM/ENO1/PCK2/PGK1/GPI/GAPDH/TPI1/ENO2/GNPDA1/PFKFB4/GBE1/GOT2/PPP2R1B/PRKACB/CALM2/ALDOA/ADPGK/HK2/CALM3/HK3/FBP1/PGM2/UGP2/UBB/PGAM1/PC	28
209	D246MvsC_up	R-HSA-3858494	Beta-catenin independent WNT signaling	43/1578	148/10281	1.46766e-05	0.000318766	0.000261008	PSMC4/PSMA4/AGO1/PSMA3/PSMB5/PSME2/PSMA7/PSMD7/PSMD3/PSMD11/PSMD14/CLTA/WNT1/PSMB2/RAC2/PSMA1/PDE6B/PSMB7/PSMB6/PSMA5/CALM2/TCF7L2/TCF7L1/PRKCA/MOV10/FZD7/PSMD4/CALM3/PSMC2/VANGL2/FZD6/PSMC3/PRKCB/GNGT2/CTNNB1/RAC3/UBB/PSMD1/PSMD2/PLCB1/ROR1/PDE6G/PSMD13	43
210	D246MvsC_up	R-HSA-109581	Apoptosis	48/1578	172/10281	1.57532e-05	0.00033625	0.000275324	PSMC4/BID/VIM/BAK1/PSMA4/DSG2/DSP/PSMA3/PSMB5/PSME2/PSMA7/XIAP/STK24/PSMD7/TJP1/PSMD3/KPNB1/PSMD11/PSMD14/PSMB2/TRAF2/PSMA1/YWHAQ/NMT1/PSMB7/PMAIP1/PSMB6/PSMA5/PSMD4/PSMC2/PRKCD/CASP3/TLR3/YWHAZ/CASP7/PSMC3/CTNNB1/FADD/PTK2/UBB/BCL2/CYCS/PSMD1/PSMD2/MAGED1/PSMD13/BCAP31/HIST1H1C	48
211	D246MvsC_up	R-HSA-5610783	Degradation of GLI2 by the proteasome	23/1578	61/10281	1.65054e-05	0.000346333	0.00028358	PSMC4/PSMA4/PSMA3/PSMB5/PSME2/PSMA7/PSMD7/PSMD3/PSMD11/PSMD14/PSMB2/PSMA1/PSMB7/PSMB6/PRKACB/PSMA5/PSMD4/PSMC2/PSMC3/UBB/PSMD1/PSMD2/PSMD13	23
212	D246MvsC_up	R-HSA-70263	Gluconeogenesis	15/1578	32/10281	2.44471e-05	0.000504425	0.000413027	SLC25A13/MDH1/ENO1/PCK2/PGK1/GPI/GAPDH/TPI1/ENO2/GOT2/PRKACB/ALDOA/FBP1/PGAM1/PC	15
213	D246MvsC_up	R-HSA-4608870	Asymmetric localization of PCP proteins	24/1578	67/10281	2.9489e-05	0.000598481	0.000490041	PSMC4/PSMA4/PSMA3/PSMB5/PSME2/PSMA7/PSMD7/PSMD3/PSMD11/PSMD14/PSMB2/PSMA1/PSMB7/PSMB6/PSMA5/FZD7/PSMD4/PSMC2/VANGL2/PSMC3/UBB/PSMD1/PSMD2/PSMD13	24
214	D246MvsC_up	R-HSA-1222556	ROS, RNS production in phagocytes	15/1578	33/10281	3.84947e-05	0.000768653	0.000629379	SLC11A1/ATP6V0A1/ATP6V1H/ATP6V1D/TCIRG1/ATP6V0B/ATP6V1F/ATP6V1E1/ATP6V1G1/ATP6V1C2/ATP6V1B2/ATP6V0D2/ATP6V1C1/NOS3/CYBB	15
215	D246MvsC_up	R-HSA-174084	Autodegradation of Cdh1 by Cdh1:APC/C	23/1578	64/10281	4.05183e-05	0.000796216	0.000651948	PSMC4/PSMA4/PSMA3/PSMB5/PSME2/PSMA7/PSMD7/PSMD3/PSMD11/PSMD14/PSMB2/PSMA1/PSMB7/PSMB6/PSMA5/PSMD4/PSMC2/PSMC3/UBB/PSMD1/PSMD2/PSMD13/ANAPC7	23
216	D246MvsC_up	R-HSA-5687128	MAPK6/MAPK4 signaling	29/1578	90/10281	4.54929e-05	0.000880003	0.000720553	PSMC4/PSMA4/MAPKAPK5/AGO1/PSMA3/PSMB5/PSME2/PSMA7/PSMD7/PSMD3/PSMD11/PSMD14/FOXO3/PSMB2/PSMA1/PSMB7/MYC/PSMB6/PRKACB/PSMA5/MOV10/PSMD4/PSMC2/CDC42EP3/PSMC3/UBB/PSMD1/PSMD2/PSMD13	29
217	D246MvsC_up	R-HSA-917977	Transferrin endocytosis and recycling	14/1578	30/10281	4.86324e-05	0.00092626	0.000758429	ATP6V0A1/ATP6V1H/ATP6AP1/TFRC/ATP6V1D/TCIRG1/ATP6V0B/ATP6V1F/ATP6V1E1/ATP6V1G1/ATP6V1C2/ATP6V1B2/ATP6V0D2/ATP6V1C1	14
218	D246MvsC_up	R-HSA-68867	Assembly of the pre-replicative complex	24/1578	69/10281	5.12374e-05	0.000961089	0.000786947	PSMC4/PSMA4/ORC6/PSMA3/PSMB5/PSME2/PSMA7/PSMD7/PSMD3/PSMD11/PSMD14/PSMB2/PSMA1/PSMB7/PSMB6/PSMA5/PSMD4/PSMC2/ORC5/PSMC3/UBB/PSMD1/PSMD2/PSMD13	24
219	D246MvsC_up	R-HSA-77387	Insulin receptor recycling	13/1578	27/10281	6.03302e-05	0.00111476	0.000912773	ATP6V0A1/ATP6V1H/ATP6AP1/ATP6V1D/TCIRG1/ATP6V0B/ATP6V1F/ATP6V1E1/ATP6V1G1/ATP6V1C2/ATP6V1B2/ATP6V0D2/ATP6V1C1	13
220	D246MvsC_up	R-HSA-5689603	UCH proteinases	32/1578	105/10281	6.44864e-05	0.00117403	0.000961306	PSMC4/PSMA4/PSMA3/PSMB5/PSME2/PSMA7/SMAD7/PSMD7/TGFB1/TFPT/PSMD3/PSMD11/PSMD14/UCHL3/PSMB2/PSMA1/PSMB7/PSMB6/PSMA5/INO80C/UCHL1/PSMD4/PSMC2/PSMC3/UBB/PSMD1/PSMD2/RUVBL1/HIST1H2AC/HIST3H2A/PSMD13/MBD5	32
221	D246MvsC_up	R-HSA-76005	Response to elevated platelet cytosolic Ca2+	38/1578	133/10281	6.75665e-05	0.00121023	0.000990942	ITGA2B/CD9/HSPA5/APLP2/TIMP3/TGFB1/SERPINE1/LGALS3BP/VWF/VEGFA/SPARC/FN1/PLEK/QSOX1/CLU/SRGN/CALU/CD63/MMRN1/APP/ECM1/SCCPDH/CALM2/SERPING1/ENDOD1/FERMT3/ALDOA/PRKCA/CD109/TAGLN2/CALM3/PRKCB/PCDH7/GTPBP2/A2M/PDGFA/PSAP/ITGB3	38
222	D246MvsC_up	R-HSA-195253	Degradation of beta-catenin by the destruction complex	27/1578	83/10281	6.84296e-05	0.00121023	0.000990942	PSMC4/PSMA4/PSMA3/PSMB5/PSME2/PSMA7/PSMD7/PSMD3/PSMD11/PSMD14/PSMB2/PSMA1/PSMB7/PPP2R1B/PSMB6/PSMA5/TCF7L2/TCF7L1/PSMD4/PSMC2/PSMC3/CTNNB1/UBB/PSMD1/PSMD2/PSMD13/TLE1	27
223	D246MvsC_up	R-HSA-5607764	CLEC7A (Dectin-1) signaling	31/1578	101/10281	7.19008e-05	0.00125371	0.00102654	MAP3K14/PSMC4/PSMA4/TAB2/TAB1/PSMA3/PSMB5/PSME2/PSMA7/PSMD7/PSMD3/PSMD11/PSMD14/IL1B/PSMB2/PSMA1/UBE2M/PSMB7/PSMB6/PSMA5/CALM2/PSMD4/CALM3/PSMC2/PRKCD/PSMC3/AHCYL1/UBB/PSMD1/PSMD2/PSMD13	31
224	D246MvsC_up	R-HSA-5658442	Regulation of RAS by GAPs	24/1578	71/10281	8.63856e-05	0.00148535	0.00121622	PSMC4/PSMA4/PSMA3/PSMB5/PSME2/PSMA7/PSMD7/PSMD3/PSMD11/PSMD14/PSMB2/PSMA1/PSMB7/PSMB6/PSMA5/PSMD4/PSMC2/PSMC3/UBB/PSMD1/PSMD2/PSMD13/SPRED2/NRAS	24
225	D246MvsC_up	R-HSA-909733	Interferon alpha/beta signaling	23/1578	67/10281	9.21118e-05	0.00156212	0.00127907	OAS1/OAS3/OAS2/STAT1/IFIT3/IFIT2/IFI6/RSAD2/IRF8/IFITM3/IFNAR1/MX1/IFNAR2/GBP2/ISG20/MX2/USP18/IFIT1/ISG15/PTPN1/HLA-C/HLA-A/HLA-B	23
226	D246MvsC_up	R-HSA-68949	Orc1 removal from chromatin	24/1578	72/10281	0.000110983	0.00183195	0.00150002	PSMC4/PSMA4/ORC6/PSMA3/PSMB5/PSME2/PSMA7/PSMD7/PSMD3/PSMD11/PSMD14/PSMB2/PSMA1/PSMB7/PSMB6/PSMA5/PSMD4/PSMC2/ORC5/PSMC3/UBB/PSMD1/PSMD2/PSMD13	24
227	D246MvsC_up	R-HSA-69052	Switching of origins to a post-replicative state	24/1578	72/10281	0.000110983	0.00183195	0.00150002	PSMC4/PSMA4/ORC6/PSMA3/PSMB5/PSME2/PSMA7/PSMD7/PSMD3/PSMD11/PSMD14/PSMB2/PSMA1/PSMB7/PSMB6/PSMA5/PSMD4/PSMC2/ORC5/PSMC3/UBB/PSMD1/PSMD2/PSMD13	24
228	D246MvsC_up	R-HSA-174154	APC/C:Cdc20 mediated degradation of Securin	23/1578	68/10281	0.000119246	0.00194246	0.0015905	PSMC4/PSMA4/PSMA3/PSMB5/PSME2/PSMA7/PSMD7/PSMD3/PSMD11/PSMD14/PSMB2/PSMA1/PSMB7/PSMB6/PSMA5/PSMD4/PSMC2/PSMC3/UBB/PSMD1/PSMD2/PSMD13/ANAPC7	23
229	D246MvsC_up	R-HSA-450531	Regulation of mRNA stability by proteins that bind AU-rich elements	28/1578	90/10281	0.000121988	0.00196131	0.00160594	PSMC4/PSMA4/TNPO1/PSMA3/PSMB5/PSME2/PSMA7/PSMD7/PSMD3/PSMD11/HSPA8/PSMD14/PSMB2/PSMA1/PSMB7/PSMB6/PSMA5/PRKCA/PSMD4/PSMC2/MAPKAPK2/PRKCD/YWHAZ/PSMC3/UBB/PSMD1/PSMD2/PSMD13	28
230	D246MvsC_up	R-HSA-114608	Platelet degranulation	36/1578	128/10281	0.000147524	0.00234146	0.00191721	ITGA2B/CD9/HSPA5/APLP2/TIMP3/TGFB1/SERPINE1/LGALS3BP/VWF/VEGFA/SPARC/FN1/PLEK/QSOX1/CLU/SRGN/CALU/CD63/MMRN1/APP/ECM1/SCCPDH/CALM2/SERPING1/ENDOD1/FERMT3/ALDOA/CD109/TAGLN2/CALM3/PCDH7/GTPBP2/A2M/PDGFA/PSAP/ITGB3	36
231	D246MvsC_up	R-HSA-69563	p53-Dependent G1 DNA Damage Response	22/1578	65/10281	0.0001647	0.00254873	0.00208692	PSMC4/PSMA4/PSMA3/PSMB5/PSME2/PSMA7/PSMD7/PSMD3/PSMD11/PSMD14/PSMB2/PSMA1/PSMB7/PSMB6/PSMA5/PSMD4/PSMC2/PSMC3/UBB/PSMD1/PSMD2/PSMD13	22
232	D246MvsC_up	R-HSA-69580	p53-Dependent G1/S DNA damage checkpoint	22/1578	65/10281	0.0001647	0.00254873	0.00208692	PSMC4/PSMA4/PSMA3/PSMB5/PSME2/PSMA7/PSMD7/PSMD3/PSMD11/PSMD14/PSMB2/PSMA1/PSMB7/PSMB6/PSMA5/PSMD4/PSMC2/PSMC3/UBB/PSMD1/PSMD2/PSMD13	22
233	D246MvsC_up	R-HSA-69300	Removal of licensing factors from origins	24/1578	74/10281	0.000179549	0.00274018	0.00224368	PSMC4/PSMA4/ORC6/PSMA3/PSMB5/PSME2/PSMA7/PSMD7/PSMD3/PSMD11/PSMD14/PSMB2/PSMA1/PSMB7/PSMB6/PSMA5/PSMD4/PSMC2/ORC5/PSMC3/UBB/PSMD1/PSMD2/PSMD13	24
234	D246MvsC_up	R-HSA-5610787	Hedgehog 'off' state	33/1578	115/10281	0.000181498	0.00274018	0.00224368	MKS1/PSMC4/PSMA4/PSMA3/PSMB5/PSME2/PSMA7/PSMD7/RPGRIP1L/GLI3/PSMD3/PSMD11/GLI1/PSMD14/PSMB2/PSMA1/NUMB/LOC101928143/PSMB7/ADCY3/PSMB6/PRKACB/PSMA5/PSMD4/PSMC2/ADCY1/PSMC3/TUBA1A/TUBA1C/UBB/PSMD1/PSMD2/PSMD13	33
235	D246MvsC_up	R-HSA-913531	Interferon Signaling	50/1578	199/10281	0.000201862	0.0030109	0.00246535	CD44/CAMK2B/OAS1/KPNB1/EIF4G2/OAS3/OAS2/STAT1/GBP1/IFIT3/IFIT2/PLCG1/MT2A/IFI6/NUP210/RSAD2/FLNB/HERC5/IRF8/IFITM3/IFNAR1/CAMK2D/NCAM1/FCGR1A/EIF4E/UBE2L6/MX1/IFNAR2/IFNGR2/GBP2/GBP4/VCAM1/TRIM46/PRKCD/B2M/UBB/ISG20/KPNA2/MX2/USP18/KPNA7/IFIT1/ISG15/PTPN1/FCGR1B/HLA-C/TRIM31/HLA-A/IFI30/HLA-B	50
236	D246MvsC_up	R-HSA-216083	Integrin cell surface interactions	27/1578	88/10281	0.000207132	0.00305274	0.0024996	ITGAL/ITGA3/ITGA2B/CD44/TNC/COL5A3/ITGAE/ITGA6/ITGB8/VTN/VWF/COL7A1/ITGA4/FN1/SPP1/COL4A2/ITGA7/COL6A1/COL6A2/ITGB1/ITGAD/ITGB2/VCAM1/ITGA2/COL8A2/BSG/ITGB3	27
237	D246MvsC_up	R-HSA-449147	Signaling by Interleukins	111/1578	528/10281	0.000219056	0.00319048	0.00261239	ITGA2B/PSMC4/VIM/TNFRSF1B/PSMA4/TAB2/RASGRF1/CAMK2B/FGFR1/TAB1/PSMA3/PSMB5/PSME2/PSMA7/CCL22/PSMD7/RIPK2/EBI3/TGFB1/MET/PSMD3/PSMD11/CCL2/HSPA8/CCND1/VWF/VEGFA/HBEGF/PDGFRB/CD86/CCL20/PSMD14/SPTBN1/FN1/STAT1/FOXO3/CSF3R/DUSP1/DUSP4/CNTFR/IL1B/IL37/PSMB2/LIF/PSMA1/IL15RA/HAVCR2/IL1RN/IL36B/PSMB7/MYC/PIM1/PPP2R1B/PSMB6/PSMA5/RORC/DUSP10/CALM2/IL17RD/CAMK2D/IL2RG/NCAM1/ITGB1/IL18/DUSP2/NRG2/PSMD4/CA…	111
238	D246MvsC_up	R-HSA-5694530	Cargo concentration in the ER	14/1578	34/10281	0.000254348	0.00366142	0.002998	LMAN1/TMED2/CNIH1/CTSZ/FOLR1/SEC24A/COL7A1/LMAN2L/PREB/CNIH3/TGFA/TMED10/MCFD2/SEC22B	14
239	D246MvsC_up	R-HSA-69615	G1/S DNA Damage Checkpoints	22/1578	67/10281	0.000270229	0.00384533	0.00314859	PSMC4/PSMA4/PSMA3/PSMB5/PSME2/PSMA7/PSMD7/PSMD3/PSMD11/PSMD14/PSMB2/PSMA1/PSMB7/PSMB6/PSMA5/PSMD4/PSMC2/PSMC3/UBB/PSMD1/PSMD2/PSMD13	22
240	D246MvsC_up	R-HSA-210991	Basigin interactions	12/1578	27/10281	0.000299606	0.00421491	0.0034512	ITGA3/ATP1B3/ITGA6/SLC7A8/SLC7A5/SLC16A3/ATP1B1/ITGB1/SLC7A7/SLC3A2/BSG/MMP1	12
241	D246MvsC_up	R-HSA-5358351	Signaling by Hedgehog	40/1578	152/10281	0.000307471	0.00427696	0.00350201	MKS1/PSMC4/PSMA4/HHAT/ERLEC1/SEL1L/PSMA3/PSMB5/PSME2/PSMA7/PSMD7/RPGRIP1L/GLI3/PSMD3/PSMD11/GLI1/PSMD14/PSMB2/PSMA1/NUMB/LOC101928143/OS9/PSMB7/ADCY3/PSMB6/PRKACB/PSMA5/PSMD4/PSMC2/ADCY1/VCP/PSMC3/TUBA1A/TUBA1C/UBB/PSMD1/PSMD2/SCUBE2/P4HB/PSMD13	40
242	D246MvsC_up	R-HSA-109582	Hemostasis	130/1578	642/10281	0.00035095	0.00479663	0.00392752	FGR/TFPI/ITGAL/ITGA3/ITGA2B/TBXA2R/CD9/PLAUR/EHD3/CD44/PRKCH/HSPA5/BCAR1/ATP2B4/HMG20B/ATP2B3/ATP1B3/MGLL/RAPGEF3/CARMIL1/P2RX5/APLP2/DOCK3/ITGA6/SLC7A8/P2RX6/TIMP3/ABHD12/ANGPT4/KIF3B/SLC7A5/TGFB1/SERPINE1/C1QBP/LGALS3BP/VWF/VEGFA/SPARC/ITGA4/FN1/SDC1/PLEK/QSOX1/KIF21B/CD48/MPL/F3/MYB/CLU/SRGN/PDE1B/SDC4/PLCG1/SERPINB6/TREM1/RAC2/CALU/DOCK6/CABLES1/CD63/SERPINE2/GYPC/PPP2R1B/MMRN1/KIF21A/SLC16A3…	130
243	D246MvsC_up	R-HSA-69304	Regulation of DNA replication	24/1578	77/10281	0.00035258	0.00479663	0.00392752	PSMC4/PSMA4/ORC6/PSMA3/PSMB5/PSME2/PSMA7/PSMD7/PSMD3/PSMD11/PSMD14/PSMB2/PSMA1/PSMB7/PSMB6/PSMA5/PSMD4/PSMC2/ORC5/PSMC3/UBB/PSMD1/PSMD2/PSMD13	24
244	D246MvsC_up	R-HSA-194138	Signaling by VEGF	76/1578	341/10281	0.000361212	0.00486066	0.00397994	ITGA2B/PSMC4/PSMA4/BCAR1/RASGRF1/CAMK2B/NCKAP1/NCK2/FGFR1/PSMA3/PSMB5/PSME2/PSMA7/FLT1/PSMD7/MET/SHB/PSMD3/PSMD11/VWF/VEGFA/HBEGF/PDGFRB/PSMD14/SPTBN1/FN1/NRP2/MAPKAP1/DUSP1/DUSP4/PLCG1/PSMB2/PSMA1/PSMB7/PPP2R1B/PSMB6/PRKACB/PSMA5/DUSP10/CALM2/IL17RD/CAMK2D/IL2RG/NCAM1/PRKCA/MAPK13/DUSP2/NRG2/PSMD4/THEM4/CALM3/PSMC2/MAPKAPK2/PRKCD/NOS3/CYBB/PSMC3/PRKCB/AXL/CTNNB1/AHCYL1/PTK2/NRG4/UBB/PSMD1/SPTBN2…	76
245	D246MvsC_up	R-HSA-5660526	Response to metal ions	7/1578	11/10281	0.000369458	0.00486584	0.00398418	MT1G/MT2A/MT1E/MT1X/MT1F/MT1H/MT1M	7
246	D246MvsC_up	R-HSA-5661231	Metallothioneins bind metals	7/1578	11/10281	0.000369458	0.00486584	0.00398418	MT1G/MT2A/MT1E/MT1X/MT1F/MT1H/MT1M	7
247	D246MvsC_up	R-HSA-191273	Cholesterol biosynthesis	11/1578	24/10281	0.000386249	0.00498508	0.00408183	MSMO1/IDI1/SQLE/MVK/HMGCR/ACAT2/LBR/NSDHL/LSS/FDPS/DHCR7	11
248	D246MvsC_up	R-HSA-174178	APC/C:Cdh1 mediated degradation of Cdc20 and other APC/C:Cdh1 targeted proteins in late mitosis/early G1	23/1578	73/10281	0.000390592	0.00498508	0.00408183	PSMC4/PSMA4/PSMA3/PSMB5/PSME2/PSMA7/PSMD7/PSMD3/PSMD11/PSMD14/PSMB2/PSMA1/PSMB7/PSMB6/PSMA5/PSMD4/PSMC2/PSMC3/UBB/PSMD1/PSMD2/PSMD13/ANAPC7	23
249	D246MvsC_up	R-HSA-174184	Cdc20:Phospho-APC/C mediated degradation of Cyclin A	23/1578	73/10281	0.000390592	0.00498508	0.00408183	PSMC4/PSMA4/PSMA3/PSMB5/PSME2/PSMA7/PSMD7/PSMD3/PSMD11/PSMD14/PSMB2/PSMA1/PSMB7/PSMB6/PSMA5/PSMD4/PSMC2/PSMC3/UBB/PSMD1/PSMD2/PSMD13/ANAPC7	23
250	D246MvsC_up	R-HSA-74752	Signaling by Insulin receptor	73/1578	326/10281	0.000405146	0.00511807	0.00419072	ITGA2B/PSMC4/RRAGD/ATP6V0A1/PSMA4/ATP6V1H/RASGRF1/CAMK2B/ATP6AP1/FGFR1/ATP6V1D/PSMA3/PSMB5/PSME2/PSMA7/CAB39L/PSMD7/MET/GRB10/RHEB/PSMD3/PSMD11/TCIRG1/VWF/HBEGF/PDGFRB/PSMD14/SPTBN1/FN1/RRAGC/ATP6V0B/DUSP1/DUSP4/PSMB2/ATP6V1F/PSMA1/ATP6V1E1/ATP6V1G1/PSMB7/PPP2R1B/PSMB6/PSMA5/DUSP10/ATP6V1C2/CALM2/IL17RD/CAMK2D/IL2RG/ATP6V1B2/ATP6V0D2/NCAM1/EIF4E/PDE3B/ATP6V1C1/DUSP2/NRG2/PSMD4/THEM4/CALM3/PSMC2/P…	73
251	D246MvsC_up	R-HSA-5632684	Hedgehog 'on' state	26/1578	87/10281	0.00042666	0.00533541	0.00436868	PSMC4/PSMA4/PSMA3/PSMB5/PSME2/PSMA7/PSMD7/GLI3/PSMD3/PSMD11/GLI1/PSMD14/PSMB2/PSMA1/NUMB/LOC101928143/PSMB7/PSMB6/PSMA5/PSMD4/PSMC2/PSMC3/UBB/PSMD1/PSMD2/PSMD13	26
252	D246MvsC_up	R-HSA-446193	Biosynthesis of the N-glycan precursor (dolichol lipid-linked oligosaccharide, LLO) and transfer to a nascent protein	24/1578	78/10281	0.000436394	0.00540255	0.00442365	DPM1/ST3GAL1/ST3GAL6/CTSA/NANS/GNPNAT1/RENBP/CMAS/ST8SIA1/DHDDS/ALG2/SLC17A5/SRD5A3/MPDU1/ST6GALNAC4/PMM2/ALG8/ST6GALNAC6/NANP/ALG14/GMPPB/MPI/ST6GALNAC3/NEU1	24
253	D246MvsC_up	R-HSA-6806667	Metabolism of fat-soluble vitamins	18/1578	52/10281	0.000464326	0.00569144	0.00466019	RDH11/GPC4/CUBN/CYP27B1/SDC1/LRP1/SDC4/LDLR/APOE/RBP4/GPC3/LRP12/LRP8/PLB1/LPL/AKR1C3/VKORC1L1/LRP10	18
254	D246MvsC_up	R-HSA-4420097	VEGFA-VEGFR2 Pathway	74/1578	333/10281	0.000470253	0.00570759	0.00467342	ITGA2B/PSMC4/PSMA4/BCAR1/RASGRF1/CAMK2B/NCKAP1/NCK2/FGFR1/PSMA3/PSMB5/PSME2/PSMA7/PSMD7/MET/SHB/PSMD3/PSMD11/VWF/VEGFA/HBEGF/PDGFRB/PSMD14/SPTBN1/FN1/MAPKAP1/DUSP1/DUSP4/PLCG1/PSMB2/PSMA1/PSMB7/PPP2R1B/PSMB6/PRKACB/PSMA5/DUSP10/CALM2/IL17RD/CAMK2D/IL2RG/NCAM1/PRKCA/MAPK13/DUSP2/NRG2/PSMD4/THEM4/CALM3/PSMC2/MAPKAPK2/PRKCD/NOS3/CYBB/PSMC3/PRKCB/AXL/CTNNB1/AHCYL1/PTK2/NRG4/UBB/PSMD1/SPTBN2/PSMD2/SPH…	74
255	D246MvsC_up	R-HSA-179419	APC:Cdc20 mediated degradation of cell cycle proteins prior to satisfation of the cell cycle checkpoint	23/1578	74/10281	0.000485768	0.00581184	0.00475878	PSMC4/PSMA4/PSMA3/PSMB5/PSME2/PSMA7/PSMD7/PSMD3/PSMD11/PSMD14/PSMB2/PSMA1/PSMB7/PSMB6/PSMA5/PSMD4/PSMC2/PSMC3/UBB/PSMD1/PSMD2/PSMD13/ANAPC7	23
256	D246MvsC_up	R-HSA-15869	Metabolism of nucleotides	28/1578	97/10281	0.000489388	0.00581184	0.00475878	ADSS/AK6/GSR/AK1/AMPD2/CAT/PAICS/AMPD3/TXN/GMPR/ATIC/UCK2/AK5/ADK/GART/AK4/NUDT5/AK8/ADAL/IMPDH2/UPP1/ADSSL1/ENTPD5/ADA/ENTPD7/TXNRD1/NME1/NUDT18	28
257	D246MvsC_up	R-HSA-70171	Glycolysis	13/1578	32/10281	0.000492926	0.00581184	0.00475878	PKM/ENO1/PGK1/GPI/GAPDH/TPI1/ENO2/PFKFB4/PPP2R1B/ALDOA/HK2/HK3/PGAM1	13
258	D246MvsC_up	R-HSA-2172127	DAP12 interactions	81/1578	372/10281	0.00050664	0.00591717	0.00484503	ITGA2B/TYROBP/PSMC4/PHLPP2/PSMA4/RASGRF1/CAMK2B/FGFR1/AGO1/TREM2/PSMA3/PSMB5/PSME2/PSMA7/PSMD7/MET/PSMD3/PSMD11/VWF/HBEGF/PDGFRB/CD86/PSMD14/SPTBN1/FN1/FOXO3/MAPKAP1/DUSP1/DUSP4/PDE1B/PLCG1/TREM1/PSMB2/PSMA1/PSMB7/PPP2R1B/ADCY3/PSMB6/PRKACB/PSMA5/DUSP10/CALM2/IL17RD/CAMK2D/IL2RG/NCAM1/PRKCA/MOV10/PIK3AP1/DUSP2/NRG2/PSMD4/THEM4/CALM3/PSMC2/PRKCD/ADCY1/PSMC3/B2M/PIP4K2C/AHCYL1/PTK2/NRG4/UBB/PRKCE/P…	81
259	D246MvsC_up	R-HSA-425407	SLC-mediated transmembrane transport	65/1578	286/10281	0.000542929	0.00628174	0.00514354	SLC7A2/SLC22A16/SLC6A7/SLC11A1/SLC4A7/CTNS/SLC4A8/SLC9A3/SLC24A1/SLC1A3/SLC15A1/SLC7A8/SLCO4A1/SLC35A2/SLC7A5/SLC1A2/SLC15A3/SLC11A2/SLC6A12/SLC38A1/SLC16A10/SLC39A7/SLC29A1/SLC30A3/SLC9A2/SLC1A4/SLC17A5/SLC36A1/SLC44A2/NUP210/SLC14A2/SLC2A11/SLC41A2/SLC31A1/SLC44A5/SLC5A6/SLC7A1/SLC16A3/SLC47A1/SLC2A5/SLC39A1/CALM2/SLC20A1/SLC30A5/SLC7A7/SLC45A3/HK2/CALM3/SLC2A6/HK3/SLC4A2/SLC18A2/SLC3A2/SLC20A2…	65
260	D246MvsC_up	R-HSA-983705	Signaling by the B Cell Receptor (BCR)	54/1578	228/10281	0.00055803	0.00639667	0.00523765	CD79B/CD22/PSMC4/PHLPP2/PSMA4/FGFR1/AGO1/PSMA3/PSMB5/PSME2/PSMA7/PSMD7/CD79A/MET/PSMD3/PSMD11/HBEGF/PDGFRB/CD86/PSMD14/FOXO3/MAPKAP1/PLCG1/PSMB2/PSMA1/PSMB7/PPP2R1B/PSMB6/PSMA5/CALM2/NFKBIE/MOV10/PIK3AP1/NRG2/PSMD4/THEM4/CALM3/ORAI2/PSMC2/REL/PSMC3/PRKCB/PIP4K2C/AHCYL1/NRG4/UBB/PSMD1/PSMD2/CD28/PSMD13/IRS2/PRR5/PDGFA/NRAS	54
261	D246MvsC_up	R-HSA-2187338	Visual phototransduction	28/1578	98/10281	0.000586675	0.00665954	0.00545288	GUCA1A/RDH11/DHRS9/SLC24A1/GPC4/SDC1/RDH10/LRP1/SDC4/LDLR/APOE/PDE6B/NMT1/RBP4/RDH12/CALM2/GPC3/LRP12/PRKCA/LRP8/CALM3/DHRS3/PLB1/LPL/PDE6G/AKR1C3/LRP10/CNGA1	28
262	D246MvsC_up	R-HSA-983170	Antigen Presentation: Folding, assembly and peptide loading of class I MHC	11/1578	25/10281	0.000594775	0.00665954	0.00545288	HSPA5/SEC24A/SEC13/B2M/TAP1/CALR/BCAP31/HLA-C/HLA-A/TAPBP/HLA-B	11
263	D246MvsC_up	R-HSA-948021	Transport to the Golgi and subsequent modification	45/1578	182/10281	0.000597099	0.00665954	0.00545288	ANK1/NSF/LMAN1/TMED2/ARCN1/CNIH1/CTSZ/NAPA/YKT6/GOSR1/FOLR1/MAN1A1/MAN2A1/SEC24A/COL7A1/LMAN2L/SPTBN1/B4GALT2/MGAT3/MGAT1/KDELR2/RAB1A/PREB/CNIH3/ANK2/MGAT5/SEC13/MGAT4B/TGFA/TMED3/TRAPPC2L/TUBA1A/TUBA1C/ARF4/TMED10/SPTBN2/MCFD2/COPG1/TUBA8/COPB2/TMED9/CD55/ANKRD28/ARFGAP3/SEC22B	45
264	D246MvsC_up	R-HSA-3000170	Syndecan interactions	12/1578	29/10281	0.000663841	0.00733781	0.00600826	TNC/COL5A3/ITGA6/TGFB1/VTN/FN1/SDC1/SDC4/ITGB1/PRKCA/ITGA2/ITGB3	12
265	D246MvsC_up	R-HSA-174403	Glutathione synthesis and recycling	8/1578	15/10281	0.000707186	0.00772299	0.00632365	GCLC/GGCT/GGT1/GGTLC2/GGT2/LOC102724197/CHAC1/CNDP2	8
266	D246MvsC_up	R-HSA-162909	Host Interactions of HIV factors	35/1578	133/10281	0.000711164	0.00772299	0.00632365	SLC25A5/PSMC4/PSMA4/ATP6V1H/PSMA3/PSMB5/PSME2/PSMA7/PSMD7/AP1S1/PSMD3/KPNB1/PSMD11/PSMD14/PSMB2/PSMA1/NUP210/RAN/PSMB7/HMGA1/PSMB6/PSMA5/ELOC/PSMD4/PSMC2/PSMC3/B2M/UBB/PSMD1/PACS1/PSMD2/CD28/PSMD13/HLA-A/APOBEC3G	35
267	D246MvsC_up	R-HSA-176409	APC/C:Cdc20 mediated degradation of mitotic proteins	23/1578	76/10281	0.000738288	0.00794784	0.00650775	PSMC4/PSMA4/PSMA3/PSMB5/PSME2/PSMA7/PSMD7/PSMD3/PSMD11/PSMD14/PSMB2/PSMA1/PSMB7/PSMB6/PSMA5/PSMD4/PSMC2/PSMC3/UBB/PSMD1/PSMD2/PSMD13/ANAPC7	23
268	D246MvsC_up	R-HSA-446219	Synthesis of substrates in N-glycan biosythesis	20/1578	63/10281	0.000823236	0.00878591	0.00719398	DPM1/ST3GAL1/ST3GAL6/CTSA/NANS/GNPNAT1/RENBP/CMAS/ST8SIA1/DHDDS/SLC17A5/SRD5A3/ST6GALNAC4/PMM2/ST6GALNAC6/NANP/GMPPB/MPI/ST6GALNAC3/NEU1	20
269	D246MvsC_up	R-HSA-176814	Activation of APC/C and APC/C:Cdc20 mediated degradation of mitotic proteins	23/1578	77/10281	0.000902572	0.00955029	0.00781985	PSMC4/PSMA4/PSMA3/PSMB5/PSME2/PSMA7/PSMD7/PSMD3/PSMD11/PSMD14/PSMB2/PSMA1/PSMB7/PSMB6/PSMA5/PSMD4/PSMC2/PSMC3/UBB/PSMD1/PSMD2/PSMD13/ANAPC7	23
270	D246MvsC_up	R-HSA-422475	Axon guidance	115/1578	571/10281	0.000938643	0.0098478	0.00806345	ITGA2B/CACNA1G/TYROBP/PSMC4/ANK1/PSMA4/RASGRF1/CAMK2B/NTN1/NEO1/CACNB1/NCK2/RPS6KA2/SEMA3A/FGFR1/COL5A3/SEMA6A/TREM2/HSP90AB1/ABLIM1/PSMA3/PSMB5/PSME2/PSMA7/MYL9/LAMA1/PSMD7/MET/GRB10/LIMK1/SHB/PSMD3/PSMD11/HSPA8/VWF/VEGFA/HBEGF/DPYSL3/PDGFRB/PLXNA1/PSMD14/SPTBN1/FN1/RPS6KA1/NRP2/DUSP1/DUSP4/CLTA/PLCG1/EFNB2/PSMB2/RAC2/PSMA1/MYH10/NUMB/LOC101928143/COL4A2/PLXNC1/PSMB7/SDCBP/PPP2R1B/SEMA7A/COL6A1/…	115
271	D246MvsC_up	R-HSA-2871837	FCERI mediated NF-kB activation	24/1578	82/10281	0.000970687	0.0100718	0.00824691	PSMC4/PSMA4/TAB2/TAB1/PSMA3/PSMB5/PSME2/PSMA7/PSMD7/PSMD3/PSMD11/PSMD14/PSMB2/PSMA1/PSMB7/PSMB6/PSMA5/PSMD4/PSMC2/PSMC3/UBB/PSMD1/PSMD2/PSMD13	24
272	D246MvsC_up	R-HSA-73847	Purine metabolism	13/1578	34/10281	0.000976269	0.0100718	0.00824691	ADSS/AMPD2/CAT/PAICS/AMPD3/GMPR/ATIC/ADK/GART/ADAL/IMPDH2/ADSSL1/ADA	13
273	D246MvsC_up	R-HSA-174824	Lipoprotein metabolism	22/1578	73/10281	0.00101499	0.0103847	0.0085031	MBTPS2/NR1H3/PCSK5/PLTP/CUBN/LIPA/HDLBP/NPC2/CLTA/LDLR/APOE/APOC1/MTTP/NPC1/PRKACB/NCEH1/LDLRAP1/ABCA1/BMP1/LPL/A2M/P4HB	22
274	D246MvsC_up	R-HSA-199977	ER to Golgi Anterograde Transport	38/1578	151/10281	0.00108231	0.0109828	0.0089928	ANK1/NSF/LMAN1/TMED2/ARCN1/CNIH1/CTSZ/NAPA/YKT6/GOSR1/FOLR1/SEC24A/COL7A1/LMAN2L/SPTBN1/KDELR2/RAB1A/PREB/CNIH3/ANK2/SEC13/TGFA/TMED3/TRAPPC2L/TUBA1A/TUBA1C/ARF4/TMED10/SPTBN2/MCFD2/COPG1/TUBA8/COPB2/TMED9/CD55/ANKRD28/ARFGAP3/SEC22B	38
275	D246MvsC_up	R-HSA-5218921	VEGFR2 mediated cell proliferation	59/1578	261/10281	0.00110131	0.0110848	0.00907629	ITGA2B/PSMC4/PSMA4/RASGRF1/CAMK2B/FGFR1/PSMA3/PSMB5/PSME2/PSMA7/PSMD7/MET/PSMD3/PSMD11/VWF/VEGFA/HBEGF/PDGFRB/PSMD14/SPTBN1/FN1/DUSP1/DUSP4/PLCG1/PSMB2/PSMA1/PSMB7/PPP2R1B/PSMB6/PSMA5/DUSP10/CALM2/IL17RD/CAMK2D/IL2RG/NCAM1/PRKCA/DUSP2/NRG2/PSMD4/CALM3/PSMC2/PRKCD/PSMC3/PRKCB/AHCYL1/PTK2/NRG4/UBB/PSMD1/SPTBN2/PSMD2/SPHK1/PSMD13/IRS2/PDGFA/SPRED2/NRAS/ITGB3	59
276	D246MvsC_up	R-HSA-425393	Transport of inorganic cations/anions and amino acids/oligopeptides	29/1578	107/10281	0.00119618	0.0119425	0.00977864	SLC7A2/SLC4A7/CTNS/SLC4A8/SLC9A3/SLC24A1/SLC1A3/SLC15A1/SLC7A8/SLC7A5/SLC1A2/SLC15A3/SLC6A12/SLC38A1/SLC16A10/SLC9A2/SLC1A4/SLC17A5/SLC36A1/SLC7A1/CALM2/SLC20A1/SLC7A7/CALM3/SLC4A2/SLC3A2/SLC20A2/SLC26A11/SLC8A1	29
277	D246MvsC_up	R-HSA-73923	Lipid digestion, mobilization, and transport	30/1578	112/10281	0.00122022	0.0120382	0.00985696	ABHD5/MBTPS2/NR1H3/MGLL/PCSK5/PLTP/LIPG/CUBN/LIPA/HDLBP/NPC2/FABP3/CLTA/LDLR/APOE/APOC1/HILPDA/MTTP/NPC1/PRKACB/NCEH1/LDLRAP1/FABP5/ABCA1/BMP1/FABP4/LPL/A2M/P4HB/LMF1	30
278	D246MvsC_up	R-HSA-1474244	Extracellular matrix organization	66/1578	300/10281	0.00122521	0.0120382	0.00985696	ITGAL/ITGA3/ITGA2B/CD44/TIMP2/TNC/COL5A3/PLOD1/ITGAE/NID2/ITGA6/LAMA1/TGFB1/ITGB8/SERPINE1/PLOD3/VTN/VWF/SPARC/COL7A1/ITGA4/FN1/SDC1/P3H1/CTSD/MMP8/SPP1/P4HA1/MMP19/SDC4/BMP2/COL4A2/CTSL/ITGA7/CTSV/CAPN11/MMP7/COL6A1/COL6A2/APP/CAPN5/NCAM1/ITGB1/PLOD2/PRKCA/ITGAD/ITGB2/VCAM1/PCOLCE2/ITGA2/CASP3/CTSB/PPIB/BMP1/ADAM9/COL22A1/COL8A2/BSG/A2M/P4HB/LAMA2/MMP1/PDGFA/COL11A2/COL15A1/ITGB3	66
279	D246MvsC_up	R-HSA-975634	Retinoid metabolism and transport	15/1578	43/10281	0.0012381	0.0120691	0.00988225	RDH11/GPC4/SDC1/LRP1/SDC4/LDLR/APOE/RBP4/GPC3/LRP12/LRP8/PLB1/LPL/AKR1C3/LRP10	15
280	D246MvsC_up	R-HSA-5621481	C-type lectin receptors (CLRs)	36/1578	142/10281	0.00125427	0.0120999	0.00990747	MAP3K14/PSMC4/PSMA4/TAB2/TAB1/PSMA3/PSMB5/PSME2/PSMA7/PSMD7/PSMD3/PSMD11/PSMD14/IL1B/PSMB2/PSMA1/UBE2M/PSMB7/PSMB6/PRKACB/PSMA5/CALM2/MUC4/PSMD4/CALM3/PSMC2/PRKCD/PSMC3/AHCYL1/UBB/MUCL1/PSMD1/PSMD2/MUC1/PSMD13/NRAS	36
281	D246MvsC_up	R-HSA-198933	Immunoregulatory interactions between a Lymphoid and a non-Lymphoid cell	34/1578	132/10281	0.00126081	0.0120999	0.00990747	ITGAL/TYROBP/CD22/SLAMF7/SIGLEC1/TREM2/LILRB1/SIGLEC8/SIGLEC5/CRTAM/CD81/ITGA4/TREM1/C3/HCST/SIGLEC9/SIGLEC10/ITGB1/FCGR1A/CD1D/ITGB2/SIGLEC11/TREML1/VCAM1/B2M/LAIR1/CD300A/CD300LB/CD300LF/LILRB4/HLA-C/HLA-A/HLA-B/LILRA2	34
282	D246MvsC_up	R-HSA-877300	Interferon gamma signaling	26/1578	93/10281	0.00128859	0.0122714	0.0100479	CD44/CAMK2B/OAS1/OAS3/OAS2/STAT1/GBP1/MT2A/IRF8/CAMK2D/NCAM1/FCGR1A/IFNGR2/GBP2/GBP4/VCAM1/TRIM46/PRKCD/B2M/PTPN1/FCGR1B/HLA-C/TRIM31/HLA-A/IFI30/HLA-B	26
283	D246MvsC_up	R-HSA-597592	Post-translational protein modification	195/1578	1046/10281	0.00130992	0.0123793	0.0101362	DPM1/ST3GAL1/PLAUR/PSMC4/BIRC3/ANK1/USP2/PSMA4/ST3GAL6/CTSA/TP53BP1/SEL1L/NSF/LMAN1/RAB10/POMGNT1/TMED2/EDEM2/OTUB2/ARCN1/NANS/RAB36/TAB1/GNPNAT1/CNIH1/PSMA3/PSMB5/PSME2/CTSZ/PSMA7/PIGU/SMAD7/STS/RENBP/PSMD7/RIPK2/TGFB1/ETFB/NAPA/RAB3D/TFPT/YKT6/UBE2R2/PSMD3/GOSR1/PSMD11/GALNT7/HSPA8/FOLR1/CMAS/ST8SIA1/PHC1/MAN1A1/VNN1/VNN2/MAN2A1/SEC24A/COL7A1/LMAN2L/PSMD14/SPTBN1/GGCX/RAB29/B4GALT2/DHDDS/RPN2/U…	195
284	D246MvsC_up	R-HSA-204005	COPII (Coat Protein 2) Mediated Vesicle Transport	21/1578	70/10281	0.00139576	0.0130906	0.0107187	NSF/LMAN1/TMED2/CNIH1/CTSZ/NAPA/YKT6/FOLR1/SEC24A/COL7A1/LMAN2L/RAB1A/PREB/CNIH3/SEC13/TGFA/TRAPPC2L/TMED10/MCFD2/ANKRD28/SEC22B	21
285	D246MvsC_up	R-HSA-186797	Signaling by PDGF	81/1578	385/10281	0.00147477	0.0137276	0.0112402	ITGA2B/PSMC4/PHLPP2/PSMA4/BCAR1/RASGRF1/CAMK2B/NCK2/FGFR1/COL5A3/AGO1/PSMA3/PSMB5/PSME2/PSMA7/PSMD7/MET/PSMD3/PSMD11/VWF/HBEGF/PDGFRB/CD86/PSMD14/SPTBN1/FN1/STAT1/FOXO3/SPP1/MAPKAP1/DUSP1/DUSP4/PDE1B/PLCG1/PSMB2/PSMA1/COL4A2/PSMB7/PPP2R1B/ADCY3/COL6A1/COL6A2/PSMB6/PRKACB/PSMA5/DUSP10/CALM2/IL17RD/CAMK2D/IL2RG/NCAM1/PRKCA/MOV10/PIK3AP1/DUSP2/NRG2/PSMD4/THEM4/CALM3/PSMC2/PRKCD/ADCY1/PSMC3/PIP4K2C/A…	81
286	D246MvsC_up	R-HSA-390450	Folding of actin by CCT/TriC	6/1578	10/10281	0.00155662	0.0143813	0.0117755	CCT4/TCP1/CCT7/CCT5/CCT3/CCT2	6
287	D246MvsC_up	R-HSA-1168372	Downstream signaling events of B Cell Receptor (BCR)	46/1578	197/10281	0.00188094	0.0172489	0.0141235	PSMC4/PHLPP2/PSMA4/FGFR1/AGO1/PSMA3/PSMB5/PSME2/PSMA7/PSMD7/MET/PSMD3/PSMD11/HBEGF/PDGFRB/CD86/PSMD14/FOXO3/MAPKAP1/PSMB2/PSMA1/PSMB7/PPP2R1B/PSMB6/PSMA5/NFKBIE/MOV10/PIK3AP1/NRG2/PSMD4/THEM4/PSMC2/REL/PSMC3/PRKCB/PIP4K2C/NRG4/UBB/PSMD1/PSMD2/CD28/PSMD13/IRS2/PRR5/PDGFA/NRAS	46
288	D246MvsC_up	R-HSA-6783783	Interleukin-10 signaling	16/1578	49/10281	0.00191404	0.0172967	0.0141627	TNFRSF1B/CCL22/CCL2/CD86/CCL20/IL1B/LIF/IL1RN/IL18/CSF1/IL10RB/CCL5/CCL4/CCL3L1/CCL3L3/CCL3	16
289	D246MvsC_up	R-HSA-176408	Regulation of APC/C activators between G1/S and early anaphase	23/1578	81/10281	0.0019141	0.0172967	0.0141627	PSMC4/PSMA4/PSMA3/PSMB5/PSME2/PSMA7/PSMD7/PSMD3/PSMD11/PSMD14/PSMB2/PSMA1/PSMB7/PSMB6/PSMA5/PSMD4/PSMC2/PSMC3/UBB/PSMD1/PSMD2/PSMD13/ANAPC7	23
290	D246MvsC_up	R-HSA-186763	Downstream signal transduction	75/1578	355/10281	0.00193239	0.0173355	0.0141944	ITGA2B/PSMC4/PHLPP2/PSMA4/BCAR1/RASGRF1/CAMK2B/NCK2/FGFR1/AGO1/PSMA3/PSMB5/PSME2/PSMA7/PSMD7/MET/PSMD3/PSMD11/VWF/HBEGF/PDGFRB/CD86/PSMD14/SPTBN1/FN1/STAT1/FOXO3/MAPKAP1/DUSP1/DUSP4/PDE1B/PLCG1/PSMB2/PSMA1/PSMB7/PPP2R1B/ADCY3/PSMB6/PRKACB/PSMA5/DUSP10/CALM2/IL17RD/CAMK2D/IL2RG/NCAM1/PRKCA/MOV10/PIK3AP1/DUSP2/NRG2/PSMD4/THEM4/CALM3/PSMC2/PRKCD/ADCY1/PSMC3/PIP4K2C/AHCYL1/PTK2/NRG4/UBB/PRKCE/PSMD1/S…	75
291	D246MvsC_up	R-HSA-936837	Ion transport by P-type ATPases	18/1578	58/10281	0.00196494	0.0175007	0.0143297	ATP9A/CAMK2B/ATP2B4/ATP2B3/ATP11A/ATP1B3/ATP12A/ATP8B1/FXYD6/ATP1B1/ATP8B2/CALM2/CAMK2D/ATP2B2/CALM3/ATP1A1/ATP9B/ATP2A2	18
292	D246MvsC_up	R-HSA-68874	M/G1 Transition	24/1578	86/10281	0.00199651	0.0175296	0.0143534	PSMC4/PSMA4/ORC6/PSMA3/PSMB5/PSME2/PSMA7/PSMD7/PSMD3/PSMD11/PSMD14/PSMB2/PSMA1/PSMB7/PSMB6/PSMA5/PSMD4/PSMC2/ORC5/PSMC3/UBB/PSMD1/PSMD2/PSMD13	24
293	D246MvsC_up	R-HSA-69002	DNA Replication Pre-Initiation	24/1578	86/10281	0.00199651	0.0175296	0.0143534	PSMC4/PSMA4/ORC6/PSMA3/PSMB5/PSME2/PSMA7/PSMD7/PSMD3/PSMD11/PSMD14/PSMB2/PSMA1/PSMB7/PSMB6/PSMA5/PSMD4/PSMC2/ORC5/PSMC3/UBB/PSMD1/PSMD2/PSMD13	24
294	D246MvsC_up	R-HSA-1660662	Glycosphingolipid metabolism	15/1578	45/10281	0.00208567	0.0180564	0.0147847	HEXB/GALC/CTSA/STS/GLA/ASAH1/SUMF2/SUMF1/UGCG/SMPD1/GBA/GM2A/PSAP/NEU1/HEXA	15
295	D246MvsC_up	R-HSA-379724	tRNA Aminoacylation	15/1578	45/10281	0.00208567	0.0180564	0.0147847	LARS2/AARS/EARS2/GARS/TARS/RARS/FARSB/DARS2/AARS2/NARS/YARS/YARS2/WARS/TARS2/IARS	15
296	D246MvsC_up	R-HSA-4085001	Sialic acid metabolism	12/1578	33/10281	0.00250659	0.0214451	0.0175594	ST3GAL1/ST3GAL6/CTSA/NANS/CMAS/ST8SIA1/SLC17A5/ST6GALNAC4/ST6GALNAC6/NANP/ST6GALNAC3/NEU1	12
297	D246MvsC_up	R-HSA-418359	Reduction of cytosolic Ca++ levels	7/1578	14/10281	0.00251174	0.0214451	0.0175594	ATP2B4/ATP2B3/CALM2/ATP2B2/CALM3/ATP2A2/SLC8A1	7
298	D246MvsC_up	R-HSA-2424491	DAP12 signaling	75/1578	359/10281	0.0026342	0.0223365	0.0182893	ITGA2B/TYROBP/PSMC4/PHLPP2/PSMA4/RASGRF1/CAMK2B/FGFR1/AGO1/TREM2/PSMA3/PSMB5/PSME2/PSMA7/PSMD7/MET/PSMD3/PSMD11/VWF/HBEGF/PDGFRB/CD86/PSMD14/SPTBN1/FN1/FOXO3/MAPKAP1/DUSP1/DUSP4/PDE1B/PLCG1/PSMB2/PSMA1/PSMB7/PPP2R1B/ADCY3/PSMB6/PRKACB/PSMA5/DUSP10/CALM2/IL17RD/CAMK2D/IL2RG/NCAM1/PRKCA/MOV10/PIK3AP1/DUSP2/NRG2/PSMD4/THEM4/CALM3/PSMC2/PRKCD/ADCY1/PSMC3/B2M/PIP4K2C/AHCYL1/PTK2/NRG4/UBB/PRKCE/PSMD1/S…	75
299	D246MvsC_up	R-HSA-1483206	Glycerophospholipid biosynthesis	32/1578	128/10281	0.00288202	0.0242717	0.0198739	CHDH/AGPAT4/DGAT2/MGLL/HADHA/ACHE/PITPNM2/PNPLA3/ABHD4/CPNE6/PLD3/PLA2G4C/CHKA/LPCAT3/SARDH/PLA2G5/SLC44A2/SLC44A5/SELENOI/HADHB/PCTP/ETNK2/CDS1/PLB1/PLD4/GPD1/MFSD2A/MBOAT1/PHOSPHO1/PCYT2/GPAT2/SLC44A4	32
300	D246MvsC_up	R-HSA-1236977	Endosomal/Vacuolar pathway	6/1578	11/10281	0.00298121	0.0249374	0.020419	CTSL/CTSV/B2M/HLA-C/HLA-A/HLA-B	6
301	D246MvsC_up	R-HSA-3299685	Detoxification of Reactive Oxygen Species	13/1578	38/10281	0.00313853	0.0260772	0.0213522	GSR/SOD2/LOC100129518/PRDX1/PRDX6/CAT/TXN/CYBB/PRDX3/CYCS/ATOX1/P4HB/TXNRD1	13
302	D246MvsC_up	R-HSA-69206	G1/S Transition	30/1578	119/10281	0.00335361	0.0276785	0.0226634	PSMC4/PSMA4/ORC6/PSMA3/PSMB5/PSME2/PSMA7/PSMD7/PSMD3/PSMD11/CCND1/PSMD14/PSMB2/PSMA1/CCNH/CDK4/PSMB7/MYC/PPP2R1B/PSMB6/PSMA5/PSMD4/PSMC2/ORC5/PSMC3/UBB/PSMD1/PSMD2/PSMD13/DHFR	30
303	D246MvsC_up	R-HSA-5362517	Signaling by Retinoic Acid	14/1578	43/10281	0.00371197	0.0304332	0.024919	RDH11/DHRS9/DLD/PDHX/PPARD/RDH10/ALDH1A2/CRABP2/DHRS3/FABP5/ALDH1A1/PDHB/ALDH1A3/AKR1C3	14
304	D246MvsC_up	R-HSA-156590	Glutathione conjugation	13/1578	39/10281	0.00405803	0.0330516	0.0270629	GCLC/GGCT/GGT1/GGTLC2/GGT2/LOC102724197/GSTZ1/AKR1A1/CHAC1/CNDP2/GSTO1/HPGDS/GSTK1	13
305	D246MvsC_up	R-HSA-1630316	Glycosaminoglycan metabolism	31/1578	126/10281	0.00429945	0.034789	0.0284855	ST3GAL1/CD44/HEXB/ST3GAL6/NDST1/GPC4/HAS3/NAGLU/SDC1/B4GALT2/HS3ST2/CHST3/CHPF/SDC4/CHSY1/GNS/HS6ST1/PAPSS1/GALNS/CHST7/GPC3/CSGALNACT1/GUSB/B3GNT2/CHST11/CSPG4/CHST2/CHST15/HYAL3/PAPSS2/HEXA	31
306	D246MvsC_up	R-HSA-352230	Amino acid transport across the plasma membrane	11/1578	31/10281	0.0046691	0.0374086	0.0306304	SLC7A2/SLC7A8/SLC7A5/SLC6A12/SLC38A1/SLC16A10/SLC1A4/SLC36A1/SLC7A1/SLC7A7/SLC3A2	11
307	D246MvsC_up	R-HSA-194223	HDL-mediated lipid transport	8/1578	19/10281	0.00468362	0.0374086	0.0306304	PLTP/CUBN/HDLBP/APOE/PRKACB/ABCA1/BMP1/A2M	8
308	D246MvsC_up	R-HSA-187037	NGF signalling via TRKA from the plasma membrane	79/1578	390/10281	0.00482432	0.0382853	0.0313483	ITGA2B/PSMC4/PHLPP2/PSMA4/RASGRF1/CAMK2B/MEF2A/RPS6KA2/FGFR1/AGO1/PSMA3/PSMB5/PSME2/PSMA7/PSMD7/MET/PSMD3/PSMD11/VWF/HBEGF/PDGFRB/CD86/PSMD14/SPTBN1/FN1/RPS6KA1/FOXO3/MAPKAP1/DUSP1/DUSP4/CLTA/PDE1B/PLCG1/PSMB2/PSMA1/PSMB7/PPP2R1B/ADCY3/PSMB6/PRKACB/PSMA5/DUSP10/CALM2/RALB/IL17RD/CAMK2D/IL2RG/NCAM1/PRKCA/MOV10/PIK3AP1/MAPK13/DUSP2/NRG2/PSMD4/THEM4/CALM3/PSMC2/MAPKAPK2/PRKCD/ADCY1/PSMC3/PIP4K2C/AHC…	79
309	D246MvsC_up	R-HSA-174143	APC/C-mediated degradation of cell cycle proteins	23/1578	87/10281	0.00514259	0.0402945	0.0329935	PSMC4/PSMA4/PSMA3/PSMB5/PSME2/PSMA7/PSMD7/PSMD3/PSMD11/PSMD14/PSMB2/PSMA1/PSMB7/PSMB6/PSMA5/PSMD4/PSMC2/PSMC3/UBB/PSMD1/PSMD2/PSMD13/ANAPC7	23
310	D246MvsC_up	R-HSA-453276	Regulation of mitotic cell cycle	23/1578	87/10281	0.00514259	0.0402945	0.0329935	PSMC4/PSMA4/PSMA3/PSMB5/PSME2/PSMA7/PSMD7/PSMD3/PSMD11/PSMD14/PSMB2/PSMA1/PSMB7/PSMB6/PSMA5/PSMD4/PSMC2/PSMC3/UBB/PSMD1/PSMD2/PSMD13/ANAPC7	23
311	D246MvsC_up	R-HSA-73817	Purine ribonucleoside monophosphate biosynthesis	6/1578	12/10281	0.00519319	0.040435	0.0331085	ADSS/PAICS/ATIC/GART/IMPDH2/ADSSL1	6
312	D246MvsC_up	R-HSA-375165	NCAM signaling for neurite out-growth	60/1578	285/10281	0.00563063	0.043567	0.035673	ITGA2B/CACNA1G/PSMC4/PSMA4/RASGRF1/CAMK2B/CACNB1/FGFR1/COL5A3/PSMA3/PSMB5/PSME2/PSMA7/PSMD7/MET/PSMD3/PSMD11/VWF/HBEGF/PDGFRB/PSMD14/SPTBN1/FN1/DUSP1/DUSP4/PSMB2/PSMA1/COL4A2/PSMB7/PPP2R1B/COL6A1/COL6A2/PSMB6/PSMA5/DUSP10/CALM2/IL17RD/CAMK2D/IL2RG/NCAM1/DUSP2/NRG2/PSMD4/CALM3/PSMC2/PSMC3/PTK2/NRG4/UBB/PRNP/PSMD1/SPTBN2/PSMD2/CACNB4/PSMD13/IRS2/PDGFA/SPRED2/NRAS/ITGB3	60
313	D246MvsC_up	R-HSA-196854	Metabolism of vitamins and cofactors	40/1578	176/10281	0.00588042	0.0452171	0.0370241	NADK/MTHFD2/RDH11/GPC4/NMRK2/SLC23A2/CUBN/PNPO/CYP27B1/VNN1/VNN2/SDC1/LRP1/SDC4/PPCS/LDLR/APOE/MCCC2/MTHFS/ENPP2/SLC5A6/RBP4/MMAB/GPC3/LRP12/GSTO1/LRP8/PLB1/SLC25A32/CYB5A/LMBRD1/MMADHC/PC/PCCA/LPL/SHMT2/AKR1C3/VKORC1L1/LRP10/DHFR	40
314	D246MvsC_up	R-HSA-381119	Unfolded Protein Response (UPR)	24/1578	93/10281	0.00599133	0.0457856	0.0374896	MBTPS2/CUL7/HSPA5/HERPUD1/SEC61A1/PDIA5/ACADVL/MYDGF/DNAJB11/SEC61B/CCL2/WFS1/ATF4/PREB/HDGF/PDIA6/SRPRB/HYOU1/ATF3/HSP90B1/EIF2AK3/DDIT3/CALR/SRPRA	24
315	D246MvsC_up	R-HSA-167044	Signalling to RAS	55/1578	259/10281	0.00650939	0.0493684	0.0404232	ITGA2B/PSMC4/PSMA4/RASGRF1/CAMK2B/FGFR1/PSMA3/PSMB5/PSME2/PSMA7/PSMD7/MET/PSMD3/PSMD11/VWF/HBEGF/PDGFRB/PSMD14/SPTBN1/FN1/DUSP1/DUSP4/PSMB2/PSMA1/PSMB7/PPP2R1B/PSMB6/PSMA5/DUSP10/CALM2/RALB/IL17RD/CAMK2D/IL2RG/NCAM1/MAPK13/DUSP2/NRG2/PSMD4/CALM3/PSMC2/MAPKAPK2/PSMC3/PTK2/NRG4/UBB/PSMD1/SPTBN2/PSMD2/PSMD13/IRS2/PDGFA/SPRED2/NRAS/ITGB3	55
316	D246MvsC_up	R-HSA-70268	Pyruvate metabolism	10/1578	28/10281	0.00653992	0.0493684	0.0404232	DLD/PDHX/LDHB/PPARD/LDHA/SLC16A3/MPC2/PDHB/BSG/PDP2	10
317	D0246M_down	R-HSA-156842	Eukaryotic Translation Elongation	79/2641	97/10281	9.63658e-31	8.53423e-28	6.73928e-28	RPS20/RPL18/RPL31/RPS5/RPL6/RPLP0/RPL3/EEF1D/RPS16/RPS19/RPL18A/RPL28/RPL19/RPL34/RPS13/RPS12/RPL24/EEF1B2/RPS15/RPL22/RPS25/RPL21/RPL5/RPS10/RPL23/RPL36/RPL27/RPL35/RPS6/RPLP1/RPS24/RPS2/RPS11/RPL13A/RPL11/RPS8/RPS27A/RPL32/RPS3A/RPL37/RPL10/RPL7A/RPS3/FAU/RPL30/EEF1A1/RPL8/RPL26/RPL29/RPL22L1/RPL9/RPS14/RPL27A/RPL13/EEF2/RPS9/RPS21/RPS7/RPL4/RPL15/RPLP2/RPS27/RPS17/RPL35A/RPS23/RPL14/RPL37A/RPL…	79
318	D0246M_down	R-HSA-72689	Formation of a pool of free 40S subunits	84/2641	107/10281	1.97436e-30	8.53423e-28	6.73928e-28	RPS20/RPL18/RPL31/RPS5/EIF3I/RPL6/RPLP0/EIF3L/RPL3/EIF3D/EIF3E/RPS16/RPS19/RPL18A/EIF3B/EIF3A/RPL28/RPL19/RPL34/RPS13/RPS12/RPL24/RPS15/RPL22/RPS25/RPL21/RPL5/RPS10/RPL23/RPL36/RPL27/RPL35/RPS6/RPLP1/RPS24/RPS2/RPS11/RPL13A/RPL11/RPS8/RPS27A/RPL32/RPS3A/RPL37/RPL10/EIF3H/RPL7A/EIF3M/RPS3/FAU/RPL30/RPL8/RPL26/RPL29/RPL22L1/RPL9/RPS14/RPL27A/RPL13/RPS9/RPS21/RPS7/RPL4/RPL15/EIF3F/RPLP2/RPS27/EIF3K/…	84
319	D0246M_down	R-HSA-156827	L13a-mediated translational silencing of Ceruloplasmin expression	90/2641	119/10281	2.64013e-30	8.53423e-28	6.73928e-28	RPS20/EIF4B/RPL18/PABPC1/RPL31/RPS5/EIF3I/RPL6/RPLP0/EIF3L/RPL3/EIF3D/EIF3E/RPS16/RPS19/RPL18A/EIF3B/EIF4H/EIF3A/RPL28/RPL19/RPL34/RPS13/RPS12/RPL24/RPS15/RPL22/RPS25/RPL21/RPL5/RPS10/RPL23/RPL36/EIF2S3/RPL27/RPL35/RPS6/RPLP1/RPS24/RPS2/RPS11/RPL13A/RPL11/RPS8/RPS27A/RPL32/RPS3A/RPL37/RPL10/EIF3H/RPL7A/EIF3M/RPS3/FAU/RPL30/EIF4A2/RPL8/EIF4A1/RPL26/RPL29/RPL22L1/RPL9/RPS14/RPL27A/RPL13/RPS9/RPS21/…	90
320	D0246M_down	R-HSA-72706	GTP hydrolysis and joining of the 60S ribosomal subunit	90/2641	119/10281	2.64013e-30	8.53423e-28	6.73928e-28	RPS20/EIF4B/RPL18/RPL31/RPS5/EIF3I/RPL6/RPLP0/EIF3L/RPL3/EIF3D/EIF5/EIF3E/RPS16/RPS19/RPL18A/EIF3B/EIF4H/EIF3A/RPL28/RPL19/RPL34/RPS13/RPS12/RPL24/RPS15/RPL22/RPS25/RPL21/RPL5/RPS10/RPL23/RPL36/EIF2S3/RPL27/RPL35/RPS6/RPLP1/RPS24/RPS2/RPS11/RPL13A/RPL11/RPS8/RPS27A/RPL32/RPS3A/RPL37/RPL10/EIF3H/RPL7A/EIF3M/RPS3/FAU/RPL30/EIF4A2/RPL8/EIF4A1/RPL26/RPL29/RPL22L1/RPL9/RPS14/RPL27A/RPL13/RPS9/RPS21/RP…	90
321	D0246M_down	R-HSA-156902	Peptide chain elongation	76/2641	93/10281	8.28135e-30	2.14156e-27	1.69114e-27	RPS20/RPL18/RPL31/RPS5/RPL6/RPLP0/RPL3/RPS16/RPS19/RPL18A/RPL28/RPL19/RPL34/RPS13/RPS12/RPL24/RPS15/RPL22/RPS25/RPL21/RPL5/RPS10/RPL23/RPL36/RPL27/RPL35/RPS6/RPLP1/RPS24/RPS2/RPS11/RPL13A/RPL11/RPS8/RPS27A/RPL32/RPS3A/RPL37/RPL10/RPL7A/RPS3/FAU/RPL30/EEF1A1/RPL8/RPL26/RPL29/RPL22L1/RPL9/RPS14/RPL27A/RPL13/EEF2/RPS9/RPS21/RPS7/RPL4/RPL15/RPLP2/RPS27/RPS17/RPL35A/RPS23/RPL14/RPL37A/RPL12/RPS4X/RPL2…	76
322	D0246M_down	R-HSA-72613	Eukaryotic Translation Initiation	92/2641	127/10281	1.65835e-28	3.0632e-26	2.41894e-26	RPS20/EIF4B/RPL18/PABPC1/RPL31/RPS5/EIF3I/RPL6/RPLP0/EIF3L/RPL3/EIF3D/EIF5/EIF3E/RPS16/RPS19/RPL18A/EIF3B/EIF4H/EIF3A/RPL28/RPL19/RPL34/RPS13/EIF2B1/RPS12/RPL24/RPS15/RPL22/RPS25/RPL21/RPL5/RPS10/RPL23/RPL36/EIF2S3/RPL27/RPL35/RPS6/RPLP1/RPS24/RPS2/RPS11/RPL13A/RPL11/RPS8/RPS27A/RPL32/RPS3A/RPL37/RPL10/EIF3H/RPL7A/EIF3M/RPS3/FAU/RPL30/EIF4A2/RPL8/EIF4A1/RPL26/RPL29/RPL22L1/RPL9/RPS14/RPL27A/RPL13…	92
323	D0246M_down	R-HSA-72737	Cap-dependent Translation Initiation	92/2641	127/10281	1.65835e-28	3.0632e-26	2.41894e-26	RPS20/EIF4B/RPL18/PABPC1/RPL31/RPS5/EIF3I/RPL6/RPLP0/EIF3L/RPL3/EIF3D/EIF5/EIF3E/RPS16/RPS19/RPL18A/EIF3B/EIF4H/EIF3A/RPL28/RPL19/RPL34/RPS13/EIF2B1/RPS12/RPL24/RPS15/RPL22/RPS25/RPL21/RPL5/RPS10/RPL23/RPL36/EIF2S3/RPL27/RPL35/RPS6/RPLP1/RPS24/RPS2/RPS11/RPL13A/RPL11/RPS8/RPS27A/RPL32/RPS3A/RPL37/RPL10/EIF3H/RPL7A/EIF3M/RPS3/FAU/RPL30/EIF4A2/RPL8/EIF4A1/RPL26/RPL29/RPL22L1/RPL9/RPS14/RPL27A/RPL13…	92
324	D0246M_down	R-HSA-2408557	Selenocysteine synthesis	76/2641	96/10281	4.40957e-28	7.12697e-26	5.62801e-26	RPS20/RPL18/RPL31/RPS5/RPL6/RPLP0/RPL3/RPS16/RPS19/RPL18A/RPL28/RPL19/RPL34/RPS13/RPS12/RPL24/RPS15/RPL22/RPS25/RPL21/RPL5/RPS10/RPL23/RPL36/RPL27/RPL35/RPS6/RPLP1/RPS24/RPS2/RPS11/RPL13A/RPL11/RPS8/RPS27A/RPL32/RPS3A/RPL37/RPL10/RPL7A/RPS3/FAU/RPL30/RPL8/RPL26/RPL29/RPL22L1/RPL9/RPS14/RPL27A/RPL13/RPS9/RPS21/RPS7/RPL4/RPL15/RPLP2/RPS27/PSTK/RPS17/RPL35A/RPS23/SECISBP2/RPL14/RPL37A/RPL12/RPS4X/RP…	76
325	D0246M_down	R-HSA-192823	Viral mRNA Translation	74/2641	93/10281	1.23204e-27	1.77004e-25	1.39776e-25	RPS20/RPL18/RPL31/RPS5/RPL6/RPLP0/RPL3/RPS16/RPS19/RPL18A/RPL28/RPL19/RPL34/RPS13/RPS12/RPL24/RPS15/RPL22/RPS25/RPL21/RPL5/RPS10/RPL23/RPL36/RPL27/RPL35/RPS6/RPLP1/RPS24/RPS2/RPS11/RPL13A/RPL11/RPS8/RPS27A/RPL32/RPS3A/RPL37/RPL10/RPL7A/RPS3/FAU/RPL30/RPL8/RPL26/RPL29/RPL22L1/RPL9/RPS14/RPL27A/RPL13/RPS9/RPS21/RPS7/RPL4/RPL15/RPLP2/RPS27/RPS17/RPL35A/RPS23/RPL14/RPL37A/RPL12/RPS4X/RPL23A/RPL10A/RP…	74
326	D0246M_down	R-HSA-168256	Immune System	742/2641	2127/10281	1.20718e-26	1.56088e-24	1.23259e-24	FGR/BAD/KLHL13/CASP10/SARM1/CREBBP/MPO/ITGAL/AP2B1/TNFRSF12A/ALDH3B1/CD79B/MYLIP/PGLYRP1/UBE3C/CD4/BTK/FYN/RNF216/PLAUR/TYROBP/LTF/ALOX5/PSMC4/MVP/DNASE1L1/ACPP/WAS/SLC11A1/HGF/SERPINB1/ERP44/UBR2/RNASET2/CD44/BTN3A1/TNFRSF1B/GAB2/ATP6V0A1/PIAS1/MAP2K3/PSMA4/LCP2/CUL7/HSPA5/TNFRSF9/HEXB/CYBA/HEBP2/CYFIP2/EIF2AK2/POLR3E/LOC101060521/UNKL/SLC2A3/ACAA1/CASP8/CTSA/PPP2R5A/SP100/RHOA/IFI35/MEF2A/ATP11…	742
327	D0246M_down	R-HSA-168249	Innate Immune System	493/2641	1291/10281	1.96545e-26	2.3103e-24	1.82439e-24	FGR/BAD/CASP10/SARM1/CREBBP/MPO/ITGAL/ALDH3B1/PGLYRP1/CD4/BTK/FYN/RNF216/PLAUR/TYROBP/LTF/ALOX5/PSMC4/MVP/DNASE1L1/ACPP/WAS/SLC11A1/HGF/SERPINB1/ERP44/RNASET2/CD44/TNFRSF1B/GAB2/ATP6V0A1/MAP2K3/PSMA4/LCP2/HEXB/CYBA/HEBP2/CYFIP2/POLR3E/LOC101060521/SLC2A3/ACAA1/CASP8/CTSA/PPP2R5A/RHOA/MEF2A/ATP11A/RASGRP2/PSME4/PPP2R5B/KCNAB2/RAB27A/CDC42/PRKACA/UBE2D1/STK10/AP1M1/MARK3/ICAM3/MAP2K7/NFKB2/ARAF/PPP…	493
328	D0246M_down	R-HSA-975956	Nonsense Mediated Decay (NMD) independent of the Exon Junction Complex (EJC)	76/2641	100/10281	5.19628e-26	5.59899e-24	4.42139e-24	UPF1/RPS20/RPL18/PABPC1/RPL31/RPS5/RPL6/RPLP0/RPL3/RPS16/RPS19/RPL18A/RPL28/RPL19/RPL34/RPS13/RPS12/RPL24/RPS15/RPL22/RPS25/RPL21/RPL5/RPS10/RPL23/RPL36/RPL27/RPL35/RPS6/RPLP1/RPS24/RPS2/RPS11/RPL13A/RPL11/RPS8/RPS27A/RPL32/RPS3A/RPL37/RPL10/RPL7A/RPS3/FAU/RPL30/RPL8/RPL26/RPL29/RPL22L1/RPL9/RPS14/RPL27A/RPL13/RPS9/RPS21/RPS7/RPL4/RPL15/RPLP2/RPS27/RPS17/RPL35A/RPS23/RPL14/RPL37A/RPL12/RPS4X/RPL2…	76
329	D0246M_down	R-HSA-72764	Eukaryotic Translation Termination	74/2641	97/10281	1.53918e-25	1.53089e-23	1.20891e-23	RPS20/RPL18/RPL31/RPS5/RPL6/RPLP0/RPL3/RPS16/RPS19/RPL18A/RPL28/RPL19/RPL34/RPS13/RPS12/RPL24/RPS15/RPL22/RPS25/RPL21/RPL5/RPS10/RPL23/RPL36/RPL27/RPL35/RPS6/RPLP1/RPS24/RPS2/RPS11/RPL13A/RPL11/RPS8/RPS27A/RPL32/RPS3A/RPL37/RPL10/RPL7A/RPS3/FAU/RPL30/RPL8/RPL26/RPL29/RPL22L1/RPL9/RPS14/RPL27A/RPL13/RPS9/RPS21/RPS7/RPL4/RPL15/RPLP2/RPS27/RPS17/RPL35A/RPS23/RPL14/RPL37A/RPL12/RPS4X/RPL23A/RPL10A/RP…	74
330	D0246M_down	R-HSA-72766	Translation	105/2641	164/10281	2.53665e-25	2.34278e-23	1.85004e-23	RPS20/EIF4B/RPL18/PABPC1/RPL31/RPS5/EIF3I/RPL6/RPLP0/EIF3L/RPL3/EIF3D/EIF5/EIF3E/EEF1D/RPS16/RPS19/RPL18A/EIF3B/EIF4H/EIF3A/RPL28/RPL19/RPL34/RPS13/EIF2B1/RPS12/RPL24/EEF1B2/RPS15/RPL22/RPS25/RPN2/RPL21/RPL5/RPS10/SSR1/RPL23/RPL36/EIF2S3/RPL27/RPL35/RPS6/RPLP1/RPS24/SEC11A/RPS2/RPS11/RPL13A/RPL11/RPS8/RPS27A/RPL32/RPS3A/RPL37/RPL10/EIF3H/RPL7A/EIF3M/RPS3/FAU/RPL30/EEF1A1/EIF4A2/RPL8/EIF4A1/RPL26/…	105
331	D0246M_down	R-HSA-1799339	SRP-dependent cotranslational protein targeting to membrane	82/2641	116/10281	2.29345e-24	1.97696e-22	1.56116e-22	RPS20/RPL18/RPL31/RPS5/RPL6/RPLP0/RPL3/RPS16/RPS19/RPL18A/RPL28/RPL19/RPL34/RPS13/RPS12/RPL24/RPS15/RPL22/RPS25/RPN2/RPL21/RPL5/RPS10/SSR1/RPL23/RPL36/RPL27/RPL35/RPS6/RPLP1/RPS24/SEC11A/RPS2/RPS11/RPL13A/RPL11/RPS8/RPS27A/RPL32/RPS3A/RPL37/RPL10/RPL7A/RPS3/FAU/RPL30/RPL8/RPL26/RPL29/SSR2/RPL22L1/RPL9/RPS14/RPL27A/SEC11C/RPL13/RPS9/RPS21/RPS7/RPL4/RPL15/SRP72/RPLP2/RPS27/SSR4/RPS17/RPL35A/SRPRA/R…	82
332	D0246M_down	R-HSA-927802	Nonsense-Mediated Decay (NMD)	84/2641	121/10281	4.51446e-24	3.43364e-22	2.71147e-22	UPF1/RPS20/RPL18/PABPC1/RPL31/RPS5/RPL6/RPLP0/RPL3/RPS16/RPS19/RPL18A/RPL28/RPL19/CASC3/RPL34/RPS13/RPS12/RPL24/RPS15/RPL22/RPS25/RPL21/RPL5/RPS10/RPL23/RPL36/RPL27/RPL35/RPS6/RPLP1/RPS24/RPS2/RPS11/RPL13A/RPL11/RPS8/RPS27A/RPL32/RPS3A/RPL37/RPL10/RPL7A/RPS3/FAU/UPF2/RPL30/SMG1/RPL8/RPL26/RPL29/MAGOH/RPL22L1/RPL9/RPS14/RPL27A/RPL13/RPS9/RPS21/RPS7/RPL4/RPL15/RPLP2/RPS27/RPS17/RPL35A/RPS23/RPL14/R…	84
333	D0246M_down	R-HSA-975957	Nonsense Mediated Decay (NMD) enhanced by the Exon Junction Complex (EJC)	84/2641	121/10281	4.51446e-24	3.43364e-22	2.71147e-22	UPF1/RPS20/RPL18/PABPC1/RPL31/RPS5/RPL6/RPLP0/RPL3/RPS16/RPS19/RPL18A/RPL28/RPL19/CASC3/RPL34/RPS13/RPS12/RPL24/RPS15/RPL22/RPS25/RPL21/RPL5/RPS10/RPL23/RPL36/RPL27/RPL35/RPS6/RPLP1/RPS24/RPS2/RPS11/RPL13A/RPL11/RPS8/RPS27A/RPL32/RPS3A/RPL37/RPL10/RPL7A/RPS3/FAU/UPF2/RPL30/SMG1/RPL8/RPL26/RPL29/MAGOH/RPL22L1/RPL9/RPS14/RPL27A/RPL13/RPS9/RPS21/RPS7/RPL4/RPL15/RPLP2/RPS27/RPS17/RPL35A/RPS23/RPL14/R…	84
334	D0246M_down	R-HSA-6798695	Neutrophil degranulation	222/2641	487/10281	1.80338e-22	1.29543e-20	1.02297e-20	FGR/MPO/ITGAL/ALDH3B1/PGLYRP1/PLAUR/TYROBP/LTF/ALOX5/MVP/DNASE1L1/ACPP/SLC11A1/SERPINB1/ERP44/RNASET2/CD44/TNFRSF1B/ATP6V0A1/HEXB/CYBA/HEBP2/SLC2A3/ACAA1/CTSA/RHOA/ATP11A/KCNAB2/RAB27A/STK10/AP1M1/CEACAM1/PGM1/PTPRC/PPIE/FCN1/CPNE3/B4GALT1/HUWE1/LYZ/SNAP29/TOM1/ARSA/SYNGR1/PYGL/SIRPB1/BPI/COTL1/CRISPLD2/CPPED1/GSDMD/ASAH1/RETN/CD33/SIGLEC5/RAB3D/RAB3A/PDAP1/TSPAN14/PSMD3/P2RX1/MANBA/BST1/FOLR3/CO…	222
335	D0246M_down	R-HSA-2408522	Selenoamino acid metabolism	82/2641	123/10281	9.83008e-22	6.68963e-20	5.28265e-20	RPS20/RPL18/KARS/RPL31/RPS5/RPL6/RPLP0/RPL3/GSR/RPS16/RPS19/RPL18A/RPL28/RPL19/RPL34/RPS13/RPS12/RPL24/RPS15/RPL22/RPS25/RPL21/RPL5/RPS10/GNMT/RPL23/RPL36/RPL27/LARS/RPL35/RPS6/RPLP1/RPS24/RPS2/RPS11/RPL13A/RPL11/RPS8/RPS27A/RPL32/RPS3A/RPL37/RPL10/RPL7A/RPS3/FAU/RPL30/RPL8/RPL26/RPL29/RPL22L1/RPL9/RPS14/RPL27A/RPL13/RPS9/RPS21/RPS7/QARS/RPL4/RPL15/RPLP2/RPS27/PSTK/RPS17/RPL35A/RPS23/SECISBP2/RPL…	82
336	D0246M_down	R-HSA-6791226	Major pathway of rRNA processing in the nucleolus and cytosol	106/2641	182/10281	6.99883e-21	4.52474e-19	3.57309e-19	LAS1L/RPS20/RPL18/WDR3/RPL31/EXOSC7/EXOSC5/RPS5/XRN2/RPL6/RPLP0/PES1/RPL3/RIOK3/RPS16/FBL/RPS19/RPL18A/DDX49/RPL28/RPL19/RPL34/RPS13/RPS12/RPL24/RRP9/RPS15/WDR75/PNO1/RPL22/RPS25/HEATR1/UTP20/RPL21/RPL5/RPS10/RPP40/RPL23/RPL36/EXOSC2/RPL27/IMP4/RPL35/RPS6/RPLP1/RPS24/RPS2/NOB1/RPS11/RPL13A/RPL11/RPS8/ISG20L2/RPS27A/RPL32/RPS3A/RPL37/RPL10/RPL7A/PDCD11/RPS3/FAU/DHX37/RPL30/RPL8/RPL26/RPL29/NOL9/RP…	106
337	D0246M_down	R-HSA-168273	Influenza Viral RNA Transcription and Replication	85/2641	137/10281	1.95124e-19	1.20141e-17	9.48723e-18	RPS20/RPL18/IPO5/RPL31/RPS5/RPL6/RPLP0/NUP50/RPL3/POLR2C/RPS16/RPS19/RPL18A/RPL28/RPL19/NUP88/RPL34/RPS13/RPS12/NUP155/RPL24/RPS15/RPL22/RPS25/RPL21/RPL5/RPS10/NUP153/GTF2F1/RPL23/NUP214/RPL36/RPL27/NUP210/RPL35/RPS6/RPLP1/RPS24/NUP58/RPS2/RPS11/RPL13A/RPL11/RPS8/RPS27A/RPL32/RPS3A/RPL37/RPL10/RPL7A/RPS3/FAU/RPL30/RPL8/RPL26/RPL29/RPL22L1/RPL9/RPS14/RPL27A/RPL13/RPS9/RPS21/RPS7/RPL4/RPL15/RPLP2/R…	85
338	D0246M_down	R-HSA-8868773	rRNA processing in the nucleus and cytosol	108/2641	194/10281	3.43232e-19	2.01727e-17	1.59299e-17	LAS1L/RPS20/RPL18/WDR3/RPL31/EXOSC7/EXOSC5/RPS5/XRN2/RPL6/RPLP0/PES1/RPL3/RIOK3/RPS16/FBL/RPS19/RPL18A/DDX49/RPL28/RPL19/RPL34/RPS13/RPS12/RPL24/RRP9/RPS15/WDR75/PNO1/RPL22/RPS25/HEATR1/UTP20/RPL21/RPL5/RPS10/RPP40/RPL23/RPL36/EXOSC2/DKC1/RPL27/NAT10/IMP4/RPL35/RPS6/RPLP1/RPS24/RPS2/NOB1/RPS11/RPL13A/RPL11/RPS8/ISG20L2/RPS27A/RPL32/RPS3A/RPL37/RPL10/RPL7A/PDCD11/RPS3/FAU/DHX37/RPL30/RPL8/RPL26/RP…	108
339	D0246M_down	R-HSA-72312	rRNA processing	110/2641	204/10281	4.07736e-18	2.29218e-16	1.81009e-16	LAS1L/RPS20/RPL18/WDR3/RPL31/HSD17B10/EXOSC7/EXOSC5/RPS5/XRN2/RPL6/RPLP0/PES1/RPL3/RIOK3/RPS16/FBL/RPS19/RPL18A/DDX49/RPL28/RPL19/RPL34/RPS13/RPS12/RPL24/RRP9/RPS15/WDR75/PNO1/RPL22/RPS25/HEATR1/UTP20/RPL21/MTERF4/RPL5/RPS10/RPP40/RPL23/RPL36/EXOSC2/DKC1/RPL27/NAT10/IMP4/RPL35/RPS6/RPLP1/RPS24/RPS2/NOB1/RPS11/RPL13A/RPL11/RPS8/ISG20L2/RPS27A/RPL32/RPS3A/RPL37/RPL10/RPL7A/PDCD11/RPS3/FAU/DHX37/RPL…	110
340	D0246M_down	R-HSA-168254	Influenza Infection	91/2641	157/10281	6.50622e-18	3.50522e-16	2.768e-16	RPS20/EIF2AK2/RPL18/IPO5/RPL31/RPS5/RPL6/RPLP0/NUP50/RPL3/PABPN1/POLR2C/RPS16/TGFB1/RPS19/RPL18A/RPL28/RPL19/NUP88/RPL34/RPS13/RPS12/NUP155/RPL24/RPS15/RPL22/RPS25/RPL21/RPL5/RPS10/NUP153/GTF2F1/RPL23/NUP214/RPL36/RPL27/NUP210/RPL35/RPS6/RPLP1/RPS24/NUP58/RPS2/RPS11/RPL13A/RPL11/RPS8/RPS27A/RPL32/RPS3A/RPL37/RPL10/RPL7A/RPS3/FAU/RPL30/CPSF4/RPL8/RPL26/RPL29/RPL22L1/RPL9/RPS14/RPL27A/RPL13/SLC25A6…	91
341	D0246M_down	R-HSA-168255	Influenza Life Cycle	85/2641	146/10281	5.5674e-17	2.87946e-15	2.27384e-15	RPS20/RPL18/IPO5/RPL31/RPS5/RPL6/RPLP0/NUP50/RPL3/POLR2C/RPS16/RPS19/RPL18A/RPL28/RPL19/NUP88/RPL34/RPS13/RPS12/NUP155/RPL24/RPS15/RPL22/RPS25/RPL21/RPL5/RPS10/NUP153/GTF2F1/RPL23/NUP214/RPL36/RPL27/NUP210/RPL35/RPS6/RPLP1/RPS24/NUP58/RPS2/RPS11/RPL13A/RPL11/RPS8/RPS27A/RPL32/RPS3A/RPL37/RPL10/RPL7A/RPS3/FAU/RPL30/RPL8/RPL26/RPL29/RPL22L1/RPL9/RPS14/RPL27A/RPL13/RPS9/RPS21/RPS7/RPL4/RPL15/RPLP2/R…	85
342	D0246M_down	R-HSA-72702	Ribosomal scanning and start codon recognition	44/2641	63/10281	2.23355e-13	1.11076e-11	8.77145e-12	RPS20/EIF4B/RPS5/EIF3I/EIF3L/EIF3D/EIF5/EIF3E/RPS16/RPS19/EIF3B/EIF4H/EIF3A/RPS13/RPS12/RPS15/RPS25/RPS10/EIF2S3/RPS6/RPS24/RPS2/RPS11/RPS8/RPS27A/RPS3A/EIF3H/EIF3M/RPS3/FAU/EIF4A2/EIF4A1/RPS14/RPS9/RPS21/RPS7/EIF3F/RPS27/EIF3K/RPS17/RPS23/RPS4X/RPS29/RPS18	44
343	D0246M_down	R-HSA-72649	Translation initiation complex formation	44/2641	64/10281	5.37755e-13	2.57525e-11	2.03362e-11	RPS20/EIF4B/PABPC1/RPS5/EIF3I/EIF3L/EIF3D/EIF3E/RPS16/RPS19/EIF3B/EIF4H/EIF3A/RPS13/RPS12/RPS15/RPS25/RPS10/EIF2S3/RPS6/RPS24/RPS2/RPS11/RPS8/RPS27A/RPS3A/EIF3H/EIF3M/RPS3/FAU/EIF4A2/EIF4A1/RPS14/RPS9/RPS21/RPS7/EIF3F/RPS27/EIF3K/RPS17/RPS23/RPS4X/RPS29/RPS18	44
344	D0246M_down	R-HSA-72662	Activation of the mRNA upon binding of the cap-binding complex and eIFs, and subsequent binding to 43S	44/2641	65/10281	1.25237e-12	5.78328e-11	4.56693e-11	RPS20/EIF4B/PABPC1/RPS5/EIF3I/EIF3L/EIF3D/EIF3E/RPS16/RPS19/EIF3B/EIF4H/EIF3A/RPS13/RPS12/RPS15/RPS25/RPS10/EIF2S3/RPS6/RPS24/RPS2/RPS11/RPS8/RPS27A/RPS3A/EIF3H/EIF3M/RPS3/FAU/EIF4A2/EIF4A1/RPS14/RPS9/RPS21/RPS7/EIF3F/RPS27/EIF3K/RPS17/RPS23/RPS4X/RPS29/RPS18	44
345	D0246M_down	R-HSA-72695	Formation of the ternary complex, and subsequently, the 43S complex	39/2641	55/10281	2.43444e-12	1.08542e-10	8.57134e-11	RPS20/RPS5/EIF3I/EIF3L/EIF3D/EIF3E/RPS16/RPS19/EIF3B/EIF3A/RPS13/RPS12/RPS15/RPS25/RPS10/EIF2S3/RPS6/RPS24/RPS2/RPS11/RPS8/RPS27A/RPS3A/EIF3H/EIF3M/RPS3/FAU/RPS14/RPS9/RPS21/RPS7/EIF3F/RPS27/EIF3K/RPS17/RPS23/RPS4X/RPS29/RPS18	39
346	D0246M_down	R-HSA-5663205	Infectious disease	158/2641	387/10281	2.37929e-11	1e-09	8.09793e-10	AP2B1/RPS20/CD4/FYN/ELOA/LTF/PSMC4/MAP2K3/PSMA4/EIF2AK2/RPL18/IPO5/PSME4/RPL31/AP1M1/MAP2K7/RPS5/RPL6/RPLP0/CCNK/PSME1/NUP50/RPL3/PSMC1/PABPN1/PSMA6/PSME2/HCK/CHMP4B/POLR2C/RPS16/TGFB1/RPS19/RPL18A/ELL/STX1A/RPL28/RPL19/PSMD3/NUP88/RPL34/RPS13/PSMD9/RPS12/HBEGF/NUP155/RPL24/RPS15/RPL22/RPS25/CXCR4/RPL21/RPL5/RPS10/NUP153/GTF2F1/RPL23/PSMB2/NUP214/MAP2K2/PSMA1/CCNT1/AP1M2/RPL36/RPL27/NUP210/DOCK2/…	158
347	D0246M_down	R-HSA-1643685	Disease	301/2641	857/10281	9.50253e-11	4e-09	3.12987e-09	BAD/CREBBP/AP2B1/RPS20/CD4/BTK/FYN/ELOA/CLCN6/LTF/PSMC4/HGF/GAB2/MAP2K3/VCAN/PSMA4/HDAC9/EIF2AK2/HDAC7/RPL18/IPO5/PPP2R5A/HDAC4/PSME4/PPP2R5B/RPL31/SEL1L/DERL2/AP1M1/MARK3/MAP2K7/NFKB2/ARAF/PPP2R5C/RPS5/ADAMTS2/RPL6/RPLP0/CCNK/PSME1/NUP50/RPL3/EP300/HDAC10/PSMC1/PABPN1/PSMA6/NFKBIA/PSME2/HCK/CHMP4B/TBL1X/PORCN/MAPK3/POLR2C/TSC2/CSK/NFKBIB/RASAL3/RPS16/TGFB1/RPS19/RPL18A/ELL/STX1A/NEURL1/RPL28/RPL…	301
348	D0246M_down	R-HSA-74160	Gene Expression	573/2641	1818/10281	4.18837e-10	1.69236e-08	1.33642e-08	LAS1L/CASP10/RBM5/UPF1/CREBBP/GCFC2/JARID2/NFIX/RPS20/ELOA/PTBP1/PSMC4/ZNF839/PHF20/FAS/POU2F2/NSUN2/PSMA4/POLR3E/LOC101060521/ZC3H11A/EIF4B/RPL18/U2AF2/HIPK2/WDR3/KARS/YBX1/ZNRD1/FTSJ1/PSME4/PABPC1/CSNK2A2/RPL31/AFF4/UBE2D1/HSD17B10/EXOSC7/BAZ2A/XAB2/GTF3C1/EXOSC5/PPP2R5C/SMARCD3/KAT6A/ZNF586/ZNF264/RPS5/PPIE/EIF3I/NCOA1/RBM22/SRRT/C14orf166/SF3B2/XRN2/RPL6/MAPKAPK5/RPLP0/PAPOLA/CCNK/TNRC6A/NLRC…	573
349	D0246M_down	R-HSA-1280215	Cytokine Signaling in Immune system	264/2641	757/10281	3.42156e-09	1.34063e-07	1.05866e-07	TNFRSF12A/CD4/FYN/ALOX5/PSMC4/HGF/CD44/TNFRSF1B/GAB2/PIAS1/PSMA4/TNFRSF9/EIF2AK2/PPP2R5A/SP100/IFI35/IP6K2/PSME4/PPP2R5B/NEDD4/PRKACA/PTGS2/MARK3/NFKB2/ARAF/PPP2R5C/CXCL2/OAS1/IRAK3/FLT3LG/PSME1/NUP50/IL12RB1/CRKL/OSM/HIF1A/PSMC1/PSMA6/PSME2/HCK/SAMHD1/TIMP1/TNFSF13B/MAPK3/CSK/RIPK2/RASAL3/TGFB1/TYK2/JAK3/STX1A/TNFSF8/GATA3/MAP3K8/CSF3/PSMD3/NUP88/TRIM2/IL10RA/BIRC2/VWF/PSMD9/IL23A/LTBR/OAS3/OAS2…	264
350	D0246M_down	R-HSA-166054	Activated TLR4 signalling	57/2641	115/10281	2.88399e-08	1.09676e-06	8.66089e-07	SARM1/BTK/MAP2K3/CASP8/MEF2A/UBE2D1/MAP2K7/NFKB2/MEF2C/IRAK3/MAP3K1/RPS6KA5/NFKBIA/MAPK3/RIPK2/NFKBIB/MAP3K8/UBE2D3/BIRC2/CREB1/IRAK2/CD36/DHX9/TLR4/TLR2/PPP2R1B/DUSP6/PELI2/RPS27A/TIRAP/UBC/MAPKAPK2/S100A12/DUSP7/MAPK7/NOD2/TNIP2/MAP2K1/FOS/CD14/MYD88/RELA/TLR1/TLR6/RPS6KA3/JUN/PTPN11/IRAK1/SIGIRR/IRF7/PELI1/IRAK4/AGER/UBA52/TICAM2/UBE2V1/IKBKE	57
351	D0246M_down	R-HSA-168898	Toll-Like Receptors Cascades	71/2641	156/10281	5.5e-08	2.03232e-06	1.60488e-06	SARM1/BTK/MAP2K3/CASP8/MEF2A/UBE2D1/MAP2K7/NFKB2/MEF2C/PTPN4/IRAK3/MAP3K1/RPS6KA5/NFKBIA/BPI/TLR8/MAPK3/RIPK2/NFKBIB/MAP3K8/UBE2D3/UNC93B1/BIRC2/LY86/CREB1/IRAK2/CD36/DHX9/TLR4/CNPY3/TLR2/PPP2R1B/DUSP6/PELI2/CTSK/S100A8/RPS27A/TIRAP/UBC/ITGB2/MAPKAPK2/CTSS/S100A9/S100A12/DUSP7/MAPK7/NOD2/TNIP2/MAP2K1/FOS/CD14/MYD88/RELA/TLR10/TLR1/TLR6/RPS6KA3/JUN/PTPN11/IRAK1/SIGIRR/IRF7/TLR5/TLR7/PELI1/IRAK4/AG…	71
352	D0246M_down	R-HSA-166016	Toll Like Receptor 4 (TLR4) Cascade	61/2641	129/10281	8.67547e-08	3.11594e-06	2.46059e-06	SARM1/BTK/MAP2K3/CASP8/MEF2A/UBE2D1/MAP2K7/NFKB2/MEF2C/PTPN4/IRAK3/MAP3K1/RPS6KA5/NFKBIA/BPI/MAPK3/RIPK2/NFKBIB/MAP3K8/UBE2D3/BIRC2/LY86/CREB1/IRAK2/CD36/DHX9/TLR4/TLR2/PPP2R1B/DUSP6/PELI2/RPS27A/TIRAP/UBC/ITGB2/MAPKAPK2/S100A12/DUSP7/MAPK7/NOD2/TNIP2/MAP2K1/FOS/CD14/MYD88/RELA/TLR1/TLR6/RPS6KA3/JUN/PTPN11/IRAK1/SIGIRR/IRF7/PELI1/IRAK4/AGER/UBA52/TICAM2/UBE2V1/IKBKE	61
353	D0246M_down	R-HSA-166058	MyD88:Mal cascade initiated on plasma membrane	48/2641	95/10281	1.67421e-07	5.69671e-06	4.49857e-06	BTK/MAP2K3/MEF2A/MAP2K7/NFKB2/MEF2C/IRAK3/MAP3K1/RPS6KA5/NFKBIA/MAPK3/RIPK2/NFKBIB/MAP3K8/CREB1/IRAK2/CD36/DHX9/TLR4/TLR2/PPP2R1B/DUSP6/PELI2/RPS27A/TIRAP/UBC/MAPKAPK2/S100A12/DUSP7/MAPK7/NOD2/TNIP2/MAP2K1/FOS/CD14/MYD88/RELA/TLR1/TLR6/RPS6KA3/JUN/IRAK1/SIGIRR/PELI1/IRAK4/AGER/UBA52/UBE2V1	48
354	D0246M_down	R-HSA-168188	Toll Like Receptor TLR6:TLR2 Cascade	48/2641	95/10281	1.67421e-07	5.69671e-06	4.49857e-06	BTK/MAP2K3/MEF2A/MAP2K7/NFKB2/MEF2C/IRAK3/MAP3K1/RPS6KA5/NFKBIA/MAPK3/RIPK2/NFKBIB/MAP3K8/CREB1/IRAK2/CD36/DHX9/TLR4/TLR2/PPP2R1B/DUSP6/PELI2/RPS27A/TIRAP/UBC/MAPKAPK2/S100A12/DUSP7/MAPK7/NOD2/TNIP2/MAP2K1/FOS/CD14/MYD88/RELA/TLR1/TLR6/RPS6KA3/JUN/IRAK1/SIGIRR/PELI1/IRAK4/AGER/UBA52/UBE2V1	48
355	D0246M_down	R-HSA-1280218	Adaptive Immune System	278/2641	836/10281	2.12237e-07	7.03648e-06	5.55655e-06	BAD/KLHL13/ITGAL/AP2B1/CD79B/MYLIP/UBE3C/CD4/BTK/FYN/TYROBP/PSMC4/WAS/HGF/UBR2/BTN3A1/PSMA4/LCP2/CUL7/HSPA5/CYBA/UNKL/CTSA/PPP2R5A/RASGRP2/PSME4/PPP2R5B/CLEC2D/NEDD4/DAPP1/RNF126/CDC42/PRKACA/UBE2D1/AP1M1/PAG1/ICAM3/PPP2R5C/PTPRC/FYB/HACE1/HUWE1/ANAPC5/TNRC6A/PSME1/HECTD1/AGO1/GRAP2/TNRC6B/NCF4/ASB2/PSMC1/PSMA6/NFKBIA/PSME2/TUBB1/KIF3B/ASB9/MAPK3/TSC2/FBXO31/CSK/HERC1/RIPK2/NFKBIB/LILRB1/LILRA1/I…	278
356	D0246M_down	R-HSA-909733	Interferon alpha/beta signaling	37/2641	67/10281	2.42e-07	7.82115e-06	6.17618e-06	IFI35/IP6K2/OAS1/SAMHD1/TYK2/OAS3/OAS2/PTPN6/STAT1/EGR1/IRF1/IFI6/BST2/XAF1/RSAD2/OASL/IRF8/IFITM3/MX1/JAK1/GBP2/STAT2/ISG20/PTPN11/MX2/SOCS3/IFITM2/IRF7/IFITM1/ISG15/PSMB8/HLA-C/HLA-E/HLA-F/HLA-A/IRF9/HLA-B	37
357	D0246M_down	R-HSA-71291	Metabolism of amino acids and derivatives	136/2641	364/10281	3.83758e-07	1.21024e-05	9.557e-06	RPS20/PSMC4/MRI1/PSMA4/ALDH18A1/BCAT1/RPL18/OAT/KARS/PSME4/RPL31/HSD17B10/RPS5/HAL/RPL6/RPLP0/PSME1/RPL3/GSTZ1/PSMC1/PSMA6/PSME2/SLC25A15/SLC7A5/FAH/GSR/CKM/OAZ1/RPS16/RPS19/GCDH/RPL18A/OGDH/RPL28/RPL19/PSMD3/RPL34/RPS13/PSMD9/SLC6A12/RPS12/HGD/RPL24/RPS15/RPL22/RPS25/RPL21/RPL5/RPS10/GNMT/RPL23/PSMB2/ASL/PSMA1/TPH1/SAT1/RPL36/RPL27/LARS/PSMB7/RPL35/RPS6/RPLP1/RPS24/CSAD/RPS2/RPS11/RPL13A/RPL11/R…	136
358	D0246M_down	R-HSA-400253	Circadian Clock	38/2641	71/10281	4.90905e-07	1.51129e-05	1.19343e-05	CREBBP/CRY1/MEF2C/SMARCD3/NCOA1/EP300/HIF1A/TBL1X/DBP/NAMPT/RAI1/PPARGC1A/CPT1A/NR3C1/MEF2D/CREB1/CRY2/MED1/NR1D1/HELZ2/PER2/BHLHE40/TGS1/NCOA2/CRTC3/NCOR1/SIK1/RPS27A/UBC/NOCT/CRTC2/RBM4/PER1/NRIP1/PPP1CC/RXRA/NCOA6/UBA52	38
359	D0246M_down	R-HSA-2172127	DAP12 interactions	138/2641	372/10281	5.06111e-07	1.52186e-05	1.20178e-05	BAD/BTK/FYN/TYROBP/PSMC4/HGF/PSMA4/LCP2/PPP2R5A/PSME4/PPP2R5B/PRKACA/MARK3/ARAF/PPP2R5C/TNRC6A/PSME1/AGO1/GRAP2/TNRC6B/PSMC1/PSMA6/PSME2/SIRPB1/MAPK3/TSC2/CSK/RASAL3/JAK3/PIP5K1B/PSMD3/GAB1/VWF/PSMD9/CDKN1B/HBEGF/PDGFRB/PRKAR2A/SPTBN1/CREB1/FOXO3/DUSP1/KBTBD7/NR4A1/PDE1B/AGO2/TREM1/EREG/PSMB2/PRKCG/MAP2K2/RAP1B/PSMA1/ADCY4/RAF1/DLG4/VAV3/KLRD1/AGO4/DAB2IP/PSMB7/TLN1/FRS3/ARRB1/PPP2R1B/DUSP6/IQGAP…	138
360	D0246M_down	R-HSA-168179	Toll Like Receptor TLR1:TLR2 Cascade	48/2641	98/10281	5.54655e-07	1.59371e-05	1.25852e-05	BTK/MAP2K3/MEF2A/MAP2K7/NFKB2/MEF2C/IRAK3/MAP3K1/RPS6KA5/NFKBIA/MAPK3/RIPK2/NFKBIB/MAP3K8/CREB1/IRAK2/CD36/DHX9/TLR4/TLR2/PPP2R1B/DUSP6/PELI2/RPS27A/TIRAP/UBC/MAPKAPK2/S100A12/DUSP7/MAPK7/NOD2/TNIP2/MAP2K1/FOS/CD14/MYD88/RELA/TLR1/TLR6/RPS6KA3/JUN/IRAK1/SIGIRR/PELI1/IRAK4/AGER/UBA52/UBE2V1	48
361	D0246M_down	R-HSA-181438	Toll Like Receptor 2 (TLR2) Cascade	48/2641	98/10281	5.54655e-07	1.59371e-05	1.25852e-05	BTK/MAP2K3/MEF2A/MAP2K7/NFKB2/MEF2C/IRAK3/MAP3K1/RPS6KA5/NFKBIA/MAPK3/RIPK2/NFKBIB/MAP3K8/CREB1/IRAK2/CD36/DHX9/TLR4/TLR2/PPP2R1B/DUSP6/PELI2/RPS27A/TIRAP/UBC/MAPKAPK2/S100A12/DUSP7/MAPK7/NOD2/TNIP2/MAP2K1/FOS/CD14/MYD88/RELA/TLR1/TLR6/RPS6KA3/JUN/IRAK1/SIGIRR/PELI1/IRAK4/AGER/UBA52/UBE2V1	48
362	D0246M_down	R-HSA-449147	Signaling by Interleukins	184/2641	528/10281	1.00463e-06	2.82389e-05	2.22996e-05	CD4/FYN/ALOX5/PSMC4/HGF/TNFRSF1B/GAB2/PSMA4/PPP2R5A/PSME4/PPP2R5B/PRKACA/PTGS2/MARK3/NFKB2/ARAF/PPP2R5C/CXCL2/IRAK3/FLT3LG/PSME1/IL12RB1/CRKL/OSM/HIF1A/PSMC1/PSMA6/PSME2/HCK/TIMP1/MAPK3/CSK/RIPK2/RASAL3/TGFB1/TYK2/JAK3/STX1A/GATA3/MAP3K8/CSF3/PSMD3/IL10RA/VWF/PSMD9/IL23A/PTPN6/VEGFA/HBEGF/PDGFRB/IL1A/CCL20/POMC/SPTBN1/STAT1/RHOU/FOXO3/CSF3R/DUSP1/KBTBD7/PTK2B/CCR2/FLT3/EREG/IL1B/PSMB2/MAP2K2/RAP1…	184
363	D0246M_down	R-HSA-2151201	Transcriptional activation of mitochondrial biogenesis	27/2641	45/10281	1.14e-06	3.13611e-05	2.47652e-05	CREBBP/MEF2C/SMARCD3/NCOA1/TBL1X/GABPB1/FLJ10038/SSBP1/TFAM/PPARGC1A/MEF2D/CREB1/MED1/NR1D1/HELZ2/TGS1/NCOA2/CRTC3/NCOR1/SIRT3/PPRC1/CRTC2/TFB2M/HCFC1/RXRA/NCOA6/POLG2	27
364	D0246M_down	R-HSA-1236975	Antigen processing-Cross presentation	48/2641	100/10281	1.17433e-06	3.16334e-05	2.49802e-05	BTK/PSMC4/PSMA4/CYBA/PSME4/PSME1/NCF4/PSMC1/PSMA6/PSME2/PSMD3/PSMD9/NCF2/PSMB2/PSMA1/CD36/TLR4/PSMB7/TLR2/RPS27A/FCGR1A/TIRAP/UBC/NCF1/PSMD4/PSMB4/CTSS/PSMD6/CYBB/PSMC3/B2M/TAP1/CD14/MYD88/TLR1/TLR6/PSMD13/FCGR1B/PSMB8/TAP2/HLA-C/HLA-E/HLA-F/PSMB10/HLA-A/UBA52/HLA-B/PSMB9	48
365	D0246M_down	R-HSA-198933	Immunoregulatory interactions between a Lymphoid and a non-Lymphoid cell	59/2641	132/10281	1.50663e-06	3.97565e-05	3.13948e-05	ITGAL/TYROBP/CLEC2D/ICAM3/LILRB1/LILRA1/ICAM4/CD33/SIGLEC5/ICAM2/CRTAM/CLEC2B/ITGA4/CD160/TREM1/C3/HCST/SIGLEC9/LILRB2/KLRD1/ITGB7/FCGR1A/CD1D/ITGB2/JAML/SIGLEC11/B2M/CD3D/LAIR1/CD300C/CD300A/SIGLEC7/OSCAR/CD300LB/IFITM1/CD300LF/CD300E/LILRB4/LILRA5/TREML4/SELL/KIR2DL4/NCR1/SH2D1B/CD247/CD3E/FCGR3A/CD300LD/HLA-C/LILRB3/HLA-E/HLA-F/HLA-A/KLRK1/HLA-B/LILRA2/KIR3DL2/LILRA6/LOC102725035	59
366	D0246M_down	R-HSA-1368108	BMAL1:CLOCK,NPAS2 activates circadian gene expression	28/2641	48/10281	1.60649e-06	4.15438e-05	3.28062e-05	CREBBP/CRY1/SMARCD3/NCOA1/EP300/HIF1A/TBL1X/DBP/NAMPT/PPARGC1A/NR3C1/CREB1/CRY2/MED1/NR1D1/HELZ2/PER2/BHLHE40/TGS1/NCOA2/NCOR1/SIK1/NOCT/RBM4/PER1/NRIP1/RXRA/NCOA6	28
367	D0246M_down	R-HSA-72203	Processing of Capped Intron-Containing Pre-mRNA	95/2641	246/10281	4.44662e-06	0.000112735	8.90242e-05	RBM5/GCFC2/PTBP1/ZC3H11A/U2AF2/YBX1/XAB2/PPIE/RBM22/SRRT/SF3B2/PAPOLA/HNRNPC/NUP50/HNRNPM/SF3A1/POLDIP3/THOC5/ZMAT5/SRSF5/PABPN1/PRPF6/PQBP1/POLR2C/HNRNPL/SNRNP70/SF3A2/HNRNPUL1/BUD31/CASC3/NUP88/DDX5/EFTUD2/DHX15/SRSF3/NUP155/SF3B1/SRSF7/BCAS2/SRSF11/SYF2/SMNDC1/DDX39A/SRSF6/NUP153/GTF2F1/NUP214/SNRPA1/NUP210/NXT1/SRRM1/RBM17/PRPF38A/HNRNPA1/DHX9/TRA2B/HNRNPD/NUP58/WTAP/RBMX/CPSF7/CWC27/HNRNPU/U…	95
368	D0246M_down	R-HSA-2424491	DAP12 signaling	130/2641	359/10281	4.65342e-06	0.000115709	9.13728e-05	BAD/BTK/FYN/TYROBP/PSMC4/HGF/PSMA4/LCP2/PPP2R5A/PSME4/PPP2R5B/PRKACA/MARK3/ARAF/PPP2R5C/TNRC6A/PSME1/AGO1/GRAP2/TNRC6B/PSMC1/PSMA6/PSME2/MAPK3/TSC2/CSK/RASAL3/JAK3/PIP5K1B/PSMD3/GAB1/VWF/PSMD9/CDKN1B/HBEGF/PDGFRB/PRKAR2A/SPTBN1/CREB1/FOXO3/DUSP1/KBTBD7/NR4A1/PDE1B/AGO2/EREG/PSMB2/PRKCG/MAP2K2/RAP1B/PSMA1/ADCY4/RAF1/DLG4/VAV3/KLRD1/AGO4/DAB2IP/PSMB7/TLN1/FRS3/ARRB1/PPP2R1B/DUSP6/IQGAP1/KSR1/ARRB2/…	130
369	D0246M_down	R-HSA-168181	Toll Like Receptor 7/8 (TLR7/8) Cascade	44/2641	93/10281	5.236e-06	0.000125374	9.90046e-05	MAP2K3/MEF2A/MAP2K7/NFKB2/MEF2C/MAP3K1/RPS6KA5/NFKBIA/TLR8/MAPK3/RIPK2/NFKBIB/MAP3K8/CREB1/IRAK2/DHX9/TLR4/PPP2R1B/DUSP6/PELI2/RPS27A/UBC/MAPKAPK2/S100A12/DUSP7/MAPK7/NOD2/TNIP2/MAP2K1/FOS/CD14/MYD88/RELA/RPS6KA3/JUN/IRAK1/IRF7/TLR7/PELI1/IRAK4/AGER/UBA52/TICAM2/UBE2V1	44
370	D0246M_down	R-HSA-975155	MyD88 dependent cascade initiated on endosome	44/2641	93/10281	5.236e-06	0.000125374	9.90046e-05	MAP2K3/MEF2A/MAP2K7/NFKB2/MEF2C/MAP3K1/RPS6KA5/NFKBIA/TLR8/MAPK3/RIPK2/NFKBIB/MAP3K8/CREB1/IRAK2/DHX9/TLR4/PPP2R1B/DUSP6/PELI2/RPS27A/UBC/MAPKAPK2/S100A12/DUSP7/MAPK7/NOD2/TNIP2/MAP2K1/FOS/CD14/MYD88/RELA/RPS6KA3/JUN/IRAK1/IRF7/TLR7/PELI1/IRAK4/AGER/UBA52/TICAM2/UBE2V1	44
371	D0246M_down	R-HSA-975138	TRAF6 mediated induction of NFkB and MAP kinases upon TLR7/8 or 9 activation	43/2641	91/10281	6.95158e-06	0.000162606	0.000128406	MAP2K3/MEF2A/MAP2K7/NFKB2/MEF2C/MAP3K1/RPS6KA5/NFKBIA/TLR8/MAPK3/RIPK2/NFKBIB/MAP3K8/CREB1/IRAK2/DHX9/TLR4/PPP2R1B/DUSP6/PELI2/RPS27A/UBC/MAPKAPK2/S100A12/DUSP7/MAPK7/NOD2/TNIP2/MAP2K1/FOS/CD14/MYD88/RELA/RPS6KA3/JUN/IRAK1/TLR7/PELI1/IRAK4/AGER/UBA52/TICAM2/UBE2V1	43
372	D0246M_down	R-HSA-72172	mRNA Splicing	78/2641	195/10281	7.04248e-06	0.000162606	0.000128406	RBM5/GCFC2/PTBP1/U2AF2/YBX1/XAB2/PPIE/RBM22/SRRT/SF3B2/PAPOLA/HNRNPC/HNRNPM/SF3A1/ZMAT5/SRSF5/PABPN1/PRPF6/PQBP1/POLR2C/HNRNPL/SNRNP70/SF3A2/HNRNPUL1/BUD31/CASC3/DDX5/EFTUD2/DHX15/SRSF3/SF3B1/SRSF7/BCAS2/SRSF11/SYF2/SMNDC1/SRSF6/GTF2F1/SNRPA1/SRRM1/RBM17/PRPF38A/HNRNPA1/DHX9/TRA2B/HNRNPD/RBMX/CPSF7/CWC27/HNRNPU/U2AF1/U2AF1L5/CPSF4/U2AF1L4/SRSF2/MAGOH/CWC22/U2SURP/LSM6/HNRNPK/PCF11/NUDT21/SRRM2/SF…	78
373	D0246M_down	R-HSA-2454202	Fc epsilon receptor (FCERI) signaling	134/2641	375/10281	7.325e-06	0.000166162	0.000131214	BAD/BTK/FYN/PSMC4/HGF/GAB2/PSMA4/LCP2/PPP2R5A/RASGRP2/PSME4/PPP2R5B/UBE2D1/MARK3/MAP2K7/ARAF/PPP2R5C/LAT2/TNRC6A/PSME1/AGO1/MAP3K1/GRAP2/TNRC6B/PSMC1/PSMA6/NFKBIA/PSME2/MAPK3/TSC2/CSK/RASAL3/JAK3/PIP5K1B/PSMD3/GAB1/VWF/PSMD9/CDKN1B/HBEGF/PDGFRB/SPTBN1/CREB1/FOXO3/DUSP1/KBTBD7/NR4A1/AGO2/EREG/PSMB2/MAP2K2/RAP1B/PSMA1/NFATC1/RAF1/DLG4/VAV3/AGO4/TEC/DAB2IP/PSMB7/TLN1/FRS3/ARRB1/PPP2R1B/PPP3CA/DUSP6/…	134
374	D0246M_down	R-HSA-913531	Interferon Signaling	79/2641	199/10281	8.59572e-06	0.000191625	0.000151322	CD44/PIAS1/EIF2AK2/SP100/IFI35/IP6K2/NEDD4/OAS1/NUP50/SAMHD1/MAPK3/TYK2/NUP88/TRIM2/OAS3/OAS2/PTPN6/TRIM38/NUP155/STAT1/TRIM62/GBP1/EGR1/TRIM25/NUP153/MT2A/IRF1/IFI6/NUP214/BST2/NUP210/TRIM22/XAF1/RSAD2/OASL/HERC5/NUP58/IRF8/IFITM3/RPS27A/CAMK2D/CAMK2G/NCAM1/FCGR1A/UBC/GBP5/UBE2L6/EIF4A2/MX1/EIF4A1/JAK1/GBP2/GBP4/EIF4E3/PRKCD/B2M/PTAFR/STAT2/TRIM8/ISG20/PTPN11/UBA7/MX2/SOCS3/IFITM2/IRF7/IFITM1/IS…	79
375	D0246M_down	R-HSA-392499	Metabolism of proteins	486/2641	1617/10281	8.86765e-06	0.000194337	0.000153463	NFYA/ARF5/SLC25A13/COPZ2/ARSD/RPS20/SCMH1/PLAUR/LTF/EXTL3/PSMC4/ZRANB1/SEC63/FUT8/PIAS1/PSMA4/CUL7/HSPA5/HERPUD1/HDAC7/EIF4B/RPL18/ST3GAL6/CTSA/GNAI3/PDIA5/NFYC/SP100/METTL22/RHOA/PSME4/PPP2R5B/PIGB/RAB27A/UFD1/POLB/WIPI1/ST6GALNAC2/PABPC1/CSNK2A2/RPL31/SEL1L/UBE2D1/SMC1A/ACADVL/DERL2/EXOSC7/EXOSC5/CYLD/RPS5/EIF3I/B4GALT1/TMED2/ERO1B/ADAMTS2/UIMC1/ADD1/ALG6/EDEM2/MAVS/XRN2/RPL6/RPLP0/LYZ/DNAJB11/…	486
376	D0246M_down	R-HSA-72163	mRNA Splicing - Major Pathway	75/2641	187/10281	9.38513e-06	0.00020225	0.000159712	RBM5/GCFC2/PTBP1/U2AF2/YBX1/XAB2/PPIE/RBM22/SRRT/SF3B2/PAPOLA/HNRNPC/HNRNPM/SF3A1/SRSF5/PABPN1/PRPF6/PQBP1/POLR2C/HNRNPL/SNRNP70/SF3A2/HNRNPUL1/BUD31/CASC3/DDX5/EFTUD2/DHX15/SRSF3/SF3B1/SRSF7/BCAS2/SRSF11/SYF2/SMNDC1/SRSF6/GTF2F1/SNRPA1/SRRM1/RBM17/PRPF38A/HNRNPA1/DHX9/TRA2B/HNRNPD/RBMX/CPSF7/CWC27/HNRNPU/U2AF1/U2AF1L5/CPSF4/U2AF1L4/SRSF2/MAGOH/CWC22/U2SURP/LSM6/HNRNPK/PCF11/NUDT21/SRRM2/SF1/CDC4…	75
377	D0246M_down	R-HSA-166520	Signalling by NGF	166/2641	484/10281	9.90254e-06	0.000209901	0.000165754	BAD/AP2B1/FYN/PSMC4/HGF/TRIO/PSMA4/NGFR/PPP2R5A/RHOA/MEF2A/PSME4/PPP2R5B/PRKACA/ARHGEF10L/MARK3/ARHGEF1/LOC100505585/ARAF/PPP2R5C/MEF2C/TNRC6A/PLEKHG2/PSME1/AGO1/CRKL/DNAL4/TNRC6B/SOS2/PSMC1/RPS6KA5/PSMA6/NFKBIA/PSME2/MCF2/MAPK3/TSC2/CSK/RIPK2/ARHGEF18/RASAL3/JAK3/PIP5K1B/PSMD3/GAB1/VWF/PSMD9/CDKN1B/HBEGF/PDGFRB/PRKAR2A/SPTBN1/HDAC1/CREB1/FOXO3/GNA13/DUSP1/KBTBD7/NR4A1/PDE1B/AGO2/PREX1/EREG/PSMB2…	166
378	D0246M_down	R-HSA-5602498	MyD88 deficiency (TLR2/4)	10/2641	11/10281	1.04252e-05	0.000213965	0.000168963	BTK/CD36/TLR4/TLR2/TIRAP/CD14/MYD88/TLR1/TLR6/IRAK4	10
379	D0246M_down	R-HSA-5603041	IRAK4 deficiency (TLR2/4)	10/2641	11/10281	1.04252e-05	0.000213965	0.000168963	BTK/CD36/TLR4/TLR2/TIRAP/CD14/MYD88/TLR1/TLR6/IRAK4	10
380	D0246M_down	R-HSA-1236974	ER-Phagosome pathway	40/2641	84/10281	1.14192e-05	0.000220373	0.000174023	BTK/PSMC4/PSMA4/PSME4/PSME1/PSMC1/PSMA6/PSME2/PSMD3/PSMD9/PSMB2/PSMA1/CD36/TLR4/PSMB7/TLR2/RPS27A/TIRAP/UBC/PSMD4/PSMB4/PSMD6/PSMC3/B2M/TAP1/CD14/MYD88/TLR1/TLR6/PSMD13/PSMB8/TAP2/HLA-C/HLA-E/HLA-F/PSMB10/HLA-A/UBA52/HLA-B/PSMB9	40
381	D0246M_down	R-HSA-168142	Toll Like Receptor 10 (TLR10) Cascade	40/2641	84/10281	1.14192e-05	0.000220373	0.000174023	MAP2K3/MEF2A/MAP2K7/NFKB2/MEF2C/MAP3K1/RPS6KA5/NFKBIA/MAPK3/RIPK2/NFKBIB/MAP3K8/CREB1/IRAK2/DHX9/PPP2R1B/DUSP6/PELI2/RPS27A/UBC/MAPKAPK2/S100A12/DUSP7/MAPK7/NOD2/TNIP2/MAP2K1/FOS/MYD88/RELA/TLR10/RPS6KA3/JUN/IRAK1/TLR5/PELI1/IRAK4/AGER/UBA52/UBE2V1	40
382	D0246M_down	R-HSA-168176	Toll Like Receptor 5 (TLR5) Cascade	40/2641	84/10281	1.14192e-05	0.000220373	0.000174023	MAP2K3/MEF2A/MAP2K7/NFKB2/MEF2C/MAP3K1/RPS6KA5/NFKBIA/MAPK3/RIPK2/NFKBIB/MAP3K8/CREB1/IRAK2/DHX9/PPP2R1B/DUSP6/PELI2/RPS27A/UBC/MAPKAPK2/S100A12/DUSP7/MAPK7/NOD2/TNIP2/MAP2K1/FOS/MYD88/RELA/TLR10/RPS6KA3/JUN/IRAK1/TLR5/PELI1/IRAK4/AGER/UBA52/UBE2V1	40
383	D0246M_down	R-HSA-975871	MyD88 cascade initiated on plasma membrane	40/2641	84/10281	1.14192e-05	0.000220373	0.000174023	MAP2K3/MEF2A/MAP2K7/NFKB2/MEF2C/MAP3K1/RPS6KA5/NFKBIA/MAPK3/RIPK2/NFKBIB/MAP3K8/CREB1/IRAK2/DHX9/PPP2R1B/DUSP6/PELI2/RPS27A/UBC/MAPKAPK2/S100A12/DUSP7/MAPK7/NOD2/TNIP2/MAP2K1/FOS/MYD88/RELA/TLR10/RPS6KA3/JUN/IRAK1/TLR5/PELI1/IRAK4/AGER/UBA52/UBE2V1	40
384	D0246M_down	R-HSA-157118	Signaling by NOTCH	50/2641	113/10281	1.30853e-05	0.000248813	0.000196482	CREBBP/HDAC9/HDAC7/ST3GAL6/HDAC4/SEL1L/B4GALT1/TMED2/TNRC6A/AGO1/TNRC6B/EP300/HDAC10/HIF1A/POFUT1/TBL1X/LFNG/TLE4/NEURL1/KAT2A/HDAC5/FBXW7/DTX4/HES1/HDAC1/CREB1/AGO2/NUMB/LOC101928143/NOTCH2/AGO4/ARRB1/ADAM10/TLE3/NCOR1/ARRB2/RPS27A/NOTCH1/UBC/ADAM17/MAML1/HEY1/JUN/DNER/ATP2A1/MAML3/MIB2/DLL1/NOTCH4/UBA52	50
385	D0246M_down	R-HSA-2029481	FCGR activation	11/2641	13/10281	1.44648e-05	0.000268317	0.000211884	FGR/FYN/HCK/FCGR2A/FCGR2C/FCGR1A/SYK/SRC/CD247/FCGR3A/LYN	11
386	D0246M_down	R-HSA-5663202	Diseases of signal transduction	132/2641	373/10281	1.48486e-05	0.000268317	0.000211884	BAD/CREBBP/FYN/CLCN6/PSMC4/HGF/GAB2/PSMA4/HDAC9/HDAC7/PPP2R5A/HDAC4/PSME4/PPP2R5B/SEL1L/DERL2/MARK3/ARAF/PPP2R5C/PSME1/EP300/HDAC10/PSMC1/PSMA6/PSME2/TBL1X/PORCN/MAPK3/POLR2C/TSC2/CSK/RASAL3/TGFB1/NEURL1/PSMD3/KAT2A/HDAC5/GAB1/FBXW7/VWF/PSMD9/CDKN1B/CPSF6/QKI/HBEGF/PDGFRB/HES1/FXR1/STAT1/HDAC1/CREB1/FOXO3/CNTRL/NR4A1/LRRFIP1/EREG/GTF2F1/PSMB2/MAP2K2/RAP1B/MACF1/KIAA0754/PSMA1/KREMEN2/RAF1/MPRIP/O…	132
387	D0246M_down	R-HSA-166166	MyD88-independent TLR3/TLR4 cascade	45/2641	99/10281	1.51486e-05	0.000268317	0.000211884	SARM1/MAP2K3/CASP8/MEF2A/UBE2D1/MAP2K7/NFKB2/MEF2C/RPS6KA5/NFKBIA/MAPK3/RIPK2/NFKBIB/MAP3K8/UBE2D3/BIRC2/CREB1/IRAK2/DHX9/TLR4/PPP2R1B/DUSP6/RPS27A/UBC/MAPKAPK2/S100A12/DUSP7/MAPK7/NOD2/TNIP2/MAP2K1/FOS/CD14/MYD88/RELA/RPS6KA3/JUN/PTPN11/IRAK1/IRF7/AGER/UBA52/TICAM2/UBE2V1/IKBKE	45
388	D0246M_down	R-HSA-168164	Toll Like Receptor 3 (TLR3) Cascade	45/2641	99/10281	1.51486e-05	0.000268317	0.000211884	SARM1/MAP2K3/CASP8/MEF2A/UBE2D1/MAP2K7/NFKB2/MEF2C/RPS6KA5/NFKBIA/MAPK3/RIPK2/NFKBIB/MAP3K8/UBE2D3/BIRC2/CREB1/IRAK2/DHX9/TLR4/PPP2R1B/DUSP6/RPS27A/UBC/MAPKAPK2/S100A12/DUSP7/MAPK7/NOD2/TNIP2/MAP2K1/FOS/CD14/MYD88/RELA/RPS6KA3/JUN/PTPN11/IRAK1/IRF7/AGER/UBA52/TICAM2/UBE2V1/IKBKE	45
389	D0246M_down	R-HSA-937061	TRIF-mediated TLR3/TLR4 signaling	45/2641	99/10281	1.51486e-05	0.000268317	0.000211884	SARM1/MAP2K3/CASP8/MEF2A/UBE2D1/MAP2K7/NFKB2/MEF2C/RPS6KA5/NFKBIA/MAPK3/RIPK2/NFKBIB/MAP3K8/UBE2D3/BIRC2/CREB1/IRAK2/DHX9/TLR4/PPP2R1B/DUSP6/RPS27A/UBC/MAPKAPK2/S100A12/DUSP7/MAPK7/NOD2/TNIP2/MAP2K1/FOS/CD14/MYD88/RELA/RPS6KA3/JUN/PTPN11/IRAK1/IRF7/AGER/UBA52/TICAM2/UBE2V1/IKBKE	45
390	D0246M_down	R-HSA-5675221	Negative regulation of MAPK pathway	23/2641	40/10281	1.90789e-05	0.000333365	0.000263251	PPP2R5A/PPP2R5B/MARK3/ARAF/PPP2R5C/MAPK3/DUSP1/MAP2K2/RAF1/PPP2R1B/DUSP6/KSR1/DUSP10/RPS27A/UBC/BRAF/DUSP2/PAQR3/DUSP7/YWHAB/MAP2K1/NRAS/UBA52	23
391	D0246M_down	R-HSA-186763	Downstream signal transduction	126/2641	355/10281	1.97466e-05	0.000340396	0.000268803	BAD/FYN/PSMC4/HGF/PSMA4/PPP2R5A/PSME4/PPP2R5B/NCK2/PRKACA/MARK3/ARAF/PPP2R5C/TNRC6A/PSME1/AGO1/CRKL/TNRC6B/PSMC1/PSMA6/PSME2/MAPK3/TSC2/CSK/RASAL3/JAK3/PIP5K1B/PSMD3/GAB1/VWF/PSMD9/CDKN1B/HBEGF/PDGFRB/PRKAR2A/SPTBN1/STAT1/CREB1/FOXO3/DUSP1/KBTBD7/NR4A1/PDE1B/AGO2/EREG/PSMB2/PRKCG/MAP2K2/RAP1B/PSMA1/ADCY4/RAF1/DLG4/AGO4/DAB2IP/PSMB7/TLN1/FRS3/ARRB1/PPP2R1B/DUSP6/IQGAP1/KSR1/ARRB2/VAV1/CNKSR1/DUSP1…	126
392	D0246M_down	R-HSA-168138	Toll Like Receptor 9 (TLR9) Cascade	44/2641	97/10281	2.00078e-05	0.000340396	0.000268803	MAP2K3/MEF2A/MAP2K7/NFKB2/MEF2C/MAP3K1/RPS6KA5/NFKBIA/TLR8/MAPK3/RIPK2/NFKBIB/MAP3K8/CREB1/IRAK2/DHX9/TLR4/PPP2R1B/DUSP6/PELI2/RPS27A/UBC/MAPKAPK2/S100A12/DUSP7/MAPK7/NOD2/TNIP2/MAP2K1/FOS/CD14/MYD88/RELA/RPS6KA3/JUN/IRAK1/IRF7/TLR7/PELI1/IRAK4/AGER/UBA52/TICAM2/UBE2V1	44
393	D0246M_down	R-HSA-1433557	Signaling by SCF-KIT	121/2641	339/10281	2.1421e-05	0.000359705	0.000284051	BAD/FYN/PSMC4/HGF/GAB2/PSMA4/PTPRU/PPP2R5A/PSME4/PPP2R5B/MARK3/ARAF/PPP2R5C/TNRC6A/PSME1/AGO1/GRAP2/TNRC6B/PSMC1/PSMA6/PSME2/MAPK3/TSC2/CSK/RASAL3/JAK3/GRB10/PIP5K1B/PSMD3/GAB1/VWF/PSMD9/SH2B3/CDKN1B/PTPN6/HBEGF/PDGFRB/SPTBN1/STAT1/CREB1/FOXO3/DUSP1/KBTBD7/NR4A1/AGO2/EREG/PSMB2/MAP2K2/RAP1B/PSMA1/RAF1/DLG4/AGO4/TEC/DAB2IP/PSMB7/TLN1/FRS3/ARRB1/PPP2R1B/DUSP6/IQGAP1/KSR1/ARRB2/VAV1/CNKSR1/DUSP10/RP…	121
394	D0246M_down	R-HSA-177929	Signaling by EGFR	129/2641	367/10281	2.67764e-05	0.00044387	0.000350514	BAD/FYN/PSMC4/HGF/PSMA4/EPN1/PPP2R5A/PSME4/PPP2R5B/CDC42/PRKACA/MARK3/PAG1/ARAF/PPP2R5C/PXN/TNRC6A/PSME1/AGO1/TNRC6B/PSMC1/PSMA6/PSME2/MAPK3/TSC2/CSK/RASAL3/JAK3/PIP5K1B/PSMD3/GAB1/VWF/PSMD9/CDKN1B/HBEGF/PDGFRB/PRKAR2A/SPTBN1/CREB1/FOXO3/DUSP1/KBTBD7/NR4A1/PDE1B/AGO2/EREG/PSMB2/PRKCG/MAP2K2/RAP1B/EPS15L1/PSMA1/ADCY4/RAF1/DLG4/AGO4/DAB2IP/PSMB7/TLN1/FRS3/ARRB1/PPP2R1B/ADAM10/DUSP6/IQGAP1/KSR1/ARRB…	129
395	D0246M_down	R-HSA-5260271	Diseases of Immune System	16/2641	24/10281	2.85206e-05	0.000460964	0.000364012	BTK/NFKB2/NFKBIA/NFKBIB/CD36/TLR4/TLR2/TIRAP/CD14/MYD88/RELA/TLR10/TLR1/TLR6/TLR5/IRAK4	16
396	D0246M_down	R-HSA-5602358	Diseases associated with the TLR signaling cascade	16/2641	24/10281	2.85206e-05	0.000460964	0.000364012	BTK/NFKB2/NFKBIA/NFKBIB/CD36/TLR4/TLR2/TIRAP/CD14/MYD88/RELA/TLR10/TLR1/TLR6/TLR5/IRAK4	16
397	D0246M_down	R-HSA-1592230	Mitochondrial biogenesis	28/2641	54/10281	3.36887e-05	0.000537772	0.000424666	CREBBP/MEF2C/SMARCD3/NCOA1/TBL1X/GABPB1/FLJ10038/SSBP1/PRKAG2/TFAM/PPARGC1A/MEF2D/CREB1/MED1/NR1D1/HELZ2/TGS1/NCOA2/CRTC3/NCOR1/SIRT3/PPRC1/CRTC2/TFB2M/HCFC1/RXRA/NCOA6/POLG2	28
398	D0246M_down	R-HSA-187037	NGF signalling via TRKA from the plasma membrane	135/2641	390/10281	4.07221e-05	0.000642118	0.000507066	BAD/AP2B1/FYN/PSMC4/HGF/PSMA4/PPP2R5A/RHOA/MEF2A/PSME4/PPP2R5B/PRKACA/MARK3/ARAF/PPP2R5C/MEF2C/TNRC6A/PSME1/AGO1/CRKL/DNAL4/TNRC6B/PSMC1/RPS6KA5/PSMA6/PSME2/MAPK3/TSC2/CSK/RASAL3/JAK3/PIP5K1B/PSMD3/GAB1/VWF/PSMD9/CDKN1B/HBEGF/PDGFRB/PRKAR2A/SPTBN1/CREB1/FOXO3/DUSP1/KBTBD7/NR4A1/PDE1B/AGO2/EREG/PSMB2/PRKCG/MAP2K2/RAP1B/ADORA2A/PSMA1/ADCY4/RAF1/DLG4/AGO4/DAB2IP/PSMB7/TLN1/FRS3/ARRB1/PPP2R1B/MAP2K5/…	135
399	D0246M_down	R-HSA-3247509	Chromatin modifying enzymes	101/2641	278/10281	4.5334e-05	0.00069782	0.000551052	MSL3/CREBBP/KMT2E/PHF20/ARID1B/KMT2C/IKBKAP/JMJD6/ING3/NFKB2/JADE1/SMARCD3/KAT6A/NCOA1/ATXN7L3/BRPF3/SETD1A/EP300/BRD1/HDAC10/PRMT5/TBL1X/JADE3/SETD6/KAT8/DOT1L/KDM4C/KAT2A/CHD4/ING4/KANSL3/WDR77/HDAC1/ASH1L/PADI2/ARID1A/KMT2A/DNMT3A/KANSL1/ENY2/EPC1/KDM3B/SMARCA4/KDM4B/KDM6B/GPS2/KMT5C/PHF21A/KAT7/SAP130/KANSL2/SETD1B/NCOA2/RPS2/NCOR1/SETDB1/GATAD2B/SETD7/KDM6A/OGT/NSD3/MBIP/KDM8/KAT6B/BRPF1/PAD…	101
400	D0246M_down	R-HSA-4839726	Chromatin organization	101/2641	278/10281	4.5334e-05	0.00069782	0.000551052	MSL3/CREBBP/KMT2E/PHF20/ARID1B/KMT2C/IKBKAP/JMJD6/ING3/NFKB2/JADE1/SMARCD3/KAT6A/NCOA1/ATXN7L3/BRPF3/SETD1A/EP300/BRD1/HDAC10/PRMT5/TBL1X/JADE3/SETD6/KAT8/DOT1L/KDM4C/KAT2A/CHD4/ING4/KANSL3/WDR77/HDAC1/ASH1L/PADI2/ARID1A/KMT2A/DNMT3A/KANSL1/ENY2/EPC1/KDM3B/SMARCA4/KDM4B/KDM6B/GPS2/KMT5C/PHF21A/KAT7/SAP130/KANSL2/SETD1B/NCOA2/RPS2/NCOR1/SETDB1/GATAD2B/SETD7/KDM6A/OGT/NSD3/MBIP/KDM8/KAT6B/BRPF1/PAD…	101
401	D0246M_down	R-HSA-2173795	Downregulation of SMAD2/3:SMAD4 transcriptional activity	15/2641	23/10281	7.51129e-05	0.0011426	0.000902285	UBE2D1/SMURF2/UBE2D3/HDAC1/TGIF2/SKIL/NCOR1/SMAD4/RPS27A/UBC/RNF111/SMAD3/TGIF1/TRIM33/UBA52	15
402	D0246M_down	R-HSA-5687128	MAPK6/MAPK4 signaling	40/2641	90/10281	8.25591e-05	0.00124127	0.0009802	PSMC4/PSMA4/PSME4/CDC42/PRKACA/CDC14A/MAPKAPK5/TNRC6A/PSME1/AGO1/TNRC6B/PSMC1/PSMA6/PSME2/PSMD3/PSMD9/CCND3/FOXO3/AGO2/PSMB2/PSMA1/AGO4/PSMB7/RPS27A/PAK1/CDC42EP2/FOXO1/UBC/PSMD4/PSMB4/CDC42EP3/PSMD6/PSMC3/CDK1/JUN/PSMD13/PSMB8/PSMB10/UBA52/PSMB9	40
403	D0246M_down	R-HSA-877300	Interferon gamma signaling	41/2641	93/10281	8.45899e-05	0.00125718	0.000992767	CD44/PIAS1/SP100/OAS1/TRIM2/OAS3/OAS2/PTPN6/TRIM38/STAT1/TRIM62/GBP1/TRIM25/MT2A/IRF1/TRIM22/OASL/IRF8/CAMK2D/CAMK2G/NCAM1/FCGR1A/GBP5/JAK1/GBP2/GBP4/PRKCD/B2M/PTAFR/TRIM8/PTPN11/SOCS3/IRF7/FCGR1B/HLA-C/HLA-E/HLA-F/HLA-A/IRF9/IFI30/HLA-B	41
404	D0246M_down	R-HSA-5683057	MAPK family signaling cascades	104/2641	293/10281	0.00010238	0.00150429	0.00118791	FYN/PSMC4/HGF/PSMA4/PPP2R5A/PSME4/PPP2R5B/CDC42/PRKACA/MARK3/ARAF/PPP2R5C/CDC14A/MAPKAPK5/TNRC6A/PSME1/AGO1/TNRC6B/PSMC1/PSMA6/PSME2/MAPK3/CSK/RASAL3/TYK2/JAK3/PSMD3/VWF/PSMD9/CCND3/HBEGF/PDGFRB/SPTBN1/FOXO3/DUSP1/KBTBD7/AGO2/EREG/PSMB2/MAP2K2/RAP1B/PSMA1/RAF1/DLG4/AGO4/DAB2IP/PSMB7/TLN1/FRS3/ARRB1/PPP2R1B/DUSP6/IQGAP1/KSR1/ARRB2/CNKSR1/DUSP10/RPS27A/CAMK2D/CAMK2G/PAK1/NCAM1/CDC42EP2/FOXO1/UBC/AN…	104
405	D0246M_down	R-HSA-512988	Interleukin-3, 5 and GM-CSF signaling	98/2641	274/10281	0.000116035	0.00168576	0.00133121	FYN/PSMC4/HGF/GAB2/PSMA4/PPP2R5A/PSME4/PPP2R5B/PRKACA/MARK3/ARAF/PPP2R5C/PSME1/CRKL/PSMC1/PSMA6/PSME2/HCK/MAPK3/CSK/RASAL3/JAK3/PSMD3/VWF/PSMD9/PTPN6/HBEGF/PDGFRB/SPTBN1/DUSP1/KBTBD7/EREG/PSMB2/MAP2K2/RAP1B/PSMA1/RAF1/DLG4/TEC/DAB2IP/PSMB7/TLN1/FRS3/ARRB1/PPP2R1B/DUSP6/IQGAP1/KSR1/ARRB2/VAV1/CNKSR1/DUSP10/RPS27A/CAMK2D/CAMK2G/NCAM1/UBC/ANGPT1/NRG1/BRAF/DUSP2/PSMD4/PSMB4/CALM3/JAK1/PAQR3/SPTA1/PSM…	98
406	D0246M_down	R-HSA-1980143	Signaling by NOTCH1	34/2641	74/10281	0.000124755	0.00179232	0.00141535	CREBBP/HDAC9/HDAC7/HDAC4/EP300/HDAC10/HIF1A/TBL1X/TLE4/NEURL1/KAT2A/HDAC5/FBXW7/DTX4/HES1/HDAC1/NUMB/LOC101928143/ARRB1/ADAM10/TLE3/NCOR1/ARRB2/RPS27A/NOTCH1/UBC/ADAM17/MAML1/HEY1/DNER/MAML3/MIB2/DLL1/UBA52	34
407	D0246M_down	R-HSA-186797	Signaling by PDGF	131/2641	385/10281	0.000127109	0.00180606	0.00142621	BAD/FYN/PSMC4/HGF/PSMA4/COL9A2/PPP2R5A/PSME4/PPP2R5B/NCK2/PRKACA/MARK3/ARAF/PPP2R5C/TNRC6A/PSME1/AGO1/CRKL/TNRC6B/PSMC1/PSMA6/PSME2/MAPK3/TSC2/CSK/RASAL3/JAK3/PIP5K1B/PSMD3/GAB1/VWF/PSMD9/CDKN1B/HBEGF/THBS4/PDGFRB/PRKAR2A/SPTBN1/STAT1/CREB1/FOXO3/DUSP1/KBTBD7/NR4A1/PDE1B/AGO2/EREG/PSMB2/PRKCG/MAP2K2/RAP1B/PSMA1/ADCY4/RAF1/DLG4/AGO4/DAB2IP/PSMB7/TLN1/FRS3/ARRB1/PPP2R1B/THBS1/DUSP6/IQGAP1/KSR1/ARRB…	131
408	D0246M_down	R-HSA-983705	Signaling by the B Cell Receptor (BCR)	83/2641	228/10281	0.000194012	0.00270723	0.00213784	BAD/CD79B/BTK/FYN/PSMC4/HGF/PSMA4/PPP2R5A/PSME4/PPP2R5B/DAPP1/PPP2R5C/TNRC6A/PSME1/AGO1/TNRC6B/PSMC1/PSMA6/NFKBIA/PSME2/MAPK3/TSC2/NFKBIB/PIP5K1B/PSMD3/GAB1/PSMD9/CDKN1B/PTPN6/HBEGF/PDGFRB/CREB1/FOXO3/NR4A1/AGO2/EREG/PSMB2/PSMA1/AGO4/PSMB7/PPP2R1B/VAV1/RPS27A/NFKBIE/SH3KBP1/FOXO1/UBC/ITPR1/PIK3AP1/NRG1/PSMD4/PSMB4/CALM3/ORAI2/REL/PSMD6/RICTOR/SYK/PSMC3/FRS2/PRKCB/STIM1/IRS1/INSR/PIK3CD/PTEN/MALT1…	83
409	D0246M_down	R-HSA-450531	Regulation of mRNA stability by proteins that bind AU-rich elements	39/2641	90/10281	0.00019472	0.00270723	0.00213784	PSMC4/PSMA4/PSME4/PABPC1/EXOSC7/EXOSC5/PSME1/PSMC1/PSMA6/PSME2/PSMD3/PSMD9/SET/PSMB2/NUP214/PSMA1/EXOSC2/PSMB7/HNRNPD/ANP32A/RPS27A/UBC/PRKCA/PSMD4/PSMB4/TNFSF13/MAPKAPK2/PSMD6/PRKCD/PSMC3/YWHAB/EXOSC1/PSMD13/ZFP36L1/PSMB8/PSMB10/UBA52/PSMB9/DCP1A	39
410	D0246M_down	R-HSA-2871796	FCERI mediated MAPK activation	96/2641	271/10281	0.000202188	0.00278116	0.00219622	FYN/PSMC4/HGF/PSMA4/LCP2/PPP2R5A/PSME4/PPP2R5B/MARK3/MAP2K7/ARAF/PPP2R5C/PSME1/MAP3K1/GRAP2/PSMC1/PSMA6/PSME2/MAPK3/CSK/RASAL3/JAK3/PSMD3/VWF/PSMD9/HBEGF/PDGFRB/SPTBN1/DUSP1/KBTBD7/EREG/PSMB2/MAP2K2/RAP1B/PSMA1/RAF1/DLG4/VAV3/DAB2IP/PSMB7/TLN1/FRS3/ARRB1/PPP2R1B/DUSP6/IQGAP1/KSR1/ARRB2/VAV1/CNKSR1/DUSP10/RPS27A/CAMK2D/CAMK2G/PAK1/NCAM1/UBC/ANGPT1/NRG1/BRAF/DUSP2/FCER1G/PSMD4/PSMB4/CALM3/JAK1/PAQR…	96
411	D0246M_down	R-HSA-6802948	Signaling by high-kinase activity BRAF mutants	20/2641	37/10281	0.000213369	0.00290407	0.00229328	MARK3/ARAF/MAPK3/CSK/VWF/MAP2K2/RAP1B/RAF1/TLN1/ARRB1/IQGAP1/KSR1/ARRB2/CNKSR1/BRAF/YWHAB/MAP2K1/SRC/NRAS/ITGB3	20
412	D0246M_down	R-HSA-195253	Degradation of beta-catenin by the destruction complex	36/2641	83/10281	0.000330715	0.00445432	0.00351748	PSMC4/PSMA4/PPP2R5A/PSME4/PPP2R5B/PPP2R5C/TCF7/PSME1/PSMC1/PSMA6/PSME2/TLE4/PSMD3/PSMD9/HDAC1/PSMB2/PSMA1/PSMB7/PPP2R1B/LEF1/TLE3/RPS27A/TCF7L2/UBC/PSMD4/PSMB4/PSMD6/FRAT1/PSMC3/CTBP2/FRAT2/PSMD13/PSMB8/PSMB10/UBA52/PSMB9	36
413	D0246M_down	R-HSA-451927	Interleukin-2 signaling	93/2641	265/10281	0.000364699	0.00482184	0.0038077	FYN/PSMC4/HGF/GAB2/PSMA4/PPP2R5A/PSME4/PPP2R5B/MARK3/ARAF/PPP2R5C/PSME1/PSMC1/PSMA6/PSME2/MAPK3/CSK/RASAL3/JAK3/PSMD3/VWF/PSMD9/PTPN6/HBEGF/PDGFRB/SPTBN1/DUSP1/KBTBD7/PTK2B/EREG/PSMB2/MAP2K2/RAP1B/PSMA1/RAF1/DLG4/DAB2IP/PSMB7/TLN1/FRS3/ARRB1/PPP2R1B/DUSP6/IQGAP1/KSR1/ARRB2/CNKSR1/DUSP10/RPS27A/CAMK2D/CAMK2G/NCAM1/UBC/ANGPT1/NRG1/BRAF/DUSP2/PSMD4/PSMB4/CALM3/JAK1/PAQR3/SPTA1/PSMD6/DUSP7/SYK/INPPL1…	93
414	D0246M_down	R-HSA-983169	Class I MHC mediated antigen processing & presentation	125/2641	373/10281	0.000366086	0.00482184	0.0038077	KLHL13/MYLIP/UBE3C/BTK/PSMC4/UBR2/PSMA4/CUL7/HSPA5/CYBA/UNKL/PSME4/NEDD4/RNF126/UBE2D1/HACE1/HUWE1/ANAPC5/PSME1/HECTD1/NCF4/ASB2/PSMC1/PSMA6/PSME2/ASB9/FBXO31/HERC1/UBE2R2/FBXL20/PSMD3/SMURF2/WSB1/UBE2D3/FBXW7/KLHL5/ZBTB16/PSMD9/RNF130/RNF7/NCF2/FBXL5/AREL1/KBTBD7/RBBP6/WWP1/RBCK1/PSMB2/FBXL12/PSMA1/UBE2G1/MKRN1/VHL/RNF138/CD36/LMO7/TLR4/PSMB7/RNF144B/TLR2/HECW2/HERC6/HERC5/SEC31A/SEC24B/DET1/RPS…	125
415	D0246M_down	R-HSA-6802952	Signaling by BRAF and RAF fusions	29/2641	63/10281	0.00036919	0.00482184	0.0038077	CLCN6/MARK3/ARAF/MAPK3/CSK/VWF/QKI/FXR1/MAP2K2/RAP1B/MACF1/KIAA0754/RAF1/MPRIP/TLN1/ARRB1/IQGAP1/KSR1/ARRB2/CNKSR1/BRAF/YWHAB/MAP2K1/AGTRAP/TRAK1/SRC/ATG7/NRAS/ITGB3	29
416	D0246M_down	R-HSA-6783783	Interleukin-10 signaling	24/2641	49/10281	0.000373951	0.00483519	0.00381824	TNFRSF1B/PTGS2/CXCL2/TIMP1/TYK2/CSF3/IL10RA/IL1A/CCL20/CCR2/IL1B/LIF/IL18/JAK1/CXCL1/STAT3/IL12A/PTAFR/CXCL8/TNF/IL10RB/CCL3L1/CCL3L3/CCL3	24
417	D0246M_down	R-HSA-1368082	RORA activates gene expression	16/2641	28/10281	0.000397748	0.00506515	0.00399984	CREBBP/SMARCD3/NCOA1/EP300/TBL1X/PPARGC1A/CPT1A/MED1/NR1D1/HELZ2/TGS1/NCOA2/NCOR1/NRIP1/RXRA/NCOA6	16
418	D0246M_down	R-HSA-5621481	C-type lectin receptors (CLRs)	55/2641	142/10281	0.000399571	0.00506515	0.00399984	CREBBP/FYN/PSMC4/PSMA4/CASP8/PSME4/PRKACA/UBE2D1/ICAM3/NFKB2/PSME1/EP300/PSMC1/RPS6KA5/PSMA6/NFKBIA/PSME2/PSMD3/ICAM2/PSMD9/IL1B/PSMB2/PSMA1/NFATC1/RAF1/PSMB7/PPP3CA/RPS27A/PAK1/UBC/ITPR1/FCER1G/PSMD4/PSMB4/CALM3/PSMD6/PRKCD/SYK/PSMC3/CLEC4E/CLEC4D/MALT1/RELA/PSMD13/SRC/PSMB8/PSMB10/MUC12/CLEC6A/NRAS/PPP3R1/UBA52/PSMB9/UBE2V1/LYN	55
419	D0246M_down	R-HSA-2586552	Signaling by Leptin	90/2641	256/10281	0.000421208	0.00528759	0.00417549	FYN/PSMC4/HGF/PSMA4/PPP2R5A/PSME4/PPP2R5B/MARK3/ARAF/PPP2R5C/PSME1/PSMC1/PSMA6/PSME2/MAPK3/CSK/RASAL3/JAK3/PSMD3/VWF/PSMD9/HBEGF/PDGFRB/SPTBN1/DUSP1/KBTBD7/EREG/PSMB2/MAP2K2/RAP1B/PSMA1/RAF1/DLG4/DAB2IP/PSMB7/TLN1/FRS3/ARRB1/PPP2R1B/DUSP6/IQGAP1/KSR1/ARRB2/CNKSR1/DUSP10/RPS27A/CAMK2D/CAMK2G/NCAM1/UBC/ANGPT1/NRG1/BRAF/DUSP2/PSMD4/PSMB4/CALM3/JAK1/PAQR3/SPTA1/PSMD6/DUSP7/RET/PSMC3/FRS2/YWHAB/STAT3/…	90
420	D0246M_down	R-HSA-6802957	Oncogenic MAPK signaling	34/2641	78/10281	0.000428338	0.00532539	0.00420534	CLCN6/MARK3/ARAF/MAPK3/CSK/RASAL3/VWF/QKI/FXR1/MAP2K2/RAP1B/MACF1/KIAA0754/RAF1/MPRIP/DAB2IP/TLN1/ARRB1/IQGAP1/KSR1/ARRB2/CNKSR1/BRAF/YWHAB/MAP2K1/AGTRAP/TRAK1/RASA3/NF1/SRC/SYNGAP1/ATG7/NRAS/ITGB3	34
421	D0246M_down	R-HSA-168928	RIG-I/MDA5 mediated induction of IFN-alpha/beta pathways	36/2641	84/10281	0.000437491	0.00534282	0.0042191	CASP10/CREBBP/RNF216/CASP8/UBE2D1/NFKB2/CYLD/MAVS/MAP3K1/EP300/NFKBIA/RNF125/NFKBIB/DHX58/UBE2D3/TNFAIP3/TRIM25/IRF1/DHX9/HERC5/NLRC5/RPS27A/TKFC/UBC/UBE2L6/S100A12/MYD88/RELA/RNF135/UBA7/IRF7/ISG15/PCBP2/AGER/UBA52/IKBKE	36
422	D0246M_down	R-HSA-1168372	Downstream signaling events of B Cell Receptor (BCR)	72/2641	197/10281	0.000438004	0.00534282	0.0042191	BAD/FYN/PSMC4/HGF/PSMA4/PPP2R5A/PSME4/PPP2R5B/PPP2R5C/TNRC6A/PSME1/AGO1/TNRC6B/PSMC1/PSMA6/NFKBIA/PSME2/MAPK3/TSC2/NFKBIB/PIP5K1B/PSMD3/GAB1/PSMD9/CDKN1B/HBEGF/PDGFRB/CREB1/FOXO3/NR4A1/AGO2/EREG/PSMB2/PSMA1/AGO4/PSMB7/PPP2R1B/VAV1/RPS27A/NFKBIE/FOXO1/UBC/PIK3AP1/NRG1/PSMD4/PSMB4/REL/PSMD6/RICTOR/PSMC3/FRS2/PRKCB/IRS1/INSR/PIK3CD/PTEN/MALT1/RELA/GRB2/PTPN11/FOXO4/PSMD13/IRS2/SRC/MTOR/PSMB8/PSMB10/…	72
423	D0246M_down	R-HSA-936440	Negative regulators of RIG-I/MDA5 signaling	19/2641	36/10281	0.000458626	0.00554209	0.00437646	RNF216/UBE2D1/CYLD/MAVS/RNF125/UBE2D3/TNFAIP3/TRIM25/HERC5/NLRC5/RPS27A/UBC/UBE2L6/RNF135/UBA7/ISG15/PCBP2/UBA52/IKBKE	19
424	D0246M_down	R-HSA-6802949	Signaling by RAS mutants	25/2641	53/10281	0.00058594	0.00701501	0.00553959	MARK3/ARAF/MAPK3/CSK/RASAL3/VWF/MAP2K2/RAP1B/RAF1/DAB2IP/TLN1/ARRB1/IQGAP1/KSR1/ARRB2/CNKSR1/BRAF/YWHAB/MAP2K1/RASA3/NF1/SRC/SYNGAP1/NRAS/ITGB3	25
425	D0246M_down	R-HSA-8853659	RET signaling	94/2641	272/10281	0.000614082	0.00728447	0.00575238	FYN/PSMC4/HGF/GAB2/PSMA4/PPP2R5A/PSME4/PPP2R5B/PRKACA/MARK3/ARAF/PPP2R5C/PSME1/PSMC1/PSMA6/PSME2/MAPK3/CSK/RASAL3/JAK3/GRB10/PSMD3/GAB1/VWF/PSMD9/HBEGF/PDGFRB/SPTBN1/DUSP1/KBTBD7/EREG/PSMB2/MAP2K2/RAP1B/PSMA1/RAF1/DLG4/DAB2IP/PSMB7/TLN1/FRS3/ARRB1/PPP2R1B/DUSP6/IQGAP1/KSR1/ARRB2/CNKSR1/DUSP10/RPS27A/CAMK2D/CAMK2G/NCAM1/UBC/ANGPT1/PRKCA/NRG1/BRAF/DUSP2/PSMD4/PSMB4/CALM3/JAK1/PAQR3/SPTA1/PSMD6/DUSP…	94
426	D0246M_down	R-HSA-4420097	VEGFA-VEGFR2 Pathway	112/2641	333/10281	0.00062394	0.00733414	0.0057916	FYN/PSMC4/HGF/PSMA4/CYBA/CYFIP2/PPP2R5A/RHOA/PSME4/PPP2R5B/CDC42/NCK2/PRKACA/MARK3/ARAF/PPP2R5C/PXN/PSME1/NCF4/PSMC1/PSMA6/PSME2/MAPK3/CSK/RASAL3/JAK3/PSMD3/VWF/PSMD9/WASF1/VEGFA/HBEGF/PDGFRB/SPTBN1/NCF2/DUSP1/KBTBD7/PTK2B/EREG/PSMB2/MAP2K2/RAP1B/PSMA1/RAF1/DLG4/VAV3/DAB2IP/PSMB7/TLN1/FRS3/ARRB1/PPP2R1B/DUSP6/IQGAP1/KSR1/ARRB2/VAV1/CNKSR1/DUSP10/RPS27A/CAMK2D/CAMK2G/PAK1/NCAM1/UBC/ITPR1/ANGPT1/PR…	112
427	D0246M_down	R-HSA-72187	mRNA 3'-end processing	28/2641	62/10281	0.000677909	0.00789672	0.00623586	ZC3H11A/U2AF2/PAPOLA/POLDIP3/THOC5/SRSF5/PABPN1/CASC3/SRSF3/SRSF7/SRSF11/DDX39A/SRSF6/SRRM1/CPSF7/U2AF1/U2AF1L5/CHTOP/CPSF4/U2AF1L4/SRSF2/MAGOH/PCF11/NUDT21/CDC40/DDX39B/RNPS1/RBM8A	28
428	D0246M_down	R-HSA-1169091	Activation of NF-kappaB in B cells	30/2641	68/10281	0.000716515	0.00827191	0.00653214	PSMC4/PSMA4/PSME4/PSME1/PSMC1/PSMA6/NFKBIA/PSME2/NFKBIB/PSMD3/PSMD9/PSMB2/PSMA1/PSMB7/RPS27A/NFKBIE/UBC/PSMD4/PSMB4/REL/PSMD6/PSMC3/PRKCB/MALT1/RELA/PSMD13/PSMB8/PSMB10/UBA52/PSMB9	30
429	D0246M_down	R-HSA-2122947	NOTCH1 Intracellular Domain Regulates Transcription	23/2641	48/10281	0.000730135	0.00830775	0.00656044	CREBBP/HDAC9/HDAC7/HDAC4/EP300/HDAC10/HIF1A/TBL1X/TLE4/KAT2A/HDAC5/FBXW7/HES1/HDAC1/TLE3/NCOR1/RPS27A/NOTCH1/UBC/MAML1/HEY1/MAML3/UBA52	23
430	D0246M_down	R-HSA-159236	Transport of Mature mRNA derived from an Intron-Containing Transcript	32/2641	74/10281	0.000739209	0.00830775	0.00656044	ZC3H11A/U2AF2/NUP50/POLDIP3/THOC5/SRSF5/CASC3/NUP88/SRSF3/NUP155/SRSF7/SRSF11/DDX39A/SRSF6/NUP153/NUP214/NUP210/NXT1/SRRM1/NUP58/U2AF1/U2AF1L5/CHTOP/U2AF1L4/SRSF2/NXF1/MAGOH/CDC40/POM121/DDX39B/RNPS1/RBM8A	32
431	D0246M_down	R-HSA-1234174	Regulation of Hypoxia-inducible Factor (HIF) by oxygen	33/2641	77/10281	0.00074532	0.00830775	0.00656044	CREBBP/PSMC4/PSMA4/PSME4/UBE2D1/PSME1/EP300/HIF1A/PSMC1/PSMA6/PSME2/PSMD3/UBE2D3/PSMD9/VEGFA/PSMB2/PSMA1/VHL/EGLN1/PSMB7/ARNT/RPS27A/UBC/PSMD4/PSMB4/PSMD6/PSMC3/PSMD13/PSMB8/PSMB10/UBA52/PSMB9/EGLN2	33
432	D0246M_down	R-HSA-2262749	Cellular response to hypoxia	33/2641	77/10281	0.00074532	0.00830775	0.00656044	CREBBP/PSMC4/PSMA4/PSME4/UBE2D1/PSME1/EP300/HIF1A/PSMC1/PSMA6/PSME2/PSMD3/UBE2D3/PSMD9/VEGFA/PSMB2/PSMA1/VHL/EGLN1/PSMB7/ARNT/RPS27A/UBC/PSMD4/PSMB4/PSMD6/PSMC3/PSMD13/PSMB8/PSMB10/UBA52/PSMB9/EGLN2	33
433	D0246M_down	R-HSA-5684996	MAPK1/MAPK3 signaling	88/2641	254/10281	0.000825044	0.00907124	0.00716335	FYN/PSMC4/HGF/PSMA4/PPP2R5A/PSME4/PPP2R5B/MARK3/ARAF/PPP2R5C/PSME1/PSMC1/PSMA6/PSME2/MAPK3/CSK/RASAL3/TYK2/JAK3/PSMD3/VWF/PSMD9/HBEGF/PDGFRB/SPTBN1/DUSP1/KBTBD7/EREG/PSMB2/MAP2K2/RAP1B/PSMA1/RAF1/DLG4/DAB2IP/PSMB7/TLN1/FRS3/ARRB1/PPP2R1B/DUSP6/IQGAP1/KSR1/ARRB2/CNKSR1/DUSP10/RPS27A/CAMK2D/CAMK2G/NCAM1/UBC/ANGPT1/NRG1/BRAF/DUSP2/PSMD4/PSMB4/CALM3/IL6R/JAK1/PAQR3/SPTA1/PSMD6/DUSP7/RET/PSMC3/FRS2/YW…	88
434	D0246M_down	R-HSA-169911	Regulation of Apoptosis	25/2641	54/10281	0.000827847	0.00907124	0.00716335	PSMC4/PSMA4/PSME4/PSME1/PSMC1/PSMA6/PSME2/PSMD3/PSMD9/PSMB2/PSMA1/PSMB7/RPS27A/UBC/PSMD4/PSMB4/OMA1/PSMD6/PSMC3/PSMD13/OPA1/PSMB8/PSMB10/UBA52/PSMB9	25
435	D0246M_down	R-HSA-5218921	VEGFR2 mediated cell proliferation	90/2641	261/10281	0.000858827	0.00933162	0.00736897	FYN/PSMC4/HGF/PSMA4/PPP2R5A/PSME4/PPP2R5B/MARK3/ARAF/PPP2R5C/PSME1/PSMC1/PSMA6/PSME2/MAPK3/CSK/RASAL3/JAK3/PSMD3/VWF/PSMD9/VEGFA/HBEGF/PDGFRB/SPTBN1/DUSP1/KBTBD7/EREG/PSMB2/MAP2K2/RAP1B/PSMA1/RAF1/DLG4/DAB2IP/PSMB7/TLN1/FRS3/ARRB1/PPP2R1B/DUSP6/IQGAP1/KSR1/ARRB2/CNKSR1/DUSP10/RPS27A/CAMK2D/CAMK2G/NCAM1/UBC/ITPR1/ANGPT1/PRKCA/NRG1/BRAF/DUSP2/PSMD4/PSMB4/CALM3/JAK1/PAQR3/SPTA1/PSMD6/PRKCD/DUSP7/RET…	90
436	D0246M_down	R-HSA-5689603	UCH proteinases	42/2641	105/10281	0.000873172	0.00940842	0.00742962	PSMC4/PSMA4/PSME4/PSME1/PSMC1/PSMA6/PSME2/ACTR5/TGFB1/PSMD3/PSMD9/INO80D/INO80B/UCHL3/PSMB2/INO80/PSMA1/USP15/PSMB7/RPS27A/ASXL2/OGT/UBC/PSMD4/PSMB4/PSMD6/FOXK1/KDM1B/PSMC3/MBD6/INO80E/ASXL1/HCFC1/RUVBL1/HIST2H2AC/PSMD13/PSMB8/MBD5/PSMB10/UBA52/PSMB9/HIST1H2AE	42
437	D0246M_down	R-HSA-912526	Interleukin receptor SHC signaling	89/2641	258/10281	0.000902358	0.00957816	0.00756366	FYN/PSMC4/HGF/GAB2/PSMA4/PPP2R5A/PSME4/PPP2R5B/MARK3/ARAF/PPP2R5C/PSME1/PSMC1/PSMA6/PSME2/MAPK3/CSK/RASAL3/JAK3/PSMD3/VWF/PSMD9/PTPN6/HBEGF/PDGFRB/SPTBN1/DUSP1/KBTBD7/EREG/PSMB2/MAP2K2/RAP1B/PSMA1/RAF1/DLG4/DAB2IP/PSMB7/TLN1/FRS3/ARRB1/PPP2R1B/DUSP6/IQGAP1/KSR1/ARRB2/CNKSR1/DUSP10/RPS27A/CAMK2D/CAMK2G/NCAM1/UBC/ANGPT1/NRG1/BRAF/DUSP2/PSMD4/PSMB4/CALM3/JAK1/PAQR3/SPTA1/PSMD6/DUSP7/INPPL1/RET/PSMC3…	89
438	D0246M_down	R-HSA-6783589	Interleukin-6 family signaling	15/2641	27/10281	0.00090374	0.00957816	0.00756366	OSM/TYK2/STAT1/LIF/IL11RA/CTF1/IL6R/JAK1/STAT3/IL12A/CLCF1/PTPN11/SOCS3/IL27/CNTF	15
439	D0246M_down	R-HSA-1834949	Cytosolic sensors of pathogen-associated DNA	30/2641	69/10281	0.000960248	0.0100943	0.00797125	CREBBP/POLR3E/LOC101060521/NFKB2/EP300/POLR3H/NFKBIA/NFKBIB/DTX4/ZBP1/LRRFIP1/DHX9/RPS27A/POLR3A/UBC/S100A12/STAT6/POLR3D/TRIM56/POLR1C/MYD88/RELA/DDX41/TMEM173/IRF7/POLR1D/AGER/UBA52/CRCP/PRKDC	30
440	D0246M_down	R-HSA-2173793	Transcriptional activity of SMAD2/SMAD3:SMAD4 heterotrimer	22/2641	46/10281	0.000977488	0.0101927	0.00804893	UBE2D1/CCNK/SMURF2/UBE2D3/HDAC1/TGIF2/CCNT1/SKIL/CDK9/NCOR1/SMAD4/RPS27A/CDKN2B/UBC/RNF111/SMAD3/JUNB/TGIF1/SP1/TRIM33/E2F4/UBA52	22
441	D0246M_down	R-HSA-391903	Eicosanoid ligand-binding receptors	10/2641	15/10281	0.000993293	0.0101931	0.00804924	PTGFR/PTGER2/CYSLTR2/PTGIR/OXER1/PTGER4/CYSLTR1/PTGDR2/LTB4R/LTB4R2	10
442	D0246M_down	R-HSA-4419969	Depolymerisation of the Nuclear Lamina	10/2641	15/10281	0.000993293	0.0101931	0.00804924	LPIN2/EMD/LMNB1/TMPO/PRKCA/LEMD2/PRKCB/CDK1/LEMD3/CNEP1R1	10
443	D0246M_down	R-HSA-5362768	Hh mutants that don't undergo autocatalytic processing are degraded by ERAD	26/2641	58/10281	0.00119161	0.0118329	0.00934416	PSMC4/PSMA4/PSME4/SEL1L/DERL2/PSME1/PSMC1/PSMA6/PSME2/PSMD3/PSMD9/PSMB2/PSMA1/OS9/PSMB7/RPS27A/UBC/PSMD4/PSMB4/PSMD6/PSMC3/PSMD13/PSMB8/PSMB10/UBA52/PSMB9	26
444	D0246M_down	R-HSA-202403	TCR signaling	46/2641	119/10281	0.00120506	0.0118329	0.00934416	CD4/PSMC4/WAS/PSMA4/LCP2/PSME4/UBE2D1/PAG1/PTPRC/FYB/PSME1/GRAP2/PSMC1/PSMA6/NFKBIA/PSME2/CSK/RIPK2/PSMD3/PSMD9/ZAP70/PSMB2/PSMA1/PTPN22/CD101/PSMB7/RPS27A/PAK1/UBC/PSMD4/PSMB4/PSMD6/PSMC3/CD3D/PTEN/MALT1/RELA/PSMD13/CD247/CD3E/PSMB8/PSMB10/UBA52/PSMB9/UBE2V1/PIK3R2	46
445	D0246M_down	R-HSA-5673000	RAF activation	14/2641	25/10281	0.00120669	0.0118329	0.00934416	PPP2R5A/PPP2R5B/MARK3/ARAF/PPP2R5C/MAP2K2/RAF1/PPP2R1B/KSR1/BRAF/YWHAB/MAP2K1/SRC/NRAS	14
446	D0246M_down	R-HSA-5674135	MAP2K and MAPK activation	20/2641	41/10281	0.001208	0.0118329	0.00934416	MARK3/ARAF/MAPK3/CSK/VWF/MAP2K2/RAP1B/RAF1/TLN1/ARRB1/IQGAP1/KSR1/ARRB2/CNKSR1/BRAF/YWHAB/MAP2K1/SRC/NRAS/ITGB3	20
447	D0246M_down	R-HSA-6802946	Signaling by moderate kinase activity BRAF mutants	20/2641	41/10281	0.001208	0.0118329	0.00934416	MARK3/ARAF/MAPK3/CSK/VWF/MAP2K2/RAP1B/RAF1/TLN1/ARRB1/IQGAP1/KSR1/ARRB2/CNKSR1/BRAF/YWHAB/MAP2K1/SRC/NRAS/ITGB3	20
448	D0246M_down	R-HSA-6802955	Paradoxical activation of RAF signaling by kinase inactive BRAF	20/2641	41/10281	0.001208	0.0118329	0.00934416	MARK3/ARAF/MAPK3/CSK/VWF/MAP2K2/RAP1B/RAF1/TLN1/ARRB1/IQGAP1/KSR1/ARRB2/CNKSR1/BRAF/YWHAB/MAP2K1/SRC/NRAS/ITGB3	20
449	D0246M_down	R-HSA-174084	Autodegradation of Cdh1 by Cdh1:APC/C	28/2641	64/10281	0.00124656	0.0120976	0.00955321	PSMC4/PSMA4/UBE2D1/ANAPC5/PSME1/PSMC1/PSMA6/PSME2/PSMD3/ANAPC15/PSMD9/PSMB2/PSMA1/PSMB7/RPS27A/UBC/ANAPC1/PSMD4/PSMB4/PSMD6/PSMC3/ANAPC16/ANAPC2/PSMD13/PSMB8/PSMB10/UBA52/PSMB9	28
450	D0246M_down	R-HSA-1234176	Oxygen-dependent proline hydroxylation of Hypoxia-inducible Factor Alpha	29/2641	67/10281	0.00126309	0.0120976	0.00955321	PSMC4/PSMA4/PSME4/UBE2D1/PSME1/HIF1A/PSMC1/PSMA6/PSME2/PSMD3/UBE2D3/PSMD9/PSMB2/PSMA1/VHL/EGLN1/PSMB7/RPS27A/UBC/PSMD4/PSMB4/PSMD6/PSMC3/PSMD13/PSMB8/PSMB10/UBA52/PSMB9/EGLN2	29
451	D0246M_down	R-HSA-5358346	Hedgehog ligand biogenesis	29/2641	67/10281	0.00126309	0.0120976	0.00955321	PSMC4/PSMA4/HHAT/PSME4/SEL1L/DERL2/PSME1/PSMC1/PSMA6/PSME2/PSMD3/PSMD9/PSMB2/PSMA1/OS9/PSMB7/RPS27A/UBC/ADAM17/PSMD4/PSMB4/PSMD6/PSMC3/P4HB/PSMD13/PSMB8/PSMB10/UBA52/PSMB9	29
452	D0246M_down	R-HSA-180534	Vpu mediated degradation of CD4	24/2641	53/10281	0.00153138	0.0145594	0.0114972	CD4/PSMC4/PSMA4/PSME4/PSME1/PSMC1/PSMA6/PSME2/PSMD3/PSMD9/PSMB2/PSMA1/PSMB7/RPS27A/UBC/PSMD4/PSMB4/PSMD6/PSMC3/PSMD13/PSMB8/PSMB10/UBA52/PSMB9	24
453	D0246M_down	R-HSA-4641257	Degradation of AXIN	25/2641	56/10281	0.00157975	0.0148789	0.0117495	PSMC4/PSMA4/PSME4/PSME1/PSMC1/PSMA6/PSME2/PSMD3/SMURF2/PSMD9/PSMB2/PSMA1/PSMB7/RPS27A/UBC/PSMD4/PSMB4/PSMD6/PSMC3/TNKS/PSMD13/PSMB8/PSMB10/UBA52/PSMB9	25
454	D0246M_down	R-HSA-2029480	Fcgamma receptor (FCGR) dependent phagocytosis	35/2641	86/10281	0.0015934	0.0148789	0.0117495	FGR/BTK/FYN/WAS/CYFIP2/CDC42/MYO9B/MYH9/HCK/MAPK3/PLD3/ARPC3/WASF1/PLD2/VAV3/VAV1/FCGR2A/FCGR2C/MYO10/PAK1/FCGR1A/ITPR1/WASF2/PRKCD/SYK/PLD4/PTK2/PRKCE/GRB2/SRC/CD247/FCGR3A/ARPC1A/LYN/PIK3R2	35
455	D0246M_down	R-HSA-194138	Signaling by VEGF	112/2641	341/10281	0.00160778	0.0148789	0.0117495	FYN/PSMC4/HGF/PSMA4/CYBA/CYFIP2/PPP2R5A/RHOA/PSME4/PPP2R5B/CDC42/NCK2/PRKACA/MARK3/ARAF/PPP2R5C/PXN/PSME1/NCF4/PSMC1/PSMA6/PSME2/MAPK3/CSK/RASAL3/JAK3/PSMD3/VWF/PSMD9/WASF1/VEGFA/HBEGF/PDGFRB/SPTBN1/NCF2/DUSP1/KBTBD7/PTK2B/EREG/PSMB2/MAP2K2/RAP1B/PSMA1/RAF1/DLG4/VAV3/DAB2IP/PSMB7/TLN1/FRS3/ARRB1/PPP2R1B/DUSP6/IQGAP1/KSR1/ARRB2/VAV1/CNKSR1/DUSP10/RPS27A/CAMK2D/CAMK2G/PAK1/NCAM1/UBC/ITPR1/ANGPT1/PR…	112
456	D0246M_down	R-HSA-112409	RAF-independent MAPK1/3 activation	13/2641	23/10281	0.00161102	0.0148789	0.0117495	MAPK3/TYK2/DUSP1/MAP2K2/DUSP6/DUSP10/DUSP2/IL6R/JAK1/DUSP7/MAP2K1/CDK1/PTPN11	13
457	D0246M_down	R-HSA-5678895	Defective CFTR causes cystic fibrosis	27/2641	62/10281	0.00164342	0.0150029	0.0118475	PSMC4/PSMA4/PSME4/SEL1L/DERL2/PSME1/PSMC1/PSMA6/PSME2/PSMD3/PSMD9/PSMB2/PSMA1/OS9/PSMB7/RPS27A/ERLIN2/UBC/PSMD4/PSMB4/PSMD6/PSMC3/PSMD13/PSMB8/PSMB10/UBA52/PSMB9	27
458	D0246M_down	R-HSA-170834	Signaling by TGF-beta Receptor Complex	32/2641	77/10281	0.00165446	0.0150029	0.0118475	STRAP/RHOA/UBE2D1/PPP1R15A/CCNK/PARD6A/ARHGEF18/TGFB1/MTMR4/SMURF2/UBE2D3/HDAC1/TGIF2/CCNT1/USP15/SKIL/CDK9/NCOR1/SMAD4/RPS27A/CDKN2B/UBC/RNF111/SMAD3/JUNB/TGIF1/SP1/PPP1CC/TRIM33/SMURF1/E2F4/UBA52	32
459	D0246M_down	R-HSA-174154	APC/C:Cdc20 mediated degradation of Securin	29/2641	68/10281	0.00166952	0.0150029	0.0118475	PSMC4/PSMA4/PSME4/UBE2D1/ANAPC5/PSME1/PSMC1/PSMA6/PSME2/PSMD3/ANAPC15/PSMD9/PSMB2/PSMA1/PSMB7/RPS27A/UBC/ANAPC1/PSMD4/PSMB4/PSMD6/PSMC3/ANAPC16/ANAPC2/PSMD13/PSMB8/PSMB10/UBA52/PSMB9	29
460	D0246M_down	R-HSA-5658442	Regulation of RAS by GAPs	30/2641	71/10281	0.00167086	0.0150029	0.0118475	PSMC4/PSMA4/PSME4/PSME1/PSMC1/PSMA6/PSME2/RASAL3/PSMD3/PSMD9/KBTBD7/PSMB2/PSMA1/DAB2IP/PSMB7/RPS27A/UBC/PSMD4/PSMB4/PSMD6/PSMC3/PSMD13/RASA3/NF1/SYNGAP1/PSMB8/PSMB10/NRAS/UBA52/PSMB9	30
461	D0246M_down	R-HSA-74751	Insulin receptor signalling cascade	100/2641	301/10281	0.00186004	0.0165864	0.0130979	FYN/PSMC4/HGF/PSMA4/EIF4B/PPP2R5A/PSME4/PPP2R5B/MARK3/ARAF/PPP2R5C/PSME1/PSMC1/PSMA6/PSME2/MAPK3/TSC2/CSK/RASAL3/JAK3/GRB10/PRKAG2/PSMD3/GAB1/VWF/PSMD9/HBEGF/PDGFRB/SPTBN1/STK11/DUSP1/KBTBD7/EREG/PSMB2/MAP2K2/RAP1B/PSMA1/RAF1/PRKAA1/DLG4/DAB2IP/PSMB7/TLN1/RPS6/FRS3/ARRB1/PPP2R1B/DUSP6/IQGAP1/KSR1/ARRB2/RPTOR/CNKSR1/DUSP10/RPS27A/CAMK2D/CAMK2G/NCAM1/UBC/PDE3B/ANGPT1/NRG1/BRAF/DUSP2/PSMD4/PSMB4/CAL…	100
462	D0246M_down	R-HSA-381119	Unfolded Protein Response (UPR)	37/2641	93/10281	0.00192943	0.0170873	0.0134935	NFYA/EXTL3/SEC63/CUL7/HSPA5/HERPUD1/PDIA5/NFYC/PPP2R5B/WIPI1/ACADVL/EXOSC7/EXOSC5/ADD1/DNAJB11/XBP1/ARFGAP1/SERP1/SSR1/ATF4/EXOSC2/TLN1/SEC31A/MBTPS1/HDGF/HYOU1/TATDN2/ATF3/TPP1/CXCL8/EXOSC1/DDIT3/CTDSP2/ERN1/SRPRA/TSPYL2/PLA2G4B	37
463	D0246M_down	R-HSA-211733	Regulation of activated PAK-2p34 by proteasome mediated degradation	23/2641	51/10281	0.00203614	0.0178238	0.0140751	PSMC4/PSMA4/PSME4/PSME1/PSMC1/PSMA6/PSME2/PSMD3/PSMD9/PSMB2/PSMA1/PSMB7/RPS27A/UBC/PSMD4/PSMB4/PSMD6/PSMC3/PSMD13/PSMB8/PSMB10/UBA52/PSMB9	23
464	D0246M_down	R-HSA-975110	TRAF6 mediated IRF7 activation in TLR7/8 or 9 signaling	10/2641	16/10281	0.00204016	0.0178238	0.0140751	TLR8/RPS27A/UBC/MYD88/IRAK1/IRF7/TLR7/IRAK4/UBA52/UBE2V1	10
465	D0246M_down	R-HSA-450408	AUF1 (hnRNP D0) binds and destabilizes mRNA	25/2641	57/10281	0.00213693	0.018544	0.0146438	PSMC4/PSMA4/PSME4/PABPC1/PSME1/PSMC1/PSMA6/PSME2/PSMD3/PSMD9/PSMB2/PSMA1/PSMB7/HNRNPD/RPS27A/UBC/PSMD4/PSMB4/PSMD6/PSMC3/PSMD13/PSMB8/PSMB10/UBA52/PSMB9	25
466	D0246M_down	R-HSA-5387390	Hh mutants abrogate ligand secretion	26/2641	60/10281	0.00216581	0.0186693	0.0147427	PSMC4/PSMA4/PSME4/SEL1L/DERL2/PSME1/PSMC1/PSMA6/PSME2/PSMD3/PSMD9/PSMB2/PSMA1/OS9/PSMB7/RPS27A/UBC/PSMD4/PSMB4/PSMD6/PSMC3/PSMD13/PSMB8/PSMB10/UBA52/PSMB9	26
467	D0246M_down	R-HSA-3858494	Beta-catenin independent WNT signaling	54/2641	148/10281	0.00224303	0.0188212	0.0148627	AP2B1/PSMC4/PSMA4/RHOA/PSME4/TCF7/TNRC6A/PSME1/AGO1/TNRC6B/PSMC1/PSMA6/PSME2/PARD6A/PSMD3/SMURF2/PSMD9/AGO2/PSMB2/PRKCG/GNG11/RAC2/PSMA1/NFATC1/PDE6B/AGO4/PSMB7/LEF1/PPP3CA/PRICKLE1/ARRB2/RPS27A/TCF7L2/UBC/ITPR1/PRKCA/PSMD4/PSMB4/CALM3/PSMD6/PSMC3/PRKCB/GNGT2/GNB2/PLCB1/PSMD13/GNG2/AP2A1/SMURF1/PSMB8/PSMB10/PPP3R1/UBA52/PSMB9	54
468	D0246M_down	R-HSA-112412	SOS-mediated signalling	84/2641	248/10281	0.00225621	0.0188212	0.0148627	FYN/PSMC4/HGF/PSMA4/PPP2R5A/PSME4/PPP2R5B/MARK3/ARAF/PPP2R5C/PSME1/PSMC1/PSMA6/PSME2/MAPK3/CSK/RASAL3/JAK3/PSMD3/VWF/PSMD9/HBEGF/PDGFRB/SPTBN1/DUSP1/KBTBD7/EREG/PSMB2/MAP2K2/RAP1B/PSMA1/RAF1/DLG4/DAB2IP/PSMB7/TLN1/FRS3/ARRB1/PPP2R1B/DUSP6/IQGAP1/KSR1/ARRB2/CNKSR1/DUSP10/RPS27A/CAMK2D/CAMK2G/NCAM1/UBC/ANGPT1/NRG1/BRAF/DUSP2/PSMD4/PSMB4/CALM3/JAK1/PAQR3/SPTA1/PSMD6/DUSP7/RET/PSMC3/FRS2/YWHAB/MAP2K1…	84
469	D0246M_down	R-HSA-179812	GRB2 events in EGFR signaling	84/2641	248/10281	0.00225621	0.0188212	0.0148627	FYN/PSMC4/HGF/PSMA4/PPP2R5A/PSME4/PPP2R5B/MARK3/ARAF/PPP2R5C/PSME1/PSMC1/PSMA6/PSME2/MAPK3/CSK/RASAL3/JAK3/PSMD3/VWF/PSMD9/HBEGF/PDGFRB/SPTBN1/DUSP1/KBTBD7/EREG/PSMB2/MAP2K2/RAP1B/PSMA1/RAF1/DLG4/DAB2IP/PSMB7/TLN1/FRS3/ARRB1/PPP2R1B/DUSP6/IQGAP1/KSR1/ARRB2/CNKSR1/DUSP10/RPS27A/CAMK2D/CAMK2G/NCAM1/UBC/ANGPT1/NRG1/BRAF/DUSP2/PSMD4/PSMB4/CALM3/JAK1/PAQR3/SPTA1/PSMD6/DUSP7/RET/PSMC3/FRS2/YWHAB/MAP2K1…	84
470	D0246M_down	R-HSA-180336	SHC1 events in EGFR signaling	84/2641	248/10281	0.00225621	0.0188212	0.0148627	FYN/PSMC4/HGF/PSMA4/PPP2R5A/PSME4/PPP2R5B/MARK3/ARAF/PPP2R5C/PSME1/PSMC1/PSMA6/PSME2/MAPK3/CSK/RASAL3/JAK3/PSMD3/VWF/PSMD9/HBEGF/PDGFRB/SPTBN1/DUSP1/KBTBD7/EREG/PSMB2/MAP2K2/RAP1B/PSMA1/RAF1/DLG4/DAB2IP/PSMB7/TLN1/FRS3/ARRB1/PPP2R1B/DUSP6/IQGAP1/KSR1/ARRB2/CNKSR1/DUSP10/RPS27A/CAMK2D/CAMK2G/NCAM1/UBC/ANGPT1/NRG1/BRAF/DUSP2/PSMD4/PSMB4/CALM3/JAK1/PAQR3/SPTA1/PSMD6/DUSP7/RET/PSMC3/FRS2/YWHAB/MAP2K1…	84
471	D0246M_down	R-HSA-5673001	RAF/MAP kinase cascade	84/2641	248/10281	0.00225621	0.0188212	0.0148627	FYN/PSMC4/HGF/PSMA4/PPP2R5A/PSME4/PPP2R5B/MARK3/ARAF/PPP2R5C/PSME1/PSMC1/PSMA6/PSME2/MAPK3/CSK/RASAL3/JAK3/PSMD3/VWF/PSMD9/HBEGF/PDGFRB/SPTBN1/DUSP1/KBTBD7/EREG/PSMB2/MAP2K2/RAP1B/PSMA1/RAF1/DLG4/DAB2IP/PSMB7/TLN1/FRS3/ARRB1/PPP2R1B/DUSP6/IQGAP1/KSR1/ARRB2/CNKSR1/DUSP10/RPS27A/CAMK2D/CAMK2G/NCAM1/UBC/ANGPT1/NRG1/BRAF/DUSP2/PSMD4/PSMB4/CALM3/JAK1/PAQR3/SPTA1/PSMD6/DUSP7/RET/PSMC3/FRS2/YWHAB/MAP2K1…	84
472	D0246M_down	R-HSA-5358351	Signaling by Hedgehog	55/2641	152/10281	0.00253783	0.0210347	0.0166106	FUZ/MKS1/PSMC4/IFT88/PSMA4/HHAT/PSME4/SEL1L/PRKACA/DERL2/GNAS/PSME1/PSMC1/PSMA6/PSME2/IFT52/TUBB1/IQCE/PSMD3/SMURF2/PSMD9/PRKAR2A/IFT57/TTC21B/PSMB2/PSMA1/ADCY4/NUMB/LOC101928143/OS9/PSMB7/ARRB1/IFT172/ARRB2/RPS27A/SPOPL/UBC/ADAM17/WDR19/PSMD4/PSMB4/ADCY9/PSMD6/IFT122/PSMC3/GRK2/P4HB/PSMD13/DYNC2H1/SMURF1/EFCAB7/PSMB8/PSMB10/UBA52/PSMB9	55
473	D0246M_down	R-HSA-2559585	Oncogene Induced Senescence	16/2641	32/10281	0.00266945	0.0214479	0.0169369	E2F2/TNRC6A/AGO1/TNRC6B/MAPK3/ID1/CDKN2D/AGO4/RPS27A/CDKN2B/CDKN2A/UBC/ETS2/SP1/MDM4/UBA52	16
474	D0246M_down	R-HSA-170968	Frs2-mediated activation	85/2641	253/10281	0.00276388	0.0214479	0.0169369	FYN/PSMC4/HGF/PSMA4/PPP2R5A/PSME4/PPP2R5B/MARK3/ARAF/PPP2R5C/PSME1/CRKL/PSMC1/PSMA6/PSME2/MAPK3/CSK/RASAL3/JAK3/PSMD3/VWF/PSMD9/HBEGF/PDGFRB/SPTBN1/DUSP1/KBTBD7/EREG/PSMB2/MAP2K2/RAP1B/PSMA1/RAF1/DLG4/DAB2IP/PSMB7/TLN1/FRS3/ARRB1/PPP2R1B/DUSP6/IQGAP1/KSR1/ARRB2/CNKSR1/DUSP10/RPS27A/CAMK2D/CAMK2G/NCAM1/UBC/ANGPT1/NRG1/BRAF/DUSP2/PSMD4/PSMB4/CALM3/JAK1/PAQR3/SPTA1/PSMD6/DUSP7/RET/PSMC3/FRS2/YWHAB/M…	85
475	D0246M_down	R-HSA-168643	Nucleotide-binding domain, leucine rich repeat containing receptor (NLR) signaling pathways	23/2641	52/10281	0.00277602	0.0214479	0.0169369	CASP8/CYLD/P2RX7/NLRC4/NLRP1/MEFV/RIPK2/PANX1/BIRC2/TNFAIP3/IRAK2/CASP1/PSTPIP1/RPS27A/UBC/NLRP3/AIM2/NOD2/IRAK1/CASP4/UBA52/UBE2V1/TXNIP	23
476	D0246M_down	R-HSA-69017	CDK-mediated phosphorylation and removal of Cdc6	23/2641	52/10281	0.00277602	0.0214479	0.0169369	PSMC4/PSMA4/PSME4/PSME1/PSMC1/PSMA6/PSME2/PSMD3/PSMD9/PSMB2/PSMA1/PSMB7/RPS27A/UBC/PSMD4/PSMB4/PSMD6/PSMC3/PSMD13/PSMB8/PSMB10/UBA52/PSMB9	23
477	D0246M_down	R-HSA-69229	Ubiquitin-dependent degradation of Cyclin D1	23/2641	52/10281	0.00277602	0.0214479	0.0169369	PSMC4/PSMA4/PSME4/PSME1/PSMC1/PSMA6/PSME2/PSMD3/PSMD9/PSMB2/PSMA1/PSMB7/RPS27A/UBC/PSMD4/PSMB4/PSMD6/PSMC3/PSMD13/PSMB8/PSMB10/UBA52/PSMB9	23
478	D0246M_down	R-HSA-75815	Ubiquitin-dependent degradation of Cyclin D	23/2641	52/10281	0.00277602	0.0214479	0.0169369	PSMC4/PSMA4/PSME4/PSME1/PSMC1/PSMA6/PSME2/PSMD3/PSMD9/PSMB2/PSMA1/PSMB7/RPS27A/UBC/PSMD4/PSMB4/PSMD6/PSMC3/PSMD13/PSMB8/PSMB10/UBA52/PSMB9	23
479	D0246M_down	R-HSA-162909	Host Interactions of HIV factors	49/2641	133/10281	0.00278584	0.0214479	0.0169369	AP2B1/CD4/FYN/PSMC4/PSMA4/PSME4/AP1M1/PSME1/NUP50/PSMC1/PSMA6/PSME2/HCK/PSMD3/NUP88/PSMD9/NUP155/NUP153/PSMB2/NUP214/PSMA1/CCNT1/AP1M2/NUP210/DOCK2/CDK9/PSMB7/HMGA1/NUP58/RPS27A/UBC/PSMD4/PSMB4/PSMD6/PSMC3/B2M/SLC25A6/RCC1/AP1S2/PSMD13/POM121/AP2A1/CD247/PSMB8/PSMB10/HLA-A/UBA52/APOBEC3G/PSMB9	49
480	D0246M_down	R-HSA-174178	APC/C:Cdh1 mediated degradation of Cdc20 and other APC/C:Cdh1 targeted proteins in late mitosis/early G1	30/2641	73/10281	0.00279471	0.0214479	0.0169369	PSMC4/PSMA4/PSME4/UBE2D1/ANAPC5/PSME1/PSMC1/PSMA6/PSME2/PSMD3/ANAPC15/PSMD9/PSMB2/PSMA1/PSMB7/RPS27A/SKP2/UBC/ANAPC1/PSMD4/PSMB4/PSMD6/PSMC3/ANAPC16/ANAPC2/PSMD13/PSMB8/PSMB10/UBA52/PSMB9	30
481	D0246M_down	R-HSA-174184	Cdc20:Phospho-APC/C mediated degradation of Cyclin A	30/2641	73/10281	0.00279471	0.0214479	0.0169369	PSMC4/PSMA4/PSME4/UBE2D1/ANAPC5/PSME1/PSMC1/PSMA6/PSME2/PSMD3/ANAPC15/PSMD9/PSMB2/PSMA1/PSMB7/RPS27A/UBC/ANAPC1/PSMD4/PSMB4/PSMD6/PSMC3/ANAPC16/CDK1/ANAPC2/PSMD13/PSMB8/PSMB10/UBA52/PSMB9	30
482	D0246M_down	R-HSA-5607764	CLEC7A (Dectin-1) signaling	39/2641	101/10281	0.00280055	0.0214479	0.0169369	PSMC4/PSMA4/CASP8/PSME4/UBE2D1/NFKB2/PSME1/PSMC1/PSMA6/NFKBIA/PSME2/PSMD3/PSMD9/IL1B/PSMB2/PSMA1/NFATC1/PSMB7/PPP3CA/RPS27A/UBC/ITPR1/PSMD4/PSMB4/CALM3/PSMD6/PRKCD/SYK/PSMC3/MALT1/RELA/PSMD13/SRC/PSMB8/PSMB10/PPP3R1/UBA52/PSMB9/UBE2V1	39
483	D0246M_down	R-HSA-180585	Vif-mediated degradation of APOBEC3G	24/2641	55/10281	0.00282374	0.0214479	0.0169369	PSMC4/PSMA4/PSME4/PSME1/PSMC1/PSMA6/PSME2/PSMD3/PSMD9/PSMB2/PSMA1/PSMB7/RPS27A/UBC/PSMD4/PSMB4/PSMD6/PSMC3/PSMD13/PSMB8/PSMB10/UBA52/APOBEC3G/PSMB9	24
484	D0246M_down	R-HSA-2644602	Signaling by NOTCH1 PEST Domain Mutants in Cancer	25/2641	58/10281	0.00285309	0.0214479	0.0169369	CREBBP/HDAC9/HDAC7/HDAC4/EP300/HDAC10/TBL1X/NEURL1/KAT2A/HDAC5/FBXW7/HES1/HDAC1/ADAM10/NCOR1/RPS27A/NOTCH1/UBC/ADAM17/MAML1/HEY1/MAML3/MIB2/DLL1/UBA52	25
485	D0246M_down	R-HSA-2644603	Signaling by NOTCH1 in Cancer	25/2641	58/10281	0.00285309	0.0214479	0.0169369	CREBBP/HDAC9/HDAC7/HDAC4/EP300/HDAC10/TBL1X/NEURL1/KAT2A/HDAC5/FBXW7/HES1/HDAC1/ADAM10/NCOR1/RPS27A/NOTCH1/UBC/ADAM17/MAML1/HEY1/MAML3/MIB2/DLL1/UBA52	25
486	D0246M_down	R-HSA-2644606	Constitutive Signaling by NOTCH1 PEST Domain Mutants	25/2641	58/10281	0.00285309	0.0214479	0.0169369	CREBBP/HDAC9/HDAC7/HDAC4/EP300/HDAC10/TBL1X/NEURL1/KAT2A/HDAC5/FBXW7/HES1/HDAC1/ADAM10/NCOR1/RPS27A/NOTCH1/UBC/ADAM17/MAML1/HEY1/MAML3/MIB2/DLL1/UBA52	25
487	D0246M_down	R-HSA-2894858	Signaling by NOTCH1 HD+PEST Domain Mutants in Cancer	25/2641	58/10281	0.00285309	0.0214479	0.0169369	CREBBP/HDAC9/HDAC7/HDAC4/EP300/HDAC10/TBL1X/NEURL1/KAT2A/HDAC5/FBXW7/HES1/HDAC1/ADAM10/NCOR1/RPS27A/NOTCH1/UBC/ADAM17/MAML1/HEY1/MAML3/MIB2/DLL1/UBA52	25
488	D0246M_down	R-HSA-2894862	Constitutive Signaling by NOTCH1 HD+PEST Domain Mutants	25/2641	58/10281	0.00285309	0.0214479	0.0169369	CREBBP/HDAC9/HDAC7/HDAC4/EP300/HDAC10/TBL1X/NEURL1/KAT2A/HDAC5/FBXW7/HES1/HDAC1/ADAM10/NCOR1/RPS27A/NOTCH1/UBC/ADAM17/MAML1/HEY1/MAML3/MIB2/DLL1/UBA52	25
489	D0246M_down	R-HSA-112399	IRS-mediated signalling	98/2641	298/10281	0.00291669	0.0217993	0.0172144	FYN/PSMC4/HGF/PSMA4/EIF4B/PPP2R5A/PSME4/PPP2R5B/MARK3/ARAF/PPP2R5C/PSME1/PSMC1/PSMA6/PSME2/MAPK3/TSC2/CSK/RASAL3/JAK3/PRKAG2/PSMD3/GAB1/VWF/PSMD9/HBEGF/PDGFRB/SPTBN1/STK11/DUSP1/KBTBD7/EREG/PSMB2/MAP2K2/RAP1B/PSMA1/RAF1/PRKAA1/DLG4/DAB2IP/PSMB7/TLN1/RPS6/FRS3/ARRB1/PPP2R1B/DUSP6/IQGAP1/KSR1/ARRB2/RPTOR/CNKSR1/DUSP10/RPS27A/CAMK2D/CAMK2G/NCAM1/UBC/PDE3B/ANGPT1/NRG1/BRAF/DUSP2/PSMD4/PSMB4/CALM3/JAK…	98
490	D0246M_down	R-HSA-194840	Rho GTPase cycle	52/2641	144/10281	0.0034322	0.0255048	0.0201405	TRIO/ARHGAP6/RHOA/CDC42/ARHGEF10L/ARHGAP15/ARHGEF1/LOC100505585/GMIP/ARHGAP4/PLEKHG2/MYO9B/SOS2/ARHGAP5/MCF2/ARHGEF18/ARHGDIB/RHOU/RHOQ/GNA13/ARAP3/PREX1/RHOT1/FGD3/RAC2/ARHGEF6/ARHGEF9/ARHGEF11/VAV3/ARHGAP32/ARHGAP29/ARHGAP24/FAM13A/FGD4/RHOT2/VAV1/RHOB/ARHGAP26/ARHGAP27/ARHGEF3/TAGAP/ARHGEF40/RHOH/AKAP13/ARHGAP1/RHOG/ARHGAP45/ARHGAP30/ARAP1/SRGAP3/ARHGAP19/PIK3R2	52
491	D0246M_down	R-HSA-169893	Prolonged ERK activation events	85/2641	255/10281	0.00353358	0.0261081	0.020617	FYN/PSMC4/HGF/PSMA4/PPP2R5A/PSME4/PPP2R5B/MARK3/ARAF/PPP2R5C/PSME1/CRKL/PSMC1/PSMA6/PSME2/MAPK3/CSK/RASAL3/JAK3/PSMD3/VWF/PSMD9/HBEGF/PDGFRB/SPTBN1/DUSP1/KBTBD7/EREG/PSMB2/MAP2K2/RAP1B/PSMA1/RAF1/DLG4/DAB2IP/PSMB7/TLN1/FRS3/ARRB1/PPP2R1B/DUSP6/IQGAP1/KSR1/ARRB2/CNKSR1/DUSP10/RPS27A/CAMK2D/CAMK2G/NCAM1/UBC/ANGPT1/NRG1/BRAF/DUSP2/PSMD4/PSMB4/CALM3/JAK1/PAQR3/SPTA1/PSMD6/DUSP7/RET/PSMC3/FRS2/YWHAB/M…	85
492	D0246M_down	R-HSA-179419	APC:Cdc20 mediated degradation of cell cycle proteins prior to satisfation of the cell cycle checkpoint	30/2641	74/10281	0.00356458	0.0261316	0.0206355	PSMC4/PSMA4/PSME4/UBE2D1/ANAPC5/PSME1/PSMC1/PSMA6/PSME2/PSMD3/ANAPC15/PSMD9/PSMB2/PSMA1/PSMB7/RPS27A/UBC/ANAPC1/PSMD4/PSMB4/PSMD6/PSMC3/ANAPC16/CDK1/ANAPC2/PSMD13/PSMB8/PSMB10/UBA52/PSMB9	30
493	D0246M_down	R-HSA-1912422	Pre-NOTCH Expression and Processing	21/2641	47/10281	0.00360104	0.0261316	0.0206355	CREBBP/ST3GAL6/SEL1L/B4GALT1/TMED2/TNRC6A/AGO1/TNRC6B/EP300/POFUT1/LFNG/KAT2A/AGO2/NOTCH2/AGO4/NOTCH1/MAML1/JUN/ATP2A1/MAML3/NOTCH4	21
494	D0246M_down	R-HSA-5621575	CD209 (DC-SIGN) signaling	12/2641	22/10281	0.0036331	0.0261316	0.0206355	CREBBP/FYN/PRKACA/ICAM3/EP300/RPS6KA5/ICAM2/RAF1/PAK1/RELA/NRAS/LYN	12
495	D0246M_down	R-HSA-912631	Regulation of signaling by CBL	12/2641	22/10281	0.0036331	0.0261316	0.0206355	FYN/CRKL/HCK/VAV1/RPS27A/UBC/SYK/PIK3CD/GRB2/UBA52/LYN/PIK3R2	12
496	D0246M_down	R-HSA-170984	ARMS-mediated activation	84/2641	252/10281	0.00371803	0.0261316	0.0206355	FYN/PSMC4/HGF/PSMA4/PPP2R5A/PSME4/PPP2R5B/MARK3/ARAF/PPP2R5C/PSME1/PSMC1/PSMA6/PSME2/MAPK3/CSK/RASAL3/JAK3/PSMD3/VWF/PSMD9/HBEGF/PDGFRB/SPTBN1/DUSP1/KBTBD7/EREG/PSMB2/MAP2K2/RAP1B/PSMA1/RAF1/DLG4/DAB2IP/PSMB7/TLN1/FRS3/ARRB1/PPP2R1B/DUSP6/IQGAP1/KSR1/ARRB2/CNKSR1/DUSP10/RPS27A/CAMK2D/CAMK2G/NCAM1/UBC/ANGPT1/NRG1/BRAF/DUSP2/PSMD4/PSMB4/CALM3/JAK1/PAQR3/SPTA1/PSMD6/DUSP7/RET/PSMC3/FRS2/YWHAB/MAP2K1…	84
497	D0246M_down	R-HSA-187706	Signalling to p38 via RIT and RIN	84/2641	252/10281	0.00371803	0.0261316	0.0206355	FYN/PSMC4/HGF/PSMA4/PPP2R5A/PSME4/PPP2R5B/MARK3/ARAF/PPP2R5C/PSME1/PSMC1/PSMA6/PSME2/MAPK3/CSK/RASAL3/JAK3/PSMD3/VWF/PSMD9/HBEGF/PDGFRB/SPTBN1/DUSP1/KBTBD7/EREG/PSMB2/MAP2K2/RAP1B/PSMA1/RAF1/DLG4/DAB2IP/PSMB7/TLN1/FRS3/ARRB1/PPP2R1B/DUSP6/IQGAP1/KSR1/ARRB2/CNKSR1/DUSP10/RPS27A/CAMK2D/CAMK2G/NCAM1/UBC/ANGPT1/NRG1/BRAF/DUSP2/PSMD4/PSMB4/CALM3/JAK1/PAQR3/SPTA1/PSMD6/DUSP7/RET/PSMC3/FRS2/YWHAB/MAP2K1…	84
498	D0246M_down	R-HSA-349425	Autodegradation of the E3 ubiquitin ligase COP1	23/2641	53/10281	0.00373024	0.0261316	0.0206355	PSMC4/PSMA4/PSME4/PSME1/PSMC1/PSMA6/PSME2/PSMD3/PSMD9/PSMB2/PSMA1/PSMB7/RPS27A/UBC/PSMD4/PSMB4/PSMD6/PSMC3/PSMD13/PSMB8/PSMB10/UBA52/PSMB9	23
499	D0246M_down	R-HSA-5610780	Degradation of GLI1 by the proteasome	26/2641	62/10281	0.00374935	0.0261316	0.0206355	PSMC4/PSMA4/PSME4/PRKACA/PSME1/PSMC1/PSMA6/PSME2/PSMD3/PSMD9/PSMB2/PSMA1/NUMB/LOC101928143/PSMB7/RPS27A/UBC/PSMD4/PSMB4/PSMD6/PSMC3/PSMD13/PSMB8/PSMB10/UBA52/PSMB9	26
500	D0246M_down	R-HSA-114604	GPVI-mediated activation cascade	24/2641	56/10281	0.00375674	0.0261316	0.0206355	FYN/GAB2/LCP2/RHOA/CDC42/JAK3/PTPN6/RAC2/VAV3/PIK3R5/VAV1/RHOB/FCER1G/JAK1/SYK/CLEC1B/PIK3CD/RHOG/GRB2/PTPN11/MPIG6B/LYN/PIK3R2/PIK3R6	24
501	D0246M_down	R-HSA-69541	Stabilization of p53	24/2641	56/10281	0.00375674	0.0261316	0.0206355	PSMC4/PSMA4/PSME4/PSME1/PSMC1/PSMA6/PSME2/PSMD3/PSMD9/PSMB2/PSMA1/PSMB7/RPS27A/UBC/PSMD4/PSMB4/PSMD6/PSMC3/PSMD13/MDM4/PSMB8/PSMB10/UBA52/PSMB9	24
502	D0246M_down	R-HSA-381070	IRE1alpha activates chaperones	25/2641	59/10281	0.00376214	0.0261316	0.0206355	EXTL3/SEC63/CUL7/HSPA5/PDIA5/PPP2R5B/WIPI1/ACADVL/ADD1/DNAJB11/XBP1/ARFGAP1/SERP1/SSR1/TLN1/SEC31A/HDGF/HYOU1/TATDN2/TPP1/CTDSP2/ERN1/SRPRA/TSPYL2/PLA2G4B	25
503	D0246M_down	R-HSA-167044	Signalling to RAS	86/2641	259/10281	0.00378631	0.0261316	0.0206355	FYN/PSMC4/HGF/PSMA4/PPP2R5A/PSME4/PPP2R5B/MARK3/ARAF/PPP2R5C/PSME1/PSMC1/PSMA6/PSME2/MAPK3/CSK/RASAL3/JAK3/PSMD3/VWF/PSMD9/HBEGF/PDGFRB/SPTBN1/DUSP1/KBTBD7/EREG/PSMB2/MAP2K2/RAP1B/PSMA1/RAF1/DLG4/DAB2IP/PSMB7/TLN1/FRS3/ARRB1/PPP2R1B/DUSP6/IQGAP1/KSR1/ARRB2/CNKSR1/DUSP10/RPS27A/RALB/CAMK2D/CAMK2G/NCAM1/UBC/ANGPT1/NRG1/BRAF/DUSP2/PSMD4/PSMB4/CALM3/JAK1/MAPKAPK2/PAQR3/SPTA1/PSMD6/DUSP7/RET/PSMC3/FRS…	86
504	D0246M_down	R-HSA-193639	p75NTR signals via NF-kB	10/2641	17/10281	0.0038197	0.0261316	0.0206355	NGFR/NFKBIA/RIPK2/RPS27A/UBC/SQSTM1/MYD88/RELA/IRAK1/UBA52	10
505	D0246M_down	R-HSA-622312	Inflammasomes	10/2641	17/10281	0.0038197	0.0261316	0.0206355	P2RX7/NLRC4/NLRP1/MEFV/PANX1/CASP1/PSTPIP1/NLRP3/AIM2/TXNIP	10
506	D0246M_down	R-HSA-445989	TAK1 activates NFkB by phosphorylation and activation of IKKs complex	16/2641	33/10281	0.00396108	0.0269562	0.0212867	NFKB2/NFKBIA/RIPK2/NFKBIB/IRAK2/DHX9/RPS27A/UBC/S100A12/NOD2/MYD88/RELA/IRAK1/AGER/UBA52/UBE2V1	16
507	D0246M_down	R-HSA-110056	MAPK3 (ERK1) activation	7/2641	10/10281	0.00412573	0.0279297	0.0220555	MAPK3/TYK2/IL6R/JAK1/MAP2K1/CDK1/PTPN11	7
508	D0246M_down	R-HSA-5668541	TNFR2 non-canonical NF-kB pathway	39/2641	103/10281	0.00417798	0.0281361	0.0222184	TNFRSF12A/PSMC4/TNFRSF1B/PSMA4/TNFRSF9/PSME4/NFKB2/PSME1/PSMC1/PSMA6/PSME2/TNFSF13B/TNFSF8/PSMD3/BIRC2/PSMD9/LTBR/TNFRSF8/TNFSF9/TNFSF14/PSMB2/PSMA1/EDAR/PSMB7/RPS27A/UBC/PSMD4/PSMB4/TNFSF13/PSMD6/PSMC3/TNFSF15/PSMD13/PSMB8/PSMB10/UBA52/TNF/TNFSF12/PSMB9	39
509	D0246M_down	R-HSA-74752	Signaling by Insulin receptor	105/2641	326/10281	0.0043803	0.0293457	0.0231737	FYN/PSMC4/HGF/ATP6V0A1/PSMA4/EIF4B/PPP2R5A/PSME4/PPP2R5B/MARK3/ARAF/PPP2R5C/PSME1/PSMC1/PSMA6/PSME2/MAPK3/TSC2/CSK/RASAL3/JAK3/GRB10/PRKAG2/PSMD3/GAB1/TCIRG1/VWF/PSMD9/HBEGF/PDGFRB/SPTBN1/STK11/DUSP1/KBTBD7/EREG/PSMB2/MAP2K2/RAP1B/PSMA1/RAF1/PRKAA1/DLG4/DAB2IP/ATP6V1G1/PSMB7/TLN1/RPS6/FRS3/ARRB1/PPP2R1B/DUSP6/IQGAP1/KSR1/ARRB2/RPTOR/CNKSR1/DUSP10/RPS27A/CAMK2D/CAMK2G/NCAM1/UBC/PDE3B/ANGPT1/NRG1/B…	105
510	D0246M_down	R-HSA-2428924	IGF1R signaling cascade	98/2641	302/10281	0.00453998	0.0301036	0.0237721	FYN/PSMC4/HGF/PSMA4/EIF4B/PPP2R5A/PSME4/PPP2R5B/MARK3/ARAF/PPP2R5C/PSME1/PSMC1/PSMA6/PSME2/MAPK3/TSC2/CSK/RASAL3/JAK3/PRKAG2/PSMD3/GAB1/VWF/PSMD9/HBEGF/PDGFRB/SPTBN1/STK11/DUSP1/KBTBD7/EREG/PSMB2/MAP2K2/RAP1B/PSMA1/RAF1/PRKAA1/DLG4/DAB2IP/PSMB7/TLN1/RPS6/FRS3/ARRB1/PPP2R1B/DUSP6/IQGAP1/KSR1/ARRB2/RPTOR/CNKSR1/DUSP10/RPS27A/CAMK2D/CAMK2G/NCAM1/UBC/PDE3B/ANGPT1/NRG1/BRAF/DUSP2/PSMD4/PSMB4/CALM3/JAK…	98
511	D0246M_down	R-HSA-2428928	IRS-related events triggered by IGF1R	98/2641	302/10281	0.00453998	0.0301036	0.0237721	FYN/PSMC4/HGF/PSMA4/EIF4B/PPP2R5A/PSME4/PPP2R5B/MARK3/ARAF/PPP2R5C/PSME1/PSMC1/PSMA6/PSME2/MAPK3/TSC2/CSK/RASAL3/JAK3/PRKAG2/PSMD3/GAB1/VWF/PSMD9/HBEGF/PDGFRB/SPTBN1/STK11/DUSP1/KBTBD7/EREG/PSMB2/MAP2K2/RAP1B/PSMA1/RAF1/PRKAA1/DLG4/DAB2IP/PSMB7/TLN1/RPS6/FRS3/ARRB1/PPP2R1B/DUSP6/IQGAP1/KSR1/ARRB2/RPTOR/CNKSR1/DUSP10/RPS27A/CAMK2D/CAMK2G/NCAM1/UBC/PDE3B/ANGPT1/NRG1/BRAF/DUSP2/PSMD4/PSMB4/CALM3/JAK…	98
512	D0246M_down	R-HSA-5619084	ABC transporter disorders	28/2641	69/10281	0.00470078	0.0310108	0.0244885	PSMC4/PSMA4/PSME4/SEL1L/DERL2/PSME1/PSMC1/PSMA6/PSME2/PSMD3/PSMD9/PSMB2/PSMA1/OS9/PSMB7/RPS27A/ERLIN2/UBC/PSMD4/PSMB4/PSMD6/PSMC3/SFTPB/PSMD13/PSMB8/PSMB10/UBA52/PSMB9	28
513	D0246M_down	R-HSA-1236978	Cross-presentation of soluble exogenous antigens (endosomes)	22/2641	51/10281	0.00492615	0.0319634	0.0252408	PSMC4/PSMA4/PSME4/PSME1/PSMC1/PSMA6/PSME2/PSMD3/PSMD9/PSMB2/PSMA1/PSMB7/FCGR1A/PSMD4/PSMB4/PSMD6/PSMC3/PSMD13/FCGR1B/PSMB8/PSMB10/PSMB9	22
514	D0246M_down	R-HSA-69601	Ubiquitin Mediated Degradation of Phosphorylated Cdc25A	23/2641	54/10281	0.00494407	0.0319634	0.0252408	PSMC4/PSMA4/PSME4/PSME1/PSMC1/PSMA6/PSME2/PSMD3/PSMD9/PSMB2/PSMA1/PSMB7/RPS27A/UBC/PSMD4/PSMB4/PSMD6/PSMC3/PSMD13/PSMB8/PSMB10/UBA52/PSMB9	23
515	D0246M_down	R-HSA-69610	p53-Independent DNA Damage Response	23/2641	54/10281	0.00494407	0.0319634	0.0252408	PSMC4/PSMA4/PSME4/PSME1/PSMC1/PSMA6/PSME2/PSMD3/PSMD9/PSMB2/PSMA1/PSMB7/RPS27A/UBC/PSMD4/PSMB4/PSMD6/PSMC3/PSMD13/PSMB8/PSMB10/UBA52/PSMB9	23
516	D0246M_down	R-HSA-69613	p53-Independent G1/S DNA damage checkpoint	23/2641	54/10281	0.00494407	0.0319634	0.0252408	PSMC4/PSMA4/PSME4/PSME1/PSMC1/PSMA6/PSME2/PSMD3/PSMD9/PSMB2/PSMA1/PSMB7/RPS27A/UBC/PSMD4/PSMB4/PSMD6/PSMC3/PSMD13/PSMB8/PSMB10/UBA52/PSMB9	23
517	D0246M_down	R-HSA-2404192	Signaling by Type 1 Insulin-like Growth Factor 1 Receptor (IGF1R)	98/2641	303/10281	0.00505147	0.0323349	0.0255342	FYN/PSMC4/HGF/PSMA4/EIF4B/PPP2R5A/PSME4/PPP2R5B/MARK3/ARAF/PPP2R5C/PSME1/PSMC1/PSMA6/PSME2/MAPK3/TSC2/CSK/RASAL3/JAK3/PRKAG2/PSMD3/GAB1/VWF/PSMD9/HBEGF/PDGFRB/SPTBN1/STK11/DUSP1/KBTBD7/EREG/PSMB2/MAP2K2/RAP1B/PSMA1/RAF1/PRKAA1/DLG4/DAB2IP/PSMB7/TLN1/RPS6/FRS3/ARRB1/PPP2R1B/DUSP6/IQGAP1/KSR1/ARRB2/RPTOR/CNKSR1/DUSP10/RPS27A/CAMK2D/CAMK2G/NCAM1/UBC/PDE3B/ANGPT1/NRG1/BRAF/DUSP2/PSMD4/PSMB4/CALM3/JAK…	98
518	D0246M_down	R-HSA-2691230	Signaling by NOTCH1 HD Domain Mutants in Cancer	9/2641	15/10281	0.00507656	0.0323349	0.0255342	NEURL1/ADAM10/RPS27A/NOTCH1/UBC/ADAM17/MIB2/DLL1/UBA52	9
519	D0246M_down	R-HSA-2691232	Constitutive Signaling by NOTCH1 HD Domain Mutants	9/2641	15/10281	0.00507656	0.0323349	0.0255342	NEURL1/ADAM10/RPS27A/NOTCH1/UBC/ADAM17/MIB2/DLL1/UBA52	9
520	D0246M_down	R-HSA-2262752	Cellular responses to stress	140/2641	451/10281	0.00517325	0.0327893	0.025893	CREBBP/E2F2/SCMH1/PSMC4/RB1CC1/MAP2K3/PSMA4/HSPA5/CYBA/PSME4/WIPI1/MAP4K4/UBE2D1/MAP2K7/ATG16L1/MAPKAPK5/ANAPC5/TNRC6A/PSME1/TINF2/AGO1/NUP50/MTMR3/TNRC6B/NCF4/EP300/HIF1A/PSMC1/PSMA6/PSME2/CHMP4B/MAPK3/TSC2/NBN/GSR/PRKAG2/BAG1/PSMD3/NUP88/UBE2D3/ANAPC15/PSMD9/CDKN1B/PHC1/SOD2/LOC100129518/VEGFA/LMNB1/NUP155/IL1A/GPX7/NCF2/HIST1H1D/NUP153/ID1/PSMB2/NUP214/PSMA1/CDKN2D/NUP210/PRKAA1/H3F3B/KDM6B/VH…	140
521	D0246M_down	R-HSA-76002	Platelet activation, signaling and aggregation	91/2641	279/10281	0.00520544	0.0328323	0.025927	FYN/HGF/PRKCH/GAB2/LCP2/HSPA5/ITIH4/DGKG/GNAI3/DGKA/RHOA/RASGRP2/CDC42/STXBP2/DGKD/APLP2/BRPF3/TIMP1/MAPK3/CSK/TGFB1/JAK3/VWF/PTPN6/VEGFA/SPARC/GNAI2/GNA13/CLU/SRGN/PRKCG/RAP1B/GNG11/GNAI1/RAC2/RAF1/VAV3/CD36/TLN1/ARRB1/THBS1/OLA1/MMRN1/ARRB2/PIK3R5/VAV1/SCCPDH/RHOB/PCYOX1L/DGKZ/SERPING1/ITPR1/FAM49B/DGKE/PRKCA/TAGLN2/FCER1G/CALM3/JAK1/PPBP/PF4/PRKCD/DAGLB/SYK/CLEC1B/PRKCB/GNGT2/PTK2/GP9/PRKCE/PI…	91
522	D0246M_down	R-HSA-2871837	FCERI mediated NF-kB activation	32/2641	82/10281	0.00532779	0.0334027	0.0263773	PSMC4/PSMA4/RASGRP2/PSME4/UBE2D1/PSME1/PSMC1/PSMA6/NFKBIA/PSME2/PSMD3/PSMD9/PSMB2/PSMA1/PSMB7/RPS27A/UBC/FCER1G/PSMD4/PSMB4/PSMD6/PSMC3/RASGRP4/MALT1/RELA/PSMD13/PSMB8/PSMB10/UBA52/PSMB9/UBE2V1/LYN	32
523	D0246M_down	R-HSA-2122948	Activated NOTCH1 Transmits Signal to the Nucleus	15/2641	31/10281	0.00534753	0.0334027	0.0263773	NEURL1/DTX4/NUMB/LOC101928143/ARRB1/ADAM10/ARRB2/RPS27A/NOTCH1/UBC/ADAM17/DNER/MIB2/DLL1/UBA52	15
524	D0246M_down	R-HSA-176409	APC/C:Cdc20 mediated degradation of mitotic proteins	30/2641	76/10281	0.00564986	0.0351215	0.0277347	PSMC4/PSMA4/PSME4/UBE2D1/ANAPC5/PSME1/PSMC1/PSMA6/PSME2/PSMD3/ANAPC15/PSMD9/PSMB2/PSMA1/PSMB7/RPS27A/UBC/ANAPC1/PSMD4/PSMB4/PSMD6/PSMC3/ANAPC16/CDK1/ANAPC2/PSMD13/PSMB8/PSMB10/UBA52/PSMB9	30
525	D0246M_down	R-HSA-187687	Signalling to ERKs	87/2641	266/10281	0.00570864	0.0352343	0.0278237	FYN/PSMC4/HGF/PSMA4/PPP2R5A/PSME4/PPP2R5B/MARK3/ARAF/PPP2R5C/PSME1/CRKL/PSMC1/PSMA6/PSME2/MAPK3/CSK/RASAL3/JAK3/PSMD3/VWF/PSMD9/HBEGF/PDGFRB/SPTBN1/DUSP1/KBTBD7/EREG/PSMB2/MAP2K2/RAP1B/PSMA1/RAF1/DLG4/DAB2IP/PSMB7/TLN1/FRS3/ARRB1/PPP2R1B/DUSP6/IQGAP1/KSR1/ARRB2/CNKSR1/DUSP10/RPS27A/RALB/CAMK2D/CAMK2G/NCAM1/UBC/ANGPT1/NRG1/BRAF/DUSP2/PSMD4/PSMB4/CALM3/JAK1/MAPKAPK2/PAQR3/SPTA1/PSMD6/DUSP7/RET/PSMC…	87
526	D0246M_down	R-HSA-2173796	SMAD2/SMAD3:SMAD4 heterotrimer regulates transcription	16/2641	34/10281	0.00572251	0.0352343	0.0278237	CCNK/HDAC1/TGIF2/CCNT1/CDK9/SMAD4/RPS27A/CDKN2B/UBC/RNF111/SMAD3/JUNB/TGIF1/SP1/E2F4/UBA52	16
527	D0246M_down	R-HSA-4608870	Asymmetric localization of PCP proteins	27/2641	67/10281	0.00608552	0.0372918	0.0294485	PSMC4/PSMA4/PSME4/PSME1/PSMC1/PSMA6/PSME2/PARD6A/PSMD3/SMURF2/PSMD9/PSMB2/PSMA1/PSMB7/PRICKLE1/RPS27A/UBC/PSMD4/PSMB4/PSMD6/PSMC3/PSMD13/SMURF1/PSMB8/PSMB10/UBA52/PSMB9	27
528	D0246M_down	R-HSA-450294	MAP kinase activation in TLR cascade	26/2641	64/10281	0.00620891	0.0378685	0.0299039	MAP2K3/MEF2A/MAP2K7/MEF2C/RPS6KA5/MAPK3/RIPK2/MAP3K8/CREB1/IRAK2/PPP2R1B/DUSP6/RPS27A/UBC/MAPKAPK2/DUSP7/MAPK7/NOD2/TNIP2/MAP2K1/FOS/RPS6KA3/JUN/IRAK1/UBA52/UBE2V1	26
529	D0246M_down	R-HSA-5607761	Dectin-1 mediated noncanonical NF-kB signaling	25/2641	61/10281	0.00631638	0.0383431	0.0302787	PSMC4/PSMA4/PSME4/NFKB2/PSME1/PSMC1/PSMA6/PSME2/PSMD3/PSMD9/PSMB2/PSMA1/PSMB7/RPS27A/UBC/PSMD4/PSMB4/PSMD6/PSMC3/RELA/PSMD13/PSMB8/PSMB10/UBA52/PSMB9	25
530	D0246M_down	R-HSA-72202	Transport of Mature Transcript to Cytoplasm	33/2641	86/10281	0.00635125	0.0383746	0.0303036	ZC3H11A/U2AF2/NUP50/POLDIP3/THOC5/SRSF5/CASC3/NUP88/SRSF3/NUP155/SRSF7/SRSF11/DDX39A/SRSF6/NUP153/NUP214/NUP210/NXT1/SRRM1/NUP58/U2AF1/U2AF1L5/CHTOP/CPSF4/U2AF1L4/SRSF2/NXF1/MAGOH/CDC40/POM121/DDX39B/RNPS1/RBM8A	33
531	D0246M_down	R-HSA-446652	Interleukin-1 signaling	20/2641	46/10281	0.00646185	0.0388612	0.0306878	IRAK3/RIPK2/MAP3K8/IL1A/IL1B/IRAK2/PELI2/RPS27A/UBC/SQSTM1/NOD2/TNIP2/MAP2K1/MYD88/IRAK1/PELI1/IRAK4/MAP3K3/UBA52/UBE2V1	20
532	D0246M_down	R-HSA-350562	Regulation of ornithine decarboxylase (ODC)	22/2641	52/10281	0.00650291	0.0389271	0.0307399	PSMC4/PSMA4/PSME4/PSME1/PSMC1/PSMA6/PSME2/OAZ1/PSMD3/PSMD9/PSMB2/PSMA1/PSMB7/PSMD4/PSMB4/PSMD6/PSMC3/OAZ2/PSMD13/PSMB8/PSMB10/PSMB9	22
533	D0246M_down	R-HSA-2029485	Role of phospholipids in phagocytosis	13/2641	26/10281	0.00661203	0.039335	0.031062	PLD3/PLD2/FCGR2A/FCGR2C/FCGR1A/ITPR1/PRKCD/SYK/PLD4/PRKCE/CD247/FCGR3A/PIK3R2	13
534	D0246M_down	R-HSA-936964	Activation of IRF3/IRF7 mediated by TBK1/IKK epsilon	10/2641	18/10281	0.00663189	0.039335	0.031062	SARM1/TLR4/RPS27A/UBC/CD14/PTPN11/IRF7/UBA52/TICAM2/IKBKE	10
535	D0246M_down	R-HSA-176814	Activation of APC/C and APC/C:Cdc20 mediated degradation of mitotic proteins	30/2641	77/10281	0.00702539	0.0414787	0.0327548	PSMC4/PSMA4/PSME4/UBE2D1/ANAPC5/PSME1/PSMC1/PSMA6/PSME2/PSMD3/ANAPC15/PSMD9/PSMB2/PSMA1/PSMB7/RPS27A/UBC/ANAPC1/PSMD4/PSMB4/PSMD6/PSMC3/ANAPC16/CDK1/ANAPC2/PSMD13/PSMB8/PSMB10/UBA52/PSMB9	30
536	D0246M_down	R-HSA-109688	Cleavage of Growing Transcript in the Termination Region	28/2641	71/10281	0.00746198	0.0436576	0.0344754	ZC3H11A/U2AF2/PAPOLA/POLDIP3/THOC5/SRSF5/PABPN1/CASC3/SRSF3/SRSF7/SRSF11/DDX39A/SRSF6/SRRM1/CPSF7/U2AF1/U2AF1L5/CHTOP/CPSF4/U2AF1L4/SRSF2/MAGOH/PCF11/NUDT21/CDC40/DDX39B/RNPS1/RBM8A	28
537	D0246M_down	R-HSA-73856	RNA Polymerase II Transcription Termination	28/2641	71/10281	0.00746198	0.0436576	0.0344754	ZC3H11A/U2AF2/PAPOLA/POLDIP3/THOC5/SRSF5/PABPN1/CASC3/SRSF3/SRSF7/SRSF11/DDX39A/SRSF6/SRRM1/CPSF7/U2AF1/U2AF1L5/CHTOP/CPSF4/U2AF1L4/SRSF2/MAGOH/PCF11/NUDT21/CDC40/DDX39B/RNPS1/RBM8A	28
538	D0246M_down	R-HSA-5632684	Hedgehog 'on' state	33/2641	87/10281	0.00776018	0.0451978	0.0356917	PSMC4/PSMA4/PSME4/PSME1/PSMC1/PSMA6/PSME2/IQCE/PSMD3/SMURF2/PSMD9/PSMB2/PSMA1/NUMB/LOC101928143/PSMB7/ARRB1/ARRB2/RPS27A/SPOPL/UBC/PSMD4/PSMB4/PSMD6/PSMC3/GRK2/PSMD13/SMURF1/EFCAB7/PSMB8/PSMB10/UBA52/PSMB9	33
539	D0246M_down	R-HSA-69563	p53-Dependent G1 DNA Damage Response	26/2641	65/10281	0.00786752	0.0454139	0.0358623	PSMC4/PSMA4/PSME4/PSME1/PSMC1/PSMA6/PSME2/PSMD3/PSMD9/CDKN1B/PSMB2/PSMA1/PSMB7/RPS27A/UBC/PSMD4/PSMB4/ZNF385A/PSMD6/PSMC3/PSMD13/MDM4/PSMB8/PSMB10/UBA52/PSMB9	26
540	D0246M_down	R-HSA-69580	p53-Dependent G1/S DNA damage checkpoint	26/2641	65/10281	0.00786752	0.0454139	0.0358623	PSMC4/PSMA4/PSME4/PSME1/PSMC1/PSMA6/PSME2/PSMD3/PSMD9/CDKN1B/PSMB2/PSMA1/PSMB7/RPS27A/UBC/PSMD4/PSMB4/ZNF385A/PSMD6/PSMC3/PSMD13/MDM4/PSMB8/PSMB10/UBA52/PSMB9	26
541	D0246M_down	R-HSA-174113	SCF-beta-TrCP mediated degradation of Emi1	23/2641	56/10281	0.00835775	0.0478167	0.0377598	PSMC4/PSMA4/PSME4/PSME1/PSMC1/PSMA6/PSME2/PSMD3/PSMD9/PSMB2/PSMA1/PSMB7/RPS27A/UBC/PSMD4/PSMB4/PSMD6/PSMC3/PSMD13/PSMB8/PSMB10/UBA52/PSMB9	23
542	D0246M_down	R-HSA-8854050	FBXL7 down-regulates AURKA during mitotic entry and in early mitosis	23/2641	56/10281	0.00835775	0.0478167	0.0377598	PSMC4/PSMA4/PSME4/PSME1/PSMC1/PSMA6/PSME2/PSMD3/PSMD9/PSMB2/PSMA1/PSMB7/RPS27A/UBC/PSMD4/PSMB4/PSMD6/PSMC3/PSMD13/PSMB8/PSMB10/UBA52/PSMB9	23
543	D0246M_down	R-HSA-73887	Death Receptor Signalling	21/2641	50/10281	0.00854767	0.0486631	0.0384281	CASP10/CFLAR/SPPL2B/FAS/CASP8/CYLD/RNF31/SMPD3/BIRC2/USP4/TNFAIP3/TNFRSF10B/TNFSF10/RBCK1/RPS27A/UBC/ADAM17/BAG4/RACK1/UBA52/TNF	21
544	D0246M_down	R-HSA-8854214	TBC/RABGAPs	20/2641	47/10281	0.00858096	0.0486631	0.0384281	TBC1D25/TBC1D2/TBC1D10A/GGA1/TSC2/RAB11A/GGA3/TBC1D14/MAP1LC3B/SYTL1/TBC1D7/RABGEF1/TSC1/RAB8B/RAB4A/GABARAP/RAB33B/TBC1D10C/ULK1/RAB11B	20
545	D0246M_down	R-HSA-1059683	Interleukin-6 signaling	7/2641	11/10281	0.00883669	0.0496776	0.0392293	TYK2/STAT1/IL6R/JAK1/STAT3/PTPN11/SOCS3	7
546	D0246M_down	R-HSA-1236977	Endosomal/Vacuolar pathway	7/2641	11/10281	0.00883669	0.0496776	0.0392293	CTSS/B2M/HLA-C/HLA-E/HLA-F/HLA-A/HLA-B	7
547	D0246C_down	R-HSA-72689	Formation of a pool of free 40S subunits	85/2451	107/10281	4.78324e-34	3.511e-31	2.92091e-31	RPS20/RPL18/RPL31/RPS5/EIF3I/RPL6/RPLP0/EIF3L/RPL3/EIF3D/EIF3E/RPS16/RPS19/RPL18A/EIF3B/RPL28/RPL19/RPL34/RPS13/RPS12/RPL24/RPS15/RPL22/RPS25/RPL21/RPL5/RPS10/RPL23/RPL36/EIF3G/RPL27/RPL35/RPS6/RPLP1/RPS24/RPS2/RPS11/RPL13A/RPL11/RPS8/RPS27A/RPL32/RPS3A/RPL37/RPL10/RPL7/EIF3H/RPL7A/EIF3M/RPS3/FAU/RPL30/RPL8/RPL26/RPL29/RPL22L1/RPL9/RPS14/RPL27A/RPL13/RPSA/RPS9/RPS21/RPS7/RPL4/RPL15/EIF3F/RPLP2/RP…	85
548	D0246C_down	R-HSA-156827	L13a-mediated translational silencing of Ceruloplasmin expression	91/2451	119/10281	5.47311e-34	3.511e-31	2.92091e-31	RPS20/EIF4B/RPL18/PABPC1/RPL31/RPS5/EIF3I/RPL6/RPLP0/EIF3L/RPL3/EIF3D/EIF3E/RPS16/RPS19/RPL18A/EIF3B/EIF4H/RPL28/RPL19/RPL34/RPS13/RPS12/RPL24/RPS15/RPL22/RPS25/RPL21/RPL5/RPS10/RPL23/RPL36/EIF2S3/EIF3G/RPL27/RPL35/RPS6/RPLP1/RPS24/RPS2/RPS11/RPL13A/RPL11/RPS8/RPS27A/RPL32/RPS3A/RPL37/RPL10/RPL7/EIF3H/RPL7A/EIF3M/RPS3/FAU/RPL30/EIF4A2/RPL8/EIF4A1/RPL26/RPL29/RPL22L1/RPL9/RPS14/RPL27A/RPL13/RPSA/R…	91
549	D0246C_down	R-HSA-156902	Peptide chain elongation	77/2451	93/10281	2.62727e-33	1.1236e-30	9.34755e-31	RPS20/RPL18/RPL31/RPS5/RPL6/RPLP0/RPL3/RPS16/RPS19/RPL18A/RPL28/RPL19/RPL34/RPS13/RPS12/RPL24/RPS15/RPL22/RPS25/RPL21/RPL5/RPS10/RPL23/RPL36/RPL27/RPL35/RPS6/RPLP1/RPS24/RPS2/RPS11/RPL13A/RPL11/RPS8/RPS27A/RPL32/RPS3A/RPL37/RPL10/RPL7/RPL7A/RPS3/FAU/RPL30/EEF1A1/RPL8/RPL26/RPL29/RPL22L1/RPL9/RPS14/RPL27A/RPL13/EEF2/RPSA/RPS9/RPS21/RPS7/RPL4/RPL15/RPLP2/RPS27/RPL35A/RPS23/RPL14/RPL37A/RPL12/RPS4X/…	77
550	D0246C_down	R-HSA-156842	Eukaryotic Translation Elongation	79/2451	97/10281	3.72475e-33	1.19471e-30	9.93921e-31	RPS20/RPL18/RPL31/RPS5/RPL6/RPLP0/RPL3/EEF1D/RPS16/RPS19/RPL18A/RPL28/RPL19/RPL34/RPS13/RPS12/RPL24/EEF1B2/RPS15/RPL22/RPS25/RPL21/RPL5/RPS10/RPL23/RPL36/RPL27/RPL35/RPS6/RPLP1/RPS24/RPS2/RPS11/RPL13A/RPL11/RPS8/RPS27A/RPL32/RPS3A/RPL37/RPL10/RPL7/RPL7A/RPS3/FAU/RPL30/EEF1A1/RPL8/RPL26/RPL29/RPL22L1/RPL9/RPS14/RPL27A/RPL13/EEF2/RPSA/RPS9/RPS21/RPS7/RPL4/RPL15/RPLP2/RPS27/RPL35A/RPS23/RPL14/RPL37A…	79
551	D0246C_down	R-HSA-72706	GTP hydrolysis and joining of the 60S ribosomal subunit	90/2451	119/10281	5.70263e-33	1.46329e-30	1.21736e-30	RPS20/EIF4B/RPL18/RPL31/RPS5/EIF3I/RPL6/RPLP0/EIF3L/RPL3/EIF3D/EIF3E/RPS16/RPS19/RPL18A/EIF3B/EIF4H/RPL28/RPL19/RPL34/RPS13/RPS12/RPL24/RPS15/RPL22/RPS25/RPL21/RPL5/RPS10/RPL23/RPL36/EIF2S3/EIF3G/RPL27/RPL35/RPS6/RPLP1/RPS24/RPS2/RPS11/RPL13A/RPL11/RPS8/RPS27A/RPL32/RPS3A/RPL37/RPL10/RPL7/EIF3H/RPL7A/EIF3M/RPS3/FAU/RPL30/EIF4A2/RPL8/EIF4A1/RPL26/RPL29/RPL22L1/RPL9/RPS14/RPL27A/RPL13/RPSA/RPS9/RPS…	90
552	D0246C_down	R-HSA-2408557	Selenocysteine synthesis	77/2451	96/10281	1.76966e-31	3.78412e-29	3.14813e-29	RPS20/RPL18/RPL31/RPS5/RPL6/RPLP0/RPL3/RPS16/RPS19/RPL18A/RPL28/RPL19/RPL34/RPS13/RPS12/RPL24/RPS15/RPL22/RPS25/RPL21/RPL5/RPS10/RPL23/RPL36/RPL27/RPL35/RPS6/RPLP1/RPS24/RPS2/RPS11/RPL13A/RPL11/RPS8/RPS27A/RPL32/RPS3A/RPL37/RPL10/RPL7/RPL7A/RPS3/FAU/RPL30/RPL8/RPL26/RPL29/RPL22L1/RPL9/RPS14/RPL27A/RPL13/RPSA/RPS9/RPS21/RPS7/RPL4/RPL15/RPLP2/RPS27/PSTK/RPL35A/RPS23/SECISBP2/RPL14/RPL37A/RPL12/RPS4…	77
553	D0246C_down	R-HSA-72613	Eukaryotic Translation Initiation	92/2451	127/10281	3.54924e-31	5.69209e-29	4.73543e-29	RPS20/EIF4B/RPL18/PABPC1/RPL31/RPS5/EIF3I/RPL6/RPLP0/EIF3L/RPL3/EIF3D/EIF3E/RPS16/RPS19/RPL18A/EIF3B/EIF4H/RPL28/RPL19/RPL34/RPS13/EIF2B1/RPS12/RPL24/RPS15/RPL22/RPS25/RPL21/RPL5/RPS10/RPL23/RPL36/EIF2S3/EIF3G/RPL27/RPL35/RPS6/RPLP1/RPS24/RPS2/RPS11/RPL13A/RPL11/RPS8/RPS27A/RPL32/RPS3A/RPL37/RPL10/RPL7/EIF3H/RPL7A/EIF3M/RPS3/FAU/RPL30/EIF4A2/RPL8/EIF4A1/RPL26/RPL29/RPL22L1/RPL9/RPS14/RPL27A/RPL13…	92
554	D0246C_down	R-HSA-72737	Cap-dependent Translation Initiation	92/2451	127/10281	3.54924e-31	5.69209e-29	4.73543e-29	RPS20/EIF4B/RPL18/PABPC1/RPL31/RPS5/EIF3I/RPL6/RPLP0/EIF3L/RPL3/EIF3D/EIF3E/RPS16/RPS19/RPL18A/EIF3B/EIF4H/RPL28/RPL19/RPL34/RPS13/EIF2B1/RPS12/RPL24/RPS15/RPL22/RPS25/RPL21/RPL5/RPS10/RPL23/RPL36/EIF2S3/EIF3G/RPL27/RPL35/RPS6/RPLP1/RPS24/RPS2/RPS11/RPL13A/RPL11/RPS8/RPS27A/RPL32/RPS3A/RPL37/RPL10/RPL7/EIF3H/RPL7A/EIF3M/RPS3/FAU/RPL30/EIF4A2/RPL8/EIF4A1/RPL26/RPL29/RPL22L1/RPL9/RPS14/RPL27A/RPL13…	92
555	D0246C_down	R-HSA-192823	Viral mRNA Translation	75/2451	93/10281	5.49233e-31	7.82961e-29	6.5137e-29	RPS20/RPL18/RPL31/RPS5/RPL6/RPLP0/RPL3/RPS16/RPS19/RPL18A/RPL28/RPL19/RPL34/RPS13/RPS12/RPL24/RPS15/RPL22/RPS25/RPL21/RPL5/RPS10/RPL23/RPL36/RPL27/RPL35/RPS6/RPLP1/RPS24/RPS2/RPS11/RPL13A/RPL11/RPS8/RPS27A/RPL32/RPS3A/RPL37/RPL10/RPL7/RPL7A/RPS3/FAU/RPL30/RPL8/RPL26/RPL29/RPL22L1/RPL9/RPS14/RPL27A/RPL13/RPSA/RPS9/RPS21/RPS7/RPL4/RPL15/RPLP2/RPS27/RPL35A/RPS23/RPL14/RPL37A/RPL12/RPS4X/RPL23A/RPL10…	75
556	D0246C_down	R-HSA-72764	Eukaryotic Translation Termination	75/2451	97/10281	9.14874e-29	1.17378e-26	9.76508e-27	RPS20/RPL18/RPL31/RPS5/RPL6/RPLP0/RPL3/RPS16/RPS19/RPL18A/RPL28/RPL19/RPL34/RPS13/RPS12/RPL24/RPS15/RPL22/RPS25/RPL21/RPL5/RPS10/RPL23/RPL36/RPL27/RPL35/RPS6/RPLP1/RPS24/RPS2/RPS11/RPL13A/RPL11/RPS8/RPS27A/RPL32/RPS3A/RPL37/RPL10/RPL7/RPL7A/RPS3/FAU/RPL30/RPL8/RPL26/RPL29/RPL22L1/RPL9/RPS14/RPL27A/RPL13/RPSA/RPS9/RPS21/RPS7/RPL4/RPL15/RPLP2/RPS27/RPL35A/RPS23/RPL14/RPL37A/RPL12/RPS4X/RPL23A/RPL10…	75
557	D0246C_down	R-HSA-975956	Nonsense Mediated Decay (NMD) independent of the Exon Junction Complex (EJC)	76/2451	100/10281	2.92357e-28	3.40995e-26	2.83685e-26	RPS20/RPL18/PABPC1/RPL31/RPS5/RPL6/RPLP0/RPL3/RPS16/RPS19/RPL18A/RPL28/RPL19/RPL34/RPS13/RPS12/RPL24/RPS15/RPL22/RPS25/RPL21/RPL5/RPS10/RPL23/RPL36/RPL27/RPL35/RPS6/RPLP1/RPS24/RPS2/RPS11/RPL13A/RPL11/RPS8/RPS27A/RPL32/RPS3A/RPL37/RPL10/RPL7/RPL7A/RPS3/FAU/RPL30/RPL8/RPL26/RPL29/RPL22L1/RPL9/RPS14/RPL27A/RPL13/RPSA/RPS9/RPS21/RPS7/RPL4/RPL15/RPLP2/RPS27/RPL35A/RPS23/RPL14/RPL37A/RPL12/RPS4X/RPL23…	76
558	D0246C_down	R-HSA-1799339	SRP-dependent cotranslational protein targeting to membrane	82/2451	116/10281	1.03585e-26	1.1075e-24	9.21363e-25	RPS20/RPL18/RPL31/RPS5/RPL6/RPLP0/RPL3/RPS16/RPS19/RPL18A/RPL28/RPL19/RPL34/RPS13/RPS12/RPL24/RPS15/RPL22/RPS25/RPL21/RPL5/RPS10/SSR1/RPL23/SPCS3/RPL36/RPL27/RPL35/RPS6/RPLP1/RPS24/SEC11A/RPS2/RPS11/RPL13A/RPL11/RPS8/RPS27A/RPL32/RPS3A/RPL37/RPL10/RPL7/RPL7A/RPS3/FAU/RPL30/RPL8/RPL26/RPL29/SSR2/RPL22L1/RPL9/RPS14/RPL27A/SEC11C/RPL13/RPSA/RPS9/RPS21/RPS7/RPL4/RPL15/SRP72/RPLP2/RPS27/SSR4/RPL35A/RP…	82
559	D0246C_down	R-HSA-72766	Translation	103/2451	164/10281	1.17389e-26	1.15854e-24	9.63829e-25	RPS20/EIF4B/RPL18/PABPC1/RPL31/RPS5/EIF3I/RPL6/RPLP0/EIF3L/RPL3/EIF3D/EIF3E/EEF1D/RPS16/RPS19/RPL18A/EIF3B/EIF4H/RPL28/RPL19/RPL34/RPS13/EIF2B1/RPS12/RPL24/EEF1B2/RPS15/RPL22/RPS25/RPL21/RPL5/RPS10/SSR1/RPL23/SPCS3/RPL36/EIF2S3/EIF3G/RPL27/RPL35/RPS6/RPLP1/RPS24/SEC11A/RPS2/RPS11/RPL13A/RPL11/RPS8/RPS27A/RPL32/RPS3A/RPL37/RPL10/RPL7/EIF3H/RPL7A/EIF3M/RPS3/FAU/RPL30/EEF1A1/EIF4A2/RPL8/EIF4A1/RPL26…	103
560	D0246C_down	R-HSA-927802	Nonsense-Mediated Decay (NMD)	83/2451	121/10281	1.3756e-25	1.1766e-23	9.7885e-24	RPS20/RPL18/PABPC1/RPL31/RPS5/RPL6/RPLP0/RPL3/RPS16/RPS19/RPL18A/RPL28/RPL19/CASC3/RPL34/RPS13/RPS12/RPL24/RPS15/RPL22/SMG7/RPS25/RPL21/RPL5/RPS10/RPL23/RPL36/RPL27/RPL35/RPS6/RPLP1/RPS24/RPS2/RPS11/RPL13A/RPL11/RPS8/RPS27A/RPL32/RPS3A/RPL37/RPL10/RPL7/RPL7A/RPS3/FAU/UPF2/RPL30/RPL8/RPL26/RPL29/MAGOH/RPL22L1/RPL9/RPS14/RPL27A/RPL13/RPSA/UPF3A/RPS9/RPS21/RPS7/RPL4/RPL15/RPLP2/RPS27/RPL35A/RPS23/RP…	83
561	D0246C_down	R-HSA-975957	Nonsense Mediated Decay (NMD) enhanced by the Exon Junction Complex (EJC)	83/2451	121/10281	1.3756e-25	1.1766e-23	9.7885e-24	RPS20/RPL18/PABPC1/RPL31/RPS5/RPL6/RPLP0/RPL3/RPS16/RPS19/RPL18A/RPL28/RPL19/CASC3/RPL34/RPS13/RPS12/RPL24/RPS15/RPL22/SMG7/RPS25/RPL21/RPL5/RPS10/RPL23/RPL36/RPL27/RPL35/RPS6/RPLP1/RPS24/RPS2/RPS11/RPL13A/RPL11/RPS8/RPS27A/RPL32/RPS3A/RPL37/RPL10/RPL7/RPL7A/RPS3/FAU/UPF2/RPL30/RPL8/RPL26/RPL29/MAGOH/RPL22L1/RPL9/RPS14/RPL27A/RPL13/RPSA/UPF3A/RPS9/RPS21/RPS7/RPL4/RPL15/RPLP2/RPS27/RPL35A/RPS23/RP…	83
562	D0246C_down	R-HSA-2408522	Selenoamino acid metabolism	81/2451	123/10281	3.39582e-23	2.72302e-21	2.26537e-21	RPS20/RPL18/KARS/RPL31/RPS5/RPL6/RPLP0/RPL3/RPS16/RPS19/RPL18A/RPL28/RPL19/RPL34/RPS13/RPS12/RPL24/RPS15/RPL22/RPS25/RPL21/RPL5/RPS10/GNMT/RPL23/RPL36/RPL27/RPL35/RPS6/RPLP1/RPS24/RPS2/RPS11/RPL13A/RPL11/RPS8/RPS27A/RPL32/RPS3A/RPL37/RPL10/RPL7/RPL7A/RPS3/FAU/RPL30/RPL8/RPL26/RPL29/RPL22L1/RPL9/RPS14/RPL27A/RPL13/RPSA/RPS9/RPS21/RPS7/QARS/RPL4/RPL15/RPLP2/RPS27/PSTK/RPL35A/RPS23/SECISBP2/RPL14/RP…	81
563	D0246C_down	R-HSA-168256	Immune System	675/2451	2127/10281	4.57041e-21	3.44931e-19	2.86959e-19	FGR/CASP10/SARM1/CREBBP/MPO/ITGAL/ALDH3B1/CD79B/PGLYRP1/CD4/BTK/FYN/RNF216/PLAUR/TYROBP/LTF/ALOX5/DNASE1L1/CAPN1/ACPP/WAS/SLC11A1/HGF/SERPINB1/ERP44/UBR2/RNASET2/BTN3A1/TNFRSF1B/GRN/GAB2/PIAS1/MAP2K3/LCP2/HSPA5/CYBA/HEBP2/ANAPC4/CYFIP2/POLR3E/LOC101060521/UNKL/SLC2A3/ACAA1/CASP8/ASB1/PPP2R5A/SP100/RHOA/ATP11A/IP6K2/RASGRP2/PSME4/PPP2R5B/CLEC2D/NEDD4/RAB27A/SPTB/DAPP1/RNF126/CDC42/PRKACA/UBE2D1/ST…	675
564	D0246C_down	R-HSA-6791226	Major pathway of rRNA processing in the nucleolus and cytosol	102/2451	182/10281	5.25662e-21	3.7468e-19	3.11708e-19	LAS1L/RPS20/RPL18/RPL31/EXOSC7/EXOSC5/RPS5/XRN2/RPL6/RPLP0/PES1/SNU13/RPL3/RIOK3/RPS16/FBL/RPS19/RPL18A/DDX49/RPL28/RPL19/RPL34/RPS13/RPS12/RPL24/RRP9/RPS15/WDR75/RPL22/RPS25/HEATR1/RPL21/RPL5/RPS10/RIOK1/RPP40/RPL23/RPL36/EXOSC2/RPL27/RPL35/RPS6/RPLP1/RPS24/RPS2/NOB1/RPS11/RPL13A/RPL11/RPS8/ISG20L2/RPS27A/RPL32/RPS3A/RPL37/RPL10/RPL7/RPL7A/RPP30/RPS3/FAU/DHX37/RPL30/RPL8/RPL26/RPL29/NOL9/RPL22L1…	102
565	D0246C_down	R-HSA-168273	Influenza Viral RNA Transcription and Replication	84/2451	137/10281	5.73681e-21	3.87385e-19	3.22278e-19	RPS20/RPL18/IPO5/RPL31/RPS5/RPL6/RPLP0/NUP50/RPL3/RPS16/RPS19/RPL18A/RPL28/RPL19/RPL34/RPS13/RPS12/NUP155/RPL24/RPS15/RPL22/RPS25/RPL21/RPL5/RPS10/NUP153/GTF2F1/RPL23/NUP214/RPL36/RPL27/NUP210/RPL35/RPS6/RPLP1/RPS24/NUP58/RPS2/RPS11/RPL13A/RPL11/RPS8/RPS27A/RPL32/RPS3A/RPL37/RPL10/RPL7/RPL7A/RPS3/FAU/RPL30/RPL8/RPL26/RPL29/RPL22L1/RPL9/RPS14/RPL27A/RPL13/RPSA/RPS9/RPS21/RPS7/RPL4/RPL15/RPLP2/RPS2…	84
566	D0246C_down	R-HSA-8868773	rRNA processing in the nucleus and cytosol	106/2451	194/10281	1.22508e-20	7.85887e-19	6.53805e-19	LAS1L/RPS20/RPL18/THUMPD1/RPL31/BUD23/EXOSC7/EXOSC5/RPS5/XRN2/RPL6/RPLP0/PES1/SNU13/RPL3/RIOK3/RPS16/FBL/RPS19/RPL18A/DDX49/RPL28/RPL19/RPL34/RPS13/RPS12/RPL24/RRP9/RPS15/WDR75/RPL22/RPS25/HEATR1/RPL21/RPL5/RPS10/RIOK1/RPP40/RPL23/RPL36/EXOSC2/RPL27/NAT10/RPL35/RPS6/RPLP1/RPS24/RPS2/NOB1/RPS11/RPL13A/RPL11/RPS8/ISG20L2/RPS27A/RPL32/RPS3A/RPL37/NHP2/RPL10/RPL7/RPL7A/RPP30/RPS3/FAU/DHX37/RPL30/RPL8…	106
567	D0246C_down	R-HSA-168249	Innate Immune System	444/2451	1291/10281	2.75823e-20	1.68515e-18	1.40193e-18	FGR/CASP10/SARM1/CREBBP/MPO/ITGAL/ALDH3B1/PGLYRP1/CD4/BTK/FYN/RNF216/PLAUR/TYROBP/LTF/ALOX5/DNASE1L1/CAPN1/ACPP/WAS/SLC11A1/HGF/SERPINB1/ERP44/RNASET2/TNFRSF1B/GRN/GAB2/MAP2K3/LCP2/CYBA/HEBP2/CYFIP2/POLR3E/LOC101060521/SLC2A3/ACAA1/CASP8/PPP2R5A/RHOA/ATP11A/RASGRP2/PSME4/PPP2R5B/RAB27A/SPTB/CDC42/PRKACA/UBE2D1/STK10/AP1M1/MARK3/PLD1/ICAM3/MAP2K7/NFKB2/ARAF/PPP2R5C/CEACAM1/PGM1/MEF2C/PTPRC/CYLD/PP…	444
568	D0246C_down	R-HSA-72312	rRNA processing	109/2451	204/10281	3.49332e-20	2.03724e-18	1.69485e-18	LAS1L/RPS20/RPL18/THUMPD1/RPL31/BUD23/HSD17B10/EXOSC7/EXOSC5/RPS5/XRN2/RPL6/RPLP0/PES1/SNU13/RPL3/RIOK3/RPS16/FBL/RPS19/RPL18A/DDX49/RPL28/RPL19/RPL34/RPS13/RPS12/RPL24/RRP9/RPS15/WDR75/RPL22/NSUN4/RPS25/HEATR1/RPL21/MTERF4/RPL5/RPS10/RIOK1/RPP40/RPL23/RPL36/EXOSC2/RPL27/NAT10/RPL35/RPS6/RPLP1/RPS24/RPS2/NOB1/RPS11/RPL13A/RPL11/RPS8/ISG20L2/RPS27A/RPL32/RPS3A/RPL37/NHP2/RPL10/RPL7/RPL7A/RPP30/RPS…	109
569	D0246C_down	R-HSA-168255	Influenza Life Cycle	84/2451	146/10281	1.73827e-18	9.69654e-17	8.06686e-17	RPS20/RPL18/IPO5/RPL31/RPS5/RPL6/RPLP0/NUP50/RPL3/RPS16/RPS19/RPL18A/RPL28/RPL19/RPL34/RPS13/RPS12/NUP155/RPL24/RPS15/RPL22/RPS25/RPL21/RPL5/RPS10/NUP153/GTF2F1/RPL23/NUP214/RPL36/RPL27/NUP210/RPL35/RPS6/RPLP1/RPS24/NUP58/RPS2/RPS11/RPL13A/RPL11/RPS8/RPS27A/RPL32/RPS3A/RPL37/RPL10/RPL7/RPL7A/RPS3/FAU/RPL30/RPL8/RPL26/RPL29/RPL22L1/RPL9/RPS14/RPL27A/RPL13/RPSA/RPS9/RPS21/RPS7/RPL4/RPL15/RPLP2/RPS2…	84
570	D0246C_down	R-HSA-6798695	Neutrophil degranulation	200/2451	487/10281	4.77397e-18	2.55209e-16	2.12316e-16	FGR/MPO/ITGAL/ALDH3B1/PGLYRP1/PLAUR/TYROBP/LTF/ALOX5/DNASE1L1/CAPN1/ACPP/SLC11A1/SERPINB1/ERP44/RNASET2/TNFRSF1B/GRN/CYBA/HEBP2/SLC2A3/ACAA1/RHOA/ATP11A/RAB27A/STK10/AP1M1/PLD1/CEACAM1/PGM1/PTPRC/PPIE/GSTP1/FCN1/CPNE3/B4GALT1/LYZ/SNAP23/ADA2/TOM1/ARSA/SYNGR1/PYGL/SIRPB1/BPI/MAGT1/COTL1/CRISPLD2/CPPED1/ATP8B4/GSDMD/ASAH1/RETN/CD33/RAB3D/RAB3A/TSPAN14/P2RX1/MANBA/BST1/FOLR3/COMMD9/LTA4H/PTPN6/MAPK1…	200
571	D0246C_down	R-HSA-168254	Influenza Infection	87/2451	157/10281	1.11653e-17	5.73001e-16	4.76698e-16	RPS20/RPL18/IPO5/RPL31/RPS5/RPL6/RPLP0/NUP50/RPL3/PABPN1/RPS16/RPS19/RPL18A/RPL28/RPL19/RPL34/RPS13/RPS12/NUP155/RPL24/RPS15/RPL22/RPS25/RPL21/RPL5/RPS10/NUP153/GTF2F1/RPL23/NUP214/RPL36/RPL27/NUP210/RPL35/RPS6/RPLP1/RPS24/NUP58/RPS2/RPS11/RPL13A/RPL11/RPS8/RPS27A/RPL32/RPS3A/RPL37/RPL10/RPL7/RPL7A/RPS3/FAU/RPL30/CPSF4/RPL8/RPL26/RPL29/RPL22L1/RPL9/RPS14/RPL27A/RPL13/RPSA/SLC25A6/RPS9/RPS21/RPS7/…	87
572	D0246C_down	R-HSA-74160	Gene Expression	573/2451	1818/10281	8.97873e-17	4.43066e-15	3.686e-15	LAS1L/CASP10/RBM5/CREBBP/JARID2/NFIX/RPS20/PTBP1/BRCA1/AQR/SNAPC1/PHF20/POU2F2/POLR3E/LOC101060521/ZC3H11A/EIF4B/RPL18/KARS/THUMPD1/FTSJ1/PSME4/PABPC1/RPL31/BUD23/UBE2D1/HSD17B10/EXOSC7/BAZ2A/XAB2/GTF3C1/SNRPA/EXOSC5/PPP2R5C/DDX1/SMARCD3/CCNT2/KAT6A/RRAGB/ZNF324/ZNF586/ZNF446/ZNF264/RPS5/PPIE/EIF3I/NCOA1/RBM22/C14orf166/SF3B2/XRN2/RPL6/RPLP0/CCNK/NLRC4/PSME1/OSGEP/HNRNPC/AGO1/RFFL/NUP50/BRPF3/MED…	573
573	D0246C_down	R-HSA-72649	Translation initiation complex formation	44/2451	64/10281	3.14885e-14	1.49629e-12	1.24481e-12	RPS20/EIF4B/PABPC1/RPS5/EIF3I/EIF3L/EIF3D/EIF3E/RPS16/RPS19/EIF3B/EIF4H/RPS13/RPS12/RPS15/RPS25/RPS10/EIF2S3/EIF3G/RPS6/RPS24/RPS2/RPS11/RPS8/RPS27A/RPS3A/EIF3H/EIF3M/RPS3/FAU/EIF4A2/EIF4A1/RPS14/RPSA/RPS9/RPS21/RPS7/EIF3F/RPS27/EIF3K/RPS23/RPS4X/RPS29/RPS18	44
574	D0246C_down	R-HSA-72662	Activation of the mRNA upon binding of the cap-binding complex and eIFs, and subsequent binding to 43S	44/2451	65/10281	7.50897e-14	3.44072e-12	2.86244e-12	RPS20/EIF4B/PABPC1/RPS5/EIF3I/EIF3L/EIF3D/EIF3E/RPS16/RPS19/EIF3B/EIF4H/RPS13/RPS12/RPS15/RPS25/RPS10/EIF2S3/EIF3G/RPS6/RPS24/RPS2/RPS11/RPS8/RPS27A/RPS3A/EIF3H/EIF3M/RPS3/FAU/EIF4A2/EIF4A1/RPS14/RPSA/RPS9/RPS21/RPS7/EIF3F/RPS27/EIF3K/RPS23/RPS4X/RPS29/RPS18	44
575	D0246C_down	R-HSA-72702	Ribosomal scanning and start codon recognition	43/2451	63/10281	9.21907e-14	4.07864e-12	3.39315e-12	RPS20/EIF4B/RPS5/EIF3I/EIF3L/EIF3D/EIF3E/RPS16/RPS19/EIF3B/EIF4H/RPS13/RPS12/RPS15/RPS25/RPS10/EIF2S3/EIF3G/RPS6/RPS24/RPS2/RPS11/RPS8/RPS27A/RPS3A/EIF3H/EIF3M/RPS3/FAU/EIF4A2/EIF4A1/RPS14/RPSA/RPS9/RPS21/RPS7/EIF3F/RPS27/EIF3K/RPS23/RPS4X/RPS29/RPS18	43
576	D0246C_down	R-HSA-72695	Formation of the ternary complex, and subsequently, the 43S complex	39/2451	55/10281	1.89151e-13	8.08936e-12	6.72979e-12	RPS20/RPS5/EIF3I/EIF3L/EIF3D/EIF3E/RPS16/RPS19/EIF3B/RPS13/RPS12/RPS15/RPS25/RPS10/EIF2S3/EIF3G/RPS6/RPS24/RPS2/RPS11/RPS8/RPS27A/RPS3A/EIF3H/EIF3M/RPS3/FAU/RPS14/RPSA/RPS9/RPS21/RPS7/EIF3F/RPS27/EIF3K/RPS23/RPS4X/RPS29/RPS18	39
577	D0246C_down	R-HSA-5663205	Infectious disease	149/2451	387/10281	4.02667e-11	1.66652e-09	1.38643e-09	RPS20/CD4/FYN/LTF/MAP2K3/RPL18/IPO5/PSME4/RPL31/AP1M1/MAP2K7/CCNT2/RPS5/RPL6/RPLP0/CCNK/PSME1/NUP50/RPL3/PSMC1/PABPN1/PSMA6/HCK/CHMP4B/RPS16/RPS19/RPL18A/ELL/STX1A/RPL28/RPL19/RPL34/CBL/RPS13/PSMD9/RPS12/HBEGF/SKP1/NUP155/RPL24/RPS15/CHMP3/RPL22/RPS25/CXCR4/RPL21/RPL5/TAF1/TAF1L/RPS10/NUP153/GTF2F1/RPL23/PSMF1/NUP214/CCNT1/AP1M2/RPL36/RPL27/NUP210/DOCK2/CDK9/PSMB7/RPL35/RPS6/RPLP1/RPS24/VAMP1/NUP…	149
578	D0246C_down	R-HSA-1643685	Disease	282/2451	857/10281	1.96529e-10	7.8796e-09	6.55529e-09	CREBBP/KDM7A/RPS20/CD4/BTK/FYN/CLCN6/LTF/CAPN1/HGF/GAB2/MAP2K3/VCAN/HDAC9/HDAC7/RPL18/IPO5/PPP2R5A/HDAC4/PSME4/PPP2R5B/RPL31/DERL2/AP1M1/MARK3/MAP2K7/NFKB2/ARAF/PPP2R5C/CCNT2/RPS5/RPL6/RPLP0/CCNK/PSME1/NUP50/JAK2/RPL3/EP300/HDAC10/PSMC1/PABPN1/PSMA6/NFKBIA/HCK/CHMP4B/TBL1X/PORCN/MAPK3/TSC2/CSK/IKBKB/RASAL3/RPS16/RPS19/RPL18A/ELL/STX1A/NEURL1/RPL28/RPL19/KAT2A/HDAC5/GAB1/RPL34/FBXW7/CBL/RPS13/PSMD…	282
579	D0246C_down	R-HSA-166058	MyD88:Mal cascade initiated on plasma membrane	49/2451	95/10281	4e-09	1.50634e-07	1.25317e-07	BTK/MAP2K3/MAP2K7/NFKB2/MEF2C/IRAK3/MAP3K1/RPS6KA5/NFKBIA/MAPK3/RIPK2/IKBKB/VRK3/MAP3K8/MAPK14/SKP1/CREB1/ECSIT/IRAK2/CD36/DHX9/TLR4/TLR2/DUSP6/PELI2/RPS27A/TIRAP/UBC/TAB3/MAPKAPK2/S100A12/DUSP7/MAPK7/NOD2/TNIP2/MAP2K1/FOS/CD14/MYD88/RELA/TLR1/JUN/SIGIRR/HMGB1/PELI1/IRAK4/AGER/UBA52/UBE2V1	49
580	D0246C_down	R-HSA-168188	Toll Like Receptor TLR6:TLR2 Cascade	49/2451	95/10281	4e-09	1.50634e-07	1.25317e-07	BTK/MAP2K3/MAP2K7/NFKB2/MEF2C/IRAK3/MAP3K1/RPS6KA5/NFKBIA/MAPK3/RIPK2/IKBKB/VRK3/MAP3K8/MAPK14/SKP1/CREB1/ECSIT/IRAK2/CD36/DHX9/TLR4/TLR2/DUSP6/PELI2/RPS27A/TIRAP/UBC/TAB3/MAPKAPK2/S100A12/DUSP7/MAPK7/NOD2/TNIP2/MAP2K1/FOS/CD14/MYD88/RELA/TLR1/JUN/SIGIRR/HMGB1/PELI1/IRAK4/AGER/UBA52/UBE2V1	49
581	D0246C_down	R-HSA-168179	Toll Like Receptor TLR1:TLR2 Cascade	50/2451	98/10281	4.48788e-09	1.59943e-07	1.33062e-07	BTK/MAP2K3/MAP2K7/NFKB2/MEF2C/IRAK3/MAP3K1/RPS6KA5/NFKBIA/MAPK3/RIPK2/IKBKB/VRK3/MAP3K8/MAPK14/SKP1/CREB1/ECSIT/SFTPD/IRAK2/CD36/DHX9/TLR4/TLR2/DUSP6/PELI2/RPS27A/TIRAP/UBC/TAB3/MAPKAPK2/S100A12/DUSP7/MAPK7/NOD2/TNIP2/MAP2K1/FOS/CD14/MYD88/RELA/TLR1/JUN/SIGIRR/HMGB1/PELI1/IRAK4/AGER/UBA52/UBE2V1	50
582	D0246C_down	R-HSA-181438	Toll Like Receptor 2 (TLR2) Cascade	50/2451	98/10281	4.48788e-09	1.59943e-07	1.33062e-07	BTK/MAP2K3/MAP2K7/NFKB2/MEF2C/IRAK3/MAP3K1/RPS6KA5/NFKBIA/MAPK3/RIPK2/IKBKB/VRK3/MAP3K8/MAPK14/SKP1/CREB1/ECSIT/SFTPD/IRAK2/CD36/DHX9/TLR4/TLR2/DUSP6/PELI2/RPS27A/TIRAP/UBC/TAB3/MAPKAPK2/S100A12/DUSP7/MAPK7/NOD2/TNIP2/MAP2K1/FOS/CD14/MYD88/RELA/TLR1/JUN/SIGIRR/HMGB1/PELI1/IRAK4/AGER/UBA52/UBE2V1	50
583	D0246C_down	R-HSA-72172	mRNA Splicing	83/2451	195/10281	4.61434e-09	1.6e-07	1.33113e-07	RBM5/PTBP1/AQR/XAB2/SNRPA/PPIE/RBM22/SF3B2/HNRNPC/SF3A1/SNRPD3/SNU13/ZMAT5/PHF5A/SRSF5/PABPN1/PRPF6/PQBP1/HNRNPL/SNRNP70/SF3A2/HNRNPUL1/PRPF31/CASC3/DDX5/DHX15/PRPF19/SRSF3/PPWD1/SF3B1/SRSF7/SRSF11/PRPF3/SYF2/SRSF6/GTF2F1/SNRPD2/SYMPK/LSM8/SNRPA1/SRRM1/RBM17/PRPF38A/HNRNPA1/DHX9/TRA2B/HNRNPD/DHX38/SF3B4/SNRNP200/DDX46/RBMX/CPSF7/CWC27/HNRNPU/U2AF1/U2AF1L5/CPSF4/U2AF1L4/SRSF2/MAGOH/U2SURP/LSM6/HNR…	83
584	D0246C_down	R-HSA-168898	Toll-Like Receptors Cascades	70/2451	156/10281	5.33468e-09	1.80116e-07	1.49844e-07	SARM1/BTK/MAP2K3/CASP8/UBE2D1/MAP2K7/NFKB2/MEF2C/IRAK3/MAP3K1/RPS6KA5/NFKBIA/BPI/TLR8/MAPK3/RIPK2/IKBKB/VRK3/DNM1/MAP3K8/UBE2D3/UNC93B1/MAPK14/LY86/SKP1/CREB1/ECSIT/SFTPD/IRAK2/CD36/DHX9/TLR4/CNPY3/TLR2/DUSP6/PELI2/CTSK/S100A8/RPS27A/TIRAP/UBC/TAB3/ITGB2/MAPKAPK2/CTSS/S100A9/S100A12/DUSP7/MAPK7/NOD2/TNIP2/MAP2K1/FOS/CD14/MYD88/RELA/TLR10/TLR1/JUN/PTPN11/SIGIRR/TLR5/HMGB1/TLR7/PELI1/IRAK4/AGER/UBA…	70
585	D0246C_down	R-HSA-72203	Processing of Capped Intron-Containing Pre-mRNA	99/2451	246/10281	5.70321e-09	1.87621e-07	1.56088e-07	RBM5/PTBP1/AQR/ZC3H11A/XAB2/SNRPA/PPIE/RBM22/SF3B2/HNRNPC/NUP50/SF3A1/SNRPD3/SNU13/THOC5/ZMAT5/PHF5A/SRSF5/PABPN1/PRPF6/PQBP1/HNRNPL/SNRNP70/SF3A2/HNRNPUL1/PRPF31/CASC3/DDX5/DHX15/PRPF19/SRSF3/NUP155/PPWD1/SF3B1/SRSF7/SRSF11/PRPF3/SYF2/DDX39A/SRSF6/NUP153/GTF2F1/SNRPD2/SYMPK/NUP214/LSM8/THOC6/SNRPA1/NUP210/NXT1/SRRM1/RBM17/PRPF38A/HNRNPA1/DHX9/TRA2B/HNRNPD/NUP58/DHX38/SF3B4/SNRNP200/DDX46/WTAP/RB…	99
586	D0246C_down	R-HSA-72163	mRNA Splicing - Major Pathway	80/2451	187/10281	6.62569e-09	2.12519e-07	1.76801e-07	RBM5/PTBP1/AQR/XAB2/SNRPA/PPIE/RBM22/SF3B2/HNRNPC/SF3A1/SNRPD3/SNU13/PHF5A/SRSF5/PABPN1/PRPF6/PQBP1/HNRNPL/SNRNP70/SF3A2/HNRNPUL1/PRPF31/CASC3/DDX5/DHX15/PRPF19/SRSF3/PPWD1/SF3B1/SRSF7/SRSF11/PRPF3/SYF2/SRSF6/GTF2F1/SNRPD2/SYMPK/LSM8/SNRPA1/SRRM1/RBM17/PRPF38A/HNRNPA1/DHX9/TRA2B/HNRNPD/DHX38/SF3B4/SNRNP200/DDX46/RBMX/CPSF7/CWC27/HNRNPU/U2AF1/U2AF1L5/CPSF4/U2AF1L4/SRSF2/MAGOH/U2SURP/LSM6/HNRNPK/PC…	80
587	D0246C_down	R-HSA-166016	Toll Like Receptor 4 (TLR4) Cascade	60/2451	129/10281	1.27889e-08	4.00198e-07	3.32938e-07	SARM1/BTK/MAP2K3/CASP8/UBE2D1/MAP2K7/NFKB2/MEF2C/IRAK3/MAP3K1/RPS6KA5/NFKBIA/BPI/MAPK3/RIPK2/IKBKB/VRK3/DNM1/MAP3K8/UBE2D3/MAPK14/LY86/SKP1/CREB1/ECSIT/SFTPD/IRAK2/CD36/DHX9/TLR4/TLR2/DUSP6/PELI2/RPS27A/TIRAP/UBC/TAB3/ITGB2/MAPKAPK2/S100A12/DUSP7/MAPK7/NOD2/TNIP2/MAP2K1/FOS/CD14/MYD88/RELA/TLR1/JUN/PTPN11/SIGIRR/HMGB1/PELI1/IRAK4/AGER/UBA52/TICAM2/UBE2V1	60
588	D0246C_down	R-HSA-166054	Activated TLR4 signalling	55/2451	115/10281	1.5239e-08	4.65516e-07	3.87278e-07	SARM1/BTK/MAP2K3/CASP8/UBE2D1/MAP2K7/NFKB2/MEF2C/IRAK3/MAP3K1/RPS6KA5/NFKBIA/MAPK3/RIPK2/IKBKB/VRK3/MAP3K8/UBE2D3/MAPK14/SKP1/CREB1/ECSIT/IRAK2/CD36/DHX9/TLR4/TLR2/DUSP6/PELI2/RPS27A/TIRAP/UBC/TAB3/MAPKAPK2/S100A12/DUSP7/MAPK7/NOD2/TNIP2/MAP2K1/FOS/CD14/MYD88/RELA/TLR1/JUN/PTPN11/SIGIRR/HMGB1/PELI1/IRAK4/AGER/UBA52/TICAM2/UBE2V1	55
589	D0246C_down	R-HSA-975138	TRAF6 mediated induction of NFkB and MAP kinases upon TLR7/8 or 9 activation	45/2451	91/10281	8.85981e-08	2.64352e-06	2.19923e-06	MAP2K3/MAP2K7/NFKB2/MEF2C/MAP3K1/RPS6KA5/NFKBIA/TLR8/MAPK3/RIPK2/IKBKB/VRK3/MAP3K8/MAPK14/SKP1/CREB1/ECSIT/IRAK2/DHX9/TLR4/DUSP6/PELI2/RPS27A/UBC/TAB3/MAPKAPK2/S100A12/DUSP7/MAPK7/NOD2/TNIP2/MAP2K1/FOS/CD14/MYD88/RELA/JUN/HMGB1/TLR7/PELI1/IRAK4/AGER/UBA52/TICAM2/UBE2V1	45
590	D0246C_down	R-HSA-1280218	Adaptive Immune System	262/2451	836/10281	1.48595e-07	4.33289e-06	3.60467e-06	ITGAL/CD79B/CD4/BTK/FYN/TYROBP/WAS/HGF/UBR2/BTN3A1/LCP2/HSPA5/CYBA/ANAPC4/UNKL/ASB1/PPP2R5A/RASGRP2/PSME4/PPP2R5B/CLEC2D/NEDD4/DAPP1/RNF126/CDC42/PRKACA/UBE2D1/AP1M1/PAG1/ICAM3/PPP2R5C/KIF22/PTPRC/FYB/HACE1/ANAPC5/PSME1/HECTD1/SNAP23/AGO1/GRAP2/TNRC6B/NCF4/PSMC1/PSMA6/NFKBIA/TUBB1/KIF3B/ASB9/MAPK3/TSC2/CSK/RIPK2/IKBKB/LILRB1/LILRA1/FZR1/ICAM4/CD33/DNM1/PIP5K1B/UBE2R2/MAP3K8/FBXL20/ICAM2/SMURF2/WS…	262
591	D0246C_down	R-HSA-168142	Toll Like Receptor 10 (TLR10) Cascade	42/2451	84/10281	1.59787e-07	4.36185e-06	3.62876e-06	MAP2K3/MAP2K7/NFKB2/MEF2C/MAP3K1/RPS6KA5/NFKBIA/MAPK3/RIPK2/IKBKB/VRK3/MAP3K8/MAPK14/SKP1/CREB1/ECSIT/IRAK2/DHX9/DUSP6/PELI2/RPS27A/UBC/TAB3/MAPKAPK2/S100A12/DUSP7/MAPK7/NOD2/TNIP2/MAP2K1/FOS/MYD88/RELA/TLR10/JUN/TLR5/HMGB1/PELI1/IRAK4/AGER/UBA52/UBE2V1	42
592	D0246C_down	R-HSA-168176	Toll Like Receptor 5 (TLR5) Cascade	42/2451	84/10281	1.59787e-07	4.36185e-06	3.62876e-06	MAP2K3/MAP2K7/NFKB2/MEF2C/MAP3K1/RPS6KA5/NFKBIA/MAPK3/RIPK2/IKBKB/VRK3/MAP3K8/MAPK14/SKP1/CREB1/ECSIT/IRAK2/DHX9/DUSP6/PELI2/RPS27A/UBC/TAB3/MAPKAPK2/S100A12/DUSP7/MAPK7/NOD2/TNIP2/MAP2K1/FOS/MYD88/RELA/TLR10/JUN/TLR5/HMGB1/PELI1/IRAK4/AGER/UBA52/UBE2V1	42
593	D0246C_down	R-HSA-975871	MyD88 cascade initiated on plasma membrane	42/2451	84/10281	1.59787e-07	4.36185e-06	3.62876e-06	MAP2K3/MAP2K7/NFKB2/MEF2C/MAP3K1/RPS6KA5/NFKBIA/MAPK3/RIPK2/IKBKB/VRK3/MAP3K8/MAPK14/SKP1/CREB1/ECSIT/IRAK2/DHX9/DUSP6/PELI2/RPS27A/UBC/TAB3/MAPKAPK2/S100A12/DUSP7/MAPK7/NOD2/TNIP2/MAP2K1/FOS/MYD88/RELA/TLR10/JUN/TLR5/HMGB1/PELI1/IRAK4/AGER/UBA52/UBE2V1	42
594	D0246C_down	R-HSA-168181	Toll Like Receptor 7/8 (TLR7/8) Cascade	45/2451	93/10281	1.99809e-07	5.23174e-06	4.35245e-06	MAP2K3/MAP2K7/NFKB2/MEF2C/MAP3K1/RPS6KA5/NFKBIA/TLR8/MAPK3/RIPK2/IKBKB/VRK3/MAP3K8/MAPK14/SKP1/CREB1/ECSIT/IRAK2/DHX9/TLR4/DUSP6/PELI2/RPS27A/UBC/TAB3/MAPKAPK2/S100A12/DUSP7/MAPK7/NOD2/TNIP2/MAP2K1/FOS/CD14/MYD88/RELA/JUN/HMGB1/TLR7/PELI1/IRAK4/AGER/UBA52/TICAM2/UBE2V1	45
595	D0246C_down	R-HSA-975155	MyD88 dependent cascade initiated on endosome	45/2451	93/10281	1.99809e-07	5.23174e-06	4.35245e-06	MAP2K3/MAP2K7/NFKB2/MEF2C/MAP3K1/RPS6KA5/NFKBIA/TLR8/MAPK3/RIPK2/IKBKB/VRK3/MAP3K8/MAPK14/SKP1/CREB1/ECSIT/IRAK2/DHX9/TLR4/DUSP6/PELI2/RPS27A/UBC/TAB3/MAPKAPK2/S100A12/DUSP7/MAPK7/NOD2/TNIP2/MAP2K1/FOS/CD14/MYD88/RELA/JUN/HMGB1/TLR7/PELI1/IRAK4/AGER/UBA52/TICAM2/UBE2V1	45
596	D0246C_down	R-HSA-3247509	Chromatin modifying enzymes	102/2451	278/10281	7.79671e-07	1.96141e-05	1.63176e-05	MSL3/CREBBP/KMT2E/KDM7A/PHF20/ARID1B/KMT2C/SMARCD1/IKBKAP/JMJD6/ING3/NFKB2/JADE1/SMARCD3/KAT6A/NCOA1/ATXN7L3/BRPF3/JAK2/SETD1A/EP300/BRD1/HDAC10/TBL1X/SETD6/KAT8/DOT1L/H2AFV/KDM4C/KAT2A/ELP4/ING4/KANSL3/KDM3A/HDAC1/ASH1L/PADI2/ARID1A/KMT2A/SUPT7L/DNMT3A/KANSL1/ENY2/EPC1/SMARCA4/KDM4B/HAT1/KDM6B/GPS2/PRMT7/KMT5C/PHF21A/KAT7/SMARCC2/KANSL2/SETD1B/NCOA2/RPS2/SETDB1/KDM6A/OGT/NSD3/MBIP/TADA1/KDM8/KAT…	102
597	D0246C_down	R-HSA-4839726	Chromatin organization	102/2451	278/10281	7.79671e-07	1.96141e-05	1.63176e-05	MSL3/CREBBP/KMT2E/KDM7A/PHF20/ARID1B/KMT2C/SMARCD1/IKBKAP/JMJD6/ING3/NFKB2/JADE1/SMARCD3/KAT6A/NCOA1/ATXN7L3/BRPF3/JAK2/SETD1A/EP300/BRD1/HDAC10/TBL1X/SETD6/KAT8/DOT1L/H2AFV/KDM4C/KAT2A/ELP4/ING4/KANSL3/KDM3A/HDAC1/ASH1L/PADI2/ARID1A/KMT2A/SUPT7L/DNMT3A/KANSL1/ENY2/EPC1/SMARCA4/KDM4B/HAT1/KDM6B/GPS2/PRMT7/KMT5C/PHF21A/KAT7/SMARCC2/KANSL2/SETD1B/NCOA2/RPS2/SETDB1/KDM6A/OGT/NSD3/MBIP/TADA1/KDM8/KAT…	102
598	D0246C_down	R-HSA-168138	Toll Like Receptor 9 (TLR9) Cascade	45/2451	97/10281	9.04845e-07	2.23253e-05	1.85731e-05	MAP2K3/MAP2K7/NFKB2/MEF2C/MAP3K1/RPS6KA5/NFKBIA/TLR8/MAPK3/RIPK2/IKBKB/VRK3/MAP3K8/MAPK14/SKP1/CREB1/ECSIT/IRAK2/DHX9/TLR4/DUSP6/PELI2/RPS27A/UBC/TAB3/MAPKAPK2/S100A12/DUSP7/MAPK7/NOD2/TNIP2/MAP2K1/FOS/CD14/MYD88/RELA/JUN/HMGB1/TLR7/PELI1/IRAK4/AGER/UBA52/TICAM2/UBE2V1	45
599	D0246C_down	R-HSA-157118	Signaling by NOTCH	49/2451	113/10281	3.45821e-06	8.37148e-05	6.9645e-05	CREBBP/HDAC9/HDAC7/HDAC4/B4GALT1/TMED2/AGO1/MFNG/TNRC6B/EP300/HDAC10/HIF1A/POFUT1/TBL1X/LFNG/TLE4/NEURL1/KAT2A/HDAC5/FBXW7/E2F3/SKP1/HES1/HDAC1/CREB1/AGO3/NUMB/LOC101928143/NOTCH2/AGO4/ARRB1/ADAM10/TLE3/ARRB2/RPS27A/NOTCH1/UBC/ADAM17/MAML1/HEY1/JUN/JAG2/DNER/ATP2A1/MAML3/MIB2/DLL1/NOTCH4/UBA52	49
600	D0246C_down	R-HSA-198933	Immunoregulatory interactions between a Lymphoid and a non-Lymphoid cell	55/2451	132/10281	3.98387e-06	9.46539e-05	7.87456e-05	ITGAL/TYROBP/CLEC2D/ICAM3/LILRB1/LILRA1/ICAM4/CD33/ICAM2/CRTAM/CLEC2B/KLRB1/ITGA4/CD160/TREM1/C3/SIGLEC9/LILRB2/SFTPD/KLRD1/ITGB7/FCGR1A/CD1D/ITGB2/JAML/SIGLEC11/CD3D/LAIR1/CD300C/CD300A/OSCAR/CD300LB/IFITM1/CD300LF/CD300E/LILRA5/TREML4/NCR3LG1/SELL/KIR2DL4/NCR1/SH2D1B/CD3E/FCGR3A/CD300LD/HLA-C/LILRB3/HLA-E/HLA-F/HLA-A/HLA-B/LILRA2/KIR3DL2/LILRA6/LOC102725035	55
601	D0246C_down	R-HSA-449147	Signaling by Interleukins	169/2451	528/10281	7.20183e-06	0.000167999	0.000139764	CD4/FYN/ALOX5/HGF/TNFRSF1B/GAB2/PPP2R5A/PSME4/PPP2R5B/SPTB/PRKACA/PTGS2/MARK3/NFKB2/ARAF/PPP2R5C/CXCL2/IRAK3/FLT3LG/PSME1/JAK2/IL12RB1/CRKL/OSM/HMOX1/IL2RB/HIF1A/PSMC1/PSMA6/HCK/TIMP1/MAPK3/CSK/RIPK2/IKBKB/RASAL3/TYK2/JAK3/STX1A/MAP3K8/CSF3/IL10RA/CBL/PSMD9/IL23A/PTPN6/VEGFA/HBEGF/SKP1/BCL6/IL1A/CCL20/SPTBN1/IL18RAP/RHOU/FOXO3/CSF3R/DUSP1/KBTBD7/PTK2B/CCR2/FLT3/EREG/IL1B/PSMF1/RAP1B/SMARCA4/LIF/R…	169
602	D0246C_down	R-HSA-1280215	Cytokine Signaling in Immune system	230/2451	757/10281	1.10633e-05	0.000253469	0.000210869	CD4/FYN/ALOX5/HGF/TNFRSF1B/GAB2/PIAS1/PPP2R5A/SP100/IP6K2/PSME4/PPP2R5B/NEDD4/SPTB/PRKACA/PTGS2/MARK3/NFKB2/ARAF/PPP2R5C/CXCL2/IRAK3/FLT3LG/PSME1/NUP50/JAK2/IL12RB1/CRKL/OSM/HMOX1/IL2RB/HIF1A/PSMC1/PSMA6/HCK/SAMHD1/TIMP1/TNFSF13B/MAPK3/CSK/RIPK2/IKBKB/RASAL3/TYK2/JAK3/STX1A/TNFSF8/MAP3K8/CSF3/TRIM2/TRIM3/IL10RA/CBL/PSMD9/IL23A/LTBR/PTPN6/TRIM38/VEGFA/HBEGF/PRLR/SKP1/NUP155/BCL6/IL1A/CCL20/SPTBN1/…	230
603	D0246C_down	R-HSA-166166	MyD88-independent TLR3/TLR4 cascade	43/2451	99/10281	1.28215e-05	0.000278814	0.000231954	SARM1/MAP2K3/CASP8/UBE2D1/MAP2K7/NFKB2/MEF2C/RPS6KA5/NFKBIA/MAPK3/RIPK2/IKBKB/VRK3/MAP3K8/UBE2D3/MAPK14/SKP1/CREB1/IRAK2/DHX9/TLR4/DUSP6/RPS27A/UBC/TAB3/MAPKAPK2/S100A12/DUSP7/MAPK7/NOD2/TNIP2/MAP2K1/FOS/CD14/MYD88/RELA/JUN/PTPN11/HMGB1/AGER/UBA52/TICAM2/UBE2V1	43
604	D0246C_down	R-HSA-168164	Toll Like Receptor 3 (TLR3) Cascade	43/2451	99/10281	1.28215e-05	0.000278814	0.000231954	SARM1/MAP2K3/CASP8/UBE2D1/MAP2K7/NFKB2/MEF2C/RPS6KA5/NFKBIA/MAPK3/RIPK2/IKBKB/VRK3/MAP3K8/UBE2D3/MAPK14/SKP1/CREB1/IRAK2/DHX9/TLR4/DUSP6/RPS27A/UBC/TAB3/MAPKAPK2/S100A12/DUSP7/MAPK7/NOD2/TNIP2/MAP2K1/FOS/CD14/MYD88/RELA/JUN/PTPN11/HMGB1/AGER/UBA52/TICAM2/UBE2V1	43
605	D0246C_down	R-HSA-937061	TRIF-mediated TLR3/TLR4 signaling	43/2451	99/10281	1.28215e-05	0.000278814	0.000231954	SARM1/MAP2K3/CASP8/UBE2D1/MAP2K7/NFKB2/MEF2C/RPS6KA5/NFKBIA/MAPK3/RIPK2/IKBKB/VRK3/MAP3K8/UBE2D3/MAPK14/SKP1/CREB1/IRAK2/DHX9/TLR4/DUSP6/RPS27A/UBC/TAB3/MAPKAPK2/S100A12/DUSP7/MAPK7/NOD2/TNIP2/MAP2K1/FOS/CD14/MYD88/RELA/JUN/PTPN11/HMGB1/AGER/UBA52/TICAM2/UBE2V1	43
606	D0246C_down	R-HSA-6783589	Interleukin-6 family signaling	17/2451	27/10281	1.68154e-05	0.00035957	0.000299138	JAK2/OSM/TYK2/CBL/LIF/IL6/IL11RA/CTF1/IL6R/JAK1/STAT3/IL12A/CLCF1/PTPN11/SOCS3/IL27/CNTF	17
607	D0246C_down	R-HSA-2151201	Transcriptional activation of mitochondrial biogenesis	24/2451	45/10281	1.80626e-05	0.000379907	0.000316056	CREBBP/MEF2C/SMARCD3/NCOA1/TBL1X/GABPB1/FLJ10038/CRTC1/NRF1/TFAM/PPARGC1A/MEF2D/CREB1/MED1/NR1D1/NCOA2/CRTC3/SIRT3/PPRC1/CRTC2/TFB2M/RXRA/NCOA6/POLG2	24
608	D0246C_down	R-HSA-1980143	Signaling by NOTCH1	34/2451	74/10281	2.45697e-05	0.000508435	0.000422983	CREBBP/HDAC9/HDAC7/HDAC4/EP300/HDAC10/HIF1A/TBL1X/TLE4/NEURL1/KAT2A/HDAC5/FBXW7/SKP1/HES1/HDAC1/NUMB/LOC101928143/ARRB1/ADAM10/TLE3/ARRB2/RPS27A/NOTCH1/UBC/ADAM17/MAML1/HEY1/JAG2/DNER/MAML3/MIB2/DLL1/UBA52	34
609	D0246C_down	R-HSA-1592230	Mitochondrial biogenesis	27/2451	54/10281	2.5791e-05	0.000525236	0.000436961	CREBBP/MEF2C/SMARCD3/NCOA1/TBL1X/GABPB1/FLJ10038/CRTC1/NRF1/PRKAG2/TFAM/PPARGC1A/MAPK14/MEF2D/CREB1/MED1/NR1D1/PRKAB2/NCOA2/CRTC3/SIRT3/PPRC1/CRTC2/TFB2M/RXRA/NCOA6/POLG2	27
610	D0246C_down	R-HSA-6783783	Interleukin-10 signaling	25/2451	49/10281	3.29525e-05	0.000660595	0.00054957	TNFRSF1B/PTGS2/CXCL2/TIMP1/TYK2/CSF3/IL10RA/IL1A/CCL20/CCR2/IL1B/LIF/IL6/IL18/JAK1/CXCL1/STAT3/IL12A/CXCL10/PTAFR/CXCL8/TNF/IL10RB/CCL3L1/CCL3L3	25
611	D0246C_down	R-HSA-2454202	Fc epsilon receptor (FCERI) signaling	123/2451	375/10281	3.81713e-05	0.000753443	0.000626813	BTK/FYN/HGF/GAB2/LCP2/PPP2R5A/RASGRP2/PSME4/PPP2R5B/SPTB/UBE2D1/MARK3/MAP2K7/ARAF/PPP2R5C/LAT2/PSME1/AGO1/MAP3K1/JAK2/GRAP2/TNRC6B/IL2RB/PSMC1/PSMA6/NFKBIA/MAPK3/TSC2/CSK/IKBKB/RASAL3/JAK3/PIP5K1B/GAB1/PSMD9/CDKN1B/HBEGF/ITK/SKP1/SPTBN1/CREB1/FOXO3/DUSP1/KBTBD7/NR4A1/EREG/PSMF1/AGO3/RAP1B/NFATC1/RAF1/DLG4/KL/KRAS/VAV3/AGO4/TEC/DAB2IP/PSMB7/TLN1/FRS3/IER3/ARRB1/PPP3CA/DUSP6/IQGAP1/KSR1/ARRB2/VAV1/…	123
612	D0246C_down	R-HSA-5260271	Diseases of Immune System	15/2451	24/10281	6.0723e-05	0.0011628	0.000967371	BTK/NFKB2/NFKBIA/IKBKB/CD36/TLR4/TLR2/TIRAP/CD14/MYD88/RELA/TLR10/TLR1/TLR5/IRAK4	15
613	D0246C_down	R-HSA-5602358	Diseases associated with the TLR signaling cascade	15/2451	24/10281	6.0723e-05	0.0011628	0.000967371	BTK/NFKB2/NFKBIA/IKBKB/CD36/TLR4/TLR2/TIRAP/CD14/MYD88/RELA/TLR10/TLR1/TLR5/IRAK4	15
614	D0246C_down	R-HSA-400253	Circadian Clock	32/2451	71/10281	6.73459e-05	0.00127066	0.0010571	CREBBP/MEF2C/SMARCD3/NCOA1/EP300/HIF1A/TBL1X/DBP/CRTC1/NAMPT/PPARGC1A/CPT1A/SKP1/MEF2D/CREB1/CRY2/MED1/NR1D1/BHLHE40/NCOA2/CRTC3/SIK1/RPS27A/UBC/CRTC2/RBM4/PER1/NRIP1/PPP1CC/RXRA/NCOA6/UBA52	32
615	D0246C_down	R-HSA-2559585	Oncogene Induced Senescence	18/2451	32/10281	8.07105e-05	0.0014702	0.00122311	E2F2/AGO1/TNRC6B/MAPK3/ERF/E2F3/CDKN2C/ID1/AGO3/CDKN2D/AGO4/RPS27A/CDKN2B/UBC/ETS2/SP1/MDM4/UBA52	18
616	D0246C_down	R-HSA-2029481	FCGR activation	10/2451	13/10281	8.07281e-05	0.0014702	0.00122311	FGR/FYN/HCK/FCGR2A/FCGR2C/FCGR1A/SYK/SRC/FCGR3A/LYN	10
617	D0246C_down	R-HSA-1059683	Interleukin-6 signaling	9/2451	11/10281	8.36513e-05	0.0014702	0.00122311	JAK2/TYK2/CBL/IL6/IL6R/JAK1/STAT3/PTPN11/SOCS3	9
618	D0246C_down	R-HSA-5602498	MyD88 deficiency (TLR2/4)	9/2451	11/10281	8.36513e-05	0.0014702	0.00122311	BTK/CD36/TLR4/TLR2/TIRAP/CD14/MYD88/TLR1/IRAK4	9
619	D0246C_down	R-HSA-5603041	IRAK4 deficiency (TLR2/4)	9/2451	11/10281	8.36513e-05	0.0014702	0.00122311	BTK/CD36/TLR4/TLR2/TIRAP/CD14/MYD88/TLR1/IRAK4	9
620	D0246C_down	R-HSA-1236975	Antigen processing-Cross presentation	41/2451	100/10281	0.000100657	0.00174517	0.00145186	BTK/CYBA/PSME4/PSME1/SNAP23/NCF4/PSMC1/PSMA6/IKBKB/PSMD9/LNPEP/NCF2/PSMF1/CD36/TLR4/PSMB7/TLR2/RPS27A/FCGR1A/TIRAP/UBC/NCF1/PSMB4/CTSS/PSMD6/CYBB/CD14/MYD88/TLR1/PSMD13/FCGR1B/PSMB8/TAP2/HLA-C/HLA-E/HLA-F/PSMB10/HLA-A/UBA52/HLA-B/PSMB9	41
621	D0246C_down	R-HSA-392499	Metabolism of proteins	443/2451	1617/10281	0.000170765	0.00292122	0.00243025	NFYA/RAD52/ARF5/COPZ2/ARSD/RPS20/SCMH1/PLAUR/BRCA1/LTF/EXTL3/ZRANB1/SEC63/PIAS1/HSPA5/HERPUD1/USP13/HDAC7/EIF4B/RPL18/GNAI3/PDIA5/NFYC/SP100/METTL22/RHOA/PSME4/PPP2R5B/PIGB/GNB5/RAB27A/UFD1/SPTB/POLB/WIPI1/ST6GALNAC2/PABPC1/RPL31/UBE2D1/SMC1A/ACADVL/DERL2/BCS1L/EXOSC7/TOP2B/EXOSC5/GNB1/CYLD/RPS5/EIF3I/B4GALT1/TMED2/ERO1B/UIMC1/ADD1/ALG6/EDEM2/XRN2/RPL6/RPLP0/GANAB/LYZ/DNAJB11/USP48/PSME1/HNRNPC/N…	443
622	D0246C_down	R-HSA-114604	GPVI-mediated activation cascade	26/2451	56/10281	0.000175543	0.00296344	0.00246538	FYN/GAB2/LCP2/RHOA/CDC42/GP6/JAK2/IL2RB/JAK3/PTPN6/VAV3/PIK3R5/VAV1/RHOB/FCER1G/JAK1/SYK/CLEC1B/PIK3CD/RHOG/GRB2/PTPN11/IL3RA/MPIG6B/LAT/LYN	26
623	D0246C_down	R-HSA-72187	mRNA 3'-end processing	28/2451	62/10281	0.000180951	0.00301506	0.00250833	ZC3H11A/THOC5/SRSF5/PABPN1/CASC3/SRSF3/SRSF7/SRSF11/DDX39A/SRSF6/SYMPK/THOC6/SRRM1/DHX38/CPSF7/U2AF1/U2AF1L5/CHTOP/CPSF4/U2AF1L4/SRSF2/MAGOH/PCF11/NUDT21/CDC40/DDX39B/RNPS1/RBM8A	28
624	D0246C_down	R-HSA-2122947	NOTCH1 Intracellular Domain Regulates Transcription	23/2451	48/10281	0.000229756	0.00377919	0.00314402	CREBBP/HDAC9/HDAC7/HDAC4/EP300/HDAC10/HIF1A/TBL1X/TLE4/KAT2A/HDAC5/FBXW7/SKP1/HES1/HDAC1/TLE3/RPS27A/NOTCH1/UBC/MAML1/HEY1/MAML3/UBA52	23
625	D0246C_down	R-HSA-2172127	DAP12 interactions	118/2451	372/10281	0.000259357	0.00421209	0.00350417	BTK/FYN/TYROBP/HGF/LCP2/PPP2R5A/PSME4/PPP2R5B/SPTB/PRKACA/MARK3/ARAF/PPP2R5C/PSME1/AGO1/JAK2/GRAP2/TNRC6B/IL2RB/PSMC1/PSMA6/SIRPB1/MAPK3/TSC2/CSK/RASAL3/JAK3/PIP5K1B/GAB1/PSMD9/CDKN1B/HBEGF/PRKAR2A/SPTBN1/CREB1/FOXO3/DUSP1/KBTBD7/ADCY7/NR4A1/TREM1/EREG/PSMF1/AGO3/PRKCG/RAP1B/ADCY4/RAF1/DLG4/KL/KRAS/VAV3/KLRD1/AGO4/DAB2IP/PSMB7/TLN1/FRS3/IER3/ARRB1/DUSP6/IQGAP1/KSR1/ARRB2/VAV1/CNKSR1/DUSP10/RPS27A…	118
626	D0246C_down	R-HSA-5675221	Negative regulation of MAPK pathway	20/2451	40/10281	0.000285178	0.00457355	0.00380488	PPP2R5A/PPP2R5B/MARK3/ARAF/PPP2R5C/MAPK3/DUSP1/RAF1/KRAS/DUSP6/KSR1/DUSP10/RPS27A/UBC/BRAF/DUSP2/DUSP7/YWHAB/MAP2K1/UBA52	20
627	D0246C_down	R-HSA-110056	MAPK3 (ERK1) activation	8/2451	10/10281	0.000289737	0.00458928	0.00381797	JAK2/MAPK3/TYK2/IL6/IL6R/JAK1/MAP2K1/PTPN11	8
628	D0246C_down	R-HSA-168643	Nucleotide-binding domain, leucine rich repeat containing receptor (NLR) signaling pathways	24/2451	52/10281	0.000344886	0.0051892	0.00431706	CASP8/CYLD/P2RX7/NLRC4/NLRP1/MEFV/RIPK2/IKBKB/PANX1/MAPK14/TNFAIP3/IRAK2/CASP1/PSTPIP1/RPS27A/UBC/TAB3/NLRP3/AIM2/NOD2/CASP4/UBA52/UBE2V1/TXNIP	24
629	D0246C_down	R-HSA-2644602	Signaling by NOTCH1 PEST Domain Mutants in Cancer	26/2451	58/10281	0.000351879	0.0051892	0.00431706	CREBBP/HDAC9/HDAC7/HDAC4/EP300/HDAC10/TBL1X/NEURL1/KAT2A/HDAC5/FBXW7/SKP1/HES1/HDAC1/ADAM10/RPS27A/NOTCH1/UBC/ADAM17/MAML1/HEY1/JAG2/MAML3/MIB2/DLL1/UBA52	26
630	D0246C_down	R-HSA-2644603	Signaling by NOTCH1 in Cancer	26/2451	58/10281	0.000351879	0.0051892	0.00431706	CREBBP/HDAC9/HDAC7/HDAC4/EP300/HDAC10/TBL1X/NEURL1/KAT2A/HDAC5/FBXW7/SKP1/HES1/HDAC1/ADAM10/RPS27A/NOTCH1/UBC/ADAM17/MAML1/HEY1/JAG2/MAML3/MIB2/DLL1/UBA52	26
631	D0246C_down	R-HSA-2644606	Constitutive Signaling by NOTCH1 PEST Domain Mutants	26/2451	58/10281	0.000351879	0.0051892	0.00431706	CREBBP/HDAC9/HDAC7/HDAC4/EP300/HDAC10/TBL1X/NEURL1/KAT2A/HDAC5/FBXW7/SKP1/HES1/HDAC1/ADAM10/RPS27A/NOTCH1/UBC/ADAM17/MAML1/HEY1/JAG2/MAML3/MIB2/DLL1/UBA52	26
632	D0246C_down	R-HSA-2894858	Signaling by NOTCH1 HD+PEST Domain Mutants in Cancer	26/2451	58/10281	0.000351879	0.0051892	0.00431706	CREBBP/HDAC9/HDAC7/HDAC4/EP300/HDAC10/TBL1X/NEURL1/KAT2A/HDAC5/FBXW7/SKP1/HES1/HDAC1/ADAM10/RPS27A/NOTCH1/UBC/ADAM17/MAML1/HEY1/JAG2/MAML3/MIB2/DLL1/UBA52	26
633	D0246C_down	R-HSA-2894862	Constitutive Signaling by NOTCH1 HD+PEST Domain Mutants	26/2451	58/10281	0.000351879	0.0051892	0.00431706	CREBBP/HDAC9/HDAC7/HDAC4/EP300/HDAC10/TBL1X/NEURL1/KAT2A/HDAC5/FBXW7/SKP1/HES1/HDAC1/ADAM10/RPS27A/NOTCH1/UBC/ADAM17/MAML1/HEY1/JAG2/MAML3/MIB2/DLL1/UBA52	26
634	D0246C_down	R-HSA-159236	Transport of Mature mRNA derived from an Intron-Containing Transcript	31/2451	74/10281	0.000436657	0.00636626	0.00529629	ZC3H11A/NUP50/THOC5/SRSF5/CASC3/SRSF3/NUP155/SRSF7/SRSF11/DDX39A/SRSF6/NUP153/NUP214/THOC6/NUP210/NXT1/SRRM1/NUP58/DHX38/U2AF1/U2AF1L5/CHTOP/U2AF1L4/SRSF2/NXF1/MAGOH/CDC40/POM121/DDX39B/RNPS1/RBM8A	31
635	D0246C_down	R-HSA-445989	TAK1 activates NFkB by phosphorylation and activation of IKKs complex	17/2451	33/10281	0.000518685	0.00737761	0.00613767	NFKB2/NFKBIA/RIPK2/IKBKB/IRAK2/DHX9/RPS27A/UBC/TAB3/S100A12/NOD2/MYD88/RELA/HMGB1/AGER/UBA52/UBE2V1	17
636	D0246C_down	R-HSA-2691230	Signaling by NOTCH1 HD Domain Mutants in Cancer	10/2451	15/10281	0.000523276	0.00737761	0.00613767	NEURL1/ADAM10/RPS27A/NOTCH1/UBC/ADAM17/JAG2/MIB2/DLL1/UBA52	10
637	D0246C_down	R-HSA-2691232	Constitutive Signaling by NOTCH1 HD Domain Mutants	10/2451	15/10281	0.000523276	0.00737761	0.00613767	NEURL1/ADAM10/RPS27A/NOTCH1/UBC/ADAM17/JAG2/MIB2/DLL1/UBA52	10
638	D0246C_down	R-HSA-6802952	Signaling by BRAF and RAF fusions	27/2451	63/10281	0.000654614	0.00912901	0.00759472	KDM7A/CLCN6/MARK3/ARAF/JAK2/MAPK3/CSK/QKI/FXR1/RAP1B/RAF1/MPRIP/KRAS/TLN1/ARRB1/IQGAP1/KSR1/ARRB2/CNKSR1/BRAF/YWHAB/MAP2K1/AGTRAP/TRAK1/SRC/SND1/ATG7	27
639	D0246C_down	R-HSA-1368108	BMAL1:CLOCK,NPAS2 activates circadian gene expression	22/2451	48/10281	0.000678305	0.00935769	0.00778496	CREBBP/SMARCD3/NCOA1/EP300/HIF1A/TBL1X/DBP/CRTC1/NAMPT/PPARGC1A/CREB1/CRY2/MED1/NR1D1/BHLHE40/NCOA2/SIK1/RBM4/PER1/NRIP1/RXRA/NCOA6	22
640	D0246C_down	R-HSA-2262752	Cellular responses to stress	137/2451	451/10281	0.000689757	0.00941446	0.00783218	CREBBP/E2F2/SCMH1/RB1CC1/MAP2K3/HSPA5/CYBA/ANAPC4/PSME4/WIPI1/MAP4K4/UBE2D1/MAP2K7/RRAGB/GSTP1/ATG16L1/ANAPC5/PSME1/TINF2/AGO1/NUP50/MTMR3/TNRC6B/NCF4/EP300/HIF1A/PSMC1/PSMA6/CHMP4B/MAPK3/TSC2/FZR1/ERF/H2AFV/PRKAG2/BAG1/UBE2D3/ANAPC15/PSMD9/PTGES3/CDKN1B/MAPK14/SOD2/LOC100129518/E2F3/VEGFA/LMNB1/NUP155/IL1A/CHMP3/GPX7/NCF2/UBN1/CDKN2C/HIST1H1D/NUP153/PSMF1/ID1/AGO3/ATG14/NUP214/CDKN2D/PRKAB2/NUP2…	137
641	D0246C_down	R-HSA-112409	RAF-independent MAPK1/3 activation	13/2451	23/10281	0.000757622	0.0102319	0.00851223	JAK2/MAPK3/TYK2/DUSP1/IL6/DUSP6/DUSP10/DUSP2/IL6R/JAK1/DUSP7/MAP2K1/PTPN11	13
642	D0246C_down	R-HSA-71291	Metabolism of amino acids and derivatives	113/2451	364/10281	0.000846328	0.0113108	0.00940983	RPS20/MRI1/RPL18/OAT/KARS/PSME4/RPL31/HSD17B10/RPS5/HAL/RPL6/RPLP0/PSME1/RPL3/PSMC1/PSMA6/RPS16/RPS19/RPL18A/OGDH/RPL28/RPL19/RPL34/RPS13/PSMD9/RPS12/RPL24/RPS15/RPL22/RPS25/RPL21/RPL5/RPS10/GNMT/RPL23/PSMF1/ASL/TPH1/SAT1/RPL36/RPL27/PSMB7/RPL35/RPS6/RPLP1/RPS24/CSAD/RPS2/RPS11/RPL13A/RPL11/RPS8/RPS27A/LIPT1/RPL32/AMT/RPS3A/RPL37/RPL10/RPL7/RPL7A/RPS3/FAU/ACAD8/NMRAL1/CARNMT1/RPL30/PSMB4/RPL8/RPL…	113
643	D0246C_down	R-HSA-450294	MAP kinase activation in TLR cascade	27/2451	64/10281	0.000878482	0.0116195	0.00966664	MAP2K3/MAP2K7/MEF2C/RPS6KA5/MAPK3/RIPK2/IKBKB/VRK3/MAP3K8/MAPK14/SKP1/CREB1/IRAK2/DUSP6/RPS27A/UBC/TAB3/MAPKAPK2/DUSP7/MAPK7/NOD2/TNIP2/MAP2K1/FOS/JUN/UBA52/UBE2V1	27
644	D0246C_down	R-HSA-877300	Interferon gamma signaling	36/2451	93/10281	0.000946524	0.0123335	0.0102606	PIAS1/SP100/JAK2/TRIM2/TRIM3/PTPN6/TRIM38/TRIM62/IRF6/TRIM25/MT2A/IRF1/TRIM22/IRF8/CAMK2G/NCAM1/FCGR1A/GBP5/JAK1/GBP2/GBP4/PTAFR/TRIM8/PTPN2/PTPN11/HLA-DQB1/CIITA/SOCS3/FCGR1B/HLA-C/HLA-E/HLA-F/HLA-A/IRF9/IFI30/HLA-B	36
645	D0246C_down	R-HSA-446652	Interleukin-1 signaling	21/2451	46/10281	0.000951688	0.0123335	0.0102606	IRAK3/RIPK2/IKBKB/MAP3K8/SKP1/IL1A/IL1B/IRAK2/PELI2/RPS27A/UBC/TAB3/NOD2/TNIP2/MAP2K1/MYD88/PELI1/IRAK4/MAP3K3/UBA52/UBE2V1	21
646	D0246C_down	R-HSA-512988	Interleukin-3, 5 and GM-CSF signaling	88/2451	274/10281	0.000983258	0.0126152	0.010495	FYN/HGF/GAB2/PPP2R5A/PSME4/PPP2R5B/SPTB/PRKACA/MARK3/ARAF/PPP2R5C/PSME1/JAK2/CRKL/IL2RB/PSMC1/PSMA6/HCK/MAPK3/CSK/RASAL3/JAK3/CBL/PSMD9/PTPN6/HBEGF/SPTBN1/DUSP1/KBTBD7/EREG/PSMF1/RAP1B/RAF1/DLG4/KL/KRAS/TEC/DAB2IP/PSMB7/TLN1/FRS3/ARRB1/DUSP6/IQGAP1/KSR1/ARRB2/VAV1/CNKSR1/DUSP10/RPS27A/CAMK2G/NCAM1/UBC/ANGPT1/NRG1/BRAF/DUSP2/PSMB4/CALM3/JAK1/SPTA1/PSMD6/DUSP7/SYK/INPPL1/RET/FRS2/YWHAB/GFRA2/MAP2K1…	88
647	D0246C_down	R-HSA-5663202	Diseases of signal transduction	115/2451	373/10281	0.00100874	0.012814	0.0106604	CREBBP/KDM7A/FYN/CLCN6/HGF/GAB2/HDAC9/HDAC7/PPP2R5A/HDAC4/PSME4/PPP2R5B/DERL2/MARK3/ARAF/PPP2R5C/PSME1/JAK2/EP300/HDAC10/PSMC1/PSMA6/TBL1X/PORCN/MAPK3/TSC2/CSK/RASAL3/NEURL1/KAT2A/HDAC5/GAB1/FBXW7/CBL/PSMD9/CDKN1B/QKI/HBEGF/SKP1/HES1/FXR1/HDAC1/CREB1/FOXO3/CNTRL/ZMYM2/NR4A1/LRRFIP1/EREG/GTF2F1/PSMF1/RAP1B/KREMEN2/RAF1/MPRIP/KL/KRAS/OS9/DAB2IP/PSMB7/TLN1/ARRB1/ADAM10/IQGAP1/KSR1/ARRB2/SMAD4/VAV1/C…	115
648	D0246C_down	R-HSA-109688	Cleavage of Growing Transcript in the Termination Region	29/2451	71/10281	0.00107431	0.013382	0.0111329	ZC3H11A/SNRPD3/THOC5/SRSF5/PABPN1/CASC3/SRSF3/SRSF7/SRSF11/DDX39A/SRSF6/SYMPK/THOC6/SRRM1/DHX38/CPSF7/U2AF1/U2AF1L5/CHTOP/CPSF4/U2AF1L4/SRSF2/MAGOH/PCF11/NUDT21/CDC40/DDX39B/RNPS1/RBM8A	29
649	D0246C_down	R-HSA-73856	RNA Polymerase II Transcription Termination	29/2451	71/10281	0.00107431	0.013382	0.0111329	ZC3H11A/SNRPD3/THOC5/SRSF5/PABPN1/CASC3/SRSF3/SRSF7/SRSF11/DDX39A/SRSF6/SYMPK/THOC6/SRRM1/DHX38/CPSF7/U2AF1/U2AF1L5/CHTOP/CPSF4/U2AF1L4/SRSF2/MAGOH/PCF11/NUDT21/CDC40/DDX39B/RNPS1/RBM8A	29
650	D0246C_down	R-HSA-194840	Rho GTPase cycle	51/2451	144/10281	0.00109534	0.0133961	0.0111446	ARHGAP33/ARHGAP6/RHOA/CDC42/ARHGEF10L/ARHGAP15/ARHGEF1/LOC100505585/GMIP/ARHGAP4/PLEKHG2/MYO9B/SOS2/ARHGAP5/ARHGEF18/CHN2/LOC101928168/ARHGDIB/RHOU/RHOQ/ARAP3/ARHGAP9/PREX1/RHOT1/FGD3/ARHGEF6/ARHGEF11/VAV3/ARHGAP32/ARHGAP20/ARHGAP29/ARHGAP24/FAM13A/RHOT2/VAV1/ARHGEF19/RHOB/ARHGAP26/ARHGAP27/ARHGAP35/TAGAP/ARHGEF40/RHOH/AKAP13/ARHGAP1/RHOG/ARHGAP45/ARHGAP30/ARAP1/SRGAP3/ARHGAP19	51
651	D0246C_down	R-HSA-2424491	DAP12 signaling	111/2451	359/10281	0.00109633	0.0133961	0.0111446	BTK/FYN/TYROBP/HGF/LCP2/PPP2R5A/PSME4/PPP2R5B/SPTB/PRKACA/MARK3/ARAF/PPP2R5C/PSME1/AGO1/JAK2/GRAP2/TNRC6B/IL2RB/PSMC1/PSMA6/MAPK3/TSC2/CSK/RASAL3/JAK3/PIP5K1B/GAB1/PSMD9/CDKN1B/HBEGF/PRKAR2A/SPTBN1/CREB1/FOXO3/DUSP1/KBTBD7/ADCY7/NR4A1/EREG/PSMF1/AGO3/PRKCG/RAP1B/ADCY4/RAF1/DLG4/KL/KRAS/VAV3/KLRD1/AGO4/DAB2IP/PSMB7/TLN1/FRS3/IER3/ARRB1/DUSP6/IQGAP1/KSR1/ARRB2/VAV1/CNKSR1/DUSP10/RPS27A/CAMK2G/NCAM1…	111
652	D0246C_down	R-HSA-6802957	Oncogenic MAPK signaling	31/2451	78/10281	0.00125917	0.0152407	0.0126792	KDM7A/CLCN6/MARK3/ARAF/JAK2/MAPK3/CSK/RASAL3/QKI/FXR1/RAP1B/RAF1/MPRIP/KRAS/DAB2IP/TLN1/ARRB1/IQGAP1/KSR1/ARRB2/CNKSR1/BRAF/YWHAB/MAP2K1/AGTRAP/TRAK1/RASA3/SRC/SND1/SYNGAP1/ATG7	31
653	D0246C_down	R-HSA-1433557	Signaling by SCF-KIT	105/2451	339/10281	0.00138206	0.0165718	0.0137866	FYN/HGF/GAB2/PPP2R5A/PSME4/PPP2R5B/SPTB/MARK3/ARAF/PPP2R5C/PSME1/AGO1/JAK2/GRAP2/TNRC6B/IL2RB/PSMC1/PSMA6/MAPK3/TSC2/CSK/RASAL3/JAK3/PIP5K1B/GAB1/CBL/PSMD9/SH2B3/CDKN1B/PTPN6/HBEGF/SPTBN1/CREB1/FOXO3/DUSP1/KBTBD7/NR4A1/EREG/PSMF1/AGO3/RAP1B/RAF1/DLG4/KL/KRAS/AGO4/TEC/DAB2IP/PSMB7/TLN1/FRS3/IER3/ARRB1/DUSP6/IQGAP1/KSR1/ARRB2/VAV1/CNKSR1/DUSP10/RPS27A/CAMK2G/NCAM1/UBC/ANGPT1/PIK3AP1/NRG1/BRAF/DUSP2…	105
654	D0246C_down	R-HSA-1834949	Cytosolic sensors of pathogen-associated DNA	28/2451	69/10281	0.00146376	0.0173889	0.0144664	CREBBP/POLR3E/LOC101060521/NFKB2/EP300/NFKBIA/IKBKB/POLR3GL/ZBP1/LRRFIP1/DHX9/RPS27A/POLR3A/UBC/S100A12/NLRC3/POLR3D/POLR1C/MYD88/RELA/DDX41/TMEM173/POLR1D/HMGB1/AGER/UBA52/CRCP/PRKDC	28
655	D0246C_down	R-HSA-2871796	FCERI mediated MAPK activation	86/2451	271/10281	0.00166139	0.0195556	0.0162689	FYN/HGF/LCP2/PPP2R5A/PSME4/PPP2R5B/SPTB/MARK3/MAP2K7/ARAF/PPP2R5C/PSME1/MAP3K1/JAK2/GRAP2/IL2RB/PSMC1/PSMA6/MAPK3/CSK/RASAL3/JAK3/PSMD9/HBEGF/SPTBN1/DUSP1/KBTBD7/EREG/PSMF1/RAP1B/RAF1/DLG4/KL/KRAS/VAV3/DAB2IP/PSMB7/TLN1/FRS3/ARRB1/DUSP6/IQGAP1/KSR1/ARRB2/VAV1/CNKSR1/DUSP10/RPS27A/CAMK2G/PAK1/NCAM1/UBC/ANGPT1/NRG1/BRAF/DUSP2/FCER1G/PSMB4/CALM3/JAK1/SPTA1/PSMD6/DUSP7/SYK/RET/FRS2/YWHAB/GFRA2/MAP2K1…	86
656	D0246C_down	R-HSA-177929	Signaling by EGFR	112/2451	367/10281	0.00172361	0.0201036	0.0167248	FYN/HGF/PPP2R5A/PSME4/PPP2R5B/SPTB/CDC42/PRKACA/MARK3/PAG1/ARAF/PPP2R5C/PXN/PSME1/AGO1/JAK2/TNRC6B/IL2RB/PSMC1/PSMA6/MAPK3/TSC2/CSK/RASAL3/JAK3/PIP5K1B/GAB1/CBL/PSMD9/CDKN1B/HBEGF/PRKAR2A/SPTBN1/CREB1/FOXO3/DUSP1/KBTBD7/ADCY7/NR4A1/EREG/PSMF1/AGO3/PRKCG/RAP1B/EPS15L1/ADCY4/RAF1/DLG4/KL/KRAS/AGO4/DAB2IP/PSMB7/TLN1/FRS3/IER3/ARRB1/ADAM10/DUSP6/IQGAP1/KSR1/ARRB2/VAV1/CNKSR1/DUSP10/RPS27A/SH3KBP1/CAM…	112
657	D0246C_down	R-HSA-2871809	FCERI mediated Ca+2 mobilization	16/2451	33/10281	0.00173977	0.0201092	0.0167295	BTK/LCP2/GRAP2/ITK/NFATC1/VAV3/TEC/PPP3CA/VAV1/ITPR1/FCER1G/CALM3/SYK/GRB2/LAT/LYN	16
658	D0246C_down	R-HSA-72202	Transport of Mature Transcript to Cytoplasm	33/2451	86/10281	0.00179655	0.0204153	0.0169841	ZC3H11A/NUP50/THOC5/SRSF5/CASC3/SRSF3/NUP155/SRSF7/SRSF11/DDX39A/SRSF6/NUP153/SYMPK/NUP214/THOC6/NUP210/NXT1/SRRM1/NUP58/DHX38/U2AF1/U2AF1L5/CHTOP/CPSF4/U2AF1L4/SRSF2/NXF1/MAGOH/CDC40/POM121/DDX39B/RNPS1/RBM8A	33
659	D0246C_down	R-HSA-5621575	CD209 (DC-SIGN) signaling	12/2451	22/10281	0.00183727	0.0204153	0.0169841	CREBBP/FYN/PRKACA/ICAM3/EP300/RPS6KA5/ICAM2/RAF1/KRAS/PAK1/RELA/LYN	12
660	D0246C_down	R-HSA-912631	Regulation of signaling by CBL	12/2451	22/10281	0.00183727	0.0204153	0.0169841	FYN/CRKL/HCK/CBL/VAV1/RPS27A/UBC/SYK/PIK3CD/GRB2/UBA52/LYN	12
661	D0246C_down	R-HSA-187037	NGF signalling via TRKA from the plasma membrane	118/2451	390/10281	0.00184028	0.0204153	0.0169841	FYN/HGF/PPP2R5A/RHOA/PSME4/PPP2R5B/SPTB/PRKACA/MARK3/ARAF/PPP2R5C/MEF2C/PSME1/AGO1/JAK2/CRKL/DNAL4/TNRC6B/IL2RB/PSMC1/RPS6KA5/PSMA6/MAPK3/TSC2/CSK/VRK3/RASAL3/JAK3/DNM1/PIP5K1B/GAB1/PSMD9/CDKN1B/MAPK14/HBEGF/PRKAR2A/SPTBN1/CREB1/FOXO3/DUSP1/KBTBD7/ADCY7/NR4A1/EREG/PSMF1/AGO3/PRKCG/RAP1B/ADORA2A/ADCY4/RAF1/DLG4/KL/KRAS/AGO4/DAB2IP/PSMB7/TLN1/FRS3/IER3/ARRB1/MAP2K5/DUSP6/IQGAP1/KSR1/ARRB2/VAV1/CNKS…	118
662	D0246C_down	R-HSA-166520	Signalling by NGF	143/2451	484/10281	0.00184581	0.0204153	0.0169841	FYN/HGF/NGFR/PPP2R5A/RHOA/PSME4/PPP2R5B/SPTB/PRKACA/ARHGEF10L/MARK3/ARHGEF1/LOC100505585/ARAF/PPP2R5C/MEF2C/PLEKHG2/PSME1/AGO1/JAK2/CRKL/DNAL4/TNRC6B/IL2RB/SOS2/PSMC1/RPS6KA5/PSMA6/NFKBIA/MAPK3/TSC2/CSK/RIPK2/IKBKB/ARHGEF18/VRK3/RASAL3/JAK3/DNM1/PIP5K1B/GAB1/PSMD9/CDKN1B/MAPK14/HBEGF/PRKAR2A/SPTBN1/HDAC1/CREB1/FOXO3/DUSP1/KBTBD7/ADCY7/NR4A1/PREX1/EREG/PSMF1/AGO3/PRKCG/OMG/LOC101927057/FGD3/RAP1B/…	143
663	D0246C_down	R-HSA-622312	Inflammasomes	10/2451	17/10281	0.00209796	0.0229711	0.0191104	P2RX7/NLRC4/NLRP1/MEFV/PANX1/CASP1/PSTPIP1/NLRP3/AIM2/TXNIP	10
664	D0246C_down	R-HSA-5673000	RAF activation	13/2451	25/10281	0.00211269	0.0229711	0.0191104	PPP2R5A/PPP2R5B/MARK3/ARAF/PPP2R5C/JAK2/RAF1/KRAS/KSR1/BRAF/YWHAB/MAP2K1/SRC	13
665	D0246C_down	R-HSA-1236974	ER-Phagosome pathway	32/2451	84/10281	0.00239539	0.0258259	0.0214854	BTK/PSME4/PSME1/SNAP23/PSMC1/PSMA6/IKBKB/PSMD9/PSMF1/CD36/TLR4/PSMB7/TLR2/RPS27A/TIRAP/UBC/PSMB4/PSMD6/CD14/MYD88/TLR1/PSMD13/PSMB8/TAP2/HLA-C/HLA-E/HLA-F/PSMB10/HLA-A/UBA52/HLA-B/PSMB9	32
666	D0246C_down	R-HSA-2122948	Activated NOTCH1 Transmits Signal to the Nucleus	15/2451	31/10281	0.00247101	0.0264193	0.021979	NEURL1/NUMB/LOC101928143/ARRB1/ADAM10/ARRB2/RPS27A/NOTCH1/UBC/ADAM17/JAG2/DNER/MIB2/DLL1/UBA52	15
667	D0246C_down	R-HSA-5621481	C-type lectin receptors (CLRs)	49/2451	142/10281	0.00252765	0.026668	0.0221859	CREBBP/FYN/CASP8/PSME4/PRKACA/UBE2D1/ICAM3/NFKB2/PSME1/EP300/PSMC1/RPS6KA5/PSMA6/NFKBIA/IKBKB/ICAM2/PSMD9/SKP1/IL1B/PSMF1/NFATC1/RAF1/KRAS/PSMB7/PPP3CA/RPS27A/PAK1/UBC/ITPR1/TAB3/FCER1G/PSMB4/CALM3/PSMD6/SYK/CLEC4E/CLEC4D/MALT1/RELA/PSMD13/SRC/PSMB8/PSMB10/MUC12/CLEC6A/UBA52/PSMB9/UBE2V1/LYN	49
668	D0246C_down	R-HSA-5683057	MAPK family signaling cascades	91/2451	293/10281	0.00254926	0.026668	0.0221859	FYN/HGF/PPP2R5A/PSME4/PPP2R5B/SPTB/CDC42/PRKACA/MARK3/ARAF/PPP2R5C/CDC14A/PSME1/AGO1/JAK2/TNRC6B/IL2RB/PSMC1/PSMA6/MAPK3/CSK/RASAL3/TYK2/JAK3/PSMD9/CCND3/HBEGF/SPTBN1/FOXO3/DUSP1/KBTBD7/EREG/PSMF1/AGO3/RAP1B/RAF1/DLG4/KL/KRAS/AGO4/IL6/DAB2IP/PSMB7/TLN1/FRS3/ARRB1/DUSP6/IQGAP1/KSR1/ARRB2/CNKSR1/DUSP10/RPS27A/CAMK2G/PAK1/NCAM1/CDC42EP2/UBC/ANGPT1/NRG1/BRAF/DUSP2/PSMB4/CALM3/IL6R/JAK1/CDC42EP3/SPTA1…	91
669	D0246C_down	R-HSA-2173793	Transcriptional activity of SMAD2/SMAD3:SMAD4 heterotrimer	20/2451	46/10281	0.00258044	0.026668	0.0221859	UBE2D1/CCNT2/CCNK/SMURF2/UBE2D3/HDAC1/CCNT1/SKIL/CDK9/SMAD4/RPS27A/CDKN2B/UBC/SMAD3/JUNB/TGIF1/SP1/TRIM33/E2F4/UBA52	20
670	D0246C_down	R-HSA-8875656	MET receptor recycling	7/2451	10/10281	0.00259928	0.026668	0.0221859	HGF/CRKL/GAB1/GGA3/ARF6/RAB4A/GRB2	7
671	D0246C_down	R-HSA-6788467	IL-6-type cytokine receptor ligand interactions	11/2451	20/10281	0.00261165	0.026668	0.0221859	JAK2/OSM/TYK2/LIF/IL11RA/CTF1/JAK1/IL12A/CLCF1/IL27/CNTF	11
672	D0246C_down	R-HSA-6802948	Signaling by high-kinase activity BRAF mutants	17/2451	37/10281	0.00261899	0.026668	0.0221859	MARK3/ARAF/MAPK3/CSK/RAP1B/RAF1/KRAS/TLN1/ARRB1/IQGAP1/KSR1/ARRB2/CNKSR1/BRAF/YWHAB/MAP2K1/SRC	17
673	D0246C_down	R-HSA-391903	Eicosanoid ligand-binding receptors	9/2451	15/10281	0.00293736	0.0296743	0.024687	PTGFR/PTGER2/CYSLTR2/PTGIR/PTGER4/CYSLTR1/PTGDR2/LTB4R/LTB4R2	9
674	D0246C_down	R-HSA-2173795	Downregulation of SMAD2/3:SMAD4 transcriptional activity	12/2451	23/10281	0.00301507	0.0302214	0.0251421	UBE2D1/SMURF2/UBE2D3/HDAC1/SKIL/SMAD4/RPS27A/UBC/SMAD3/TGIF1/TRIM33/UBA52	12
675	D0246C_down	R-HSA-202403	TCR signaling	42/2451	119/10281	0.00309857	0.0308175	0.0256381	CD4/WAS/LCP2/PSME4/UBE2D1/PAG1/PTPRC/FYB/PSME1/GRAP2/PSMC1/PSMA6/NFKBIA/CSK/RIPK2/IKBKB/PSMD9/ITK/SKP1/ZAP70/PSMF1/PTPN22/CD101/PSMB7/RPS27A/PAK1/UBC/PSMB4/PSMD6/CD3D/PTEN/MALT1/RELA/HLA-DQB1/PSMD13/CD3E/PSMB8/PSMB10/LAT/UBA52/PSMB9/UBE2V1	42
676	D0246C_down	R-HSA-6802949	Signaling by RAS mutants	22/2451	53/10281	0.0032631	0.0322043	0.0267918	MARK3/ARAF/JAK2/MAPK3/CSK/RASAL3/RAP1B/RAF1/KRAS/DAB2IP/TLN1/ARRB1/IQGAP1/KSR1/ARRB2/CNKSR1/BRAF/YWHAB/MAP2K1/RASA3/SRC/SYNGAP1	22
677	D0246C_down	R-HSA-2559583	Cellular Senescence	64/2451	197/10281	0.00335499	0.0328584	0.027336	E2F2/SCMH1/MAP2K3/ANAPC4/MAP4K4/UBE2D1/MAP2K7/ANAPC5/TINF2/AGO1/TNRC6B/MAPK3/FZR1/ERF/H2AFV/ANAPC15/CDKN1B/MAPK14/E2F3/LMNB1/IL1A/UBN1/CDKN2C/HIST1H1D/ID1/AGO3/CDKN2D/H3F3B/KDM6B/PHC2/AGO4/IL6/RB1/CBX4/RPS27A/CDKN2B/ATM/UBC/ANAPC1/ETS2/MAPKAPK2/H3F3A/IGFBP7/ANAPC16/MAPK7/HIST1H1E/STAT3/CXCL8/FOS/CEBPB/KAT5/RELA/PHC3/ANAPC2/JUN/EHMT1/EP400/HIST2H2AC/HIST1H1B/SP1/H1F0/MAP3K5/MDM4/UBA52	64
678	D0246C_down	R-HSA-73887	Death Receptor Signalling	21/2451	50/10281	0.0033882	0.0329323	0.0273974	CASP10/CFLAR/SPPL2B/CASP8/CYLD/RNF31/SMPD3/IKBKB/USP4/TNFAIP3/TNFRSF10B/TNFSF10/RBCK1/USP21/RPS27A/UBC/ADAM17/TAB3/RACK1/UBA52/TNF	21
679	D0246C_down	R-HSA-1912422	Pre-NOTCH Expression and Processing	20/2451	47/10281	0.00350036	0.0337667	0.0280916	CREBBP/B4GALT1/TMED2/AGO1/MFNG/TNRC6B/EP300/POFUT1/LFNG/KAT2A/E2F3/AGO3/NOTCH2/AGO4/NOTCH1/MAML1/JUN/ATP2A1/MAML3/NOTCH4	20
680	D0246C_down	R-HSA-6802946	Signaling by moderate kinase activity BRAF mutants	18/2451	41/10281	0.00366382	0.0348198	0.0289677	MARK3/ARAF/JAK2/MAPK3/CSK/RAP1B/RAF1/KRAS/TLN1/ARRB1/IQGAP1/KSR1/ARRB2/CNKSR1/BRAF/YWHAB/MAP2K1/SRC	18
681	D0246C_down	R-HSA-6802955	Paradoxical activation of RAF signaling by kinase inactive BRAF	18/2451	41/10281	0.00366382	0.0348198	0.0289677	MARK3/ARAF/JAK2/MAPK3/CSK/RAP1B/RAF1/KRAS/TLN1/ARRB1/IQGAP1/KSR1/ARRB2/CNKSR1/BRAF/YWHAB/MAP2K1/SRC	18
682	D0246C_down	R-HSA-983695	Antigen activates B Cell Receptor (BCR) leading to generation of second messengers	17/2451	38/10281	0.00370089	0.0349135	0.0290456	CD79B/BTK/FYN/DAPP1/CBL/PTPN6/VAV1/SH3KBP1/ITPR1/PIK3AP1/CALM3/ORAI2/SYK/STIM1/PIK3CD/GRB2/LYN	17
683	D0246C_down	R-HSA-381119	Unfolded Protein Response (UPR)	34/2451	93/10281	0.00390249	0.0365467	0.0304043	NFYA/EXTL3/SEC63/HSPA5/HERPUD1/PDIA5/NFYC/PPP2R5B/WIPI1/ACADVL/EXOSC7/EXOSC5/ADD1/DNAJB11/XBP1/SERP1/SSR1/ATF4/EXOSC2/TLN1/SEC31A/MBTPS1/PDIA6/HYOU1/TATDN2/TPP1/CXCL8/EXOSC1/DDIT3/CTDSP2/ERN1/TSPYL2/EXOSC6/PLA2G4B	34
684	D0246C_down	R-HSA-983705	Signaling by the B Cell Receptor (BCR)	72/2451	228/10281	0.00433562	0.0403087	0.0335341	CD79B/BTK/FYN/HGF/PPP2R5A/PSME4/PPP2R5B/DAPP1/PPP2R5C/PSME1/AGO1/TNRC6B/PSMC1/PSMA6/NFKBIA/MAPK3/TSC2/IKBKB/PIP5K1B/GAB1/CBL/PSMD9/CDKN1B/PTPN6/HBEGF/SKP1/CREB1/FOXO3/NR4A1/EREG/PSMF1/AGO3/KL/KRAS/AGO4/PSMB7/IER3/VAV1/RPS27A/SH3KBP1/UBC/ITPR1/PIK3AP1/NRG1/PSMB4/CALM3/ORAI2/REL/PSMD6/RICTOR/SYK/FRS2/PRKCB/STIM1/IRS1/INSR/PIK3CD/PTEN/MALT1/RELA/GRB2/PTPN11/FOXO4/PSMD13/IRS2/SRC/MTOR/PSMB8/PSMB10/UB…	72
685	D0246C_down	R-HSA-983169	Class I MHC mediated antigen processing & presentation	111/2451	373/10281	0.00444124	0.0409936	0.0341039	BTK/UBR2/HSPA5/CYBA/ANAPC4/UNKL/ASB1/PSME4/NEDD4/RNF126/UBE2D1/HACE1/ANAPC5/PSME1/HECTD1/SNAP23/NCF4/PSMC1/PSMA6/ASB9/IKBKB/FZR1/UBE2R2/FBXL20/SMURF2/WSB1/UBE2D3/FBXW7/ZBTB16/PSMD9/RNF130/LNPEP/SKP1/RNF7/RNF19B/NCF2/FBXL5/AREL1/KBTBD7/RBBP6/WWP1/RNF114/PSMF1/RBCK1/FBXL12/MKRN1/VHL/RNF138/CD36/LMO7/TLR4/PSMB7/RNF144B/TLR2/HECW2/SEC31A/DET1/RPS27A/SKP2/RNF217/FCGR1A/TIRAP/UBC/ANAPC1/TRIM11/SH3RF1/U…	111
686	D0246C_down	R-HSA-186763	Downstream signal transduction	106/2451	355/10281	0.00478617	0.0438618	0.03649	FYN/HGF/PPP2R5A/PSME4/PPP2R5B/SPTB/PRKACA/MARK3/ARAF/PPP2R5C/PSME1/AGO1/JAK2/CRKL/TNRC6B/IL2RB/PSMC1/PSMA6/MAPK3/TSC2/CSK/RASAL3/JAK3/PIP5K1B/GAB1/PSMD9/CDKN1B/HBEGF/PRKAR2A/SPTBN1/CREB1/FOXO3/DUSP1/KBTBD7/ADCY7/NR4A1/EREG/PSMF1/AGO3/PRKCG/RAP1B/ADCY4/RAF1/DLG4/KL/KRAS/AGO4/DAB2IP/PSMB7/TLN1/FRS3/IER3/ARRB1/DUSP6/IQGAP1/KSR1/ARRB2/VAV1/CNKSR1/DUSP10/RPS27A/CAMK2G/NCAM1/UBC/ITPR1/ANGPT1/PIK3AP1/NR…	106
687	D0246C_down	R-HSA-168928	RIG-I/MDA5 mediated induction of IFN-alpha/beta pathways	31/2451	84/10281	0.00485463	0.0441737	0.0367495	CASP10/CREBBP/RNF216/CASP8/UBE2D1/NFKB2/CYLD/MAP3K1/EP300/NFKBIA/RNF125/IKBKB/UBE2D3/TNFAIP3/TRIM25/IRF1/DHX9/NLRC5/RPS27A/TKFC/UBC/UBE2L6/S100A12/MYD88/RELA/RNF135/UBA7/HMGB1/PCBP2/AGER/UBA52	31
688	D0246C_down	R-HSA-1912408	Pre-NOTCH Transcription and Translation	14/2451	30/10281	0.00516411	0.0466588	0.038817	CREBBP/AGO1/TNRC6B/EP300/KAT2A/E2F3/AGO3/NOTCH2/AGO4/NOTCH1/MAML1/JUN/MAML3/NOTCH4	14
689	D0246C_down	R-HSA-1295596	Spry regulation of FGF signaling	9/2451	16/10281	0.00530288	0.0472472	0.0393064	MAPK3/CBL/RPS27A/UBC/BRAF/GRB2/PTPN11/SRC/UBA52	9
690	D0246C_down	R-HSA-391160	Signal regulatory protein (SIRP) family interactions	9/2451	16/10281	0.00530288	0.0472472	0.0393064	TYROBP/FYB/SIRPB1/PTPN6/PTK2B/SFTPD/GRB2/PTPN11/SRC	9
691	D0246C_down	R-HSA-2586552	Signaling by Leptin	79/2451	256/10281	0.00564035	0.0499074	0.0415195	FYN/HGF/PPP2R5A/PSME4/PPP2R5B/SPTB/MARK3/ARAF/PPP2R5C/PSME1/JAK2/IL2RB/PSMC1/PSMA6/MAPK3/CSK/RASAL3/JAK3/PSMD9/HBEGF/SPTBN1/DUSP1/KBTBD7/EREG/PSMF1/RAP1B/RAF1/DLG4/KL/KRAS/DAB2IP/PSMB7/TLN1/FRS3/ARRB1/DUSP6/IQGAP1/KSR1/ARRB2/CNKSR1/DUSP10/RPS27A/CAMK2G/NCAM1/UBC/ANGPT1/NRG1/BRAF/DUSP2/PSMB4/CALM3/JAK1/SPTA1/PSMD6/DUSP7/RET/FRS2/YWHAB/GFRA2/STAT3/MAP2K1/IRS1/RASGRP4/STAT5B/GRB2/SH2B1/PTPN11/SOCS3/…	79
692	D0246C_down	R-HSA-1236977	Endosomal/Vacuolar pathway	7/2451	11/10281	0.00567926	0.0499075	0.0415196	LNPEP/CTSS/HLA-C/HLA-E/HLA-F/HLA-A/HLA-B	7
693	D246MvsC_down	R-HSA-212436	Generic Transcription Pathway	203/1153	859/10281	1.70544e-27	1.95614e-24	1.94241e-24	CREBBP/ZNF582/MRE11/RFC2/PRDM1/TNRC6C/ZNF510/ZNF506/CCNT2/RRAGB/ZNF671/ZNF416/ZNF586/ZNF446/ZNF264/NCOA1/TFAP2C/RFFL/BRD1/YY1/TBL1X/TSC2/ZNF500/RBL2/ZNF419/ELL/ZNF14/SMURF2/CDKN1B/VDR/MED23/TBP/CCNG1/RAD1/BCL6/TFDP2/HDAC1/ZFP30/APAF1/TNFRSF10B/ZNF549/ZNF211/TAF1/TAF1L/AGO2/MED20/DEK/RUNX2/ZNF133/AGO3/ZNF484/ZNF337/TAF4/ZNF317/ZNF227/ZNF304/PCNA/KRBA1/DDB2/AGO4/MDC1/CASP6/ZNF740/FANCI/ZNF710/ZSCAN…	203
694	D246MvsC_down	R-HSA-74160	Gene Expression	303/1153	1818/10281	5.78422e-15	3.31725e-12	3.29396e-12	RBM5/CREBBP/JARID2/ZNF582/MRE11/RFC2/PRDM1/EIF4B/SEC61A2/PABPC1/BUD23/CPSF1/CLNS1A/BAZ2A/XAB2/TNRC6C/THOC1/ZNF510/ZNF506/CCNT2/RRAGB/ZNF671/ZNF416/ZNF586/ZNF446/ZNF264/WBP11/NCOA1/RBM22/TFAP2C/TRMT6/OSGEP/RFFL/SIRT1/EIF3L/EIF3D/BRD1/SRSF5/YY1/PABPN1/EEF1A2/RNMT/TBL1X/NUP93/TSC2/ZNF500/RBL2/EEF1D/SARS2/SNRNP70/ZNF419/ELL/ZNF14/EZH2/CASC3/DDX5/SMURF2/RPS13/CDKN1B/VDR/NUP107/SUDS3/MED23/TBP/THG1L/CC…	303
695	D246MvsC_down	R-HSA-157118	Signaling by NOTCH	29/1153	113/10281	1.30212e-05	0.00380239	0.00377569	CREBBP/TLE2/HDAC4/TNRC6C/MFNG/HIF1A/JAG1/TBL1X/FCER2/TLE4/HDAC5/ST3GAL4/TFDP2/HDAC1/AGO2/AGO3/AGO4/ARRB1/APH1B/TLE3/FURIN/MAML1/HEYL/HDAC3/JAG2/NCOR2/MAML3/MIB2/TFDP1	29
696	D246MvsC_down	R-HSA-3247509	Chromatin modifying enzymes	55/1153	278/10281	1.65754e-05	0.00380239	0.00377569	MSL3/CREBBP/KMT2E/KDM7A/ARID1B/KDM4A/KDM5A/SMARCA2/NCOA1/JAK2/BRD1/MRGBP/TBL1X/SETD6/KAT8/EZH2/KDM4C/SMARCD2/NSD2/KMT5B/ING4/SUDS3/BRD8/KDM3A/HDAC1/ARID1A/KMT2A/SUPT7L/KANSL1/EPC1/KDM3B/KDM4B/ELP2/PHF21A/KAT7/SMARCC2/SETDB1/MTA2/KDM8/H2AFZ/SAP30L/KDM1B/ING5/RIOX2/ATF7IP/HDAC3/PHF8/TADA2B/MSL2/SETD2/MTA1/ARID2/WDR5/NCOR2/PHF2	55
697	D246MvsC_down	R-HSA-4839726	Chromatin organization	55/1153	278/10281	1.65754e-05	0.00380239	0.00377569	MSL3/CREBBP/KMT2E/KDM7A/ARID1B/KDM4A/KDM5A/SMARCA2/NCOA1/JAK2/BRD1/MRGBP/TBL1X/SETD6/KAT8/EZH2/KDM4C/SMARCD2/NSD2/KMT5B/ING4/SUDS3/BRD8/KDM3A/HDAC1/ARID1A/KMT2A/SUPT7L/KANSL1/EPC1/KDM3B/KDM4B/ELP2/PHF21A/KAT7/SMARCC2/SETDB1/MTA2/KDM8/H2AFZ/SAP30L/KDM1B/ING5/RIOX2/ATF7IP/HDAC3/PHF8/TADA2B/MSL2/SETD2/MTA1/ARID2/WDR5/NCOR2/PHF2	55
698	D246MvsC_down	R-HSA-202433	Generation of second messenger molecules	13/1153	33/10281	2.75153e-05	0.00526001	0.00522309	CD4/WAS/LCP2/ITK/ZAP70/PAK1/HLA-DQB1/HLA-DRB1/HLA-DQA1/HLA-DRB5/HLA-DRA/HLA-DPB1/HLA-DPA1	13
699	D246MvsC_down	R-HSA-202430	Translocation of ZAP-70 to Immunological synapse	9/1153	19/10281	8.8168e-05	0.014447	0.0143455	CD4/ZAP70/HLA-DQB1/HLA-DRB1/HLA-DQA1/HLA-DRB5/HLA-DRA/HLA-DPB1/HLA-DPA1	9
700	D246MvsC_down	R-HSA-202427	Phosphorylation of CD3 and TCR zeta chains	9/1153	22/10281	0.000347273	0.0496292	0.0492808	CD4/CSK/HLA-DQB1/HLA-DRB1/HLA-DQA1/HLA-DRB5/HLA-DRA/HLA-DPB1/HLA-DPA1	9
701	D246MvsC_down	R-HSA-1980143	Signaling by NOTCH1	19/1153	74/10281	0.000389419	0.0496292	0.0492808	CREBBP/TLE2/HDAC4/HIF1A/JAG1/TBL1X/TLE4/HDAC5/HDAC1/ARRB1/APH1B/TLE3/MAML1/HEYL/HDAC3/JAG2/NCOR2/MAML3/MIB2	19
