# Supplementary material for: CXCL4 Links Inflammation and Fibrosis by Reprogramming Monocyte-Derived Dendritic Cells in vitro
Source: Front Immunol. 2020 Sep 17;11:2149. doi: 10.3389/fimmu.2020.02149 (PMC7527415; doi:10.3389/fimmu.2020.02149)
Supplement: Supplementary file 7 [file Table_6.XLSX]

## Sheet: Sheet1
	Cluster	ID	Description	GeneRatio	BgRatio	pvalue	p.adjust	qvalue	geneID	Count
1	D7748M_up	R-HSA-1280215	Cytokine Signaling in Immune system	268/1878	757/10281	1.09902e-31	1.40784e-28	1.0967e-28	MAP3K14/IL32/RANBP9/HGF/BIRC3/VIM/TNFRSF1B/NUP160/GAB2/PIAS1/PSMA4/TNFRSF9/PIK3CB/CUL1/TAB2/EIF2AK2/SP100/IFI35/PTGS2/MARK3/FSCN1/NFKB2/IL4R/ACTN2/PPP2R5C/TXLNA/OAS1/PEBP1/BRAP/ICAM1/PSME1/JAK2/IL12RB1/HMOX1/TAB1/CSF2RB/IL2RB/PSMA3/HIF1A/PSMA6/PSME2/CD40/TNFSF13B/STX4/TRIM35/RIPK2/PPP2CB/RELB/EBI3/GRIN2D/JAK3/PSMA2/TRIM14/TNFSF8/DDX58/GATA3/MAP3K8/KPNB1/PSMD11/CCL2/NFKB1/TRIM2/RAPGEF2/TRIM3/IL10R…	268
2	D7748M_up	R-HSA-168256	Immune System	574/1878	2127/10281	1.35718e-29	8.69271e-27	6.7716e-27	ENPP4/AOC1/CASP10/SARM1/PRKAR2B/CREBBP/FBXL3/ITGAL/LAMP2/MAP3K14/MYLIP/MMP25/IL32/RANBP9/MVP/HGF/SERPINB1/ERP44/BIRC3/UBR2/VIM/SLAMF7/BTN3A1/TNFRSF1B/NUP160/UBA6/GAB2/PIAS1/RNF19A/PHLPP2/PSMA4/LCP2/ATP6V1H/TNFRSF9/PIK3CB/SIKE1/CUL1/TAB2/EIF2AK2/NCKAP1/ELMO2/CASP8/CDK13/SP100/IFI35/MEF2A/OTUD5/KIF2A/RASGRP2/CLEC2D/DAPP1/UBE2D1/AP1M1/PVR/PTGS2/MARK3/FSCN1/PLD1/KIFAP3/PAG1/MAP2K7/NFKB2/IL4R/DYNC1I2/…	574
3	D7748M_up	R-HSA-913531	Interferon Signaling	99/1878	199/10281	2.20291e-24	9.40642e-22	7.32757e-22	NUP160/PIAS1/EIF2AK2/SP100/IFI35/OAS1/ICAM1/JAK2/TRIM35/TRIM14/DDX58/KPNB1/TRIM2/TRIM3/NUP98/OAS3/OAS2/TRIM38/KPNA1/STAT1/TRIM62/GBP3/GBP1/IFIT3/IFIT2/IFNA8/TRIM25/TRIM6/NUP153/MT2A/IRF1/IRF3/IFI6/BST2/TRIM21/TRIM5/TRIM22/XAF1/RSAD2/OASL/IRF4/TRIM29/PPM1B/HERC5/NUP58/PML/IRF8/IFITM3/FCGR1A/UBC/GBP5/NUP205/UBE2L6/EIF4A2/MX1/IFNGR2/ADAR/JAK1/GBP2/GBP4/VCAM1/EIF4E3/PRKCD/ARIH1/B2M/TRIM68/IRF2/UBE2E1…	99
4	D7748M_up	R-HSA-877300	Interferon gamma signaling	56/1878	93/10281	2.17344e-19	6.96043e-17	5.42215e-17	PIAS1/SP100/OAS1/ICAM1/JAK2/TRIM35/TRIM14/TRIM2/TRIM3/OAS3/OAS2/TRIM38/STAT1/TRIM62/GBP3/GBP1/TRIM25/TRIM6/MT2A/IRF1/IRF3/TRIM21/TRIM5/TRIM22/OASL/IRF4/TRIM29/PML/IRF8/FCGR1A/GBP5/IFNGR2/JAK1/GBP2/GBP4/VCAM1/PRKCD/B2M/TRIM68/IRF2/PTPN2/GBP6/SOCS3/SOCS1/IRF7/PTPN1/HLA-DQA1/HLA-C/HLA-E/TRIM31/HLA-F/HLA-A/GBP7/IRF9/TRIM26/HLA-B	56
5	D7748M_up	R-HSA-909733	Interferon alpha/beta signaling	43/1878	67/10281	1.15005e-16	2.94642e-14	2.29525e-14	IFI35/OAS1/OAS3/OAS2/STAT1/IFIT3/IFIT2/IFNA8/IRF1/IRF3/IFI6/BST2/XAF1/RSAD2/OASL/IRF4/IRF8/IFITM3/MX1/ADAR/JAK1/GBP2/IRF2/STAT2/IFNB1/ISG20/MX2/SOCS3/USP18/IFITM2/SOCS1/IRF7/IFIT1/IFITM1/ISG15/PTPN1/PSMB8/HLA-C/HLA-E/HLA-F/HLA-A/IRF9/HLA-B	43
6	D7748M_up	R-HSA-166054	Activated TLR4 signalling	53/1878	115/10281	5.706e-12	1.21823e-09	9.48998e-10	SARM1/BIRC3/CUL1/TAB2/CASP8/MEF2A/UBE2D1/MAP2K7/NFKB2/MAP3K1/TAB1/RPS6KA5/NFKBIA/RIPK2/PPP2CB/NFKBIB/VRK3/MAPK8/MAP3K8/NFKB1/UBE2D3/BIRC2/PPP2R5D/SKP1/PPP2CA/ATF2/CREB1/DUSP4/IRF3/ELK1/TICAM1/RIPK3/UBE2D2/IRAK2/TANK/RIPK1/TLR2/PELI2/UBC/BTRC/NOD2/FADD/TNIP2/MYD88/RELA/TBK1/SOCS1/MAPK11/IRF7/PELI1/IRAK4/TICAM2/IKBKE	53
7	D7748M_up	R-HSA-449147	Signaling by Interleukins	158/1878	528/10281	1.51206e-11	2.76707e-09	2.15554e-09	IL32/RANBP9/HGF/VIM/TNFRSF1B/GAB2/PSMA4/PIK3CB/CUL1/TAB2/PTGS2/MARK3/FSCN1/NFKB2/IL4R/ACTN2/PPP2R5C/TXLNA/PEBP1/BRAP/ICAM1/PSME1/JAK2/IL12RB1/HMOX1/TAB1/CSF2RB/IL2RB/PSMA3/HIF1A/PSMA6/PSME2/STX4/RIPK2/PPP2CB/EBI3/GRIN2D/JAK3/PSMA2/GATA3/MAP3K8/PSMD11/CCL2/NFKB1/RAPGEF2/IL10RA/PPP2R5D/IL12B/SKP1/PPP2CA/LIFR/CD86/CCL20/STAT1/IL18RAP/SOS1/PIK3R3/FOXO3/DUSP1/DUSP4/PTK2B/CD80/FLT3/EREG/PSMB2/STAT5A/RA…	158
8	D7748M_up	R-HSA-166166	MyD88-independent TLR3/TLR4 cascade	47/1878	99/10281	2.47997e-11	3.17684e-09	2.47475e-09	SARM1/BIRC3/CUL1/TAB2/CASP8/MEF2A/UBE2D1/MAP2K7/NFKB2/TAB1/RPS6KA5/NFKBIA/RIPK2/PPP2CB/NFKBIB/VRK3/MAPK8/MAP3K8/NFKB1/UBE2D3/BIRC2/PPP2R5D/SKP1/PPP2CA/ATF2/CREB1/DUSP4/IRF3/ELK1/TICAM1/RIPK3/UBE2D2/IRAK2/TANK/RIPK1/UBC/BTRC/NOD2/FADD/TNIP2/MYD88/RELA/TBK1/MAPK11/IRF7/TICAM2/IKBKE	47
9	D7748M_up	R-HSA-168164	Toll Like Receptor 3 (TLR3) Cascade	47/1878	99/10281	2.47997e-11	3.17684e-09	2.47475e-09	SARM1/BIRC3/CUL1/TAB2/CASP8/MEF2A/UBE2D1/MAP2K7/NFKB2/TAB1/RPS6KA5/NFKBIA/RIPK2/PPP2CB/NFKBIB/VRK3/MAPK8/MAP3K8/NFKB1/UBE2D3/BIRC2/PPP2R5D/SKP1/PPP2CA/ATF2/CREB1/DUSP4/IRF3/ELK1/TICAM1/RIPK3/UBE2D2/IRAK2/TANK/RIPK1/UBC/BTRC/NOD2/FADD/TNIP2/MYD88/RELA/TBK1/MAPK11/IRF7/TICAM2/IKBKE	47
10	D7748M_up	R-HSA-937061	TRIF-mediated TLR3/TLR4 signaling	47/1878	99/10281	2.47997e-11	3.17684e-09	2.47475e-09	SARM1/BIRC3/CUL1/TAB2/CASP8/MEF2A/UBE2D1/MAP2K7/NFKB2/TAB1/RPS6KA5/NFKBIA/RIPK2/PPP2CB/NFKBIB/VRK3/MAPK8/MAP3K8/NFKB1/UBE2D3/BIRC2/PPP2R5D/SKP1/PPP2CA/ATF2/CREB1/DUSP4/IRF3/ELK1/TICAM1/RIPK3/UBE2D2/IRAK2/TANK/RIPK1/UBC/BTRC/NOD2/FADD/TNIP2/MYD88/RELA/TBK1/MAPK11/IRF7/TICAM2/IKBKE	47
11	D7748M_up	R-HSA-168928	RIG-I/MDA5 mediated induction of IFN-alpha/beta pathways	41/1878	84/10281	1.56666e-10	1.82445e-08	1.42124e-08	CASP10/CREBBP/SIKE1/CASP8/OTUD5/UBE2D1/NFKB2/CYLD/MAP3K1/NFKBIA/NFKBIB/TAX1BP1/DDX58/DHX58/NFKB1/UBE2D3/IFIH1/TNFAIP3/IFNA8/TRIM25/IRF1/IRF3/TRAF2/UBE2D2/TANK/RIPK1/HERC5/NLRC5/UBC/UBE2L6/FADD/IRF2/IFNB1/MYD88/RELA/DHX36/UBA7/TBK1/IRF7/ISG15/IKBKE	41
12	D7748M_up	R-HSA-168249	Innate Immune System	318/1878	1291/10281	5.64736e-10	6.02856e-08	4.7e-08	ENPP4/AOC1/CASP10/SARM1/PRKAR2B/CREBBP/ITGAL/LAMP2/MAP3K14/MMP25/RANBP9/MVP/HGF/SERPINB1/ERP44/BIRC3/TNFRSF1B/GAB2/PHLPP2/PSMA4/LCP2/ATP6V1H/PIK3CB/SIKE1/CUL1/TAB2/NCKAP1/ELMO2/CASP8/CDK13/MEF2A/OTUD5/RASGRP2/UBE2D1/AP1M1/MARK3/PLD1/MAP2K7/NFKB2/ACTN2/PPP2R5C/CEACAM1/PSEN1/GSK3B/CYLD/RAB10/B4GALT1/P2RX7/PEBP1/BRAP/TNRC6A/PSME1/MAP3K1/ITPR3/DSP/JAK2/RAB18/ARSA/TAB1/TNRC6B/CSF2RB/IL2RB/PSMA3/RPS6KA…	318
13	D7748M_up	R-HSA-166016	Toll Like Receptor 4 (TLR4) Cascade	53/1878	129/10281	1.09415e-09	1.07816e-07	8.4e-08	SARM1/BIRC3/CUL1/TAB2/CASP8/MEF2A/UBE2D1/MAP2K7/NFKB2/MAP3K1/TAB1/RPS6KA5/NFKBIA/RIPK2/PPP2CB/NFKBIB/VRK3/MAPK8/MAP3K8/NFKB1/UBE2D3/BIRC2/PPP2R5D/SKP1/PPP2CA/ATF2/CREB1/DUSP4/IRF3/ELK1/TICAM1/RIPK3/UBE2D2/IRAK2/TANK/RIPK1/TLR2/PELI2/UBC/BTRC/NOD2/FADD/TNIP2/MYD88/RELA/TBK1/SOCS1/MAPK11/IRF7/PELI1/IRAK4/TICAM2/IKBKE	53
14	D7748M_up	R-HSA-168898	Toll-Like Receptors Cascades	59/1878	156/10281	5.58735e-09	5.11243e-07	3.98256e-07	SARM1/BIRC3/CUL1/TAB2/CASP8/MEF2A/UBE2D1/MAP2K7/NFKB2/MAP3K1/TAB1/RPS6KA5/NFKBIA/RIPK2/PPP2CB/NFKBIB/VRK3/MAPK8/MAP3K8/NFKB1/UBE2D3/UNC93B1/BIRC2/PPP2R5D/SKP1/PPP2CA/ATF2/CREB1/DUSP4/IRF3/ELK1/TICAM1/RIPK3/UBE2D2/IRAK2/CTSL/TANK/RIPK1/TLR2/PELI2/UBC/CTSS/BTRC/NOD2/FADD/TNIP2/MYD88/RELA/DHX36/TBK1/SOCS1/MAPK11/IRF7/PIK3R4/TLR7/PELI1/IRAK4/TICAM2/IKBKE	59
15	D7748M_up	R-HSA-1280218	Adaptive Immune System	214/1878	836/10281	2.38453e-08	2.03639e-06	1.58634e-06	FBXL3/ITGAL/MAP3K14/MYLIP/HGF/UBR2/SLAMF7/BTN3A1/UBA6/RNF19A/PHLPP2/PSMA4/LCP2/PIK3CB/CUL1/TAB2/KIF2A/RASGRP2/CLEC2D/DAPP1/UBE2D1/AP1M1/PVR/KIFAP3/PAG1/DYNC1I2/UBE2A/PPP2R5C/KEAP1/GSK3B/KIF3C/SIGLEC1/LAG3/ICAM1/TNRC6A/CD200/PSME1/ITPR3/FBXO7/TNRC6B/PSMA3/PSMA6/NFKBIA/PSME2/CD40/KIF3B/FBXO31/STX4/RIPK2/DCTN6/PPP2CB/NFKBIB/TUBB4A/LILRB1/PSMA2/FBXW4/MAP3K8/UBE2S/ICAM2/PSMD11/COL1A1/SMURF2/WSB1/NFKB1…	214
16	D7748M_up	R-HSA-73887	Death Receptor Signalling	26/1878	50/10281	6.92882e-08	5.54739e-06	4.3214e-06	CASP10/CFLAR/BIRC3/FAS/TAB2/TRAF1/CASP8/CYLD/RNF31/TAB1/XIAP/TRADD/SMPD3/TAX1BP1/BIRC2/MADD/USP4/TNFAIP3/TNFSF10/RBCK1/TRAF2/RIPK1/SPPL2A/UBC/ADAM17/FADD	26
17	D7748M_up	R-HSA-168181	Toll Like Receptor 7/8 (TLR7/8) Cascade	39/1878	93/10281	8.9e-08	6.33334e-06	4.93365e-06	CUL1/TAB2/MEF2A/MAP2K7/NFKB2/MAP3K1/TAB1/RPS6KA5/NFKBIA/RIPK2/PPP2CB/NFKBIB/VRK3/MAPK8/MAP3K8/NFKB1/PPP2R5D/SKP1/PPP2CA/ATF2/CREB1/DUSP4/ELK1/TICAM1/IRAK2/PELI2/UBC/BTRC/NOD2/TNIP2/MYD88/RELA/DHX36/MAPK11/IRF7/TLR7/PELI1/IRAK4/TICAM2	39
18	D7748M_up	R-HSA-975155	MyD88 dependent cascade initiated on endosome	39/1878	93/10281	8.9e-08	6.33334e-06	4.93365e-06	CUL1/TAB2/MEF2A/MAP2K7/NFKB2/MAP3K1/TAB1/RPS6KA5/NFKBIA/RIPK2/PPP2CB/NFKBIB/VRK3/MAPK8/MAP3K8/NFKB1/PPP2R5D/SKP1/PPP2CA/ATF2/CREB1/DUSP4/ELK1/TICAM1/IRAK2/PELI2/UBC/BTRC/NOD2/TNIP2/MYD88/RELA/DHX36/MAPK11/IRF7/TLR7/PELI1/IRAK4/TICAM2	39
19	D7748M_up	R-HSA-5357801	Programmed Cell Death	61/1878	175/10281	1.04416e-07	6.78957e-06	5.28905e-06	CFLAR/BIRC3/VIM/FAS/BAK1/PSMA4/DSG2/CASP8/PSME1/CLSPN/DSP/PSMA3/PSMA6/PSME2/XIAP/STK24/TRADD/TJP1/BMF/PSMA2/MAPK8/KPNB1/PSMD11/BIRC2/LMNB1/KPNA1/AKT3/TJP2/PPP3CC/TNFSF10/PSMB2/TRAF2/TICAM1/RIPK3/STK26/DBNL/NMT1/PSMB7/RIPK1/PMAIP1/PSMA5/TP53BP2/UBC/APPL1/PRKCD/CASP3/CASP7/DAPK3/CTNNB1/FADD/MLKL/FNTA/BCL2L1/HIST1H1C/H1F0/DAPK1/OCLN/PSMB8/PSMB10/PSMB9/TICAM2	61
20	D7748M_up	R-HSA-168138	Toll Like Receptor 9 (TLR9) Cascade	40/1878	97/10281	1.06e-07	6.78957e-06	5.28905e-06	CUL1/TAB2/MEF2A/MAP2K7/NFKB2/MAP3K1/TAB1/RPS6KA5/NFKBIA/RIPK2/PPP2CB/NFKBIB/VRK3/MAPK8/MAP3K8/NFKB1/PPP2R5D/SKP1/PPP2CA/ATF2/CREB1/DUSP4/ELK1/TICAM1/IRAK2/PELI2/UBC/BTRC/NOD2/TNIP2/MYD88/RELA/DHX36/MAPK11/IRF7/PIK3R4/TLR7/PELI1/IRAK4/TICAM2	40
21	D7748M_up	R-HSA-3247509	Chromatin modifying enzymes	85/1878	278/10281	3.19556e-07	1.86068e-05	1.44947e-05	CREBBP/KMT2E/ARID4A/ZZZ3/JADE2/ARID1B/ARID4B/MTA3/SMARCD1/EED/NFKB2/NCOA1/ATXN7L3/KDM2B/BRPF3/JAK2/SUV39H1/JADE3/SUPT20H/EZH2/NFKB1/ING4/BRD8/KAT2B/KANSL3/ATF2/KDM5B/ARID1A/EPC1/KDM3B/MORF4L2/HIST1H2BJ/ELP3/PHF21A/PAX3/SETDB2/KAT7/SAP130/SMARCC2/KANSL2/NCOA2/GATAD2B/KDM6A/NSD3/ARID5B/SAP18/TADA1/KDM8/HIST1H2BD/HIST1H4H/VPS72/ATXN7/ELP6/YEATS2/MEAF6/KDM1B/CHD3/ATF7IP/HCFC1/PHF8/KAT5/RELA/KDM2A/MSL…	85
22	D7748M_up	R-HSA-4839726	Chromatin organization	85/1878	278/10281	3.19556e-07	1.86068e-05	1.44947e-05	CREBBP/KMT2E/ARID4A/ZZZ3/JADE2/ARID1B/ARID4B/MTA3/SMARCD1/EED/NFKB2/NCOA1/ATXN7L3/KDM2B/BRPF3/JAK2/SUV39H1/JADE3/SUPT20H/EZH2/NFKB1/ING4/BRD8/KAT2B/KANSL3/ATF2/KDM5B/ARID1A/EPC1/KDM3B/MORF4L2/HIST1H2BJ/ELP3/PHF21A/PAX3/SETDB2/KAT7/SAP130/SMARCC2/KANSL2/NCOA2/GATAD2B/KDM6A/NSD3/ARID5B/SAP18/TADA1/KDM8/HIST1H2BD/HIST1H4H/VPS72/ATXN7/ELP6/YEATS2/MEAF6/KDM1B/CHD3/ATF7IP/HCFC1/PHF8/KAT5/RELA/KDM2A/MSL…	85
23	D7748M_up	R-HSA-975138	TRAF6 mediated induction of NFkB and MAP kinases upon TLR7/8 or 9 activation	37/1878	91/10281	4.82818e-07	2.67848e-05	2.08653e-05	CUL1/TAB2/MEF2A/MAP2K7/NFKB2/MAP3K1/TAB1/RPS6KA5/NFKBIA/RIPK2/PPP2CB/NFKBIB/VRK3/MAPK8/MAP3K8/NFKB1/PPP2R5D/SKP1/PPP2CA/ATF2/CREB1/DUSP4/ELK1/TICAM1/IRAK2/PELI2/UBC/BTRC/NOD2/TNIP2/MYD88/RELA/MAPK11/TLR7/PELI1/IRAK4/TICAM2	37
24	D7748M_up	R-HSA-3214847	HATs acetylate histones	51/1878	143/10281	5.142e-07	2.67848e-05	2.08653e-05	CREBBP/ZZZ3/JADE2/NCOA1/ATXN7L3/BRPF3/JADE3/SUPT20H/ING4/BRD8/KAT2B/KANSL3/ATF2/EPC1/MORF4L2/HIST1H2BJ/ELP3/PAX3/KAT7/SAP130/KANSL2/NCOA2/TADA1/HIST1H2BD/HIST1H4H/VPS72/ATXN7/ELP6/YEATS2/MEAF6/HCFC1/KAT5/MSL2/SGF29/HIST1H2AC/HIST1H2BC/HIST3H2A/HIST2H2BE/SUPT3H/HIST1H2AI/HIST1H2AG/HIST1H2AD/HIST3H2BB/HIST1H3D/HIST1H2BK/HIST2H2BF/HIST1H3G/HIST1H2BO/HIST1H3E/HIST1H2AE/HIST1H3H	51
25	D7748M_up	R-HSA-1640170	Cell Cycle	164/1878	633/10281	5.34107e-07	2.67848e-05	2.08653e-05	PRKAR2B/E2F2/POLA2/VRK2/NUP160/CENPQ/TUBG2/SPDL1/PSMA4/OFD1/SYNE2/CUL1/STAG3/KIF2A/UBE2D1/HMMR/NDE1/MCM2/CLASP1/DYNC1I2/PPP2R5C/NDC80/AURKA/TPX2/ORC6/PSME1/TINF2/CLSPN/MCM5/PSMA3/PSMA6/PSME2/REC8/GINS1/LPIN2/CEP192/RBBP8/STAG2/CENPI/CEP152/NBN/RAB2A/PPP2CB/TUBB4A/PSMA2/SMC3/PSMD11/NUP98/CDKN1B/FBXO5/MCM3/RNF8/GMNN/PPP2R5D/CEP72/LMNB1/SKP1/PPP2CA/CEP70/GORASP1/AKT3/BLZF1/MLH3/CENPL/MASTL/OPTN/CDK2…	164
26	D7748M_up	R-HSA-5213460	RIPK1-mediated regulated necrosis	14/1878	20/10281	5.64551e-07	2.67848e-05	2.08653e-05	CFLAR/BIRC3/FAS/CASP8/XIAP/TRADD/BIRC2/TNFSF10/TRAF2/RIPK3/RIPK1/UBC/FADD/MLKL	14
27	D7748M_up	R-HSA-5218859	Regulated Necrosis	14/1878	20/10281	5.64551e-07	2.67848e-05	2.08653e-05	CFLAR/BIRC3/FAS/CASP8/XIAP/TRADD/BIRC2/TNFSF10/TRAF2/RIPK3/RIPK1/UBC/FADD/MLKL	14
28	D7748M_up	R-HSA-109581	Apoptosis	58/1878	172/10281	7.59748e-07	3.47585e-05	2.70767e-05	CFLAR/VIM/FAS/BAK1/PSMA4/DSG2/CASP8/PSME1/CLSPN/DSP/PSMA3/PSMA6/PSME2/XIAP/STK24/TRADD/TJP1/BMF/PSMA2/MAPK8/KPNB1/PSMD11/BIRC2/LMNB1/KPNA1/AKT3/TJP2/PPP3CC/TNFSF10/PSMB2/TRAF2/TICAM1/STK26/DBNL/NMT1/PSMB7/RIPK1/PMAIP1/PSMA5/TP53BP2/UBC/APPL1/PRKCD/CASP3/CASP7/DAPK3/CTNNB1/FADD/FNTA/BCL2L1/HIST1H1C/H1F0/DAPK1/OCLN/PSMB8/PSMB10/PSMB9/TICAM2	58
29	D7748M_up	R-HSA-2454202	Fc epsilon receptor (FCERI) signaling	106/1878	375/10281	8.86933e-07	3.9178e-05	3.05195e-05	RANBP9/HGF/GAB2/PHLPP2/PSMA4/LCP2/PIK3CB/CUL1/TAB2/RASGRP2/UBE2D1/MARK3/MAP2K7/ACTN2/PPP2R5C/GSK3B/PEBP1/BRAP/TNRC6A/PSME1/MAP3K1/ITPR3/JAK2/TAB1/TNRC6B/CSF2RB/IL2RB/PSMA3/PSMA6/NFKBIA/PSME2/PPP2CB/GRIN2D/JAK3/PSMA2/MAPK8/PSMD11/NFKB1/RAPGEF2/CDKN1B/PPP2R5D/SKP1/PPP2CA/CD86/SOS1/AKT3/PIK3R3/CREB1/FOXO3/DUSP1/DUSP4/CD80/EREG/PSMB2/RAP1B/UBE2D2/RAF1/PTPRA/KRAS/IL2RA/TEC/MDM2/RAC1/DAB2IP/PSMB7/DUSP5…	106
30	D7748M_up	R-HSA-75893	TNF signaling	22/1878	43/10281	1.01964e-06	4.35385e-05	3.39163e-05	BIRC3/TAB2/TRAF1/CASP8/CYLD/RNF31/TAB1/XIAP/TRADD/SMPD3/TAX1BP1/BIRC2/MADD/USP4/TNFAIP3/RBCK1/TRAF2/RIPK1/SPPL2A/UBC/ADAM17/FADD	22
31	D7748M_up	R-HSA-69278	Cell Cycle, Mitotic	139/1878	526/10281	1.28172e-06	5.29639e-05	4.12587e-05	PRKAR2B/E2F2/POLA2/VRK2/NUP160/CENPQ/TUBG2/SPDL1/PSMA4/OFD1/CUL1/KIF2A/UBE2D1/HMMR/NDE1/MCM2/CLASP1/DYNC1I2/PPP2R5C/NDC80/AURKA/TPX2/ORC6/PSME1/MCM5/PSMA3/PSMA6/PSME2/GINS1/LPIN2/CEP192/STAG2/CENPI/CEP152/RAB2A/PPP2CB/TUBB4A/PSMA2/SMC3/PSMD11/NUP98/CDKN1B/FBXO5/MCM3/GMNN/PPP2R5D/CEP72/LMNB1/SKP1/PPP2CA/CEP70/GORASP1/AKT3/BLZF1/CENPL/MASTL/OPTN/CDK2/HIST1H2BJ/NUP153/MAX/PSMB2/TUBGCP3/ARPP19/CDKN1C…	139
32	D7748M_up	R-HSA-2028269	Signaling by Hippo	14/1878	21/10281	1.40817e-06	5.57547e-05	4.34327e-05	DVL2/STK4/TJP1/STK3/AMOTL2/MOB1A/TJP2/AMOT/LATS1/YAP1/LATS2/SAV1/CASP3/MOB1B	14
33	D7748M_up	R-HSA-1433557	Signaling by SCF-KIT	97/1878	339/10281	1.4363e-06	5.57547e-05	4.34327e-05	RANBP9/HGF/GAB2/PHLPP2/PSMA4/PIK3CB/PTPRU/MARK3/ACTN2/PPP2R5C/GSK3B/PEBP1/BRAP/TNRC6A/PSME1/JAK2/TNRC6B/CSF2RB/IL2RB/PSMA3/PSMA6/PSME2/PPP2CB/GRIN2D/JAK3/GRB10/PSMA2/PSMD11/RAPGEF2/SH2B3/CDKN1B/PPP2R5D/PPP2CA/CD86/STAT1/SOS1/AKT3/PIK3R3/CREB1/FOXO3/DUSP1/DUSP4/CD80/EREG/PSMB2/STAT5A/RAP1B/RAF1/PTPRA/KRAS/IL2RA/TEC/MDM2/RAC1/DAB2IP/PSMB7/DUSP5/PDPK1/KSR1/PSMA5/PIP5K1A/IL17RD/IL2RG/FOXO1/UBC/GRAP/M…	97
34	D7748M_up	R-HSA-168142	Toll Like Receptor 10 (TLR10) Cascade	34/1878	84/10281	1.57659e-06	5.61003e-05	4.37019e-05	CUL1/TAB2/MEF2A/MAP2K7/NFKB2/MAP3K1/TAB1/RPS6KA5/NFKBIA/RIPK2/PPP2CB/NFKBIB/VRK3/MAPK8/MAP3K8/NFKB1/PPP2R5D/SKP1/PPP2CA/ATF2/CREB1/DUSP4/ELK1/IRAK2/PELI2/UBC/BTRC/NOD2/TNIP2/MYD88/RELA/MAPK11/PELI1/IRAK4	34
35	D7748M_up	R-HSA-168176	Toll Like Receptor 5 (TLR5) Cascade	34/1878	84/10281	1.57659e-06	5.61003e-05	4.37019e-05	CUL1/TAB2/MEF2A/MAP2K7/NFKB2/MAP3K1/TAB1/RPS6KA5/NFKBIA/RIPK2/PPP2CB/NFKBIB/VRK3/MAPK8/MAP3K8/NFKB1/PPP2R5D/SKP1/PPP2CA/ATF2/CREB1/DUSP4/ELK1/IRAK2/PELI2/UBC/BTRC/NOD2/TNIP2/MYD88/RELA/MAPK11/PELI1/IRAK4	34
36	D7748M_up	R-HSA-975871	MyD88 cascade initiated on plasma membrane	34/1878	84/10281	1.57659e-06	5.61003e-05	4.37019e-05	CUL1/TAB2/MEF2A/MAP2K7/NFKB2/MAP3K1/TAB1/RPS6KA5/NFKBIA/RIPK2/PPP2CB/NFKBIB/VRK3/MAPK8/MAP3K8/NFKB1/PPP2R5D/SKP1/PPP2CA/ATF2/CREB1/DUSP4/ELK1/IRAK2/PELI2/UBC/BTRC/NOD2/TNIP2/MYD88/RELA/MAPK11/PELI1/IRAK4	34
37	D7748M_up	R-HSA-983169	Class I MHC mediated antigen processing & presentation	104/1878	373/10281	2.24755e-06	7.78139e-05	6.06168e-05	FBXL3/MYLIP/UBR2/UBA6/RNF19A/PSMA4/CUL1/UBE2D1/UBE2A/KEAP1/PSME1/FBXO7/PSMA3/PSMA6/PSME2/FBXO31/STX4/PSMA2/FBXW4/UBE2S/PSMD11/SMURF2/WSB1/UBE2D3/KLHL5/LNPEP/SKP1/SEC24A/UBE3A/RNF19B/FBXO6/RBBP6/RNF114/RBCK1/PSMB2/HECTD3/FBXL12/CDC16/UBE2D2/TRIM21/MKRN1/RNF138/CTSL/PSMB7/RNF144B/TLR2/HERC6/HERC5/SEC31A/SEC24B/PSMA5/DCAF1/RNF217/TRIM4/FBXO10/LRSAM1/FCGR1A/UBC/TRIP12/TRIM11/UBE2L6/FBXO32/RNF111/NCF1…	104
38	D7748M_up	R-HSA-936440	Negative regulators of RIG-I/MDA5 signaling	19/1878	36/10281	3.05513e-06	0.00010299	8.0229e-05	OTUD5/UBE2D1/CYLD/TAX1BP1/DDX58/UBE2D3/IFIH1/TNFAIP3/TRIM25/IRF3/UBE2D2/HERC5/NLRC5/UBC/UBE2L6/UBA7/TBK1/ISG15/IKBKE	19
39	D7748M_up	R-HSA-1169408	ISG15 antiviral mechanism	31/1878	76/10281	3.72128e-06	0.000119174	9.28362e-05	NUP160/EIF2AK2/DDX58/KPNB1/NUP98/KPNA1/STAT1/TRIM25/NUP153/IRF3/PPM1B/HERC5/NUP58/UBC/NUP205/UBE2L6/EIF4A2/MX1/JAK1/EIF4E3/ARIH1/UBE2E1/UBA7/KPNA2/MX2/USP18/IFIT1/KPNA4/ISG15/KPNA5/NUP62	31
40	D7748M_up	R-HSA-1169410	Antiviral mechanism by IFN-stimulated genes	31/1878	76/10281	3.72128e-06	0.000119174	9.28362e-05	NUP160/EIF2AK2/DDX58/KPNB1/NUP98/KPNA1/STAT1/TRIM25/NUP153/IRF3/PPM1B/HERC5/NUP58/UBC/NUP205/UBE2L6/EIF4A2/MX1/JAK1/EIF4E3/ARIH1/UBE2E1/UBA7/KPNA2/MX2/USP18/IFIT1/KPNA4/ISG15/KPNA5/NUP62	31
41	D7748M_up	R-HSA-166058	MyD88:Mal cascade initiated on plasma membrane	36/1878	95/10281	4.89929e-06	0.000149428	0.000116404	CUL1/TAB2/MEF2A/MAP2K7/NFKB2/MAP3K1/TAB1/RPS6KA5/NFKBIA/RIPK2/PPP2CB/NFKBIB/VRK3/MAPK8/MAP3K8/NFKB1/PPP2R5D/SKP1/PPP2CA/ATF2/CREB1/DUSP4/ELK1/IRAK2/TLR2/PELI2/UBC/BTRC/NOD2/TNIP2/MYD88/RELA/SOCS1/MAPK11/PELI1/IRAK4	36
42	D7748M_up	R-HSA-168188	Toll Like Receptor TLR6:TLR2 Cascade	36/1878	95/10281	4.89929e-06	0.000149428	0.000116404	CUL1/TAB2/MEF2A/MAP2K7/NFKB2/MAP3K1/TAB1/RPS6KA5/NFKBIA/RIPK2/PPP2CB/NFKBIB/VRK3/MAPK8/MAP3K8/NFKB1/PPP2R5D/SKP1/PPP2CA/ATF2/CREB1/DUSP4/ELK1/IRAK2/TLR2/PELI2/UBC/BTRC/NOD2/TNIP2/MYD88/RELA/SOCS1/MAPK11/PELI1/IRAK4	36
43	D7748M_up	R-HSA-5688426	Deubiquitination	86/1878	301/10281	6.02162e-06	0.000179388	0.000139743	BIRC3/PSMA4/USP28/TNIP3/OTUD5/UFD1/POLB/UBE2D1/USP33/KEAP1/CYLD/PSME1/CLSPN/JOSD1/TAB1/PSMA3/HIF1A/PSMA6/NFKBIA/PSME2/SMAD7/USP11/RIPK2/USP42/PSMA2/DDX58/GATA3/PSMD11/SMURF2/BIRC2/KAT2B/USP4/WDR48/INO80D/IFIH1/TNFAIP3/TRIM25/HIST1H2BJ/PSMB2/BECN1/TRAF2/CCNA1/DDB2/USP15/MDM2/USP37/PSMB7/RIPK1/BARD1/FOXK2/SMAD4/PSMA5/TNIP1/UBC/USP12/USP25/HIST1H2BD/ATXN7/KDM1B/SENP8/SMAD3/NOD2/AXIN2/TNIP2/NFRKB/ASX…	86
44	D7748M_up	R-HSA-5675482	Regulation of necroptotic cell death	12/1878	18/10281	8.30181e-06	0.000241696	0.00018828	CFLAR/BIRC3/FAS/CASP8/XIAP/TRADD/BIRC2/TNFSF10/TRAF2/RIPK1/UBC/FADD	12
45	D7748M_up	R-HSA-1236977	Endosomal/Vacuolar pathway	9/1878	11/10281	8.5766e-06	0.000244147	0.00019019	LNPEP/CTSL/CTSS/B2M/HLA-C/HLA-E/HLA-F/HLA-A/HLA-B	9
46	D7748M_up	R-HSA-168179	Toll Like Receptor TLR1:TLR2 Cascade	36/1878	98/10281	1.11215e-05	0.00030312	0.00023613	CUL1/TAB2/MEF2A/MAP2K7/NFKB2/MAP3K1/TAB1/RPS6KA5/NFKBIA/RIPK2/PPP2CB/NFKBIB/VRK3/MAPK8/MAP3K8/NFKB1/PPP2R5D/SKP1/PPP2CA/ATF2/CREB1/DUSP4/ELK1/IRAK2/TLR2/PELI2/UBC/BTRC/NOD2/TNIP2/MYD88/RELA/SOCS1/MAPK11/PELI1/IRAK4	36
47	D7748M_up	R-HSA-181438	Toll Like Receptor 2 (TLR2) Cascade	36/1878	98/10281	1.11215e-05	0.00030312	0.00023613	CUL1/TAB2/MEF2A/MAP2K7/NFKB2/MAP3K1/TAB1/RPS6KA5/NFKBIA/RIPK2/PPP2CB/NFKBIB/VRK3/MAPK8/MAP3K8/NFKB1/PPP2R5D/SKP1/PPP2CA/ATF2/CREB1/DUSP4/ELK1/IRAK2/TLR2/PELI2/UBC/BTRC/NOD2/TNIP2/MYD88/RELA/SOCS1/MAPK11/PELI1/IRAK4	36
48	D7748M_up	R-HSA-186763	Downstream signal transduction	97/1878	355/10281	1.23882e-05	0.000330611	0.000257545	PRKAR2B/RANBP9/HGF/PHLPP2/PSMA4/PIK3CB/NCK2/MARK3/ACTN2/PPP2R5C/GSK3B/PEBP1/BRAP/TNRC6A/PSME1/ITPR3/JAK2/TNRC6B/CSF2RB/IL2RB/PSMA3/PSMA6/PSME2/PPP2CB/GRIN2D/JAK3/PSMA2/PSMD11/RAPGEF2/CDKN1B/PPP2R5D/PPP2CA/CD86/STAT1/SOS1/AKT3/PIK3R3/CREB1/FOXO3/DUSP1/DUSP4/CD80/EREG/PSMB2/STAT5A/RAP1B/ADCY4/RAF1/PTPRA/KRAS/IL2RA/MDM2/DAB2IP/PSMB7/DUSP5/PDPK1/KSR1/PSMA5/PIP5K1A/IL17RD/IL2RG/FOXO1/UBC/CAMK4/MOV10/P…	97
49	D7748M_up	R-HSA-6783589	Interleukin-6 family signaling	15/1878	27/10281	1.50594e-05	0.00038888	0.000302936	JAK2/EBI3/LIFR/STAT1/LIF/IL6/OSMR/CTF1/IL6R/JAK1/STAT3/IL12A/CLCF1/SOCS3/IL27	15
50	D7748M_up	R-HSA-5668541	TNFR2 non-canonical NF-kB pathway	37/1878	103/10281	1.51788e-05	0.00038888	0.000302936	MAP3K14/BIRC3/TNFRSF1B/PSMA4/TNFRSF9/CUL1/NFKB2/PSME1/PSMA3/PSMA6/PSME2/CD40/TNFSF13B/RELB/PSMA2/TNFSF8/PSMD11/BIRC2/SKP1/TNFSF4/TNFSF18/TNFSF9/CD70/PSMB2/TRAF2/PSMB7/TNFRSF11A/PSMA5/UBC/BTRC/TNFSF15/EDARADD/TNFRSF4/PSMB8/PSMB10/LTA/PSMB9	37
51	D7748M_up	R-HSA-5357905	Regulation of TNFR1 signaling	17/1878	33/10281	1.55195e-05	0.000389813	0.000303663	BIRC3/TRAF1/CASP8/CYLD/RNF31/XIAP/TRADD/TAX1BP1/BIRC2/MADD/USP4/TNFAIP3/RBCK1/TRAF2/RIPK1/SPPL2A/UBC	17
52	D7748M_up	R-HSA-983705	Signaling by the B Cell Receptor (BCR)	67/1878	228/10281	2.38037e-05	0.000581789	0.000453212	HGF/PHLPP2/PSMA4/PIK3CB/CUL1/DAPP1/PPP2R5C/GSK3B/TNRC6A/PSME1/ITPR3/TNRC6B/PSMA3/PSMA6/NFKBIA/PSME2/PPP2CB/NFKBIB/PSMA2/PSMD11/NFKB1/CDKN1B/PPP2R5D/SKP1/PPP2CA/CD86/SOS1/AKT3/PIK3R3/CREB1/FOXO3/CD80/EREG/PSMB2/KRAS/MDM2/PSMB7/PDPK1/PSMA5/PIP5K1A/TRPC1/SH3KBP1/FOXO1/UBC/MOV10/PIK3AP1/NCK1/NRG2/SHC1/ORAI2/REL/RICTOR/BTRC/FRS2/PIP4K2C/NRG4/RASGRP1/RELA/PRR5/FGF16/SRC/PSMB8/AKT1S1/PSMB10/NRAS/PSMB9/L…	67
53	D7748M_up	R-HSA-166520	Signalling by NGF	124/1878	484/10281	2.40709e-05	0.000581789	0.000453212	PRKAR2B/RANBP9/HGF/PHLPP2/PSMA4/PIK3CB/NGFR/MEF2A/MARK3/ACTN2/PPP2R5C/GSK3B/PEBP1/BRAP/TNRC6A/PSME1/ITPR3/JAK2/TNRC6B/CSF2RB/IL2RB/PSMA3/RPS6KA5/PSMA6/NFKBIA/PSME2/MCF2/RIPK2/PPP2CB/ARHGEF18/VRK3/GRIN2D/JAK3/PSMA2/MAPK8/PSMD11/NFKB1/RAPGEF2/PRDM4/CDKN1B/PPP2R5D/PPP2CA/CD86/SOS1/ARHGEF2/AKT3/PIK3R3/CREB1/FOXO3/GNA13/DUSP1/DUSP4/CD80/EREG/PSMB2/ELK1/RAP1B/ADORA2A/ADCY4/RAF1/PTPRA/ARHGEF11/KRAS/IL2R…	124
54	D7748M_up	R-HSA-186797	Signaling by PDGF	102/1878	385/10281	3.02695e-05	0.000718059	0.000559366	PRKAR2B/RANBP9/HGF/PHLPP2/PSMA4/COL9A2/PIK3CB/NCK2/MARK3/ACTN2/PPP2R5C/COL5A3/GSK3B/PEBP1/BRAP/TNRC6A/PSME1/ITPR3/JAK2/TNRC6B/CSF2RB/IL2RB/PSMA3/PSMA6/PSME2/PLAT/PPP2CB/GRIN2D/JAK3/PSMA2/PSMD11/RAPGEF2/CDKN1B/PPP2R5D/PPP2CA/CD86/STAT1/SOS1/AKT3/PIK3R3/CREB1/FOXO3/DUSP1/DUSP4/CD80/EREG/PSMB2/STAT5A/RAP1B/PTPN12/ADCY4/RAF1/PTPRA/KRAS/IL2RA/MDM2/DAB2IP/PSMB7/DUSP5/PDPK1/KSR1/PSMA5/PIP5K1A/IL17RD/IL2…	102
55	D7748M_up	R-HSA-2424491	DAP12 signaling	96/1878	359/10281	3.49197e-05	0.00081331	0.000633566	PRKAR2B/RANBP9/HGF/PHLPP2/PSMA4/LCP2/PIK3CB/MARK3/ACTN2/PPP2R5C/GSK3B/PEBP1/BRAP/TNRC6A/PSME1/ITPR3/JAK2/TNRC6B/CSF2RB/IL2RB/PSMA3/PSMA6/PSME2/PPP2CB/GRIN2D/JAK3/PSMA2/PSMD11/RAPGEF2/CDKN1B/PPP2R5D/PPP2CA/CD86/SOS1/AKT3/PIK3R3/CREB1/FOXO3/DUSP1/DUSP4/CD80/EREG/PSMB2/RAP1B/ADCY4/RAF1/PTPRA/KRAS/IL2RA/MDM2/RAC1/DAB2IP/PSMB7/DUSP5/PDPK1/KSR1/PSMA5/PIP5K1A/IL17RD/IL2RG/FOXO1/UBC/CAMK4/MOV10/PIK3AP1/D…	96
56	D7748M_up	R-HSA-5689880	Ub-specific processing proteases	65/1878	223/10281	4.13237e-05	0.000935806	0.000728989	BIRC3/PSMA4/USP28/UFD1/POLB/USP33/KEAP1/CYLD/PSME1/CLSPN/TAB1/PSMA3/HIF1A/PSMA6/NFKBIA/PSME2/SMAD7/USP11/USP42/PSMA2/DDX58/GATA3/PSMD11/SMURF2/BIRC2/USP4/WDR48/IFIH1/HIST1H2BJ/PSMB2/BECN1/TRAF2/CCNA1/DDB2/USP15/MDM2/USP37/PSMB7/RIPK1/SMAD4/PSMA5/UBC/USP12/USP25/HIST1H2BD/ATXN7/SMAD3/AXIN2/HIST1H2AC/HIST1H2BC/HIST3H2A/SIAH2/HIST2H2BE/USP18/HIST1H2AI/HIST1H2AG/HIST1H2AD/HIST3H2BB/HIST1H2BK/HIST2H2B…	65
57	D7748M_up	R-HSA-933541	TRAF6 mediated IRF7 activation	17/1878	35/10281	4.16401e-05	0.000935806	0.000728989	CREBBP/SIKE1/DDX58/IFIH1/IFNA8/TRIM25/IRF1/IRF3/TRAF2/TANK/IRF2/IFNB1/MYD88/DHX36/TBK1/IRF7/IKBKE	17
58	D7748M_up	R-HSA-69275	G2/M Transition	58/1878	194/10281	4.80541e-05	0.00106133	0.000826774	PRKAR2B/TUBG2/PSMA4/OFD1/CUL1/HMMR/NDE1/CLASP1/DYNC1I2/AURKA/TPX2/PSME1/PSMA3/PSMA6/PSME2/CEP192/CEP152/PPP2CB/TUBB4A/PSMA2/PSMD11/CEP72/SKP1/PPP2CA/CEP70/OPTN/CDK2/PSMB2/TUBGCP3/HAUS8/CCNA1/BORA/PSMB7/TUBB2A/TUBB2B/NUMA1/ACTR1A/NEDD1/CSNK1D/PLK4/PSMA5/UBC/CENPJ/BTRC/WEE1/RAB8A/TUBA1C/CEP135/TUBAL3/LIN9/LIN54/SFI1/PSMB8/PSMB10/LIN52/PPP2R2A/PSMB9/CDK11B	58
59	D7748M_up	R-HSA-2172127	DAP12 interactions	98/1878	372/10281	5.48077e-05	0.00118998	0.000926988	PRKAR2B/RANBP9/HGF/PHLPP2/PSMA4/LCP2/PIK3CB/MARK3/ACTN2/PPP2R5C/GSK3B/PEBP1/BRAP/TNRC6A/PSME1/ITPR3/JAK2/TNRC6B/CSF2RB/IL2RB/PSMA3/PSMA6/PSME2/PPP2CB/GRIN2D/JAK3/PSMA2/PSMD11/RAPGEF2/CDKN1B/PPP2R5D/PPP2CA/CD86/SOS1/AKT3/PIK3R3/CREB1/FOXO3/DUSP1/DUSP4/CD80/EREG/PSMB2/RAP1B/ADCY4/RAF1/PTPRA/KRAS/IL2RA/MDM2/RAC1/DAB2IP/PSMB7/DUSP5/PDPK1/KSR1/PSMA5/PIP5K1A/IL17RD/IL2RG/FOXO1/UBC/CAMK4/MOV10/PIK3AP1/D…	98
60	D7748M_up	R-HSA-111465	Apoptotic cleavage of cellular proteins	18/1878	39/10281	5.86637e-05	0.00125247	0.000975669	VIM/DSG2/CASP8/CLSPN/DSP/STK24/TJP1/BIRC2/LMNB1/TJP2/STK26/DBNL/PRKCD/CASP3/CASP7/CTNNB1/FNTA/OCLN	18
61	D7748M_up	R-HSA-453274	Mitotic G2-G2/M phases	58/1878	196/10281	6.619e-05	0.00138999	0.0010828	PRKAR2B/TUBG2/PSMA4/OFD1/CUL1/HMMR/NDE1/CLASP1/DYNC1I2/AURKA/TPX2/PSME1/PSMA3/PSMA6/PSME2/CEP192/CEP152/PPP2CB/TUBB4A/PSMA2/PSMD11/CEP72/SKP1/PPP2CA/CEP70/OPTN/CDK2/PSMB2/TUBGCP3/HAUS8/CCNA1/BORA/PSMB7/TUBB2A/TUBB2B/NUMA1/ACTR1A/NEDD1/CSNK1D/PLK4/PSMA5/UBC/CENPJ/BTRC/WEE1/RAB8A/TUBA1C/CEP135/TUBAL3/LIN9/LIN54/SFI1/PSMB8/PSMB10/LIN52/PPP2R2A/PSMB9/CDK11B	58
62	D7748M_up	R-HSA-75153	Apoptotic execution phase	22/1878	53/10281	6.84898e-05	0.00141509	0.00110235	VIM/DSG2/CASP8/CLSPN/DSP/STK24/TJP1/KPNB1/BIRC2/LMNB1/KPNA1/TJP2/STK26/DBNL/PRKCD/CASP3/CASP7/CTNNB1/FNTA/HIST1H1C/H1F0/OCLN	22
63	D7748M_up	R-HSA-983168	Antigen processing: Ubiquitination & Proteasome degradation	84/1878	311/10281	7.29575e-05	0.00148347	0.00115562	FBXL3/MYLIP/UBR2/UBA6/RNF19A/PSMA4/CUL1/UBE2D1/UBE2A/KEAP1/PSME1/FBXO7/PSMA3/PSMA6/PSME2/FBXO31/PSMA2/FBXW4/UBE2S/PSMD11/SMURF2/WSB1/UBE2D3/KLHL5/LNPEP/SKP1/UBE3A/RNF19B/FBXO6/RBBP6/RNF114/RBCK1/PSMB2/HECTD3/FBXL12/CDC16/UBE2D2/TRIM21/MKRN1/RNF138/PSMB7/RNF144B/HERC6/HERC5/PSMA5/DCAF1/RNF217/TRIM4/FBXO10/LRSAM1/UBC/TRIP12/TRIM11/UBE2L6/FBXO32/RNF111/FBXW5/UBE2Z/FBXO27/KLHL21/RNF25/DTX3L/BTRC/UBE2…	84
64	D7748M_up	R-HSA-450294	MAP kinase activation in TLR cascade	25/1878	64/10281	7.49873e-05	0.00150092	0.00116921	CUL1/TAB2/MEF2A/MAP2K7/TAB1/RPS6KA5/RIPK2/PPP2CB/VRK3/MAPK8/MAP3K8/NFKB1/PPP2R5D/SKP1/PPP2CA/ATF2/CREB1/DUSP4/ELK1/IRAK2/UBC/BTRC/NOD2/TNIP2/MAPK11	25
65	D7748M_up	R-HSA-5357956	TNFR1-induced NFkappaB signaling pathway	15/1878	30/10281	7.73085e-05	0.00150297	0.00117081	BIRC3/TAB2/TRAF1/CYLD/RNF31/TAB1/XIAP/TRADD/BIRC2/USP4/TNFAIP3/RBCK1/TRAF2/RIPK1/UBC	15
66	D7748M_up	R-HSA-1168372	Downstream signaling events of B Cell Receptor (BCR)	58/1878	197/10281	7.74365e-05	0.00150297	0.00117081	HGF/PHLPP2/PSMA4/PIK3CB/CUL1/PPP2R5C/GSK3B/TNRC6A/PSME1/TNRC6B/PSMA3/PSMA6/NFKBIA/PSME2/PPP2CB/NFKBIB/PSMA2/PSMD11/NFKB1/CDKN1B/PPP2R5D/SKP1/PPP2CA/CD86/AKT3/PIK3R3/CREB1/FOXO3/CD80/EREG/PSMB2/KRAS/MDM2/PSMB7/PDPK1/PSMA5/PIP5K1A/FOXO1/UBC/MOV10/PIK3AP1/NRG2/REL/RICTOR/BTRC/FRS2/PIP4K2C/NRG4/RASGRP1/RELA/PRR5/FGF16/SRC/PSMB8/AKT1S1/PSMB10/NRAS/PSMB9	58
67	D7748M_up	R-HSA-195253	Degradation of beta-catenin by the destruction complex	30/1878	83/10281	8.30659e-05	0.00158817	0.00123718	PSMA4/CUL1/PPP2R5C/TCF7/GSK3B/PSME1/PSMA3/PSMA6/PSME2/PPP2CB/AES/PSMA2/TLE4/PSMD11/PPP2R5D/SKP1/PPP2CA/CSNK1A1/PSMB2/PSMB7/PSMA5/TCF7L2/UBC/TCF7L1/BTRC/CTNNB1/AMER1/PSMB8/PSMB10/PSMB9	30
68	D7748M_up	R-HSA-177929	Signaling by EGFR	96/1878	367/10281	8.69319e-05	0.00163764	0.00127572	PRKAR2B/RANBP9/HGF/PHLPP2/PSMA4/PIK3CB/MARK3/PAG1/ACTN2/PPP2R5C/GSK3B/EPS15/PEBP1/BRAP/TNRC6A/PSME1/ITPR3/JAK2/TNRC6B/CSF2RB/IL2RB/PSMA3/PSMA6/PSME2/PPP2CB/GRIN2D/JAK3/PSMA2/PSMD11/RAPGEF2/CDKN1B/PPP2R5D/PPP2CA/CD86/SOS1/AKT3/PIK3R3/CREB1/FOXO3/DUSP1/DUSP4/CD80/EREG/PSMB2/RAP1B/PTPN12/ADCY4/RAF1/PTPRA/KRAS/IL2RA/MDM2/DAB2IP/PSMB7/DUSP5/PDPK1/KSR1/PSMA5/PIP5K1A/IL17RD/SH3KBP1/IL2RG/FOXO1/UBC/ADAM1…	96
69	D7748M_up	R-HSA-5675221	Negative regulation of MAPK pathway	18/1878	40/10281	8.85837e-05	0.00164458	0.00128112	MARK3/PPP2R5C/PEBP1/BRAP/PPP2CB/PPP2R5D/PPP2CA/DUSP1/DUSP4/RAF1/KRAS/DUSP5/KSR1/UBC/DUSP2/PAQR3/DUSP8/NRAS	18
70	D7748M_up	R-HSA-194138	Signaling by VEGF	90/1878	341/10281	0.000101746	0.00186195	0.00145045	RANBP9/HGF/FLT4/PSMA4/PIK3CB/NCKAP1/ELMO2/NCK2/MARK3/ACTN2/PPP2R5C/PEBP1/BRAP/PSME1/ITPR3/JAK2/CSF2RB/IL2RB/PSMA3/PSMA6/PSME2/PPP2CB/GRIN2D/JAK3/PSMA2/PSMD11/RAPGEF2/PPP2R5D/PPP2CA/SOS1/AKT3/NRP2/PGF/DUSP1/DUSP4/PTK2B/EREG/PSMB2/RAP1B/RAF1/PTPRA/KRAS/IL2RA/RAC1/ABI1/DAB2IP/PSMB7/DUSP5/PDPK1/KSR1/PSMA5/IL17RD/IL2RG/VEGFC/UBC/DUSP2/NCK1/WASF2/NRG2/NCF1/VAV2/SHC1/JAK1/PAQR3/PRKCD/RICTOR/RET/FRS2/CRK…	90
71	D7748M_up	R-HSA-918233	TRAF3-dependent IRF activation pathway	10/1878	16/10281	0.000110348	0.00199093	0.00155093	CREBBP/SIKE1/DDX58/IFIH1/TRIM25/IRF3/IFNB1/TBK1/IRF7/IKBKE	10
72	D7748M_up	R-HSA-3371378	Regulation by c-FLIP	8/1878	11/10281	0.000119149	0.00206257	0.00160674	CFLAR/FAS/CASP8/TRADD/TNFSF10/TRAF2/RIPK1/FADD	8
73	D7748M_up	R-HSA-5218900	CASP8 activity is inhibited	8/1878	11/10281	0.000119149	0.00206257	0.00160674	CFLAR/FAS/CASP8/TRADD/TNFSF10/TRAF2/RIPK1/FADD	8
74	D7748M_up	R-HSA-69416	Dimerization of procaspase-8	8/1878	11/10281	0.000119149	0.00206257	0.00160674	CFLAR/FAS/CASP8/TRADD/TNFSF10/TRAF2/RIPK1/FADD	8
75	D7748M_up	R-HSA-170834	Signaling by TGF-beta Receptor Complex	28/1878	77/10281	0.000125619	0.00214557	0.00167139	UBE2D1/CCNT2/PPP1R15A/CCNK/BAMBI/SMAD7/ARHGEF18/MTMR4/SMURF2/UBE2D3/CCNC/TGIF2/CDK8/USP15/CDK9/SMAD4/CGN/CDKN2B/PARD3/UBC/RNF111/F11R/SMAD3/JUNB/TGIF1/SP1/TRIM33/SMURF1	28
76	D7748M_up	R-HSA-5357769	Caspase activation via extrinsic apoptotic signalling pathway	14/1878	28/10281	0.000134206	0.00226208	0.00176215	CFLAR/FAS/CASP8/TRADD/TNFSF10/TRAF2/TICAM1/RIPK1/APPL1/CASP3/DAPK3/FADD/DAPK1/TICAM2	14
77	D7748M_up	R-HSA-983170	Antigen Presentation: Folding, assembly and peptide loading of class I MHC	13/1878	25/10281	0.000140028	0.00232626	0.00181215	SEC24A/SEC31A/SEC24B/B2M/PDIA3/TAP1/TAP2/HLA-C/HLA-E/HLA-F/HLA-A/TAPBP/HLA-B	13
78	D7748M_up	R-HSA-187037	NGF signalling via TRKA from the plasma membrane	100/1878	390/10281	0.000141646	0.00232626	0.00181215	PRKAR2B/RANBP9/HGF/PHLPP2/PSMA4/PIK3CB/MEF2A/MARK3/ACTN2/PPP2R5C/GSK3B/PEBP1/BRAP/TNRC6A/PSME1/ITPR3/JAK2/TNRC6B/CSF2RB/IL2RB/PSMA3/RPS6KA5/PSMA6/PSME2/PPP2CB/VRK3/GRIN2D/JAK3/PSMA2/PSMD11/RAPGEF2/CDKN1B/PPP2R5D/PPP2CA/CD86/SOS1/AKT3/PIK3R3/CREB1/FOXO3/DUSP1/DUSP4/CD80/EREG/PSMB2/ELK1/RAP1B/ADORA2A/ADCY4/RAF1/PTPRA/KRAS/IL2RA/MDM2/DAB2IP/PSMB7/DUSP5/PDPK1/KSR1/PSMA5/PIP5K1A/RALB/IL17RD/IL2RG/FOXO…	100
79	D7748M_up	R-HSA-877312	Regulation of IFNG signaling	9/1878	14/10281	0.000183194	0.00297053	0.00231403	PIAS1/JAK2/STAT1/IFNGR2/JAK1/PTPN2/SOCS3/SOCS1/PTPN1	9
80	D7748M_up	R-HSA-6783783	Interleukin-10 signaling	20/1878	49/10281	0.00019135	0.003064	0.00238684	TNFRSF1B/PTGS2/ICAM1/CCL2/IL10RA/IL12B/CD86/CCL20/CD80/LIF/IL6/IL1RN/JAK1/STAT3/IL12A/CXCL10/CCL19/CCL5/CCL3L1/CCL3L3	20
81	D7748M_up	R-HSA-6785807	Interleukin-4 and 13 signaling	36/1878	111/10281	0.000222589	0.00349869	0.00272547	HGF/VIM/TNFRSF1B/PTGS2/FSCN1/IL4R/ICAM1/JAK2/HMOX1/HIF1A/JAK3/GATA3/CCL2/IL12B/STAT1/FOXO3/LIF/IL6/PIM1/IRF4/POU2F1/MCL1/IL2RG/FOXO1/IL6R/JAK1/IL23R/VCAM1/STAT3/IL12A/S1PR1/JUNB/BCL2L1/SOCS3/SOCS1/MUC1	36
82	D7748M_up	R-HSA-140534	Ligand-dependent caspase activation	10/1878	17/10281	0.000224126	0.00349869	0.00272547	CFLAR/FAS/CASP8/TRADD/TNFSF10/TRAF2/TICAM1/RIPK1/FADD/TICAM2	10
83	D7748M_up	R-HSA-2173793	Transcriptional activity of SMAD2/SMAD3:SMAD4 heterotrimer	19/1878	46/10281	0.00022885	0.00349869	0.00272547	UBE2D1/CCNT2/CCNK/SMAD7/SMURF2/UBE2D3/CCNC/TGIF2/CDK8/CDK9/SMAD4/CDKN2B/UBC/RNF111/SMAD3/JUNB/TGIF1/SP1/TRIM33	19
84	D7748M_up	R-HSA-2262752	Cellular responses to stress	112/1878	451/10281	0.000229422	0.00349869	0.00272547	CREBBP/E2F2/NUP160/GABARAPL2/PSMA4/MAP4K4/UBE2D1/EED/MAP2K7/GSK3B/ATG16L1/TNRC6A/PSME1/TINF2/HDAC6/HIRA/TNRC6B/PSMA3/HIF1A/PSMA6/PSME2/CHMP4B/MAP1LC3A/NBN/DNAJC2/DNAJB6/EZH2/PSMA2/RHEB/PRKAG2/BAG1/MAPK8/PSMD11/NFKB1/UBE2D3/AMBRA1/NUP98/CDKN1B/PRKAB1/SOD2/LOC100129518/BAG2/LMNB1/RRAGC/CDK2/ATG101/HIST1H2BJ/NUP153/PSMB2/BECN1/CDC16/EPO/UBE2D2/PRKAB2/H3F3B/CCNA1/MDM2/IL6/TXN/PSMB7/NUP58/CBX4/PSMA5/L…	112
85	D7748M_up	R-HSA-1834949	Cytosolic sensors of pathogen-associated DNA	25/1878	69/10281	0.0003033	0.00457092	0.00356073	CREBBP/NFKB2/NFKBIA/NFKBIB/NFKB1/ZBP1/LRRFIP1/IRF3/TICAM1/RIPK3/TRIM21/RIPK1/UBC/IFI16/MB21D1/CTNNB1/POLR3D/TRIM56/MYD88/RELA/DHX36/TBK1/IRF7/POLR3C/CRCP	25
86	D7748M_up	R-HSA-4420097	VEGFA-VEGFR2 Pathway	86/1878	333/10281	0.000315559	0.00470036	0.00366157	RANBP9/HGF/PSMA4/PIK3CB/NCKAP1/ELMO2/NCK2/MARK3/ACTN2/PPP2R5C/PEBP1/BRAP/PSME1/ITPR3/JAK2/CSF2RB/IL2RB/PSMA3/PSMA6/PSME2/PPP2CB/GRIN2D/JAK3/PSMA2/PSMD11/RAPGEF2/PPP2R5D/PPP2CA/SOS1/AKT3/DUSP1/DUSP4/PTK2B/EREG/PSMB2/RAP1B/RAF1/PTPRA/KRAS/IL2RA/RAC1/ABI1/DAB2IP/PSMB7/DUSP5/PDPK1/KSR1/PSMA5/IL17RD/IL2RG/UBC/DUSP2/NCK1/WASF2/NRG2/NCF1/VAV2/SHC1/JAK1/PAQR3/PRKCD/RICTOR/RET/FRS2/CRK/AXL/CTNNB1/NRG4/RAS…	86
87	D7748M_up	R-HSA-212436	Generic Transcription Pathway	195/1878	859/10281	0.000353263	0.00520149	0.00405195	CASP10/CREBBP/ZNF200/ELOA/ZNF839/NR1H3/FAS/AIFM2/PRDM1/CDK13/UBE2D1/PPP2R5C/CNOT4/CCNT2/ZNF671/ZNF586/ZNF264/NCOA1/AURKA/TPX2/ZNF302/CCNK/TNRC6A/RFFL/BRPF3/ZNF184/MED15/TNRC6B/RABGGTA/SMAD7/RBBP8/TAF7L/POLR2C/ZNF500/NBN/PPP2CB/RHEB/PRKAG2/MED13/SMURF2/UBE2D3/CDKN1B/GTF2H3/PRKAB1/CCNC/PERP/PPP2CA/NR3C1/KAT2B/NRBP1/ATF2/GADD45A/NR5A2/RRAGC/ZNF684/AKT3/KDM5B/PLAGL1/CTGF/TGIF2/NR4A3/NR2C1/BCL2L14/ZNF…	195
88	D7748M_up	R-HSA-397795	G-protein beta:gamma signalling	20/1878	51/10281	0.000361661	0.00526464	0.00410113	GAB2/PIK3CB/GNB1/JAK2/CSF2RB/IL2RB/JAK3/AKT3/PIK3R3/GNG11/IL2RA/PDPK1/PIK3R5/IL2RG/PLCB3/SHC1/GNG3/JAK1/GNG5/CSF2RA	20
89	D7748M_up	R-HSA-453279	Mitotic G1-G1/S phases	43/1878	143/10281	0.000380492	0.00547652	0.00426619	E2F2/POLA2/PSMA4/CUL1/MCM2/ORC6/PSME1/MCM5/PSMA3/PSMA6/PSME2/PPP2CB/PSMA2/PSMD11/CDKN1B/FBXO5/MCM3/SKP1/PPP2CA/AKT3/CDK2/MAX/PSMB2/CDKN1C/PCNA/CCNA1/ORC3/PSMB7/PSMA5/PRIM2/CDKN2B/CDKN2A/UBC/DYRK1A/WEE1/CDT1/LIN9/LIN54/PSMB8/PSMB10/LIN52/PPP2R2A/PSMB9	43
90	D7748M_up	R-HSA-2871837	FCERI mediated NF-kB activation	28/1878	82/10281	0.00042244	0.00601273	0.00468389	PSMA4/CUL1/TAB2/RASGRP2/UBE2D1/PSME1/TAB1/PSMA3/PSMA6/NFKBIA/PSME2/PSMA2/PSMD11/NFKB1/SKP1/PSMB2/UBE2D2/PSMB7/PDPK1/PSMA5/UBC/BTRC/RASGRP1/RELA/PSMB8/PSMB10/PSMB9/LYN	28
91	D7748M_up	R-HSA-392451	G beta:gamma signalling through PI3Kgamma	19/1878	48/10281	0.000438729	0.00617595	0.00481105	GAB2/PIK3CB/GNB1/JAK2/CSF2RB/IL2RB/JAK3/AKT3/PIK3R3/GNG11/IL2RA/PDPK1/PIK3R5/IL2RG/SHC1/GNG3/JAK1/GNG5/CSF2RA	19
92	D7748M_up	R-HSA-2173796	SMAD2/SMAD3:SMAD4 heterotrimer regulates transcription	15/1878	34/10281	0.000443882	0.00618057	0.00481465	CCNT2/CCNK/SMAD7/CCNC/TGIF2/CDK8/CDK9/SMAD4/CDKN2B/UBC/RNF111/SMAD3/JUNB/TGIF1/SP1	15
93	D7748M_up	R-HSA-168643	Nucleotide-binding domain, leucine rich repeat containing receptor (NLR) signaling pathways	20/1878	52/10281	0.000488048	0.00672246	0.00523678	BIRC3/TAB2/CASP8/CYLD/P2RX7/TAB1/MEFV/RIPK2/PANX1/BIRC2/TNFAIP3/IRAK2/TXN/CASP1/UBC/AIM2/NOD2/BCL2L1/MAPK11/CASP4	20
94	D7748M_up	R-HSA-114604	GPVI-mediated activation cascade	21/1878	56/10281	0.000530727	0.00723257	0.00563415	GAB2/LCP2/PIK3CB/JAK2/CSF2RB/IL2RB/JAK3/COL1A1/AKT3/PIK3R3/IL2RA/RAC1/PDPK1/PIK3R5/IL2RG/VAV2/SHC1/JAK1/RHOG/CSF2RA/LYN	21
95	D7748M_up	R-HSA-5683057	MAPK family signaling cascades	76/1878	293/10281	0.000600001	0.00809053	0.0063025	RANBP9/HGF/PSMA4/MARK3/ACTN2/PPP2R5C/CDC14B/PEBP1/BRAP/TNRC6A/PSME1/JAK2/TNRC6B/CSF2RB/IL2RB/PSMA3/PSMA6/PSME2/PPP2CB/GRIN2D/JAK3/PSMA2/PSMD11/RAPGEF2/PPP2R5D/PPP2CA/SOS1/FOXO3/DUSP1/DUSP4/EREG/PSMB2/RAP1B/RAF1/PTPRA/KRAS/IL2RA/RAC1/IL6/DAB2IP/PSMB7/DUSP5/KSR1/PSMA5/IL17RD/IL2RG/CDC42EP2/FOXO1/UBC/MOV10/DUSP2/NRG2/IGF2BP1/KALRN/SHC1/IL6R/JAK1/PAQR3/RET/FRS2/RAG1/NRG4/RASGRP1/GRIN1/DUSP8/FGF16/NF1…	76
96	D7748M_up	R-HSA-1236975	Antigen processing-Cross presentation	32/1878	100/10281	0.000632614	0.00839163	0.00653705	PSMA4/PSME1/PSMA3/PSMA6/PSME2/STX4/PSMA2/PSMD11/LNPEP/PSMB2/CTSL/PSMB7/TLR2/PSMA5/FCGR1A/UBC/NCF1/CTSS/B2M/PDIA3/TAP1/MYD88/PSMB8/TAP2/HLA-C/HLA-E/HLA-F/PSMB10/HLA-A/TAPBP/HLA-B/PSMB9	32
97	D7748M_up	R-HSA-5621481	C-type lectin receptors (CLRs)	42/1878	142/10281	0.000645469	0.00839163	0.00653705	CREBBP/MAP3K14/PSMA4/CUL1/TAB2/CASP8/UBE2D1/NFKB2/PSME1/ITPR3/TAB1/PSMA3/RPS6KA5/PSMA6/NFKBIA/PSME2/RELB/PSMA2/ICAM2/PSMD11/NFKB1/SKP1/PSMB2/UBE2D2/RAF1/KRAS/PSMB7/PDPK1/PSMA5/UBC/PRKCD/BTRC/CLEC4E/CLEC4D/RELA/MUC1/SRC/PSMB8/PSMB10/NRAS/PSMB9/LYN	42
98	D7748M_up	R-HSA-1606322	ZBP1(DAI) mediated induction of type I IFNs	12/1878	25/10281	0.000653473	0.00839163	0.00653705	NFKB2/NFKBIA/NFKBIB/NFKB1/ZBP1/IRF3/TICAM1/RIPK3/RIPK1/MYD88/RELA/TBK1	12
99	D7748M_up	R-HSA-5673000	RAF activation	12/1878	25/10281	0.000653473	0.00839163	0.00653705	MARK3/PPP2R5C/BRAP/JAK2/PPP2CB/PPP2R5D/PPP2CA/RAF1/KRAS/KSR1/SRC/NRAS	12
100	D7748M_up	R-HSA-5357786	TNFR1-induced proapoptotic signaling	8/1878	13/10281	0.000655084	0.00839163	0.00653705	CASP8/CYLD/TRADD/USP4/TNFAIP3/TRAF2/RIPK1/FADD	8
101	D7748M_up	R-HSA-446652	Interleukin-1 signaling	18/1878	46/10281	0.000725305	0.00919916	0.00716612	CUL1/TAB2/TAB1/RIPK2/MAP3K8/NFKB1/SKP1/IRAK2/IL1RN/PELI2/UBC/SQSTM1/BTRC/NOD2/TNIP2/MYD88/PELI1/IRAK4	18
102	D7748M_up	R-HSA-5607764	CLEC7A (Dectin-1) signaling	32/1878	101/10281	0.000766714	0.00962902	0.00750098	MAP3K14/PSMA4/CUL1/TAB2/CASP8/UBE2D1/NFKB2/PSME1/ITPR3/TAB1/PSMA3/PSMA6/NFKBIA/PSME2/RELB/PSMA2/PSMD11/NFKB1/SKP1/PSMB2/UBE2D2/PSMB7/PDPK1/PSMA5/UBC/PRKCD/BTRC/RELA/SRC/PSMB8/PSMB10/PSMB9	32
103	D7748M_up	R-HSA-6806003	Regulation of TP53 Expression and Degradation	15/1878	36/10281	0.000923708	0.0112995	0.00880226	PRDM1/PPP2R5C/RFFL/PPP2CB/PPP2CA/AKT3/CDK2/CCNA1/MDM2/PDPK1/CDKN2A/UBC/RICTOR/PRR5/DAXX	15
104	D7748M_up	R-HSA-68886	M Phase	82/1878	325/10281	0.000924879	0.0112995	0.00880226	VRK2/NUP160/CENPQ/SPDL1/PSMA4/KIF2A/UBE2D1/NDE1/CLASP1/PPP2R5C/NDC80/PSME1/PSMA3/PSMA6/PSME2/LPIN2/STAG2/CENPI/RAB2A/PPP2CB/TUBB4A/PSMA2/SMC3/PSMD11/NUP98/FBXO5/PPP2R5D/LMNB1/PPP2CA/GORASP1/BLZF1/CENPL/MASTL/HIST1H2BJ/NUP153/PSMB2/ARPP19/CDC16/H3F3B/LPIN3/PSMB7/TUBB2A/TUBB2B/USO1/NUP58/PSMA5/CDCA5/UBC/NUP205/HIST1H2BD/HIST1H4H/LEMD2/ANAPC16/CENPN/NDEL1/TUBA1C/BUB1/UBE2E1/PHF8/LEMD3/ZWILCH/CENPS/P…	82
105	D7748M_up	R-HSA-2559583	Cellular Senescence	54/1878	197/10281	0.000926188	0.0112995	0.00880226	E2F2/MAP4K4/UBE2D1/EED/MAP2K7/TNRC6A/TINF2/HIRA/TNRC6B/NBN/EZH2/MAPK8/NFKB1/CDKN1B/LMNB1/CDK2/HIST1H2BJ/CDC16/H3F3B/CCNA1/MDM2/IL6/TXN/CBX4/CDKN2B/CDKN2A/UBC/MOV10/HIST1H2BD/HIST1H4H/IGFBP7/ANAPC16/STAT3/UBE2E1/IFNB1/KAT5/RELA/PHC3/HIST1H2AC/HIST1H2BC/HIST2H2BE/MAPK11/SP1/HIST1H1C/H1F0/HIST1H2AD/HIST3H2BB/HIST1H3D/HIST1H2BK/HIST1H3G/HIST1H2BO/HIST1H3E/HIST1H2AE/HIST1H3H	54
106	D7748M_up	R-HSA-451927	Interleukin-2 signaling	69/1878	265/10281	0.000939244	0.0113507	0.00884214	RANBP9/HGF/GAB2/PSMA4/PIK3CB/MARK3/ACTN2/PPP2R5C/PEBP1/BRAP/PSME1/JAK2/CSF2RB/IL2RB/PSMA3/PSMA6/PSME2/PPP2CB/GRIN2D/JAK3/PSMA2/PSMD11/RAPGEF2/PPP2R5D/PPP2CA/SOS1/PIK3R3/DUSP1/DUSP4/PTK2B/EREG/PSMB2/STAT5A/RAP1B/RAF1/PTPRA/KRAS/IL2RA/DAB2IP/PSMB7/DUSP5/KSR1/PSMA5/IL17RD/IL2RG/UBC/DUSP2/NRG2/SHC1/JAK1/PAQR3/RET/FRS2/LGALS9/NRG4/RASGRP1/GRIN1/DUSP8/FGF16/NF1/SRC/SYNGAP1/CSF2RA/SPRED2/RASGEF1A/PSMB8/…	69
107	D7748M_up	R-HSA-5663202	Diseases of signal transduction	92/1878	373/10281	0.00102104	0.0122238	0.00952233	CREBBP/AGK/HGF/GAB2/PSMA4/PIK3CB/CUL1/HDAC7/MARK3/PPP2R5C/GSK3B/PEBP1/BRAP/PSME1/HDAC6/JAK2/PSMA3/PSMA6/PSME2/POLR2C/PPP2CB/ZC3HAV1/PSMA2/RNF43/PSMD11/CDKN1B/CCNC/PPP2R5D/PAPD7/SKP1/PPP2CA/CSNK1A1/CD86/KAT2B/STAT1/SOS1/AKT3/PIK3R3/CREB1/FOXO3/CD80/ZMYM2/LRRFIP1/EREG/GTF2F1/PSMB2/STAT5A/RAP1B/DLL4/RAF1/CDK8/KRAS/OS9/MDM2/DAB2IP/PSMB7/RLBP1/PDPK1/KSR1/SMAD4/PSMA5/PSEN2/NOTCH1/TCF7L2/FOXO1/UBC/ADAM1…	92
108	D7748M_up	R-HSA-2871796	FCERI mediated MAPK activation	70/1878	271/10281	0.00109282	0.0128331	0.00999692	RANBP9/HGF/PSMA4/LCP2/MARK3/MAP2K7/ACTN2/PPP2R5C/PEBP1/BRAP/PSME1/MAP3K1/JAK2/CSF2RB/IL2RB/PSMA3/PSMA6/PSME2/PPP2CB/GRIN2D/JAK3/PSMA2/MAPK8/PSMD11/RAPGEF2/PPP2R5D/PPP2CA/SOS1/DUSP1/DUSP4/EREG/PSMB2/RAP1B/RAF1/PTPRA/KRAS/IL2RA/RAC1/DAB2IP/PSMB7/DUSP5/KSR1/PSMA5/IL17RD/IL2RG/UBC/DUSP2/NRG2/VAV2/SHC1/JAK1/PAQR3/RET/FRS2/NRG4/RASGRP1/GRIN1/DUSP8/FGF16/NF1/SRC/SYNGAP1/CSF2RA/SPRED2/RASGEF1A/PSMB8/PSMB…	70
109	D7748M_up	R-HSA-1059683	Interleukin-6 signaling	7/1878	11/10281	0.001112	0.0128331	0.00999692	JAK2/STAT1/IL6/IL6R/JAK1/STAT3/SOCS3	7
110	D7748M_up	R-HSA-351906	Apoptotic cleavage of cell adhesion proteins	7/1878	11/10281	0.001112	0.0128331	0.00999692	DSG2/DSP/TJP1/TJP2/CASP3/CTNNB1/OCLN	7
111	D7748M_up	R-HSA-8851805	MET activates RAS signaling	7/1878	11/10281	0.001112	0.0128331	0.00999692	RANBP9/HGF/SOS1/KRAS/RANBP10/SHC1/NRAS	7
112	D7748M_up	R-HSA-6788467	IL-6-type cytokine receptor ligand interactions	10/1878	20/10281	0.00124831	0.0142776	0.0111222	JAK2/EBI3/LIFR/LIF/OSMR/CTF1/JAK1/IL12A/CLCF1/IL27	10
113	D7748M_up	R-HSA-69242	S Phase	38/1878	130/10281	0.00144975	0.0164348	0.0128026	POLA2/PSMA4/CUL1/MCM2/ORC6/PSME1/MCM5/PSMA3/PSMA6/PSME2/GINS1/STAG2/PSMA2/SMC3/PSMD11/CDKN1B/MCM3/SKP1/CDK2/MAX/PSMB2/PCNA/CCNA1/RFC3/ORC3/PSMB7/ESCO1/PSMA5/PRIM2/CDCA5/UBC/WEE1/CDT1/FEN1/GINS3/PSMB8/PSMB10/PSMB9	38
114	D7748M_up	R-HSA-512988	Interleukin-3, 5 and GM-CSF signaling	70/1878	274/10281	0.00149549	0.0168046	0.0130907	RANBP9/HGF/GAB2/PSMA4/PIK3CB/MARK3/ACTN2/PPP2R5C/PEBP1/BRAP/PSME1/JAK2/CSF2RB/IL2RB/PSMA3/PSMA6/PSME2/PPP2CB/GRIN2D/JAK3/PSMA2/PSMD11/RAPGEF2/PPP2R5D/PPP2CA/SOS1/PIK3R3/DUSP1/DUSP4/EREG/PSMB2/STAT5A/RAP1B/RAF1/PTPRA/KRAS/IL2RA/TEC/DAB2IP/PSMB7/DUSP5/KSR1/PSMA5/IL17RD/IL2RG/UBC/DUSP2/NRG2/SHC1/JAK1/PAQR3/RET/FRS2/CRK/NRG4/RASGRP1/GRIN1/DUSP8/FGF16/NF1/SRC/SYNGAP1/CSF2RA/SPRED2/RASGEF1A/PSMB8/PSMB1…	70
115	D7748M_up	R-HSA-1236974	ER-Phagosome pathway	27/1878	84/10281	0.00150886	0.0168074	0.0130929	PSMA4/PSME1/PSMA3/PSMA6/PSME2/STX4/PSMA2/PSMD11/PSMB2/PSMB7/TLR2/PSMA5/UBC/B2M/PDIA3/TAP1/MYD88/PSMB8/TAP2/HLA-C/HLA-E/HLA-F/PSMB10/HLA-A/TAPBP/HLA-B/PSMB9	27
116	D7748M_up	R-HSA-5693554	Resolution of D-loop Structures through Synthesis-Dependent Strand Annealing (SDSA)	12/1878	27/10281	0.00152399	0.0168295	0.0131102	PALB2/RBBP8/NBN/RAD51AP1/XRCC3/BRIP1/BARD1/BRCA2/KAT5/RMI2/RAD51B/RAD51D	12
117	D7748M_up	R-HSA-8848021	Signaling by PTK6	23/1878	68/10281	0.001545	0.0169158	0.0131774	ELMO2/HIF1A/CDKN1B/NR3C1/SFPQ/KHDRBS1/CDK2/EREG/KRAS/RAC1/DAB2IP/UBC/NRG2/CRK/STAT3/NRG4/STAP2/SOCS3/PTPN1/NF1/SYNGAP1/SPRED2/NRAS	23
118	D7748M_up	R-HSA-422475	Axon guidance	132/1878	571/10281	0.00156383	0.0169322	0.0131901	FARP2/RANBP9/HGF/ANK1/GAB2/PSMA4/COL9A2/PIK3CB/NTN1/CACNB1/NCK2/CLASP1/SEMA3A/MARK3/ACTN2/PPP2R5C/COL5A3/GSK3B/PEBP1/BRAP/PSME1/JAK2/CACNA1I/CSF2RB/IL2RB/PSMA3/RPS6KA5/PSMA6/PSME2/DOK5/MYL12A/PPP2CB/TUBB4A/GRIN2D/JAK3/SCN1B/GRB10/PSMA2/PSMD11/CNTNAP1/RAPGEF2/PPP2R5D/ST8SIA4/PPP2CA/PLXNA1/ACTR3/SOS1/PIK3R3/NRP2/CREB1/MYL12B/DUSP1/DUSP4/EREG/DOK4/PSMB2/RAP1B/PAK4/RAF1/PTPRA/ARHGEF11/EPHB2/MYH11/KRA…	132
119	D7748M_up	R-HSA-2586552	Signaling by Leptin	66/1878	256/10281	0.00157294	0.0169322	0.0131901	RANBP9/HGF/PSMA4/MARK3/ACTN2/PPP2R5C/PEBP1/BRAP/PSME1/JAK2/CSF2RB/IL2RB/PSMA3/PSMA6/PSME2/PPP2CB/GRIN2D/JAK3/PSMA2/PSMD11/RAPGEF2/PPP2R5D/PPP2CA/SOS1/DUSP1/DUSP4/EREG/PSMB2/STAT5A/RAP1B/RAF1/PTPRA/KRAS/IL2RA/DAB2IP/PSMB7/DUSP5/KSR1/PSMA5/IL17RD/IL2RG/UBC/DUSP2/NRG2/SHC1/JAK1/PAQR3/RET/FRS2/STAT3/NRG4/RASGRP1/GRIN1/DUSP8/SOCS3/FGF16/NF1/SRC/SYNGAP1/CSF2RA/SPRED2/RASGEF1A/PSMB8/PSMB10/NRAS/PSMB9	66
120	D7748M_up	R-HSA-5218921	VEGFR2 mediated cell proliferation	67/1878	261/10281	0.00163802	0.0174859	0.0136214	RANBP9/HGF/PSMA4/MARK3/ACTN2/PPP2R5C/PEBP1/BRAP/PSME1/ITPR3/JAK2/CSF2RB/IL2RB/PSMA3/PSMA6/PSME2/PPP2CB/GRIN2D/JAK3/PSMA2/PSMD11/RAPGEF2/PPP2R5D/PPP2CA/SOS1/DUSP1/DUSP4/EREG/PSMB2/RAP1B/RAF1/PTPRA/KRAS/IL2RA/DAB2IP/PSMB7/DUSP5/PDPK1/KSR1/PSMA5/IL17RD/IL2RG/UBC/DUSP2/NRG2/SHC1/JAK1/PAQR3/PRKCD/RET/FRS2/NRG4/RASGRP1/SPHK1/GRIN1/DUSP8/FGF16/NF1/SRC/SYNGAP1/CSF2RA/SPRED2/RASGEF1A/PSMB8/PSMB10/NRAS/PSM…	67
121	D7748M_up	R-HSA-937041	IKK complex recruitment mediated by RIP1	11/1878	24/10281	0.001761	0.0186433	0.014523	SARM1/BIRC3/UBE2D1/UBE2D3/BIRC2/TICAM1/RIPK3/UBE2D2/RIPK1/UBC/TICAM2	11
122	D7748M_up	R-HSA-5607761	Dectin-1 mediated noncanonical NF-kB signaling	21/1878	61/10281	0.00189618	0.0197647	0.0153966	MAP3K14/PSMA4/CUL1/NFKB2/PSME1/PSMA3/PSMA6/PSME2/RELB/PSMA2/PSMD11/SKP1/PSMB2/PSMB7/PSMA5/UBC/BTRC/RELA/PSMB8/PSMB10/PSMB9	21
123	D7748M_up	R-HSA-69304	Regulation of DNA replication	25/1878	77/10281	0.00189778	0.0197647	0.0153966	E2F2/PSMA4/MCM2/ORC6/PSME1/MCM5/PSMA3/PSMA6/PSME2/PSMA2/PSMD11/CDKN1B/MCM3/GMNN/CDK2/PSMB2/CCNA1/ORC3/PSMB7/PSMA5/UBC/CDT1/PSMB8/PSMB10/PSMB9	25
124	D7748M_up	R-HSA-912526	Interleukin receptor SHC signaling	66/1878	258/10281	0.00193927	0.019986	0.015569	RANBP9/HGF/GAB2/PSMA4/PIK3CB/MARK3/ACTN2/PPP2R5C/PEBP1/BRAP/PSME1/JAK2/CSF2RB/IL2RB/PSMA3/PSMA6/PSME2/PPP2CB/GRIN2D/JAK3/PSMA2/PSMD11/RAPGEF2/PPP2R5D/PPP2CA/SOS1/PIK3R3/DUSP1/DUSP4/EREG/PSMB2/RAP1B/RAF1/PTPRA/KRAS/IL2RA/DAB2IP/PSMB7/DUSP5/KSR1/PSMA5/IL17RD/IL2RG/UBC/DUSP2/NRG2/SHC1/JAK1/PAQR3/RET/FRS2/NRG4/RASGRP1/GRIN1/DUSP8/FGF16/NF1/SRC/SYNGAP1/CSF2RA/SPRED2/RASGEF1A/PSMB8/PSMB10/NRAS/PSMB9	66
125	D7748M_up	R-HSA-8853659	RET signaling	69/1878	272/10281	0.00195561	0.019986	0.015569	RANBP9/HGF/GAB2/PSMA4/PIK3CB/MARK3/ACTN2/PPP2R5C/PEBP1/BRAP/PSME1/JAK2/CSF2RB/IL2RB/PSMA3/PSMA6/PSME2/DOK5/PPP2CB/GRIN2D/JAK3/GRB10/PSMA2/PSMD11/RAPGEF2/PPP2R5D/PPP2CA/SOS1/PIK3R3/DUSP1/DUSP4/EREG/DOK4/PSMB2/RAP1B/RAF1/PTPRA/KRAS/IL2RA/DAB2IP/PSMB7/DUSP5/KSR1/PSMA5/IL17RD/IL2RG/UBC/DUSP2/NRG2/SHC1/JAK1/PAQR3/RET/FRS2/NRG4/RASGRP1/GRIN1/DUSP8/FGF16/NF1/SRC/SYNGAP1/CSF2RA/SPRED2/RASGEF1A/PSMB8/PSMB…	69
126	D7748M_up	R-HSA-8866654	E3 ubiquitin ligases ubiquitinate target proteins	16/1878	42/10281	0.00196584	0.019986	0.015569	PAF1/UBE2D1/UBE2A/WAC/UBE2D3/HIST1H2BJ/UBE2D2/CDC73/RTF1/UBC/RNF144A/HIST1H2BD/UBE2E1/HIST1H2BC/HIST1H2BK/HIST1H2BO	16
127	D7748M_up	R-HSA-1810476	RIP-mediated NFkB activation via ZBP1	10/1878	21/10281	0.00199615	0.0201344	0.0156846	NFKB2/NFKBIA/NFKBIB/NFKB1/ZBP1/TICAM1/RIPK3/RIPK1/MYD88/RELA	10
128	D7748M_up	R-HSA-5684996	MAPK1/MAPK3 signaling	65/1878	254/10281	0.00206948	0.020711	0.0161338	RANBP9/HGF/PSMA4/MARK3/ACTN2/PPP2R5C/PEBP1/BRAP/PSME1/JAK2/CSF2RB/IL2RB/PSMA3/PSMA6/PSME2/PPP2CB/GRIN2D/JAK3/PSMA2/PSMD11/RAPGEF2/PPP2R5D/PPP2CA/SOS1/DUSP1/DUSP4/EREG/PSMB2/RAP1B/RAF1/PTPRA/KRAS/IL2RA/IL6/DAB2IP/PSMB7/DUSP5/KSR1/PSMA5/IL17RD/IL2RG/UBC/DUSP2/NRG2/SHC1/IL6R/JAK1/PAQR3/RET/FRS2/NRG4/RASGRP1/GRIN1/DUSP8/FGF16/NF1/SRC/SYNGAP1/CSF2RA/SPRED2/RASGEF1A/PSMB8/PSMB10/NRAS/PSMB9	65
129	D7748M_up	R-HSA-6804757	Regulation of TP53 Degradation	14/1878	35/10281	0.00216851	0.0214748	0.0167288	PPP2R5C/RFFL/PPP2CB/PPP2CA/AKT3/CDK2/CCNA1/MDM2/PDPK1/CDKN2A/UBC/RICTOR/PRR5/DAXX	14
130	D7748M_up	R-HSA-936964	Activation of IRF3/IRF7 mediated by TBK1/IKK epsilon	9/1878	18/10281	0.00219861	0.0214748	0.0167288	SARM1/IRF3/TICAM1/TANK/UBC/TBK1/IRF7/TICAM2/IKBKE	9
131	D7748M_up	R-HSA-1266695	Interleukin-7 signaling	12/1878	28/10281	0.00222867	0.0214748	0.0167288	HGF/JAK3/PIK3R3/STAT5A/IL2RG/JAK1/RAG1/IL7R/HIST1H3D/HIST1H3G/HIST1H3E/HIST1H3H	12
132	D7748M_up	R-HSA-1592230	Mitochondrial biogenesis	19/1878	54/10281	0.00230299	0.0214748	0.0167288	CREBBP/ALAS1/TFB1M/NCOA1/GABPB1/FLJ10038/NRF1/PRKAG2/PRKAB1/ATF2/CREB1/HELZ2/PRKAB2/TGS1/NCOA2/PPRC1/PPARGC1B/HCFC1/MAPK11	19
133	D7748M_up	R-HSA-4839743	phosphorylation site mutants of CTNNB1 are not targeted to the proteasome by the destruction complex	8/1878	15/10281	0.00231345	0.0214748	0.0167288	PPP2R5C/GSK3B/PPP2CB/PPP2R5D/PPP2CA/CSNK1A1/CTNNB1/AMER1	8
134	D7748M_up	R-HSA-5339716	Misspliced GSK3beta mutants stabilize beta-catenin	8/1878	15/10281	0.00231345	0.0214748	0.0167288	PPP2R5C/GSK3B/PPP2CB/PPP2R5D/PPP2CA/CSNK1A1/CTNNB1/AMER1	8
135	D7748M_up	R-HSA-5358747	S33 mutants of beta-catenin aren't phosphorylated	8/1878	15/10281	0.00231345	0.0214748	0.0167288	PPP2R5C/GSK3B/PPP2CB/PPP2R5D/PPP2CA/CSNK1A1/CTNNB1/AMER1	8
136	D7748M_up	R-HSA-5358749	S37 mutants of beta-catenin aren't phosphorylated	8/1878	15/10281	0.00231345	0.0214748	0.0167288	PPP2R5C/GSK3B/PPP2CB/PPP2R5D/PPP2CA/CSNK1A1/CTNNB1/AMER1	8
137	D7748M_up	R-HSA-5358751	S45 mutants of beta-catenin aren't phosphorylated	8/1878	15/10281	0.00231345	0.0214748	0.0167288	PPP2R5C/GSK3B/PPP2CB/PPP2R5D/PPP2CA/CSNK1A1/CTNNB1/AMER1	8
138	D7748M_up	R-HSA-5358752	T41 mutants of beta-catenin aren't phosphorylated	8/1878	15/10281	0.00231345	0.0214748	0.0167288	PPP2R5C/GSK3B/PPP2CB/PPP2R5D/PPP2CA/CSNK1A1/CTNNB1/AMER1	8
139	D7748M_up	R-HSA-69300	Removal of licensing factors from origins	24/1878	74/10281	0.00235447	0.0216984	0.016903	PSMA4/MCM2/ORC6/PSME1/MCM5/PSMA3/PSMA6/PSME2/PSMA2/PSMD11/CDKN1B/MCM3/GMNN/CDK2/PSMB2/CCNA1/ORC3/PSMB7/PSMA5/UBC/CDT1/PSMB8/PSMB10/PSMB9	24
140	D7748M_up	R-HSA-5693579	Homologous DNA Pairing and Strand Exchange	16/1878	43/10281	0.00260815	0.0235703	0.0183612	PALB2/RBBP8/NBN/RAD51AP1/XRCC3/RFC3/HUS1/BRIP1/BARD1/BRCA2/RAD9A/KAT5/ATR/RMI2/RAD51B/RAD51D	16
141	D7748M_up	R-HSA-5674400	Constitutive Signaling by AKT1 E17K in Cancer	11/1878	25/10281	0.00263119	0.0235703	0.0183612	GSK3B/CDKN1B/AKT3/CREB1/FOXO3/MDM2/PDPK1/FOXO1/RICTOR/PRR5/AKT1S1	11
142	D7748M_up	R-HSA-933542	TRAF6 mediated NF-kB activation	11/1878	25/10281	0.00263119	0.0235703	0.0183612	NFKB2/MAP3K1/NFKBIA/NFKBIB/DDX58/NFKB1/IFIH1/TRIM25/TRAF2/MYD88/RELA	11
143	D7748M_up	R-HSA-982772	Growth hormone receptor signaling	11/1878	25/10281	0.00263119	0.0235703	0.0183612	JAK2/PRLR/STAT1/SOCS2/STAT5A/ADAM17/STAT3/SOCS3/SOCS1/PTPN1/LYN	11
144	D7748M_up	R-HSA-170984	ARMS-mediated activation	64/1878	252/10281	0.00271052	0.0241123	0.0187834	RANBP9/HGF/PSMA4/MARK3/ACTN2/PPP2R5C/PEBP1/BRAP/PSME1/JAK2/CSF2RB/IL2RB/PSMA3/PSMA6/PSME2/PPP2CB/GRIN2D/JAK3/PSMA2/PSMD11/RAPGEF2/PPP2R5D/PPP2CA/SOS1/DUSP1/DUSP4/EREG/PSMB2/RAP1B/RAF1/PTPRA/KRAS/IL2RA/DAB2IP/PSMB7/DUSP5/KSR1/PSMA5/IL17RD/IL2RG/UBC/DUSP2/NRG2/SHC1/JAK1/PAQR3/RET/FRS2/CRK/NRG4/RASGRP1/GRIN1/DUSP8/FGF16/NF1/SRC/SYNGAP1/CSF2RA/SPRED2/RASGEF1A/PSMB8/PSMB10/NRAS/PSMB9	64
145	D7748M_up	R-HSA-5358351	Signaling by Hedgehog	42/1878	152/10281	0.00276452	0.0243233	0.0189478	PRKAR2B/PSMA4/OFD1/CUL1/GSK3B/PSME1/PSMA3/PSMA6/PSME2/TUBB4A/IQCE/PSMA2/PSMD11/SMURF2/SKP1/CSNK1A1/SPOP/PSMB2/SMO/ADCY4/NUMB/LOC101928143/CDC73/OS9/PSMB7/TUBB2A/TUBB2B/PSMA5/GPR161/ADCY10/BOC/UBC/ADAM17/BTRC/KIF7/TUBA1C/SCUBE2/GPC5/SMURF1/PSMB8/PSMB10/PSMB9	42
146	D7748M_up	R-HSA-2555396	Mitotic Metaphase and Anaphase	52/1878	197/10281	0.00277221	0.0243233	0.0189478	VRK2/NUP160/CENPQ/SPDL1/PSMA4/KIF2A/UBE2D1/NDE1/CLASP1/PPP2R5C/NDC80/PSME1/PSMA3/PSMA6/PSME2/STAG2/CENPI/PPP2CB/TUBB4A/PSMA2/SMC3/PSMD11/NUP98/FBXO5/PPP2R5D/LMNB1/PPP2CA/CENPL/PSMB2/CDC16/PSMB7/TUBB2A/TUBB2B/PSMA5/CDCA5/UBC/LEMD2/ANAPC16/CENPN/NDEL1/TUBA1C/BUB1/UBE2E1/LEMD3/ZWILCH/CENPS/ANKLE2/TUBAL3/PSMB8/PSMB10/PPP2R2A/PSMB9	52
147	D7748M_up	R-HSA-375165	NCAM signaling for neurite out-growth	71/1878	285/10281	0.00279169	0.0243276	0.0189511	RANBP9/HGF/PSMA4/COL9A2/CACNB1/MARK3/ACTN2/PPP2R5C/COL5A3/PEBP1/BRAP/PSME1/JAK2/CACNA1I/CSF2RB/IL2RB/PSMA3/RPS6KA5/PSMA6/PSME2/PPP2CB/GRIN2D/JAK3/PSMA2/PSMD11/RAPGEF2/PPP2R5D/ST8SIA4/PPP2CA/SOS1/CREB1/DUSP1/DUSP4/EREG/PSMB2/RAP1B/RAF1/PTPRA/KRAS/IL2RA/DAB2IP/PSMB7/DUSP5/KSR1/PSMA5/IL17RD/IL2RG/UBC/DUSP2/NRG2/SHC1/JAK1/PAQR3/RET/FRS2/NRG4/RASGRP1/GRIN1/DUSP8/AGRN/FGF16/NF1/SRC/SYNGAP1/CSF2RA/SPRED…	71
148	D7748M_up	R-HSA-112412	SOS-mediated signalling	63/1878	248/10281	0.00289358	0.0245475	0.0191224	RANBP9/HGF/PSMA4/MARK3/ACTN2/PPP2R5C/PEBP1/BRAP/PSME1/JAK2/CSF2RB/IL2RB/PSMA3/PSMA6/PSME2/PPP2CB/GRIN2D/JAK3/PSMA2/PSMD11/RAPGEF2/PPP2R5D/PPP2CA/SOS1/DUSP1/DUSP4/EREG/PSMB2/RAP1B/RAF1/PTPRA/KRAS/IL2RA/DAB2IP/PSMB7/DUSP5/KSR1/PSMA5/IL17RD/IL2RG/UBC/DUSP2/NRG2/SHC1/JAK1/PAQR3/RET/FRS2/NRG4/RASGRP1/GRIN1/DUSP8/FGF16/NF1/SRC/SYNGAP1/CSF2RA/SPRED2/RASGEF1A/PSMB8/PSMB10/NRAS/PSMB9	63
149	D7748M_up	R-HSA-179812	GRB2 events in EGFR signaling	63/1878	248/10281	0.00289358	0.0245475	0.0191224	RANBP9/HGF/PSMA4/MARK3/ACTN2/PPP2R5C/PEBP1/BRAP/PSME1/JAK2/CSF2RB/IL2RB/PSMA3/PSMA6/PSME2/PPP2CB/GRIN2D/JAK3/PSMA2/PSMD11/RAPGEF2/PPP2R5D/PPP2CA/SOS1/DUSP1/DUSP4/EREG/PSMB2/RAP1B/RAF1/PTPRA/KRAS/IL2RA/DAB2IP/PSMB7/DUSP5/KSR1/PSMA5/IL17RD/IL2RG/UBC/DUSP2/NRG2/SHC1/JAK1/PAQR3/RET/FRS2/NRG4/RASGRP1/GRIN1/DUSP8/FGF16/NF1/SRC/SYNGAP1/CSF2RA/SPRED2/RASGEF1A/PSMB8/PSMB10/NRAS/PSMB9	63
150	D7748M_up	R-HSA-180336	SHC1 events in EGFR signaling	63/1878	248/10281	0.00289358	0.0245475	0.0191224	RANBP9/HGF/PSMA4/MARK3/ACTN2/PPP2R5C/PEBP1/BRAP/PSME1/JAK2/CSF2RB/IL2RB/PSMA3/PSMA6/PSME2/PPP2CB/GRIN2D/JAK3/PSMA2/PSMD11/RAPGEF2/PPP2R5D/PPP2CA/SOS1/DUSP1/DUSP4/EREG/PSMB2/RAP1B/RAF1/PTPRA/KRAS/IL2RA/DAB2IP/PSMB7/DUSP5/KSR1/PSMA5/IL17RD/IL2RG/UBC/DUSP2/NRG2/SHC1/JAK1/PAQR3/RET/FRS2/NRG4/RASGRP1/GRIN1/DUSP8/FGF16/NF1/SRC/SYNGAP1/CSF2RA/SPRED2/RASGEF1A/PSMB8/PSMB10/NRAS/PSMB9	63
151	D7748M_up	R-HSA-5673001	RAF/MAP kinase cascade	63/1878	248/10281	0.00289358	0.0245475	0.0191224	RANBP9/HGF/PSMA4/MARK3/ACTN2/PPP2R5C/PEBP1/BRAP/PSME1/JAK2/CSF2RB/IL2RB/PSMA3/PSMA6/PSME2/PPP2CB/GRIN2D/JAK3/PSMA2/PSMD11/RAPGEF2/PPP2R5D/PPP2CA/SOS1/DUSP1/DUSP4/EREG/PSMB2/RAP1B/RAF1/PTPRA/KRAS/IL2RA/DAB2IP/PSMB7/DUSP5/KSR1/PSMA5/IL17RD/IL2RG/UBC/DUSP2/NRG2/SHC1/JAK1/PAQR3/RET/FRS2/NRG4/RASGRP1/GRIN1/DUSP8/FGF16/NF1/SRC/SYNGAP1/CSF2RA/SPRED2/RASGEF1A/PSMB8/PSMB10/NRAS/PSMB9	63
152	D7748M_up	R-HSA-1655829	Regulation of cholesterol biosynthesis by SREBP (SREBF)	19/1878	55/10281	0.0029266	0.0246643	0.0192134	NFYA/CYP51A1/CREBBP/IDI1/FDFT1/NCOA1/SCD/KPNB1/SEC24A/HELZ2/TGS1/SEC24B/NCOA2/GGPS1/LSS/FDPS/DHCR7/SP1/INSIG1	19
153	D7748M_up	R-HSA-168638	NOD1/2 Signaling Pathway	14/1878	36/10281	0.00296066	0.0247067	0.0192464	BIRC3/TAB2/CASP8/CYLD/TAB1/RIPK2/BIRC2/TNFAIP3/IRAK2/CASP1/UBC/NOD2/MAPK11/CASP4	14
154	D7748M_up	R-HSA-913709	O-linked glycosylation of mucins	21/1878	63/10281	0.0029702	0.0247067	0.0192464	ST3GAL1/GALNT16/C1GALT1/GALNT7/GALNT3/B4GALT6/GALNT12/ST3GAL3/KCNA6/GALNT8/GALNT6/CHST4/GALNT2/B3GNT7/ST3GAL2/B4GALT5/GALNT10/B3GNT2/C1GALT1C1/GCNT4/MUC1	21
155	D7748M_up	R-HSA-74160	Gene Expression	374/1878	1818/10281	0.00305507	0.0247163	0.0192539	CASP10/CREBBP/PAF1/NFIX/BAZ1B/ZNF200/ELOA/ZNF839/NR1H3/FAS/TFB1M/NUP160/NSUN2/PSMA4/AIFM2/ARID4B/PRDM1/MTA3/ZC3H11A/SNRNP40/KARS/CDK13/GPKOW/AFF4/UBE2D1/EED/BAZ2A/XAB2/PPP2R5C/CNOT4/CCNT2/GSK3B/DIS3/ZNF671/ZNF586/ZNF264/WBP11/NCOA1/RBM22/AURKA/TPX2/ZNF302/CCNK/PDCD7/TNRC6A/PSME1/HNRNPC/RFFL/BRPF3/ZNF184/MED15/TFIP11/RTCB/POLDIP3/THOC5/APOBEC3H/TNRC6B/PHF5A/PSMA3/SRSF5/EIF5/PABPN1/SRP54/PSMA6/PSME…	374
156	D7748M_up	R-HSA-1250196	SHC1 events in ERBB2 signaling	10/1878	22/10281	0.00306659	0.0247163	0.0192539	SOS1/EREG/PTPN12/KRAS/NRG2/SHC1/PRKCD/NRG4/PRKCE/NRAS	10
157	D7748M_up	R-HSA-389513	CTLA4 inhibitory signaling	10/1878	22/10281	0.00306659	0.0247163	0.0192539	PPP2R5C/PPP2CB/PPP2R5D/PPP2CA/CD86/AKT3/CD80/PDPK1/SRC/LYN	10
158	D7748M_up	R-HSA-5621575	CD209 (DC-SIGN) signaling	10/1878	22/10281	0.00306659	0.0247163	0.0192539	CREBBP/RPS6KA5/RELB/ICAM2/NFKB1/RAF1/KRAS/RELA/NRAS/LYN	10
159	D7748M_up	R-HSA-69306	DNA Replication	32/1878	109/10281	0.00306783	0.0247163	0.0192539	E2F2/POLA2/PSMA4/MCM2/ORC6/PSME1/MCM5/PSMA3/PSMA6/PSME2/GINS1/PSMA2/PSMD11/CDKN1B/MCM3/GMNN/CDK2/PSMB2/PCNA/CCNA1/RFC3/ORC3/PSMB7/PSMA5/PRIM2/UBC/CDT1/FEN1/GINS3/PSMB8/PSMB10/PSMB9	32
160	D7748M_up	R-HSA-5669034	TNFs bind their physiological receptors	12/1878	29/10281	0.0031781	0.0252905	0.0197012	TNFRSF1B/TNFRSF9/TNFSF13B/TNFSF8/TNFSF4/TNFSF18/TNFSF9/CD70/TNFSF15/EDARADD/TNFRSF4/LTA	12
161	D7748M_up	R-HSA-5633007	Regulation of TP53 Activity	44/1878	162/10281	0.00317859	0.0252905	0.0197012	PRDM1/PPP2R5C/AURKA/TPX2/RFFL/BRPF3/RBBP8/TAF7L/NBN/PPP2CB/PRKAG2/PRKAB1/PPP2CA/AKT3/CDK2/PRKAB2/CCNA1/RFC3/MDM2/HUS1/TTC5/BRIP1/BARD1/PML/PDPK1/TP53BP2/GATAD2B/CDKN2A/UBC/POU4F1/MEAF6/RICTOR/TMEM55B/BRD7/PIP4K2C/CHD3/BANP/RAD9A/KAT5/ATR/RMI2/MAPK11/PRR5/DAXX	44
162	D7748M_up	R-HSA-5689603	UCH proteinases	31/1878	105/10281	0.00321222	0.0254003	0.0197867	PSMA4/PSME1/PSMA3/PSMA6/PSME2/SMAD7/PSMA2/PSMD11/INO80D/PSMB2/USP15/PSMB7/BARD1/FOXK2/PSMA5/UBC/KDM1B/SENP8/NFRKB/ASXL1/HCFC1/HIST1H2AC/HIST3H2A/HIST1H2AI/HIST1H2AG/HIST1H2AD/PSMB8/MBD5/PSMB10/PSMB9/HIST1H2AE	31
163	D7748M_up	R-HSA-69239	Synthesis of DNA	30/1878	101/10281	0.00335862	0.0263951	0.0205617	POLA2/PSMA4/MCM2/ORC6/PSME1/MCM5/PSMA3/PSMA6/PSME2/GINS1/PSMA2/PSMD11/CDKN1B/MCM3/CDK2/PSMB2/PCNA/CCNA1/RFC3/ORC3/PSMB7/PSMA5/PRIM2/UBC/CDT1/FEN1/GINS3/PSMB8/PSMB10/PSMB9	30
164	D7748M_up	R-HSA-167044	Signalling to RAS	65/1878	259/10281	0.00341766	0.0266952	0.0207955	RANBP9/HGF/PSMA4/MARK3/ACTN2/PPP2R5C/PEBP1/BRAP/PSME1/JAK2/CSF2RB/IL2RB/PSMA3/PSMA6/PSME2/PPP2CB/GRIN2D/JAK3/PSMA2/PSMD11/RAPGEF2/PPP2R5D/PPP2CA/SOS1/DUSP1/DUSP4/EREG/PSMB2/RAP1B/RAF1/PTPRA/KRAS/IL2RA/DAB2IP/PSMB7/DUSP5/KSR1/PSMA5/RALB/IL17RD/IL2RG/UBC/DUSP2/NRG2/SHC1/JAK1/PAQR3/RET/FRS2/NRG4/RASGRP1/GRIN1/DUSP8/MAPK11/FGF16/NF1/SRC/SYNGAP1/CSF2RA/SPRED2/RASGEF1A/PSMB8/PSMB10/NRAS/PSMB9	65
165	D7748M_up	R-HSA-68949	Orc1 removal from chromatin	23/1878	72/10281	0.00356711	0.0275269	0.0214434	PSMA4/MCM2/ORC6/PSME1/MCM5/PSMA3/PSMA6/PSME2/PSMA2/PSMD11/CDKN1B/MCM3/CDK2/PSMB2/CCNA1/ORC3/PSMB7/PSMA5/UBC/CDT1/PSMB8/PSMB10/PSMB9	23
166	D7748M_up	R-HSA-69052	Switching of origins to a post-replicative state	23/1878	72/10281	0.00356711	0.0275269	0.0214434	PSMA4/MCM2/ORC6/PSME1/MCM5/PSMA3/PSMA6/PSME2/PSMA2/PSMD11/CDKN1B/MCM3/CDK2/PSMB2/CCNA1/ORC3/PSMB7/PSMA5/UBC/CDT1/PSMB8/PSMB10/PSMB9	23
167	D7748M_up	R-HSA-1169091	Activation of NF-kappaB in B cells	22/1878	68/10281	0.00363058	0.0278286	0.0216784	PSMA4/CUL1/PSME1/PSMA3/PSMA6/NFKBIA/PSME2/NFKBIB/PSMA2/PSMD11/NFKB1/SKP1/PSMB2/PSMB7/PSMA5/UBC/REL/BTRC/RELA/PSMB8/PSMB10/PSMB9	22
168	D7748M_up	R-HSA-169893	Prolonged ERK activation events	64/1878	255/10281	0.00364966	0.0278286	0.0216784	RANBP9/HGF/PSMA4/MARK3/ACTN2/PPP2R5C/PEBP1/BRAP/PSME1/JAK2/CSF2RB/IL2RB/PSMA3/PSMA6/PSME2/PPP2CB/GRIN2D/JAK3/PSMA2/PSMD11/RAPGEF2/PPP2R5D/PPP2CA/SOS1/DUSP1/DUSP4/EREG/PSMB2/RAP1B/RAF1/PTPRA/KRAS/IL2RA/DAB2IP/PSMB7/DUSP5/KSR1/PSMA5/IL17RD/IL2RG/UBC/DUSP2/NRG2/SHC1/JAK1/PAQR3/RET/FRS2/CRK/NRG4/RASGRP1/GRIN1/DUSP8/FGF16/NF1/SRC/SYNGAP1/CSF2RA/SPRED2/RASGEF1A/PSMB8/PSMB10/NRAS/PSMB9	64
169	D7748M_up	R-HSA-5676590	NIK-->noncanonical NF-kB signaling	20/1878	60/10281	0.00369457	0.0280044	0.0218154	MAP3K14/PSMA4/CUL1/NFKB2/PSME1/PSMA3/PSMA6/PSME2/RELB/PSMA2/PSMD11/SKP1/PSMB2/PSMB7/PSMA5/UBC/BTRC/PSMB8/PSMB10/PSMB9	20
170	D7748M_up	R-HSA-69206	G1/S Transition	34/1878	119/10281	0.00376247	0.0283513	0.0220856	POLA2/PSMA4/CUL1/MCM2/ORC6/PSME1/MCM5/PSMA3/PSMA6/PSME2/PPP2CB/PSMA2/PSMD11/CDKN1B/FBXO5/MCM3/SKP1/PPP2CA/AKT3/CDK2/MAX/PSMB2/PCNA/CCNA1/ORC3/PSMB7/PSMA5/PRIM2/UBC/WEE1/CDT1/PSMB8/PSMB10/PSMB9	34
171	D7748M_up	R-HSA-2562578	TRIF-mediated programmed cell death	6/1878	10/10281	0.00394672	0.0295658	0.0230317	CASP8/TICAM1/RIPK3/RIPK1/FADD/TICAM2	6
172	D7748M_up	R-HSA-5689896	Ovarian tumor domain proteases	14/1878	37/10281	0.00397496	0.0296042	0.0230616	TNIP3/OTUD5/UBE2D1/RIPK2/DDX58/IFIH1/TNFAIP3/TRIM25/RIPK1/TNIP1/UBC/NOD2/TNIP2/YOD1	14
173	D7748M_up	R-HSA-2995383	Initiation of Nuclear Envelope Reformation	7/1878	13/10281	0.00410805	0.0300709	0.0234251	VRK2/LMNB1/PPP2CA/LEMD2/LEMD3/ANKLE2/PPP2R2A	7
174	D7748M_up	R-HSA-2995410	Nuclear Envelope Reassembly	7/1878	13/10281	0.00410805	0.0300709	0.0234251	VRK2/LMNB1/PPP2CA/LEMD2/LEMD3/ANKLE2/PPP2R2A	7
175	D7748M_up	R-HSA-933543	NF-kB activation through FADD/RIP-1 pathway mediated by caspase-8 and -10	7/1878	13/10281	0.00410805	0.0300709	0.0234251	CASP10/CASP8/DDX58/IFIH1/TRIM25/RIPK1/FADD	7
176	D7748M_up	R-HSA-68882	Mitotic Anaphase	51/1878	196/10281	0.00414458	0.0301659	0.0234992	VRK2/NUP160/CENPQ/SPDL1/PSMA4/KIF2A/UBE2D1/NDE1/CLASP1/PPP2R5C/NDC80/PSME1/PSMA3/PSMA6/PSME2/STAG2/CENPI/PPP2CB/TUBB4A/PSMA2/SMC3/PSMD11/NUP98/PPP2R5D/LMNB1/PPP2CA/CENPL/PSMB2/CDC16/PSMB7/TUBB2A/TUBB2B/PSMA5/CDCA5/UBC/LEMD2/ANAPC16/CENPN/NDEL1/TUBA1C/BUB1/UBE2E1/LEMD3/ZWILCH/CENPS/ANKLE2/TUBAL3/PSMB8/PSMB10/PPP2R2A/PSMB9	51
177	D7748M_up	R-HSA-187687	Signalling to ERKs	66/1878	266/10281	0.00425899	0.0308235	0.0240114	RANBP9/HGF/PSMA4/MARK3/ACTN2/PPP2R5C/PEBP1/BRAP/PSME1/JAK2/CSF2RB/IL2RB/PSMA3/PSMA6/PSME2/PPP2CB/GRIN2D/JAK3/PSMA2/PSMD11/RAPGEF2/PPP2R5D/PPP2CA/SOS1/DUSP1/DUSP4/EREG/PSMB2/RAP1B/RAF1/PTPRA/KRAS/IL2RA/DAB2IP/PSMB7/DUSP5/KSR1/PSMA5/RALB/IL17RD/IL2RG/UBC/DUSP2/NRG2/SHC1/JAK1/PAQR3/RET/FRS2/CRK/NRG4/RASGRP1/GRIN1/DUSP8/MAPK11/FGF16/NF1/SRC/SYNGAP1/CSF2RA/SPRED2/RASGEF1A/PSMB8/PSMB10/NRAS/PSMB9	66
178	D7748M_up	R-HSA-187706	Signalling to p38 via RIT and RIN	63/1878	252/10281	0.00429322	0.0308967	0.0240684	RANBP9/HGF/PSMA4/MARK3/ACTN2/PPP2R5C/PEBP1/BRAP/PSME1/JAK2/CSF2RB/IL2RB/PSMA3/PSMA6/PSME2/PPP2CB/GRIN2D/JAK3/PSMA2/PSMD11/RAPGEF2/PPP2R5D/PPP2CA/SOS1/DUSP1/DUSP4/EREG/PSMB2/RAP1B/RAF1/PTPRA/KRAS/IL2RA/DAB2IP/PSMB7/DUSP5/KSR1/PSMA5/IL17RD/IL2RG/UBC/DUSP2/NRG2/SHC1/JAK1/PAQR3/RET/FRS2/NRG4/RASGRP1/GRIN1/DUSP8/FGF16/NF1/SRC/SYNGAP1/CSF2RA/SPRED2/RASGEF1A/PSMB8/PSMB10/NRAS/PSMB9	63
179	D7748M_up	R-HSA-68867	Assembly of the pre-replicative complex	22/1878	69/10281	0.0044294	0.0316987	0.0246932	E2F2/PSMA4/MCM2/ORC6/PSME1/MCM5/PSMA3/PSMA6/PSME2/PSMA2/PSMD11/MCM3/GMNN/PSMB2/ORC3/PSMB7/PSMA5/UBC/CDT1/PSMB8/PSMB10/PSMB9	22
180	D7748M_up	R-HSA-2173795	Downregulation of SMAD2/3:SMAD4 transcriptional activity	10/1878	23/10281	0.00454826	0.0323684	0.0252149	UBE2D1/SMURF2/UBE2D3/TGIF2/SMAD4/UBC/RNF111/SMAD3/TGIF1/TRIM33	10
181	D7748M_up	R-HSA-170968	Frs2-mediated activation	63/1878	253/10281	0.00472304	0.0334266	0.0260392	RANBP9/HGF/PSMA4/MARK3/ACTN2/PPP2R5C/PEBP1/BRAP/PSME1/JAK2/CSF2RB/IL2RB/PSMA3/PSMA6/PSME2/PPP2CB/GRIN2D/JAK3/PSMA2/PSMD11/RAPGEF2/PPP2R5D/PPP2CA/SOS1/DUSP1/DUSP4/EREG/PSMB2/RAP1B/RAF1/PTPRA/KRAS/IL2RA/DAB2IP/PSMB7/DUSP5/KSR1/PSMA5/IL17RD/IL2RG/UBC/DUSP2/NRG2/SHC1/JAK1/PAQR3/RET/FRS2/NRG4/RASGRP1/GRIN1/DUSP8/FGF16/NF1/SRC/SYNGAP1/CSF2RA/SPRED2/RASGEF1A/PSMB8/PSMB10/NRAS/PSMB9	63
182	D7748M_up	R-HSA-2730905	Role of LAT2/NTAL/LAB on calcium mobilization	37/1878	134/10281	0.00483338	0.0338337	0.0263563	HGF/GAB2/PHLPP2/PIK3CB/PPP2R5C/GSK3B/TNRC6A/TNRC6B/PPP2CB/CDKN1B/PPP2R5D/PPP2CA/CD86/SOS1/AKT3/PIK3R3/CREB1/FOXO3/CD80/EREG/MDM2/PDPK1/PIP5K1A/FOXO1/MOV10/PIK3AP1/NRG2/SHC1/RICTOR/FRS2/PIP4K2C/NRG4/PRR5/FGF16/SRC/AKT1S1/LYN	37
183	D7748M_up	R-HSA-5693567	HDR through Homologous Recombination (HR) or Single Strand Annealing (SSA)	37/1878	134/10281	0.00483338	0.0338337	0.0263563	PALB2/CLSPN/RBBP8/NBN/RAD51AP1/TIMELESS/RNF8/POLK/CDK2/HIST1H2BJ/XRCC3/PCNA/CCNA1/RFC3/HUS1/BRIP1/MDC1/BARD1/BRCA2/UBC/EME1/HIST1H2BD/HIST1H4H/PPP4R2/RNF168/POLH/RAD9A/KAT5/ATR/RMI2/HIST1H2BC/RAD51B/HIST2H2BE/RAD51D/HIST3H2BB/HIST1H2BK/HIST1H2BO	37
184	D7748M_up	R-HSA-74751	Insulin receptor signalling cascade	73/1878	301/10281	0.00503225	0.0350343	0.0272916	RANBP9/HGF/PSMA4/PIK3CB/MARK3/ACTN2/PPP2R5C/PEBP1/BRAP/PSME1/JAK2/CSF2RB/IL2RB/PSMA3/PSMA6/PSME2/PPP2CB/GRIN2D/JAK3/GRB10/PSMA2/RHEB/PRKAG2/PSMD11/RAPGEF2/PRKAB1/PPP2R5D/PPP2CA/SOS1/RRAGC/DUSP1/DUSP4/EREG/PSMB2/RAP1B/PRKAB2/RAF1/PTPRA/KRAS/IL2RA/DAB2IP/PSMB7/DUSP5/PDPK1/KSR1/PSMA5/IL17RD/IL2RG/UBC/DUSP2/NRG2/SHC1/JAK1/PAQR3/RET/FRS2/NRG4/RASGRP1/GRIN1/DUSP8/PIK3R4/FGF16/NF1/SRC/SYNGAP1/CSF2RA/SPR…	73
185	D7748M_up	R-HSA-194315	Signaling by Rho GTPases	103/1878	446/10281	0.00506633	0.0350809	0.0273279	DVL2/RALBP1/NUP160/ARHGAP31/CENPQ/SPDL1/ARAP2/GOPC/NCKAP1/PKN2/KIF2A/NDE1/CLASP1/PPP2R5C/NDC80/CTTN/DAAM1/ARHGAP5/MCF2/CENPI/PPP2CB/TUBB4A/ARHGEF18/NUP98/CDKN1B/PPP2R5D/PPP2CA/ACTR3/SOS1/WIPF1/ARHGEF2/MYL12B/RHOQ/GNA13/CENPL/PKN1/HIST1H2BJ/TRIP10/ARHGAP22/H3F3B/ARHGEF11/MYH11/RAC1/ABI1/TUBB2A/TUBB2B/ARHGAP20/FAM13A/RHOF/NCOA2/PDPK1/TIAM2/FMNL2/NCK1/WASF2/HIST1H2BD/HIST1H4H/NCF1/ARHGAP27/KALRN/VAV…	103
186	D7748M_up	R-HSA-2428924	IGF1R signaling cascade	73/1878	302/10281	0.00548052	0.0374484	0.0291722	RANBP9/HGF/PSMA4/PIK3CB/MARK3/ACTN2/PPP2R5C/PEBP1/BRAP/PSME1/JAK2/CSF2RB/IL2RB/PSMA3/PSMA6/PSME2/PPP2CB/GRIN2D/JAK3/PSMA2/RHEB/PRKAG2/PSMD11/RAPGEF2/PRKAB1/PPP2R5D/PPP2CA/SOS1/RRAGC/DUSP1/DUSP4/EREG/PSMB2/RAP1B/PRKAB2/RAF1/PTPRA/KRAS/IL2RA/DAB2IP/PSMB7/DUSP5/PDPK1/KSR1/PSMA5/IL17RD/IL2RG/UBC/DUSP2/NRG2/SHC1/JAK1/PAQR3/RET/FRS2/IGF2/NRG4/RASGRP1/GRIN1/DUSP8/PIK3R4/FGF16/NF1/SRC/SYNGAP1/CSF2RA/SPRE…	73
187	D7748M_up	R-HSA-2428928	IRS-related events triggered by IGF1R	73/1878	302/10281	0.00548052	0.0374484	0.0291722	RANBP9/HGF/PSMA4/PIK3CB/MARK3/ACTN2/PPP2R5C/PEBP1/BRAP/PSME1/JAK2/CSF2RB/IL2RB/PSMA3/PSMA6/PSME2/PPP2CB/GRIN2D/JAK3/PSMA2/RHEB/PRKAG2/PSMD11/RAPGEF2/PRKAB1/PPP2R5D/PPP2CA/SOS1/RRAGC/DUSP1/DUSP4/EREG/PSMB2/RAP1B/PRKAB2/RAF1/PTPRA/KRAS/IL2RA/DAB2IP/PSMB7/DUSP5/PDPK1/KSR1/PSMA5/IL17RD/IL2RG/UBC/DUSP2/NRG2/SHC1/JAK1/PAQR3/RET/FRS2/IGF2/NRG4/RASGRP1/GRIN1/DUSP8/PIK3R4/FGF16/NF1/SRC/SYNGAP1/CSF2RA/SPRE…	73
188	D7748M_up	R-HSA-2426168	Activation of gene expression by SREBF (SREBP)	15/1878	42/10281	0.00549594	0.0374484	0.0291722	NFYA/CYP51A1/CREBBP/IDI1/FDFT1/NCOA1/SCD/HELZ2/TGS1/NCOA2/GGPS1/LSS/FDPS/DHCR7/SP1	15
189	D7748M_up	R-HSA-5632684	Hedgehog 'on' state	26/1878	87/10281	0.00555236	0.0376326	0.0293157	PSMA4/PSME1/PSMA3/PSMA6/PSME2/IQCE/PSMA2/PSMD11/SMURF2/CSNK1A1/SPOP/PSMB2/SMO/NUMB/LOC101928143/CDC73/PSMB7/PSMA5/GPR161/BOC/UBC/KIF7/SMURF1/PSMB8/PSMB10/PSMB9	26
190	D7748M_up	R-HSA-157118	Signaling by NOTCH	32/1878	113/10281	0.00560261	0.0377734	0.0294254	CREBBP/CUL1/HDAC7/ST3GAL6/B4GALT1/TNRC6A/HDAC6/TNRC6B/HIF1A/LFNG/TLE4/MDK/CCNC/SKP1/KAT2B/CREB1/ST3GAL3/DLL4/CDK8/NUMB/LOC101928143/NOTCH2/PSEN2/NOTCH1/UBC/ADAM17/MOV10/POGLUT1/HDAC11/MAML2/DLL1/NOTCH4	32
191	D7748M_up	R-HSA-112399	IRS-mediated signalling	72/1878	298/10281	0.00585052	0.0392383	0.0305665	RANBP9/HGF/PSMA4/PIK3CB/MARK3/ACTN2/PPP2R5C/PEBP1/BRAP/PSME1/JAK2/CSF2RB/IL2RB/PSMA3/PSMA6/PSME2/PPP2CB/GRIN2D/JAK3/PSMA2/RHEB/PRKAG2/PSMD11/RAPGEF2/PRKAB1/PPP2R5D/PPP2CA/SOS1/RRAGC/DUSP1/DUSP4/EREG/PSMB2/RAP1B/PRKAB2/RAF1/PTPRA/KRAS/IL2RA/DAB2IP/PSMB7/DUSP5/PDPK1/KSR1/PSMA5/IL17RD/IL2RG/UBC/DUSP2/NRG2/SHC1/JAK1/PAQR3/RET/FRS2/NRG4/RASGRP1/GRIN1/DUSP8/PIK3R4/FGF16/NF1/SRC/SYNGAP1/CSF2RA/SPRED2/RA…	72
192	D7748M_up	R-HSA-5693538	Homology Directed Repair	38/1878	140/10281	0.00590188	0.0393766	0.0306742	PALB2/CLSPN/RBBP8/NBN/RAD51AP1/TIMELESS/RNF8/POLK/CDK2/HIST1H2BJ/XRCC3/PCNA/CCNA1/RFC3/HUS1/BRIP1/MDC1/BARD1/BRCA2/UBC/EME1/HIST1H2BD/HIST1H4H/PPP4R2/RNF168/FEN1/POLH/RAD9A/KAT5/ATR/RMI2/HIST1H2BC/RAD51B/HIST2H2BE/RAD51D/HIST3H2BB/HIST1H2BK/HIST1H2BO	38
193	D7748M_up	R-HSA-2404192	Signaling by Type 1 Insulin-like Growth Factor 1 Receptor (IGF1R)	73/1878	303/10281	0.00596266	0.039576	0.0308296	RANBP9/HGF/PSMA4/PIK3CB/MARK3/ACTN2/PPP2R5C/PEBP1/BRAP/PSME1/JAK2/CSF2RB/IL2RB/PSMA3/PSMA6/PSME2/PPP2CB/GRIN2D/JAK3/PSMA2/RHEB/PRKAG2/PSMD11/RAPGEF2/PRKAB1/PPP2R5D/PPP2CA/SOS1/RRAGC/DUSP1/DUSP4/EREG/PSMB2/RAP1B/PRKAB2/RAF1/PTPRA/KRAS/IL2RA/DAB2IP/PSMB7/DUSP5/PDPK1/KSR1/PSMA5/IL17RD/IL2RG/UBC/DUSP2/NRG2/SHC1/JAK1/PAQR3/RET/FRS2/IGF2/NRG4/RASGRP1/GRIN1/DUSP8/PIK3R4/FGF16/NF1/SRC/SYNGAP1/CSF2RA/SPRE…	73
194	D7748M_up	R-HSA-450282	MAPK targets/ Nuclear events mediated by MAP kinases	12/1878	31/10281	0.0060453	0.0399177	0.0310958	MEF2A/RPS6KA5/PPP2CB/VRK3/MAPK8/PPP2R5D/PPP2CA/ATF2/CREB1/DUSP4/ELK1/MAPK11	12
195	D7748M_up	R-HSA-193639	p75NTR signals via NF-kB	8/1878	17/10281	0.00618623	0.0404314	0.0314959	NGFR/NFKBIA/RIPK2/NFKB1/UBC/SQSTM1/MYD88/RELA	8
196	D7748M_up	R-HSA-196299	Beta-catenin phosphorylation cascade	8/1878	17/10281	0.00618623	0.0404314	0.0314959	PPP2R5C/GSK3B/PPP2CB/PPP2R5D/PPP2CA/CSNK1A1/CTNNB1/AMER1	8
197	D7748M_up	R-HSA-201722	Formation of the beta-catenin:TCF transactivating complex	27/1878	92/10281	0.00624273	0.0405936	0.0316223	CREBBP/TCF7/TLE4/HIST1H2BJ/H3F3B/CDC73/TCF7L2/TCF7L1/HIST1H2BD/HIST1H4H/PYGO2/CTNNB1/AXIN2/KAT5/HIST1H2AC/HIST1H2BC/HIST2H2BE/BCL9L/HIST1H2AD/HIST3H2BB/HIST1H3D/HIST1H2BK/HIST1H3G/HIST1H2BO/HIST1H3E/HIST1H2AE/HIST1H3H	27
198	D7748M_up	R-HSA-5693568	Resolution of D-loop Structures through Holliday Junction Intermediates	13/1878	35/10281	0.00652045	0.0421853	0.0328622	PALB2/RBBP8/NBN/RAD51AP1/XRCC3/BRIP1/BARD1/BRCA2/EME1/KAT5/RMI2/RAD51B/RAD51D	13
199	D7748M_up	R-HSA-4608870	Asymmetric localization of PCP proteins	21/1878	67/10281	0.00666712	0.0426907	0.0332559	DVL2/PSMA4/PSME1/PSMA3/PSMA6/PSME2/PSMA2/PSMD11/SMURF2/WNT5A/PSMB2/PSMB7/PRICKLE1/PSMA5/UBC/FZD5/FZD4/SMURF1/PSMB8/PSMB10/PSMB9	21
200	D7748M_up	R-HSA-68875	Mitotic Prophase	38/1878	141/10281	0.00669142	0.0426907	0.0332559	VRK2/NUP160/LPIN2/RAB2A/PPP2CB/NUP98/LMNB1/PPP2CA/GORASP1/BLZF1/MASTL/HIST1H2BJ/NUP153/ARPP19/H3F3B/LPIN3/USO1/NUP58/NUP205/HIST1H2BD/HIST1H4H/LEMD2/PHF8/LEMD3/PPP2R2D/HIST1H2AC/HIST1H2BC/HIST2H2BE/HIST1H2AD/HIST3H2BB/HIST1H3D/HIST1H2BK/NUP62/HIST1H3G/HIST1H2BO/HIST1H3E/HIST1H2AE/HIST1H3H	38
201	D7748M_up	R-HSA-168276	NS1 Mediated Effects on Host Pathways	14/1878	39/10281	0.00684465	0.0426907	0.0332559	NUP160/EIF2AK2/PABPN1/KPNB1/NUP98/KPNA1/NUP153/NUP58/NUP205/KPNA2/KPNA4/ISG15/KPNA5/NUP62	14
202	D7748M_up	R-HSA-1250347	SHC1 events in ERBB4 signaling	7/1878	14/10281	0.00693182	0.0426907	0.0332559	SOS1/EREG/KRAS/NRG2/SHC1/NRG4/NRAS	7
203	D7748M_up	R-HSA-4839735	AXIN mutants destabilize the destruction complex, activating WNT signaling	7/1878	14/10281	0.00693182	0.0426907	0.0332559	PPP2R5C/GSK3B/PPP2CB/PPP2R5D/PPP2CA/CSNK1A1/AMER1	7
204	D7748M_up	R-HSA-4839744	truncated APC mutants destabilize the destruction complex	7/1878	14/10281	0.00693182	0.0426907	0.0332559	PPP2R5C/GSK3B/PPP2CB/PPP2R5D/PPP2CA/CSNK1A1/AMER1	7
205	D7748M_up	R-HSA-4839748	AMER1 mutants destabilize the destruction complex	7/1878	14/10281	0.00693182	0.0426907	0.0332559	PPP2R5C/GSK3B/PPP2CB/PPP2R5D/PPP2CA/CSNK1A1/AMER1	7
206	D7748M_up	R-HSA-5467337	APC truncation mutants have impaired AXIN binding	7/1878	14/10281	0.00693182	0.0426907	0.0332559	PPP2R5C/GSK3B/PPP2CB/PPP2R5D/PPP2CA/CSNK1A1/AMER1	7
207	D7748M_up	R-HSA-5467340	AXIN missense mutants destabilize the destruction complex	7/1878	14/10281	0.00693182	0.0426907	0.0332559	PPP2R5C/GSK3B/PPP2CB/PPP2R5D/PPP2CA/CSNK1A1/AMER1	7
208	D7748M_up	R-HSA-5467348	Truncations of AMER1 destabilize the destruction complex	7/1878	14/10281	0.00693182	0.0426907	0.0332559	PPP2R5C/GSK3B/PPP2CB/PPP2R5D/PPP2CA/CSNK1A1/AMER1	7
209	D7748M_up	R-HSA-597592	Post-translational protein modification	221/1878	1046/10281	0.00712844	0.0436915	0.0340356	PAF1/ST3GAL1/BIRC3/ANK1/NUP160/UBA6/PIAS1/PSMA4/USP28/TNIP3/HDAC7/ST3GAL6/SP100/OTUD5/PIGB/UFD1/POLB/UBE2D1/USP33/DYNC1I2/UBE2A/SENP1/KEAP1/RAB21/CYLD/RAB10/B4GALT1/AURKA/PSME1/HNRNPC/CLSPN/ARCN1/WAC/RAB18/JOSD1/ARSA/TAB1/PSMA3/GALNT16/HIF1A/PSMA6/NFKBIA/PSME2/RABGGTA/SMAD7/STS/STAG2/USP11/RIPK2/RAB2A/DCTN6/TUBB4A/NAPA/BET1/USP42/C1GALT1/PSMA2/DDX58/GATA3/SEC23IP/SMC3/UBE2S/GOSR1/PSMD11/SMURF2/UB…	221
210	D7748M_up	R-HSA-5693532	DNA Double-Strand Break Repair	44/1878	169/10281	0.007292	0.0444812	0.0346507	BAZ1B/RIF1/PALB2/CLSPN/RBBP8/NBN/MAPK8/RAD51AP1/TIMELESS/RNF8/POLK/POLM/CDK2/HIST1H2BJ/XRCC3/PCNA/CCNA1/RFC3/HUS1/BRIP1/MDC1/BARD1/BRCA2/UBC/SMARCA5/EME1/HIST1H2BD/HIST1H4H/PPP4R2/RNF168/FEN1/POLH/RAD9A/KAT5/ATR/RMI2/HIST1H2BC/RAD51B/KPNA2/HIST2H2BE/RAD51D/HIST3H2BB/HIST1H2BK/HIST1H2BO	44
211	D7748M_up	R-HSA-75072	mRNA Editing	6/1878	11/10281	0.00734839	0.0446127	0.0347532	APOBEC3H/APOBEC3A/APOBEC3A_B/ADAR/APOBEC3B/APOBEC3C	6
212	D7748M_up	R-HSA-5610787	Hedgehog 'off' state	32/1878	115/10281	0.00741836	0.0448251	0.0349186	PRKAR2B/PSMA4/OFD1/CUL1/GSK3B/PSME1/PSMA3/PSMA6/PSME2/TUBB4A/PSMA2/PSMD11/SKP1/CSNK1A1/PSMB2/SMO/ADCY4/NUMB/LOC101928143/PSMB7/TUBB2A/TUBB2B/PSMA5/GPR161/ADCY10/UBC/BTRC/KIF7/TUBA1C/PSMB8/PSMB10/PSMB9	32
213	D7748M_up	R-HSA-2565942	Regulation of PLK1 Activity at G2/M Transition	26/1878	89/10281	0.00767513	0.0461589	0.0359576	PRKAR2B/OFD1/CUL1/NDE1/CLASP1/DYNC1I2/AURKA/CEP192/CEP152/TUBB4A/CEP72/SKP1/CEP70/OPTN/HAUS8/BORA/ACTR1A/NEDD1/CSNK1D/PLK4/UBC/CENPJ/BTRC/RAB8A/CEP135/SFI1	26
214	D7748M_up	R-HSA-69202	Cyclin E associated events during G1/S transition	22/1878	72/10281	0.00774341	0.0463519	0.036108	PSMA4/CUL1/PSME1/PSMA3/PSMA6/PSME2/PSMA2/PSMD11/CDKN1B/SKP1/AKT3/CDK2/MAX/PSMB2/CCNA1/PSMB7/PSMA5/UBC/WEE1/PSMB8/PSMB10/PSMB9	22
215	D7748M_up	R-HSA-2559582	Senescence-Associated Secretory Phenotype (SASP)	31/1878	111/10281	0.00786256	0.0468462	0.0364931	UBE2D1/NFKB1/CDKN1B/CDK2/HIST1H2BJ/CDC16/H3F3B/CCNA1/IL6/CDKN2B/CDKN2A/UBC/HIST1H2BD/HIST1H4H/IGFBP7/ANAPC16/STAT3/UBE2E1/RELA/HIST1H2AC/HIST1H2BC/HIST2H2BE/HIST1H2AD/HIST3H2BB/HIST1H3D/HIST1H2BK/HIST1H3G/HIST1H2BO/HIST1H3E/HIST1H2AE/HIST1H3H	31
216	D7748C_up	R-HSA-1280215	Cytokine Signaling in Immune system	297/2068	757/10281	1.36908e-36	1.77843e-33	1.3806e-33	NOS2/IL32/RANBP9/PSMC4/HGF/BIRC3/VIM/CD44/NUP160/GAB2/PIAS1/PSMA4/TNFRSF9/CUL1/TAB2/EIF2AK2/SP100/IFI35/NEDD4/PTGS2/MARK3/FSCN1/ACTB/NFKB2/IL4R/IL12RB2/TXLNA/PSMC5/OAS1/PEBP1/ICAM1/PSME1/NUP50/JAK2/IL12RB1/OSM/TAB1/CSF2RB/IL2RB/PSMA3/HIF1A/PSMA6/PSME2/CD40/HCK/MID1/TNFSF13B/TRIM35/RIPK2/IL7/PPP2CB/RELB/RASAL3/EBI3/GRIN2D/JAK3/MET/NOD1/PSMA2/TRIM14/TNFSF8/DDX58/MAP3K8/CSF3/KPNB1/PSMD11/CCL2/NFKB1/…	297
217	D7748C_up	R-HSA-168256	Immune System	617/2068	2127/10281	7.20263e-29	4.67811e-26	3.63164e-26	CFH/ENPP4/CASP10/CDC27/PRKAR2B/CREBBP/FBXL3/NOS2/MGST1/MMP25/IL32/RANBP9/RNF216/PSMC4/MVP/HGF/SERPINB1/ERP44/BIRC3/UBR2/VIM/CD44/SLAMF7/BTN3A1/NUP160/UBA6/GAB2/PIAS1/MAP2K3/RNF19A/PSMA4/LCP2/ATP6V1H/TNFRSF9/NEDD4L/CUL1/TAB2/EIF2AK2/SEC61A1/UNKL/ELMO2/CASP8/SP100/IFI35/OTUD5/CLEC2D/NEDD4/DAPP1/UBE2D1/AP1M1/PVR/PTGS2/TXK/MARK3/FSCN1/ACTB/PLD1/KIFAP3/MAP2K7/NFKB2/IL4R/PAK3/DYNC1I2/UBE2A/ADCY2/CEACAM…	617
218	D7748C_up	R-HSA-913531	Interferon Signaling	105/2068	199/10281	5.8848e-25	2.54812e-22	1.97812e-22	CD44/NUP160/PIAS1/EIF2AK2/SP100/IFI35/NEDD4/OAS1/ICAM1/NUP50/JAK2/MID1/TRIM35/TRIM14/DDX58/KPNB1/TRIM2/TRIM3/OAS3/OAS2/IFNG/TRIM38/KPNA1/STAT1/TRIM62/GBP3/GBP1/IRF6/IFIT3/IFIT2/TRIM25/TRIM6/NUP153/MT2A/IRF1/IRF3/IFI6/NUP214/BST2/TRIM21/TRIM5/TRIM22/XAF1/RSAD2/OASL/IRF4/TRIM29/PPM1B/HERC5/NUP54/NUP58/PML/IRF8/IFITM3/FCGR1A/UBC/GBP5/NUP205/UBE2L6/MX1/IFNGR2/ADAR/JAK1/GBP2/GBP4/VCAM1/EIF4E3/PRKCD/B2…	105
219	D7748C_up	R-HSA-877300	Interferon gamma signaling	60/2068	93/10281	1.0866e-20	3.52874e-18	2.73938e-18	CD44/PIAS1/SP100/OAS1/ICAM1/JAK2/MID1/TRIM35/TRIM14/TRIM2/TRIM3/OAS3/OAS2/IFNG/TRIM38/STAT1/TRIM62/GBP3/GBP1/IRF6/TRIM25/TRIM6/MT2A/IRF1/IRF3/TRIM21/TRIM5/TRIM22/OASL/IRF4/TRIM29/PML/IRF8/FCGR1A/GBP5/IFNGR2/JAK1/GBP2/GBP4/VCAM1/PRKCD/B2M/TRIM68/IRF2/TRIM8/PTPN2/GBP6/SOCS3/SOCS1/IRF7/PTPN1/HLA-C/HLA-E/TRIM31/HLA-F/HLA-A/GBP7/IRF9/TRIM26/HLA-B	60
220	D7748C_up	R-HSA-449147	Signaling by Interleukins	183/2068	528/10281	7.5828e-16	1.97001e-13	1.52933e-13	NOS2/IL32/RANBP9/PSMC4/HGF/VIM/GAB2/PSMA4/CUL1/TAB2/PTGS2/MARK3/FSCN1/ACTB/NFKB2/IL4R/IL12RB2/TXLNA/PSMC5/PEBP1/ICAM1/PSME1/JAK2/IL12RB1/OSM/TAB1/CSF2RB/IL2RB/PSMA3/HIF1A/PSMA6/PSME2/HCK/RIPK2/IL7/PPP2CB/RASAL3/EBI3/GRIN2D/JAK3/MET/NOD1/PSMA2/MAP3K8/CSF3/PSMD11/CCL2/NFKB1/RAPGEF2/IL10RA/IL23A/IL12B/SKP1/PPP2CA/LIFR/CD86/CCL20/POMC/STAT1/IL18RAP/SOS1/PIK3R3/FASLG/FOXO3/DUSP1/PTK2B/CD80/CDKN1A/EREG…	183
221	D7748C_up	R-HSA-909733	Interferon alpha/beta signaling	43/2068	67/10281	4.45402e-15	9.64294e-13	7.48587e-13	IFI35/OAS1/OAS3/OAS2/STAT1/IRF6/IFIT3/IFIT2/IRF1/IRF3/IFI6/BST2/XAF1/RSAD2/OASL/IRF4/IRF8/IFITM3/MX1/ADAR/JAK1/GBP2/IRF2/STAT2/IFNB1/ISG20/MX2/SOCS3/USP18/IFITM2/SOCS1/IRF7/IFIT1/IFITM1/ISG15/PTPN1/PSMB8/HLA-C/HLA-E/HLA-F/HLA-A/IRF9/HLA-B	43
222	D7748C_up	R-HSA-5357801	Programmed Cell Death	76/2068	175/10281	1.45476e-12	2.69962e-10	2.09573e-10	CFLAR/PSMC4/BIRC3/VIM/FAS/BAK1/PSMA4/CASP8/PKP1/BAX/PSMC5/DYNLL1/PSME1/CLSPN/DSP/GZMB/PSMA3/ACIN1/PSMA6/PSME2/XIAP/TRADD/TJP1/TNFRSF10A/AKT2/BBC3/PSMA2/MAPK8/KPNB1/PSMD11/YWHAE/BIRC2/LMNB1/KPNA1/AKT3/FASLG/TJP2/PPP3CC/TNFSF10/PSMF1/PSMB2/TRAF2/TICAM1/PSMA1/RIPK3/YWHAQ/STK26/NMT1/PSMB7/RIPK1/TP53/PMAIP1/PSMA5/TP53BP2/UBC/BCL2L11/APPL1/PSMB4/PRKCD/CASP3/TLR3/CASP7/DAPK3/CTNNB1/FADD/MLKL/FNTA/UBB/BC…	76
223	D7748C_up	R-HSA-109581	Apoptosis	73/2068	172/10281	1.5463e-11	2.5108e-09	1.94915e-09	CFLAR/PSMC4/VIM/FAS/BAK1/PSMA4/CASP8/PKP1/BAX/PSMC5/DYNLL1/PSME1/CLSPN/DSP/GZMB/PSMA3/ACIN1/PSMA6/PSME2/XIAP/TRADD/TJP1/TNFRSF10A/AKT2/BBC3/PSMA2/MAPK8/KPNB1/PSMD11/YWHAE/BIRC2/LMNB1/KPNA1/AKT3/FASLG/TJP2/PPP3CC/TNFSF10/PSMF1/PSMB2/TRAF2/TICAM1/PSMA1/YWHAQ/STK26/NMT1/PSMB7/RIPK1/TP53/PMAIP1/PSMA5/TP53BP2/UBC/BCL2L11/APPL1/PSMB4/PRKCD/CASP3/TLR3/CASP7/DAPK3/CTNNB1/FADD/FNTA/UBB/BCL2L1/BCL2/H1F0/OC…	73
224	D7748C_up	R-HSA-166166	MyD88-independent TLR3/TLR4 cascade	49/2068	99/10281	5.14916e-11	6.08069e-09	4.72048e-09	BIRC3/MAP2K3/CUL1/TAB2/CASP8/UBE2D1/MAP2K7/NFKB2/TAB1/NFKBIA/RIPK2/PPP2CB/NFKBIB/VRK3/NOD1/MAPK8/MAP3K8/NFKB1/UBE2D3/BIRC2/SKP1/PPP2CA/ATF2/CREB1/IRF3/ELK1/TICAM1/RIPK3/IRAK2/TANK/RIPK1/UBC/TAB3/MAPKAPK2/TLR3/BTRC/NOD2/FADD/TNIP2/UBB/MYD88/RELA/SAA1/JUN/UBE2N/TBK1/IRF7/TICAM2/IKBKE	49
225	D7748C_up	R-HSA-168164	Toll Like Receptor 3 (TLR3) Cascade	49/2068	99/10281	5.14916e-11	6.08069e-09	4.72048e-09	BIRC3/MAP2K3/CUL1/TAB2/CASP8/UBE2D1/MAP2K7/NFKB2/TAB1/NFKBIA/RIPK2/PPP2CB/NFKBIB/VRK3/NOD1/MAPK8/MAP3K8/NFKB1/UBE2D3/BIRC2/SKP1/PPP2CA/ATF2/CREB1/IRF3/ELK1/TICAM1/RIPK3/IRAK2/TANK/RIPK1/UBC/TAB3/MAPKAPK2/TLR3/BTRC/NOD2/FADD/TNIP2/UBB/MYD88/RELA/SAA1/JUN/UBE2N/TBK1/IRF7/TICAM2/IKBKE	49
226	D7748C_up	R-HSA-937061	TRIF-mediated TLR3/TLR4 signaling	49/2068	99/10281	5.14916e-11	6.08069e-09	4.72048e-09	BIRC3/MAP2K3/CUL1/TAB2/CASP8/UBE2D1/MAP2K7/NFKB2/TAB1/NFKBIA/RIPK2/PPP2CB/NFKBIB/VRK3/NOD1/MAPK8/MAP3K8/NFKB1/UBE2D3/BIRC2/SKP1/PPP2CA/ATF2/CREB1/IRF3/ELK1/TICAM1/RIPK3/IRAK2/TANK/RIPK1/UBC/TAB3/MAPKAPK2/TLR3/BTRC/NOD2/FADD/TNIP2/UBB/MYD88/RELA/SAA1/JUN/UBE2N/TBK1/IRF7/TICAM2/IKBKE	49
227	D7748C_up	R-HSA-166054	Activated TLR4 signalling	54/2068	115/10281	7.1184e-11	7.70567e-09	6e-09	BIRC3/MAP2K3/CUL1/TAB2/CASP8/UBE2D1/MAP2K7/NFKB2/MAP3K1/TAB1/NFKBIA/RIPK2/PPP2CB/NFKBIB/VRK3/NOD1/MAPK8/MAP3K8/NFKB1/UBE2D3/BIRC2/SKP1/PPP2CA/ATF2/CREB1/IRF3/ELK1/TICAM1/RIPK3/IRAK2/TANK/RIPK1/TLR2/UBC/TAB3/MAPKAPK2/TLR3/BTRC/NOD2/FADD/TNIP2/UBB/MYD88/RELA/SAA1/JUN/UBE2N/TBK1/SOCS1/IRF7/PELI1/IRAK4/TICAM2/IKBKE	54
228	D7748C_up	R-HSA-168249	Innate Immune System	345/2068	1291/10281	4.86921e-10	4.86547e-08	3.77709e-08	CFH/ENPP4/CASP10/PRKAR2B/CREBBP/NOS2/MGST1/MMP25/RANBP9/RNF216/PSMC4/MVP/HGF/SERPINB1/ERP44/BIRC3/CD44/GAB2/MAP2K3/PSMA4/LCP2/ATP6V1H/CUL1/TAB2/ELMO2/CASP8/OTUD5/UBE2D1/AP1M1/TXK/MARK3/ACTB/PLD1/MAP2K7/NFKB2/PAK3/ADCY2/CEACAM1/PSEN1/PKP1/CYLD/RAB10/B4GALT1/HUWE1/PSMC5/DYNLL1/P2RX7/PEBP1/TNRC6A/PSME1/MAP3K1/ITPR3/DSP/JAK2/RAB18/TAB1/TNRC6B/CSF2RB/IL2RB/PSMA3/LGMN/PSMA6/NFKBIA/PSME2/HCK/MAGT1/CRISP…	345
229	D7748C_up	R-HSA-5213460	RIPK1-mediated regulated necrosis	17/2068	20/10281	8.3459e-10	7.22755e-08	5.61079e-08	CFLAR/BIRC3/FAS/CASP8/XIAP/TRADD/TNFRSF10A/BIRC2/FASLG/TNFSF10/TRAF2/RIPK3/RIPK1/UBC/FADD/MLKL/UBB	17
230	D7748C_up	R-HSA-5218859	Regulated Necrosis	17/2068	20/10281	8.3459e-10	7.22755e-08	5.61079e-08	CFLAR/BIRC3/FAS/CASP8/XIAP/TRADD/TNFRSF10A/BIRC2/FASLG/TNFSF10/TRAF2/RIPK3/RIPK1/UBC/FADD/MLKL/UBB	17
231	D7748C_up	R-HSA-1280218	Adaptive Immune System	238/2068	836/10281	1e-09	7.78824e-08	6.04606e-08	CDC27/FBXL3/PSMC4/HGF/UBR2/SLAMF7/BTN3A1/UBA6/RNF19A/PSMA4/LCP2/NEDD4L/CUL1/TAB2/SEC61A1/UNKL/CLEC2D/NEDD4/DAPP1/UBE2D1/AP1M1/PVR/KIFAP3/PAK3/DYNC1I2/UBE2A/KIF22/KEAP1/KIF3C/HUWE1/PSMC5/SIGLEC1/DYNLL1/LAG3/ICAM1/TNRC6A/CD200/PSME1/ITPR3/FBXO7/TNRC6B/PSMA3/LGMN/PSMA6/NFKBIA/PSME2/CD40/KIF3B/FBXO31/RIPK2/DCTN6/PPP2CB/NFKBIB/LILRB1/AKT2/MET/PSMA2/SEC61B/FBXW4/MAP3K8/UBE2S/ICAM2/PSMD11/COL1A1/WSB1/NF…	238
232	D7748C_up	R-HSA-166016	Toll Like Receptor 4 (TLR4) Cascade	55/2068	129/10281	4.07866e-09	2.9992e-07	2.32829e-07	BIRC3/MAP2K3/CUL1/TAB2/CASP8/UBE2D1/MAP2K7/NFKB2/MAP3K1/TAB1/NFKBIA/RIPK2/PPP2CB/NFKBIB/VRK3/NOD1/MAPK8/MAP3K8/NFKB1/UBE2D3/BIRC2/SKP1/PPP2CA/ATF2/CREB1/IRF3/ELK1/TICAM1/RIPK3/LBP/IRAK2/TANK/RIPK1/TLR2/UBC/TAB3/MAPKAPK2/TLR3/BTRC/NOD2/FADD/TNIP2/UBB/MYD88/RELA/SAA1/JUN/UBE2N/TBK1/SOCS1/IRF7/PELI1/IRAK4/TICAM2/IKBKE	55
233	D7748C_up	R-HSA-73887	Death Receptor Signalling	29/2068	50/10281	4.15593e-09	2.9992e-07	2.32829e-07	CASP10/CFLAR/BIRC3/FAS/TAB2/TRAF1/CASP8/CYLD/RNF31/TAB1/XIAP/TRADD/SMPD3/TNFRSF10A/BIRC2/MADD/FASLG/TNFAIP3/TNFSF10/RBCK1/TRAF2/RIPK1/SPPL2A/UBC/ADAM17/TAB3/FADD/UBB/TNF	29
234	D7748C_up	R-HSA-6783783	Interleukin-10 signaling	28/2068	49/10281	1.21759e-08	8.3245e-07	6.46235e-07	PTGS2/ICAM1/CSF3/CCL2/IL10RA/IL12B/CD86/CCL20/CD80/LIF/IL6/IL1RN/IL18/JAK1/CXCL1/CSF2/STAT3/IL12A/CXCL10/CXCL8/CCL19/CSF1/TNF/CCL5/CCL4/CCL3L1/CCL3L3/CCL3	28
235	D7748C_up	R-HSA-5675482	Regulation of necroptotic cell death	15/2068	18/10281	1.5e-08	9.75166e-07	7.57e-07	CFLAR/BIRC3/FAS/CASP8/XIAP/TRADD/TNFRSF10A/BIRC2/FASLG/TNFSF10/TRAF2/RIPK1/UBC/FADD/UBB	15
236	D7748C_up	R-HSA-2454202	Fc epsilon receptor (FCERI) signaling	119/2068	375/10281	4.2e-08	2.601e-06	2.01915e-06	RANBP9/PSMC4/HGF/GAB2/PSMA4/LCP2/CUL1/TAB2/UBE2D1/TXK/MARK3/ACTB/MAP2K7/PSMC5/PEBP1/TNRC6A/PSME1/MAP3K1/ITPR3/JAK2/TAB1/TNRC6B/CSF2RB/IL2RB/PSMA3/PSMA6/NFKBIA/PSME2/PPP2CB/RASAL3/AKT2/GRIN2D/JAK3/MET/PSMA2/MAPK8/PSMD11/NFKB1/RAPGEF2/CDKN1B/ITK/SKP1/PPP2CA/CD86/SOS1/AKT3/PIK3R3/CREB1/FOXO3/DUSP1/CD80/NR4A1/CDKN1A/EREG/PSMF1/PSMB2/RAP1B/PSMA1/RAF1/PTPRA/KRAS/IL2RA/TEC/MDM2/RAC1/DAB2IP/PSMB7/IER3/SP…	119
237	D7748C_up	R-HSA-168928	RIG-I/MDA5 mediated induction of IFN-alpha/beta pathways	39/2068	84/10281	4.56205e-08	2.69368e-06	2.09112e-06	CASP10/CREBBP/RNF216/CASP8/OTUD5/UBE2D1/NFKB2/CYLD/MAP3K1/NFKBIA/NFKBIB/DDX58/DHX58/NFKB1/UBE2D3/IFIH1/TNFAIP3/TRIM25/IRF1/IRF3/TRAF2/TANK/RIPK1/HERC5/NLRC5/UBC/UBE2L6/FADD/IRF2/UBB/IFNB1/MYD88/RELA/SAA1/UBA7/TBK1/IRF7/ISG15/IKBKE	39
238	D7748C_up	R-HSA-6785807	Interleukin-4 and 13 signaling	47/2068	111/10281	7.03356e-08	3.97243e-06	3.08382e-06	NOS2/HGF/VIM/PTGS2/FSCN1/IL4R/ICAM1/JAK2/OSM/HIF1A/JAK3/CCL2/IL23A/IL12B/POMC/STAT1/FASLG/FOXO3/CDKN1A/LIF/LBP/IL6/PIM1/IRF4/FGF2/TP53/MCL1/IL18/FOXO1/BATF/IL6R/JAK1/VCAM1/STAT6/STAT3/IL12A/CXCL8/S1PR1/JUNB/BCL2L1/BCL2/SAA1/SOCS3/SOCS1/MUC1/MAOA/TNF	47
239	D7748C_up	R-HSA-168181	Toll Like Receptor 7/8 (TLR7/8) Cascade	41/2068	93/10281	1.25421e-07	6.51685e-06	5.05907e-06	MAP2K3/CUL1/TAB2/MAP2K7/NFKB2/MAP3K1/TAB1/NFKBIA/RIPK2/PPP2CB/NFKBIB/VRK3/NOD1/MAPK8/MAP3K8/NFKB1/SKP1/PPP2CA/ATF2/CREB1/ELK1/TICAM1/IRAK2/UBC/TAB3/MAPKAPK2/TLR3/BTRC/NOD2/TNIP2/UBB/MYD88/RELA/SAA1/JUN/UBE2N/IRF7/TLR7/PELI1/IRAK4/TICAM2	41
240	D7748C_up	R-HSA-975155	MyD88 dependent cascade initiated on endosome	41/2068	93/10281	1.25421e-07	6.51685e-06	5.05907e-06	MAP2K3/CUL1/TAB2/MAP2K7/NFKB2/MAP3K1/TAB1/NFKBIA/RIPK2/PPP2CB/NFKBIB/VRK3/NOD1/MAPK8/MAP3K8/NFKB1/SKP1/PPP2CA/ATF2/CREB1/ELK1/TICAM1/IRAK2/UBC/TAB3/MAPKAPK2/TLR3/BTRC/NOD2/TNIP2/UBB/MYD88/RELA/SAA1/JUN/UBE2N/IRF7/TLR7/PELI1/IRAK4/TICAM2	41
241	D7748C_up	R-HSA-5668541	TNFR2 non-canonical NF-kB pathway	44/2068	103/10281	1.34433e-07	6.71648e-06	5.214e-06	PSMC4/BIRC3/PSMA4/TNFRSF9/CUL1/NFKB2/PSMC5/PSME1/PSMA3/PSMA6/PSME2/CD40/TNFSF13B/RELB/PSMA2/TNFSF8/PSMD11/BIRC2/SKP1/TNFSF4/TNFSF18/TNFRSF8/TNFSF9/CD70/PSMF1/PSMB2/TRAF2/PSMA1/EDA2R/PSMB7/PSMA5/UBC/PSMB4/BTRC/UBB/TNFSF15/EDARADD/TNFRSF4/TNFRSF18/PSMB8/PSMB10/LTA/TNF/PSMB9	44
242	D7748C_up	R-HSA-975138	TRAF6 mediated induction of NFkB and MAP kinases upon TLR7/8 or 9 activation	40/2068	91/10281	1.96421e-07	9.33023e-06	7.24311e-06	MAP2K3/CUL1/TAB2/MAP2K7/NFKB2/MAP3K1/TAB1/NFKBIA/RIPK2/PPP2CB/NFKBIB/VRK3/NOD1/MAPK8/MAP3K8/NFKB1/SKP1/PPP2CA/ATF2/CREB1/ELK1/TICAM1/IRAK2/UBC/TAB3/MAPKAPK2/TLR3/BTRC/NOD2/TNIP2/UBB/MYD88/RELA/SAA1/JUN/UBE2N/TLR7/PELI1/IRAK4/TICAM2	40
243	D7748C_up	R-HSA-168898	Toll-Like Receptors Cascades	59/2068	156/10281	2.06696e-07	9.33023e-06	7.24311e-06	BIRC3/MAP2K3/CUL1/TAB2/CASP8/UBE2D1/MAP2K7/NFKB2/MAP3K1/TAB1/LGMN/NFKBIA/RIPK2/PPP2CB/NFKBIB/VRK3/NOD1/MAPK8/MAP3K8/NFKB1/UBE2D3/UNC93B1/BIRC2/SKP1/PPP2CA/ATF2/CREB1/IRF3/ELK1/TICAM1/RIPK3/LBP/IRAK2/CTSL/TANK/RIPK1/TLR2/UBC/TAB3/MAPKAPK2/TLR3/BTRC/NOD2/FADD/TNIP2/UBB/MYD88/RELA/SAA1/JUN/UBE2N/TBK1/SOCS1/IRF7/TLR7/PELI1/IRAK4/TICAM2/IKBKE	59
244	D7748C_up	R-HSA-983169	Class I MHC mediated antigen processing & presentation	116/2068	373/10281	2.08296e-07	9.33023e-06	7.24311e-06	CDC27/FBXL3/PSMC4/UBR2/UBA6/RNF19A/PSMA4/NEDD4L/CUL1/SEC61A1/UNKL/NEDD4/UBE2D1/UBE2A/KEAP1/HUWE1/PSMC5/PSME1/FBXO7/PSMA3/PSMA6/PSME2/FBXO31/PSMA2/SEC61B/FBXW4/UBE2S/PSMD11/WSB1/UBE2D3/SPSB2/SKP1/SEC24A/RNF7/ASB3/RNF19B/FBXO6/RBBP6/RNF114/PSMF1/RBCK1/PSMB2/FBXL12/UBR4/PSMA1/TRIM21/SEC61G/MKRN1/RNF138/CTSL/PSMB7/RNF144B/TLR2/ITGAV/HERC6/HERC5/SEC31A/SEC24B/UBE2Q2/PSMA5/DCAF1/RNF217/FBXO10/LRSAM1/FC…	116
245	D7748C_up	R-HSA-1433557	Signaling by SCF-KIT	107/2068	339/10281	2.75746e-07	1.19398e-05	9.26894e-06	RANBP9/PSMC4/HGF/GAB2/PSMA4/PTPRU/MARK3/ACTB/PSMC5/PEBP1/TNRC6A/PSME1/JAK2/TNRC6B/CSF2RB/IL2RB/PSMA3/PSMA6/PSME2/PPP2CB/RASAL3/AKT2/GRIN2D/JAK3/MET/GRB10/PSMA2/PSMD11/RAPGEF2/SH2B3/CDKN1B/PPP2CA/CD86/STAT1/SOS1/AKT3/PIK3R3/CREB1/FOXO3/DUSP1/CD80/NR4A1/CDKN1A/EREG/PSMF1/PSMB2/STAT5A/RAP1B/PSMA1/RAF1/PTPRA/KRAS/IL2RA/TEC/MDM2/RAC1/DAB2IP/PSMB7/IER3/SPTBN5/DUSP5/FGF2/TP53/PSMA5/PIP5K1A/IL17RD/CHEK1/…	107
246	D7748C_up	R-HSA-168138	Toll Like Receptor 9 (TLR9) Cascade	41/2068	97/10281	5.03648e-07	2.11045e-05	1.63835e-05	MAP2K3/CUL1/TAB2/MAP2K7/NFKB2/MAP3K1/TAB1/NFKBIA/RIPK2/PPP2CB/NFKBIB/VRK3/NOD1/MAPK8/MAP3K8/NFKB1/SKP1/PPP2CA/ATF2/CREB1/ELK1/TICAM1/IRAK2/UBC/TAB3/MAPKAPK2/TLR3/BTRC/NOD2/TNIP2/UBB/MYD88/RELA/SAA1/JUN/UBE2N/IRF7/TLR7/PELI1/IRAK4/TICAM2	41
247	D7748C_up	R-HSA-1168372	Downstream signaling events of B Cell Receptor (BCR)	69/2068	197/10281	6.09331e-07	2.4735e-05	1.92019e-05	PSMC4/HGF/PSMA4/CUL1/PSMC5/TNRC6A/PSME1/TNRC6B/PSMA3/PSMA6/NFKBIA/PSME2/PPP2CB/NFKBIB/AKT2/MET/PSMA2/PSMD11/NFKB1/CDKN1B/SKP1/PPP2CA/CD86/AKT3/PIK3R3/CREB1/FOXO3/CD80/NR4A1/CDKN1A/EREG/PSMF1/PSMB2/PSMA1/KRAS/MDM2/PSMB7/IER3/FGF2/TP53/BCL10/PSMA5/PIP5K1A/NFKBIE/FOXO1/UBC/MOV10/PIK3AP1/NRG2/PSMB4/REL/RICTOR/BTRC/FRS2/PIP4K2C/IRS1/UBB/RASGRP1/RELA/LCK/PRR5/SRC/PDGFA/CARD11/PSMB8/AKT1S1/PSMB10/NRAS/P…	69
248	D7748C_up	R-HSA-983705	Signaling by the B Cell Receptor (BCR)	77/2068	228/10281	7.34265e-07	2.89033e-05	2.24378e-05	PSMC4/HGF/PSMA4/CUL1/DAPP1/PSMC5/TNRC6A/PSME1/ITPR3/TNRC6B/PSMA3/PSMA6/NFKBIA/PSME2/PPP2CB/NFKBIB/AKT2/MET/PSMA2/PSMD11/NFKB1/CDKN1B/SKP1/PPP2CA/CD86/SOS1/AKT3/PIK3R3/CREB1/FOXO3/CD80/NR4A1/CDKN1A/EREG/PSMF1/PSMB2/PSMA1/KRAS/MDM2/PSMB7/IER3/FGF2/TP53/BCL10/PSMA5/PIP5K1A/NFKBIE/SH3KBP1/FOXO1/UBC/MOV10/PIK3AP1/NCK1/NRG2/PSMB4/SHC1/ORAI2/REL/RICTOR/BTRC/FRS2/PIP4K2C/IRS1/UBB/RASGRP1/RELA/LCK/PRR5/SR…	77
249	D7748C_up	R-HSA-140534	Ligand-dependent caspase activation	13/2068	17/10281	8.96704e-07	3.23743e-05	2.51323e-05	CFLAR/FAS/CASP8/TRADD/TNFRSF10A/FASLG/TNFSF10/TRAF2/TICAM1/RIPK1/TLR3/FADD/TICAM2	13
250	D7748C_up	R-HSA-3371378	Regulation by c-FLIP	10/2068	11/10281	9.58633e-07	3.23743e-05	2.51323e-05	CFLAR/FAS/CASP8/TRADD/TNFRSF10A/FASLG/TNFSF10/TRAF2/RIPK1/FADD	10
251	D7748C_up	R-HSA-5218900	CASP8 activity is inhibited	10/2068	11/10281	9.58633e-07	3.23743e-05	2.51323e-05	CFLAR/FAS/CASP8/TRADD/TNFRSF10A/FASLG/TNFSF10/TRAF2/RIPK1/FADD	10
252	D7748C_up	R-HSA-69416	Dimerization of procaspase-8	10/2068	11/10281	9.58633e-07	3.23743e-05	2.51323e-05	CFLAR/FAS/CASP8/TRADD/TNFRSF10A/FASLG/TNFSF10/TRAF2/RIPK1/FADD	10
253	D7748C_up	R-HSA-1169408	ISG15 antiviral mechanism	34/2068	76/10281	9.72e-07	3.23743e-05	2.51323e-05	NUP160/EIF2AK2/NEDD4/NUP50/DDX58/KPNB1/KPNA1/STAT1/TRIM25/NUP153/IRF3/NUP214/PPM1B/HERC5/NUP54/NUP58/UBC/NUP205/UBE2L6/MX1/JAK1/EIF4E3/UBE2E1/UBB/UBE2N/UBA7/KPNA2/MX2/USP18/IFIT1/KPNA4/ISG15/KPNA5/NUP62	34
254	D7748C_up	R-HSA-1169410	Antiviral mechanism by IFN-stimulated genes	34/2068	76/10281	9.72e-07	3.23743e-05	2.51323e-05	NUP160/EIF2AK2/NEDD4/NUP50/DDX58/KPNB1/KPNA1/STAT1/TRIM25/NUP153/IRF3/NUP214/PPM1B/HERC5/NUP54/NUP58/UBC/NUP205/UBE2L6/MX1/JAK1/EIF4E3/UBE2E1/UBB/UBE2N/UBA7/KPNA2/MX2/USP18/IFIT1/KPNA4/ISG15/KPNA5/NUP62	34
255	D7748C_up	R-HSA-75893	TNF signaling	23/2068	43/10281	1.21989e-06	3.9616e-05	3.07541e-05	BIRC3/TAB2/TRAF1/CASP8/CYLD/RNF31/TAB1/XIAP/TRADD/SMPD3/BIRC2/MADD/TNFAIP3/RBCK1/TRAF2/RIPK1/SPPL2A/UBC/ADAM17/TAB3/FADD/UBB/TNF	23
256	D7748C_up	R-HSA-6783589	Interleukin-6 family signaling	17/2068	27/10281	1.438e-06	4.55615e-05	3.53696e-05	IL12RB2/JAK2/OSM/EBI3/LIFR/STAT1/LIF/IL6/OSMR/CTF1/IL6R/JAK1/STAT3/IL12A/CLCF1/SOCS3/IL27	17
257	D7748C_up	R-HSA-168142	Toll Like Receptor 10 (TLR10) Cascade	36/2068	84/10281	1.66234e-06	4.90769e-05	3.80987e-05	MAP2K3/CUL1/TAB2/MAP2K7/NFKB2/MAP3K1/TAB1/NFKBIA/RIPK2/PPP2CB/NFKBIB/VRK3/NOD1/MAPK8/MAP3K8/NFKB1/SKP1/PPP2CA/ATF2/CREB1/ELK1/IRAK2/UBC/TAB3/MAPKAPK2/BTRC/NOD2/TNIP2/UBB/MYD88/RELA/SAA1/JUN/UBE2N/PELI1/IRAK4	36
258	D7748C_up	R-HSA-168176	Toll Like Receptor 5 (TLR5) Cascade	36/2068	84/10281	1.66234e-06	4.90769e-05	3.80987e-05	MAP2K3/CUL1/TAB2/MAP2K7/NFKB2/MAP3K1/TAB1/NFKBIA/RIPK2/PPP2CB/NFKBIB/VRK3/NOD1/MAPK8/MAP3K8/NFKB1/SKP1/PPP2CA/ATF2/CREB1/ELK1/IRAK2/UBC/TAB3/MAPKAPK2/BTRC/NOD2/TNIP2/UBB/MYD88/RELA/SAA1/JUN/UBE2N/PELI1/IRAK4	36
259	D7748C_up	R-HSA-975871	MyD88 cascade initiated on plasma membrane	36/2068	84/10281	1.66234e-06	4.90769e-05	3.80987e-05	MAP2K3/CUL1/TAB2/MAP2K7/NFKB2/MAP3K1/TAB1/NFKBIA/RIPK2/PPP2CB/NFKBIB/VRK3/NOD1/MAPK8/MAP3K8/NFKB1/SKP1/PPP2CA/ATF2/CREB1/ELK1/IRAK2/UBC/TAB3/MAPKAPK2/BTRC/NOD2/TNIP2/UBB/MYD88/RELA/SAA1/JUN/UBE2N/PELI1/IRAK4	36
260	D7748C_up	R-HSA-1169091	Activation of NF-kappaB in B cells	31/2068	68/10281	1.76917e-06	5.01699e-05	3.89472e-05	PSMC4/PSMA4/CUL1/PSMC5/PSME1/PSMA3/PSMA6/NFKBIA/PSME2/NFKBIB/PSMA2/PSMD11/NFKB1/SKP1/PSMF1/PSMB2/PSMA1/PSMB7/BCL10/PSMA5/NFKBIE/UBC/PSMB4/REL/BTRC/UBB/RELA/CARD11/PSMB8/PSMB10/PSMB9	31
261	D7748C_up	R-HSA-186763	Downstream signal transduction	108/2068	355/10281	1.77661e-06	5.01699e-05	3.89472e-05	PRKAR2B/RANBP9/PSMC4/HGF/PSMA4/BCAR1/NCK2/MARK3/ACTB/ADCY2/PSMC5/PEBP1/TNRC6A/PSME1/ITPR3/JAK2/TNRC6B/CSF2RB/IL2RB/PSMA3/PSMA6/PSME2/PPP2CB/RASAL3/AKT2/GRIN2D/JAK3/MET/PSMA2/PSMD11/RAPGEF2/CDKN1B/PPP2CA/CD86/STAT1/SOS1/AKT3/PIK3R3/CREB1/FOXO3/DUSP1/CD80/NR4A1/CDKN1A/EREG/PSMF1/PSMB2/STAT5A/RAP1B/PSMA1/ADCY4/RAF1/PTPRA/KRAS/IL2RA/MDM2/DAB2IP/PSMB7/IER3/SPTBN5/DUSP5/FGF2/TP53/PSMA5/PIP5K1A/IL17RD/F…	108
262	D7748C_up	R-HSA-2871837	FCERI mediated NF-kB activation	35/2068	82/10281	2.58853e-06	7.15425e-05	5.55389e-05	PSMC4/PSMA4/CUL1/TAB2/UBE2D1/PSMC5/PSME1/TAB1/PSMA3/PSMA6/NFKBIA/PSME2/PSMA2/PSMD11/NFKB1/SKP1/PSMF1/PSMB2/PSMA1/PSMB7/BCL10/PSMA5/UBC/TAB3/PSMB4/BTRC/UBB/RASGRP1/RELA/UBE2N/CARD11/PSMB8/PSMB10/PSMB9/LYN	35
263	D7748C_up	R-HSA-1236975	Antigen processing-Cross presentation	40/2068	100/10281	3.70793e-06	0.000100346	7.7899e-05	PSMC4/PSMA4/SEC61A1/PSMC5/PSME1/PSMA3/PSMA6/PSME2/PSMA2/SEC61B/PSMD11/PSMF1/PSMB2/PSMA1/SEC61G/CTSL/PSMB7/TLR2/ITGAV/PSMA5/FCGR1A/UBC/NCF1/PSMB4/CYBB/B2M/PDIA3/TAP1/UBB/MYD88/PSMB8/TAP2/HLA-C/HLA-E/HLA-F/PSMB10/HLA-A/TAPBP/HLA-B/PSMB9	40
264	D7748C_up	R-HSA-186797	Signaling by PDGF	114/2068	385/10281	3.91606e-06	0.000103815	8.05925e-05	PRKAR2B/RANBP9/PSMC4/HGF/PSMA4/COL9A2/BCAR1/NCK2/MARK3/ACTB/ADCY2/COL5A3/PSMC5/PEBP1/TNRC6A/PSME1/ITPR3/JAK2/TNRC6B/CSF2RB/IL2RB/PSMA3/PSMA6/PSME2/PLAT/PPP2CB/RASAL3/AKT2/GRIN2D/JAK3/MET/PSMA2/PSMD11/RAPGEF2/CDKN1B/PPP2CA/CD86/STAT1/SOS1/AKT3/PIK3R3/CREB1/FOXO3/DUSP1/CD80/NR4A1/CDKN1A/EREG/PSMF1/PSMB2/STAT5A/RAP1B/PSMA1/ADCY4/COL5A1/RAF1/PTPRA/KRAS/IL2RA/COL4A2/MDM2/DAB2IP/PSMB7/IER3/SPTBN5/DUSP5…	114
265	D7748C_up	R-HSA-5688426	Deubiquitination	93/2068	301/10281	4.556e-06	0.000118364	9.18866e-05	PSMC4/BIRC3/MAT2B/PSMA4/USP28/TNIP3/OTUD5/UBE2D1/ACTB/USP33/KEAP1/CYLD/PSMC5/PSME1/CLSPN/JOSD1/TAB1/PSMA3/HIF1A/PSMA6/NFKBIA/PSME2/ACTR5/SMAD7/USP11/USP10/RIPK2/NOD1/USP42/PSMA2/DDX58/PSMD11/BIRC2/KAT2B/WDR48/INO80D/IFIH1/TNFAIP3/TRIM25/HIST1H2BJ/PSMF1/PSMB2/TRAF2/PSMA1/NEDD8/CCNA1/DDB2/USP15/MDM2/USP37/USP20/PSMB7/RIPK1/BARD1/PTRH2/TP53/SMAD4/PSMA5/TNIP1/UBC/USP12/USP25/HIST1H2BD/PSMB4/USP24/ATX…	93
266	D7748C_up	R-HSA-1236974	ER-Phagosome pathway	35/2068	84/10281	5.01685e-06	0.000127782	9.9198e-05	PSMC4/PSMA4/SEC61A1/PSMC5/PSME1/PSMA3/PSMA6/PSME2/PSMA2/SEC61B/PSMD11/PSMF1/PSMB2/PSMA1/SEC61G/PSMB7/TLR2/PSMA5/UBC/PSMB4/B2M/PDIA3/TAP1/UBB/MYD88/PSMB8/TAP2/HLA-C/HLA-E/HLA-F/PSMB10/HLA-A/TAPBP/HLA-B/PSMB9	35
267	D7748C_up	R-HSA-166058	MyD88:Mal cascade initiated on plasma membrane	38/2068	95/10281	6.44066e-06	0.000157857	0.000122545	MAP2K3/CUL1/TAB2/MAP2K7/NFKB2/MAP3K1/TAB1/NFKBIA/RIPK2/PPP2CB/NFKBIB/VRK3/NOD1/MAPK8/MAP3K8/NFKB1/SKP1/PPP2CA/ATF2/CREB1/ELK1/IRAK2/TLR2/UBC/TAB3/MAPKAPK2/BTRC/NOD2/TNIP2/UBB/MYD88/RELA/SAA1/JUN/UBE2N/SOCS1/PELI1/IRAK4	38
268	D7748C_up	R-HSA-168188	Toll Like Receptor TLR6:TLR2 Cascade	38/2068	95/10281	6.44066e-06	0.000157857	0.000122545	MAP2K3/CUL1/TAB2/MAP2K7/NFKB2/MAP3K1/TAB1/NFKBIA/RIPK2/PPP2CB/NFKBIB/VRK3/NOD1/MAPK8/MAP3K8/NFKB1/SKP1/PPP2CA/ATF2/CREB1/ELK1/IRAK2/TLR2/UBC/TAB3/MAPKAPK2/BTRC/NOD2/TNIP2/UBB/MYD88/RELA/SAA1/JUN/UBE2N/SOCS1/PELI1/IRAK4	38
269	D7748C_up	R-HSA-69275	G2/M Transition	65/2068	194/10281	7.1165e-06	0.000171191	0.000132897	PRKAR2B/PSMC4/TUBG2/PSMA4/OFD1/CUL1/HMMR/NDE1/CLASP1/DYNC1I2/PSMC5/AURKA/DYNLL1/PSME1/PSMA3/PSMA6/PSME2/CDC25B/CEP76/CEP192/PPP2CB/PSMA2/PSMD11/YWHAE/CEP72/SKP1/PPP2CA/OPTN/CDK2/CDKN1A/PSMF1/PSMB2/PSMA1/HAUS8/CCNA1/BORA/PSMB7/TUBB2A/NUMA1/HAUS2/ACTR1A/NEDD1/TP53/PLK4/PSMA5/UBC/CENPJ/PSMB4/BTRC/WEE1/RAB8A/TUBA1C/UBB/CEP135/DCTN2/TUBAL3/LIN9/TUBB4B/SFI1/PSMB8/FKBPL/PSMB10/LIN52/PPP2R2A/PSMB9	65
270	D7748C_up	R-HSA-109606	Intrinsic Pathway for Apoptosis	22/2068	44/10281	8.89137e-06	0.000209998	0.000163023	BAK1/CASP8/BAX/DYNLL1/GZMB/XIAP/AKT2/BBC3/MAPK8/YWHAE/AKT3/PPP3CC/YWHAQ/NMT1/TP53/PMAIP1/TP53BP2/BCL2L11/CASP3/CASP7/BCL2L1/BCL2	22
271	D7748C_up	R-HSA-3247509	Chromatin modifying enzymes	86/2068	278/10281	9.80727e-06	0.000223502	0.000173506	CREBBP/KMT2E/ZZZ3/JADE2/ARID1B/ARID4B/MTA3/SMARCD1/KDM4A/EED/ACTB/NFKB2/NCOA1/ATXN7L3/BRPF3/JAK2/SMARCB1/SUV39H1/JADE3/SUPT20H/DOT1L/EZH2/NFKB1/ING4/BRD8/KAT2B/KANSL3/ATF2/ASH1L/KMT2A/EPC1/KDM3B/MORF4L2/HIST1H2BJ/KDM6B/PRMT7/ELP3/PHF21A/PAX3/SAP130/AEBP2/SMARCC2/KANSL2/NCOA2/SMYD2/GATAD2B/KDM6A/NSD3/ARID5B/SAP18/KDM8/HIST1H2BD/HIST1H4H/TAF6L/VPS72/ATXN7/ELP6/YEATS2/KDM1B/ATF7IP/PHF8/KAT5/RELA/KDM…	86
272	D7748C_up	R-HSA-4839726	Chromatin organization	86/2068	278/10281	9.80727e-06	0.000223502	0.000173506	CREBBP/KMT2E/ZZZ3/JADE2/ARID1B/ARID4B/MTA3/SMARCD1/KDM4A/EED/ACTB/NFKB2/NCOA1/ATXN7L3/BRPF3/JAK2/SMARCB1/SUV39H1/JADE3/SUPT20H/DOT1L/EZH2/NFKB1/ING4/BRD8/KAT2B/KANSL3/ATF2/ASH1L/KMT2A/EPC1/KDM3B/MORF4L2/HIST1H2BJ/KDM6B/PRMT7/ELP3/PHF21A/PAX3/SAP130/AEBP2/SMARCC2/KANSL2/NCOA2/SMYD2/GATAD2B/KDM6A/NSD3/ARID5B/SAP18/KDM8/HIST1H2BD/HIST1H4H/TAF6L/VPS72/ATXN7/ELP6/YEATS2/KDM1B/ATF7IP/PHF8/KAT5/RELA/KDM…	86
273	D7748C_up	R-HSA-453274	Mitotic G2-G2/M phases	65/2068	196/10281	1.04017e-05	0.000232962	0.00018085	PRKAR2B/PSMC4/TUBG2/PSMA4/OFD1/CUL1/HMMR/NDE1/CLASP1/DYNC1I2/PSMC5/AURKA/DYNLL1/PSME1/PSMA3/PSMA6/PSME2/CDC25B/CEP76/CEP192/PPP2CB/PSMA2/PSMD11/YWHAE/CEP72/SKP1/PPP2CA/OPTN/CDK2/CDKN1A/PSMF1/PSMB2/PSMA1/HAUS8/CCNA1/BORA/PSMB7/TUBB2A/NUMA1/HAUS2/ACTR1A/NEDD1/TP53/PLK4/PSMA5/UBC/CENPJ/PSMB4/BTRC/WEE1/RAB8A/TUBA1C/UBB/CEP135/DCTN2/TUBAL3/LIN9/TUBB4B/SFI1/PSMB8/FKBPL/PSMB10/LIN52/PPP2R2A/PSMB9	65
274	D7748C_up	R-HSA-2172127	DAP12 interactions	109/2068	372/10281	1.07035e-05	0.000235658	0.000182943	PRKAR2B/RANBP9/PSMC4/HGF/PSMA4/LCP2/MARK3/ACTB/ADCY2/PSMC5/PEBP1/TNRC6A/PSME1/ITPR3/JAK2/TNRC6B/CSF2RB/IL2RB/PSMA3/PSMA6/PSME2/PPP2CB/RASAL3/AKT2/GRIN2D/JAK3/MET/PSMA2/PSMD11/RAPGEF2/CDKN1B/PPP2CA/CD86/SOS1/AKT3/PIK3R3/CREB1/FOXO3/DUSP1/CD80/NR4A1/TREM1/CDKN1A/EREG/PSMF1/PSMB2/RAP1B/PSMA1/ADCY4/RAF1/PTPRA/KRAS/IL2RA/MDM2/RAC1/DAB2IP/PSMB7/IER3/SPTBN5/DUSP5/FGF2/TP53/PSMA5/PIP5K1A/IL17RD/FOXO1/UBC…	109
275	D7748C_up	R-HSA-5357956	TNFR1-induced NFkappaB signaling pathway	17/2068	30/10281	1.09604e-05	0.000237293	0.000184212	BIRC3/TAB2/TRAF1/CYLD/RNF31/TAB1/XIAP/TRADD/BIRC2/TNFAIP3/RBCK1/TRAF2/RIPK1/UBC/TAB3/UBB/TNF	17
276	D7748C_up	R-HSA-5607764	CLEC7A (Dectin-1) signaling	39/2068	101/10281	1.31658e-05	0.000280367	0.00021765	PSMC4/PSMA4/CUL1/TAB2/CASP8/UBE2D1/NFKB2/PSMC5/PSME1/ITPR3/TAB1/PSMA3/PSMA6/NFKBIA/PSME2/RELB/PSMA2/PSMD11/NFKB1/SKP1/PSMF1/PSMB2/PSMA1/PSMB7/BCL10/PSMA5/UBC/TAB3/PSMB4/PRKCD/BTRC/UBB/RELA/UBE2N/SRC/CARD11/PSMB8/PSMB10/PSMB9	39
277	D7748C_up	R-HSA-936440	Negative regulators of RIG-I/MDA5 signaling	19/2068	36/10281	1.3404e-05	0.000280836	0.000218015	RNF216/OTUD5/UBE2D1/CYLD/DDX58/UBE2D3/IFIH1/TNFAIP3/TRIM25/IRF3/HERC5/NLRC5/UBC/UBE2L6/UBB/UBA7/TBK1/ISG15/IKBKE	19
278	D7748C_up	R-HSA-168179	Toll Like Receptor TLR1:TLR2 Cascade	38/2068	98/10281	1.51259e-05	0.000307009	0.000238333	MAP2K3/CUL1/TAB2/MAP2K7/NFKB2/MAP3K1/TAB1/NFKBIA/RIPK2/PPP2CB/NFKBIB/VRK3/NOD1/MAPK8/MAP3K8/NFKB1/SKP1/PPP2CA/ATF2/CREB1/ELK1/IRAK2/TLR2/UBC/TAB3/MAPKAPK2/BTRC/NOD2/TNIP2/UBB/MYD88/RELA/SAA1/JUN/UBE2N/SOCS1/PELI1/IRAK4	38
279	D7748C_up	R-HSA-181438	Toll Like Receptor 2 (TLR2) Cascade	38/2068	98/10281	1.51259e-05	0.000307009	0.000238333	MAP2K3/CUL1/TAB2/MAP2K7/NFKB2/MAP3K1/TAB1/NFKBIA/RIPK2/PPP2CB/NFKBIB/VRK3/NOD1/MAPK8/MAP3K8/NFKB1/SKP1/PPP2CA/ATF2/CREB1/ELK1/IRAK2/TLR2/UBC/TAB3/MAPKAPK2/BTRC/NOD2/TNIP2/UBB/MYD88/RELA/SAA1/JUN/UBE2N/SOCS1/PELI1/IRAK4	38
280	D7748C_up	R-HSA-166520	Signalling by NGF	135/2068	484/10281	1.59784e-05	0.000319322	0.000247891	PRKAR2B/RANBP9/PSMC4/HGF/PSMA4/NGFR/NGEF/ARHGEF10L/MARK3/ACTB/ADCY2/PSMC5/PEBP1/TNRC6A/PSME1/ITPR3/JAK2/TNRC6B/CSF2RB/IL2RB/PSMA3/PSMA6/NFKBIA/PSME2/RIPK2/PPP2CB/VRK3/RASAL3/AKT2/GRIN2D/JAK3/MET/PSMA2/MAPK8/PSMD11/YWHAE/NFKB1/RAPGEF2/PRDM4/CDKN1B/PPP2CA/CD86/SOS1/ARHGEF2/AKT3/PIK3R3/CREB1/FOXO3/GNA13/DUSP1/CD80/NR4A1/CDKN1A/EREG/PSMF1/PSMB2/ELK1/RAP1B/ADORA2A/PSMA1/ADCY4/RAF1/PTPRA/ARHGEF11/KRAS/…	135
281	D7748C_up	R-HSA-2424491	DAP12 signaling	105/2068	359/10281	1.68786e-05	0.000332202	0.00025789	PRKAR2B/RANBP9/PSMC4/HGF/PSMA4/LCP2/MARK3/ACTB/ADCY2/PSMC5/PEBP1/TNRC6A/PSME1/ITPR3/JAK2/TNRC6B/CSF2RB/IL2RB/PSMA3/PSMA6/PSME2/PPP2CB/RASAL3/AKT2/GRIN2D/JAK3/MET/PSMA2/PSMD11/RAPGEF2/CDKN1B/PPP2CA/CD86/SOS1/AKT3/PIK3R3/CREB1/FOXO3/DUSP1/CD80/NR4A1/CDKN1A/EREG/PSMF1/PSMB2/RAP1B/PSMA1/ADCY4/RAF1/PTPRA/KRAS/IL2RA/MDM2/RAC1/DAB2IP/PSMB7/IER3/SPTBN5/DUSP5/FGF2/TP53/PSMA5/PIP5K1A/IL17RD/FOXO1/UBC/CAMK4…	105
282	D7748C_up	R-HSA-5357769	Caspase activation via extrinsic apoptotic signalling pathway	16/2068	28/10281	1.73047e-05	0.000335504	0.000260454	CFLAR/FAS/CASP8/TRADD/TNFRSF10A/FASLG/TNFSF10/TRAF2/TICAM1/RIPK1/APPL1/CASP3/TLR3/DAPK3/FADD/TICAM2	16
283	D7748C_up	R-HSA-983168	Antigen processing: Ubiquitination & Proteasome degradation	93/2068	311/10281	1.97529e-05	0.000377339	0.000292931	CDC27/FBXL3/PSMC4/UBR2/UBA6/RNF19A/PSMA4/NEDD4L/CUL1/UNKL/NEDD4/UBE2D1/UBE2A/KEAP1/HUWE1/PSMC5/PSME1/FBXO7/PSMA3/PSMA6/PSME2/FBXO31/PSMA2/FBXW4/UBE2S/PSMD11/WSB1/UBE2D3/SPSB2/SKP1/RNF7/ASB3/RNF19B/FBXO6/RBBP6/RNF114/PSMF1/RBCK1/PSMB2/FBXL12/UBR4/PSMA1/TRIM21/MKRN1/RNF138/PSMB7/RNF144B/HERC6/HERC5/UBE2Q2/PSMA5/DCAF1/RNF217/FBXO10/LRSAM1/UBC/TRIP12/LONRF1/TRIM11/UBE2L6/FBXO32/RNF111/UBE2Z/PSMB4/UBE…	93
284	D7748C_up	R-HSA-69202	Cyclin E associated events during G1/S transition	30/2068	72/10281	2.3389e-05	0.000440323	0.000341825	PSMC4/PSMA4/CUL1/PSMC5/PSME1/PSMA3/PSMA6/PSME2/AKT2/PSMA2/PSMD11/CDKN1B/SKP1/AKT3/CDK2/CDKN1A/PSMF1/MAX/PSMB2/PSMA1/CCNA1/PSMB7/PSMA5/UBC/PSMB4/WEE1/UBB/PSMB8/PSMB10/PSMB9	30
285	D7748C_up	R-HSA-2028269	Signaling by Hippo	13/2068	21/10281	3.38825e-05	0.000628761	0.000488111	DVL2/STK4/TJP1/STK3/YWHAE/AMOTL2/TJP2/LATS1/YAP1/LATS2/SAV1/CASP3/MOB1B	13
286	D7748C_up	R-HSA-5621481	C-type lectin receptors (CLRs)	49/2068	142/10281	3.93144e-05	0.000719287	0.000558386	CREBBP/PSMC4/PSMA4/CUL1/TAB2/CASP8/UBE2D1/NFKB2/PAK3/PSMC5/PSME1/ITPR3/TAB1/PSMA3/PSMA6/NFKBIA/PSME2/RELB/PSMA2/ICAM2/PSMD11/NFKB1/SKP1/PSMF1/PSMB2/PSMA1/RAF1/KRAS/PSMB7/BCL10/PSMA5/UBC/TAB3/PSMB4/PRKCD/BTRC/CLEC4E/CLEC4D/UBB/RELA/UBE2N/MUC1/SRC/CARD11/PSMB8/PSMB10/NRAS/PSMB9/LYN	49
287	D7748C_up	R-HSA-69615	G1/S DNA Damage Checkpoints	28/2068	67/10281	4.06633e-05	0.000733634	0.000569524	PSMC4/PSMA4/PSMC5/PSME1/PSMA3/PSMA6/PSME2/PSMA2/PSMD11/CDKN1B/CDK2/CDKN1A/PSMF1/PSMB2/PSMA1/CCNA1/MDM2/PSMB7/TP53/PSMA5/CHEK1/UBC/PSMB4/UBB/MDM4/PSMB8/PSMB10/PSMB9	28
288	D7748C_up	R-HSA-450294	MAP kinase activation in TLR cascade	27/2068	64/10281	4.54952e-05	0.000809566	0.00062847	MAP2K3/CUL1/TAB2/MAP2K7/TAB1/RIPK2/PPP2CB/VRK3/NOD1/MAPK8/MAP3K8/NFKB1/SKP1/PPP2CA/ATF2/CREB1/ELK1/IRAK2/UBC/TAB3/MAPKAPK2/BTRC/NOD2/TNIP2/UBB/JUN/UBE2N	27
289	D7748C_up	R-HSA-877312	Regulation of IFNG signaling	10/2068	14/10281	4.78361e-05	0.000833518	0.000647065	PIAS1/JAK2/IFNG/STAT1/IFNGR2/JAK1/PTPN2/SOCS3/SOCS1/PTPN1	10
290	D7748C_up	R-HSA-3214847	HATs acetylate histones	49/2068	143/10281	4.8317e-05	0.000833518	0.000647065	CREBBP/ZZZ3/JADE2/ACTB/NCOA1/ATXN7L3/BRPF3/JADE3/SUPT20H/ING4/BRD8/KAT2B/KANSL3/ATF2/EPC1/MORF4L2/HIST1H2BJ/ELP3/PAX3/SAP130/KANSL2/NCOA2/HIST1H2BD/HIST1H4H/TAF6L/VPS72/ATXN7/ELP6/YEATS2/KAT5/SGF29/DMAP1/HIST1H2AC/HIST1H2BC/HIST3H2A/EP400/HIST2H2BE/SUPT3H/HIST1H2AG/HIST1H2AD/HIST1H3D/HIST4H4/HIST1H2BK/HIST2H2BF/HIST1H2BG/HIST1H3G/HIST1H2BO/TADA2A/HIST1H3H	49
291	D7748C_up	R-HSA-69656	Cyclin A:Cdk2-associated events at S phase entry	29/2068	71/10281	4.95815e-05	0.000833518	0.000647065	PSMC4/PSMA4/CUL1/PSMC5/PSME1/PSMA3/PSMA6/PSME2/CDC25B/PSMA2/PSMD11/CDKN1B/SKP1/CDK2/CDKN1A/PSMF1/MAX/PSMB2/PSMA1/CCNA1/PSMB7/PSMA5/UBC/PSMB4/WEE1/UBB/PSMB8/PSMB10/PSMB9	29
292	D7748C_up	R-HSA-2559583	Cellular Senescence	63/2068	197/10281	4.96773e-05	0.000833518	0.000647065	CDC27/MAP2K3/UBE2D1/EED/MAP2K7/TNRC6A/TINF2/HIRA/TNRC6B/NBN/EZH2/MAPK8/NFKB1/CDKN1B/LMNB1/CDK2/HIST1H2BJ/CDKN1A/H3F3B/KDM6B/CCNA1/MDM2/IL6/TXN/MINK1/TP53/CBX4/CDKN2B/CDKN2A/UBC/TNIK/MOV10/ETS2/HIST1H2BD/HIST1H4H/MAPKAPK2/IGFBP7/ANAPC16/STAT3/CXCL8/UBE2E1/UBB/IFNB1/KAT5/RELA/PHC3/JUN/SUZ12/HIST1H2AC/HIST1H2BC/EP400/HIST2H2BE/H1F0/HIST1H2AD/HIST1H3D/MAP3K5/HIST4H4/HIST1H2BK/MDM4/HIST1H2BG/HIST1H3G/…	63
293	D7748C_up	R-HSA-187577	SCF(Skp2)-mediated degradation of p27/p21	26/2068	61/10281	5.06913e-05	0.000833518	0.000647065	PSMC4/PSMA4/CUL1/PSMC5/PSME1/PSMA3/PSMA6/PSME2/PSMA2/PSMD11/CDKN1B/SKP1/CDK2/CDKN1A/PSMF1/PSMB2/PSMA1/CCNA1/PSMB7/PSMA5/UBC/PSMB4/UBB/PSMB8/PSMB10/PSMB9	26
294	D7748C_up	R-HSA-5607761	Dectin-1 mediated noncanonical NF-kB signaling	26/2068	61/10281	5.06913e-05	0.000833518	0.000647065	PSMC4/PSMA4/CUL1/NFKB2/PSMC5/PSME1/PSMA3/PSMA6/PSME2/RELB/PSMA2/PSMD11/SKP1/PSMF1/PSMB2/PSMA1/PSMB7/PSMA5/UBC/PSMB4/BTRC/UBB/RELA/PSMB8/PSMB10/PSMB9	26
295	D7748C_up	R-HSA-8866654	E3 ubiquitin ligases ubiquitinate target proteins	20/2068	42/10281	5.58479e-05	0.00090683	0.000703977	PAF1/UBE2D1/UBE2A/RNF40/UBE2D3/HIST1H2BJ/CDC73/RTF1/BCL10/UBC/RNF144A/RRAGA/HIST1H2BD/UBE2E1/UBB/UBE2N/HIST1H2BC/HIST1H2BK/HIST1H2BG/HIST1H2BO	20
296	D7748C_up	R-HSA-445989	TAK1 activates NFkB by phosphorylation and activation of IKKs complex	17/2068	33/10281	5.74358e-05	0.000909867	0.000706335	TAB2/NFKB2/TAB1/NFKBIA/RIPK2/NFKBIB/NOD1/NFKB1/IRAK2/UBC/TAB3/NOD2/UBB/MYD88/RELA/SAA1/UBE2N	17
297	D7748C_up	R-HSA-5357905	Regulation of TNFR1 signaling	17/2068	33/10281	5.74358e-05	0.000909867	0.000706335	BIRC3/TRAF1/CASP8/CYLD/RNF31/XIAP/TRADD/BIRC2/MADD/TNFAIP3/RBCK1/TRAF2/RIPK1/SPPL2A/UBC/UBB/TNF	17
298	D7748C_up	R-HSA-6806003	Regulation of TP53 Expression and Degradation	18/2068	36/10281	5.82628e-05	0.000911848	0.000707873	PRDM1/RFFL/PPP2CB/AKT2/PPP2CA/AKT3/CDK2/CCNA1/MDM2/TP53/CDKN2A/UBC/RICTOR/UBB/RNF34/PRR5/MDM4/DAXX	18
299	D7748C_up	R-HSA-69563	p53-Dependent G1 DNA Damage Response	27/2068	65/10281	6.30624e-05	0.000963742	0.000748158	PSMC4/PSMA4/PSMC5/PSME1/PSMA3/PSMA6/PSME2/PSMA2/PSMD11/CDKN1B/CDK2/CDKN1A/PSMF1/PSMB2/PSMA1/CCNA1/MDM2/PSMB7/TP53/PSMA5/UBC/PSMB4/UBB/MDM4/PSMB8/PSMB10/PSMB9	27
300	D7748C_up	R-HSA-69580	p53-Dependent G1/S DNA damage checkpoint	27/2068	65/10281	6.30624e-05	0.000963742	0.000748158	PSMC4/PSMA4/PSMC5/PSME1/PSMA3/PSMA6/PSME2/PSMA2/PSMD11/CDKN1B/CDK2/CDKN1A/PSMF1/PSMB2/PSMA1/CCNA1/MDM2/PSMB7/TP53/PSMA5/UBC/PSMB4/UBB/MDM4/PSMB8/PSMB10/PSMB9	27
301	D7748C_up	R-HSA-168643	Nucleotide-binding domain, leucine rich repeat containing receptor (NLR) signaling pathways	23/2068	52/10281	6.79225e-05	0.00101586	0.00078862	BIRC3/TAB2/CASP8/CYLD/P2RX7/TAB1/MEFV/RIPK2/NOD1/PANX1/BIRC2/TNFAIP3/IRAK2/TXN/UBC/TAB3/AIM2/NOD2/UBB/BCL2L1/BCL2/UBE2N/CASP4	23
302	D7748C_up	R-HSA-194138	Signaling by VEGF	98/2068	341/10281	6.8037e-05	0.00101586	0.00078862	RANBP9/PSMC4/HGF/FLT4/PSMA4/CTNNA1/BCAR1/ELMO2/NCK2/MARK3/ACTB/PAK3/PSMC5/PEBP1/PSME1/ITPR3/JAK2/CSF2RB/IL2RB/PSMA3/PSMA6/PSME2/PPP2CB/RASAL3/AKT2/GRIN2D/JAK3/MET/PSMA2/PSMD11/RAPGEF2/PPP2CA/SOS1/AKT3/NRP2/PGF/DUSP1/PTK2B/EREG/PSMF1/PSMB2/RAP1B/PSMA1/RAF1/PTPRA/KRAS/IL2RA/RAC1/ABI1/DAB2IP/PSMB7/SPTBN5/DUSP5/ITGAV/FGF2/PSMA5/IL17RD/UBC/RASA2/NCK1/WASF2/NRG2/NCF1/PSMB4/VAV2/SHC1/JAK1/MAPKAPK2/SPTA1…	98
303	D7748C_up	R-HSA-2262752	Cellular responses to stress	124/2068	451/10281	7.12814e-05	0.00104783	0.000813439	CDC27/CREBBP/PSMC4/NUP160/MAP2K3/PSMA4/UBE2D1/EED/MAP2K7/ATG16L1/PSMC5/DYNLL1/TNRC6A/PSME1/TINF2/NUP50/HDAC6/HIRA/MTMR3/TNRC6B/PSMA3/HIF1A/PSMA6/PSME2/CHMP4B/MAP1LC3A/NBN/DNAJB6/EZH2/PSMA2/BAG1/MAPK8/PSMD11/YWHAE/NFKB1/UBE2D3/AMBRA1/CDKN1B/SOD2/LOC100129518/BAG2/LMNB1/RRAGC/CDK2/HIST1H2BJ/CDKN1A/NUP153/PSMF1/PSMB2/HSPA2/NUP214/PSMA1/PRKAB2/H3F3B/KDM6B/CCNA1/MDM2/IL6/TXN/PSMB7/NUP54/NUP58/MINK1/TP…	124
304	D7748C_up	R-HSA-5689880	Ub-specific processing proteases	69/2068	223/10281	7.17915e-05	0.00104783	0.000813439	PSMC4/BIRC3/MAT2B/PSMA4/USP28/USP33/KEAP1/CYLD/PSMC5/PSME1/CLSPN/TAB1/PSMA3/HIF1A/PSMA6/NFKBIA/PSME2/SMAD7/USP11/USP10/USP42/PSMA2/DDX58/PSMD11/BIRC2/WDR48/IFIH1/HIST1H2BJ/PSMF1/PSMB2/TRAF2/PSMA1/CCNA1/DDB2/USP15/MDM2/USP37/USP20/PSMB7/RIPK1/PTRH2/TP53/SMAD4/PSMA5/UBC/USP12/USP25/HIST1H2BD/PSMB4/USP24/ATXN7/VDAC2/UBB/HIST1H2AC/HIST1H2BC/HIST3H2A/SIAH2/HIST2H2BE/USP18/HIST1H2AG/HIST1H2AD/HIST1H2BK…	69
305	D7748C_up	R-HSA-1834949	Cytosolic sensors of pathogen-associated DNA	28/2068	69/10281	7.63609e-05	0.00110214	0.000855599	CREBBP/NFKB2/NFKBIA/NFKBIB/NFKB1/ZBP1/IRF3/TICAM1/RIPK3/TRIM21/RIPK1/POLR3A/UBC/IFI16/TLR3/MB21D1/STAT6/CTNNB1/POLR3D/TRIM56/UBB/MYD88/RELA/SAA1/TBK1/TMEM173/IRF7/POLR3C	28
306	D7748C_up	R-HSA-446652	Interleukin-1 signaling	21/2068	46/10281	7.95807e-05	0.00112465	0.000873075	CUL1/TAB2/TAB1/RIPK2/NOD1/MAP3K8/NFKB1/SKP1/IRAK2/IL1RN/UBC/TAB3/SQSTM1/BTRC/NOD2/TNIP2/UBB/MYD88/UBE2N/PELI1/IRAK4	21
307	D7748C_up	R-HSA-1606322	ZBP1(DAI) mediated induction of type I IFNs	14/2068	25/10281	7.96521e-05	0.00112465	0.000873075	NFKB2/NFKBIA/NFKBIB/NFKB1/ZBP1/IRF3/TICAM1/RIPK3/RIPK1/TLR3/MYD88/RELA/SAA1/TBK1	14
308	D7748C_up	R-HSA-114604	GPVI-mediated activation cascade	24/2068	56/10281	8.79942e-05	0.00121601	0.000943992	GAB2/LCP2/JAK2/CSF2RB/IL2RB/AKT2/JAK3/COL1A1/AKT3/PIK3R3/IL2RA/RAC1/PIK3R5/RHOB/VAV2/SHC1/JAK1/CSF2/RHOG/LCK/IL3RA/CSF2RA/LAT/LYN	24
309	D7748C_up	R-HSA-174113	SCF-beta-TrCP mediated degradation of Emi1	24/2068	56/10281	8.79942e-05	0.00121601	0.000943992	PSMC4/PSMA4/CUL1/PSMC5/PSME1/PSMA3/PSMA6/PSME2/PSMA2/PSMD11/FBXO5/SKP1/PSMF1/PSMB2/PSMA1/PSMB7/PSMA5/UBC/PSMB4/BTRC/UBB/PSMB8/PSMB10/PSMB9	24
310	D7748C_up	R-HSA-5689896	Ovarian tumor domain proteases	18/2068	37/10281	9.22569e-05	0.00126149	0.000979304	TNIP3/OTUD5/UBE2D1/RIPK2/NOD1/DDX58/IFIH1/TNFAIP3/TRIM25/RIPK1/TP53/TNIP1/UBC/VCP/NOD2/TNIP2/OTUD7A/UBB	18
311	D7748C_up	R-HSA-6788467	IL-6-type cytokine receptor ligand interactions	12/2068	20/10281	0.000105949	0.00143362	0.00111293	IL12RB2/JAK2/OSM/EBI3/LIFR/LIF/OSMR/CTF1/JAK1/IL12A/CLCF1/IL27	12
312	D7748C_up	R-HSA-5676590	NIK-->noncanonical NF-kB signaling	25/2068	60/10281	0.000109958	0.00147253	0.00114313	PSMC4/PSMA4/CUL1/NFKB2/PSMC5/PSME1/PSMA3/PSMA6/PSME2/RELB/PSMA2/PSMD11/SKP1/PSMF1/PSMB2/PSMA1/PSMB7/PSMA5/UBC/PSMB4/BTRC/UBB/PSMB8/PSMB10/PSMB9	25
313	D7748C_up	R-HSA-4420097	VEGFA-VEGFR2 Pathway	95/2068	333/10281	0.000117804	0.0015615	0.0012122	RANBP9/PSMC4/HGF/PSMA4/CTNNA1/BCAR1/ELMO2/NCK2/MARK3/ACTB/PAK3/PSMC5/PEBP1/PSME1/ITPR3/JAK2/CSF2RB/IL2RB/PSMA3/PSMA6/PSME2/PPP2CB/RASAL3/AKT2/GRIN2D/JAK3/MET/PSMA2/PSMD11/RAPGEF2/PPP2CA/SOS1/AKT3/DUSP1/PTK2B/EREG/PSMF1/PSMB2/RAP1B/PSMA1/RAF1/PTPRA/KRAS/IL2RA/RAC1/ABI1/DAB2IP/PSMB7/SPTBN5/DUSP5/ITGAV/FGF2/PSMA5/IL17RD/UBC/RASA2/NCK1/WASF2/NRG2/NCF1/PSMB4/VAV2/SHC1/JAK1/MAPKAPK2/SPTA1/PRKCD/RICTOR/…	95
314	D7748C_up	R-HSA-177929	Signaling by EGFR	103/2068	367/10281	0.000124005	0.0016271	0.00126312	PRKAR2B/RANBP9/PSMC4/HGF/PSMA4/MARK3/ACTB/ADCY2/EPS15/PSMC5/PEBP1/TNRC6A/PSME1/ITPR3/JAK2/TNRC6B/CSF2RB/IL2RB/PSMA3/PSMA6/PSME2/PPP2CB/RASAL3/AKT2/GRIN2D/JAK3/MET/PSMA2/PSMD11/RAPGEF2/CDKN1B/PPP2CA/CD86/SOS1/AKT3/PIK3R3/CREB1/FOXO3/DUSP1/CD80/NR4A1/CDKN1A/EREG/PSMF1/PSMB2/RAP1B/PSMA1/ADCY4/RAF1/PTPRA/KRAS/IL2RA/MDM2/DAB2IP/PSMB7/IER3/SPTBN5/DUSP5/FGF2/TP53/PSMA5/PIP5K1A/IL17RD/SH3KBP1/FOXO1/UBC/A…	103
315	D7748C_up	R-HSA-6804757	Regulation of TP53 Degradation	17/2068	35/10281	0.000147882	0.00192099	0.00149127	RFFL/PPP2CB/AKT2/PPP2CA/AKT3/CDK2/CCNA1/MDM2/TP53/CDKN2A/UBC/RICTOR/UBB/RNF34/PRR5/MDM4/DAXX	17
316	D7748C_up	R-HSA-187037	NGF signalling via TRKA from the plasma membrane	108/2068	390/10281	0.000152398	0.00194663	0.00151118	PRKAR2B/RANBP9/PSMC4/HGF/PSMA4/MARK3/ACTB/ADCY2/PSMC5/PEBP1/TNRC6A/PSME1/ITPR3/JAK2/TNRC6B/CSF2RB/IL2RB/PSMA3/PSMA6/PSME2/PPP2CB/VRK3/RASAL3/AKT2/GRIN2D/JAK3/MET/PSMA2/PSMD11/RAPGEF2/CDKN1B/PPP2CA/CD86/SOS1/AKT3/PIK3R3/CREB1/FOXO3/DUSP1/CD80/NR4A1/CDKN1A/EREG/PSMF1/PSMB2/ELK1/RAP1B/ADORA2A/PSMA1/ADCY4/RAF1/PTPRA/KRAS/IL2RA/MDM2/DAB2IP/PSMB7/IER3/SPTBN5/DUSP5/FGF2/TP53/PSMA5/PIP5K1A/RALB/IL17RD/NT…	108
317	D7748C_up	R-HSA-397795	G-protein beta:gamma signalling	22/2068	51/10281	0.000152853	0.00194663	0.00151118	GAB2/GNB1/JAK2/CSF2RB/IL2RB/AKT2/JAK3/AKT3/PIK3R3/GNG11/IL2RA/PIK3R5/PLCB3/SHC1/JAK1/CSF2/GNG4/GNB2/GNG12/GNG5/IL3RA/CSF2RA	22
318	D7748C_up	R-HSA-1640170	Cell Cycle	164/2068	633/10281	0.000157336	0.00198426	0.00154039	CDC27/PRKAR2B/PSMC4/POLA2/VRK2/NUP160/TUBG2/SPDL1/PSMA4/OFD1/SYNE2/CUL1/TP53BP1/UBE2D1/HMMR/NDE1/CLASP1/DYNC1I2/NDC80/PDS5B/PSMC5/AURKA/DYNLL1/PSME1/TINF2/CLSPN/NUP50/PSMA3/PSMA6/PSME2/REC8/GINS1/CDC25B/LPIN2/CEP76/CEP192/RBBP8/NBN/PPP2CB/AKT2/PSMA2/PSMD11/YWHAE/CDKN1B/FBXO5/MCM3/GMNN/CEP72/LMNB1/SKP1/PPP2CA/SMC4/GORASP1/AKT3/BLZF1/MASTL/KIF18A/OPTN/CDK2/HIST1H2BJ/CDKN1A/NUP153/PSMF1/MAX/PSMB2/HS…	164
319	D7748C_up	R-HSA-392451	G beta:gamma signalling through PI3Kgamma	21/2068	48/10281	0.000168689	0.00209599	0.00162713	GAB2/GNB1/JAK2/CSF2RB/IL2RB/AKT2/JAK3/AKT3/PIK3R3/GNG11/IL2RA/PIK3R5/SHC1/JAK1/CSF2/GNG4/GNB2/GNG12/GNG5/IL3RA/CSF2RA	21
320	D7748C_up	R-HSA-202403	TCR signaling	41/2068	119/10281	0.000169422	0.00209599	0.00162713	PSMC4/PSMA4/LCP2/CUL1/TAB2/UBE2D1/PAK3/PSMC5/PSME1/PSMA3/PSMA6/NFKBIA/PSME2/RIPK2/PSMA2/PSMD11/NFKB1/ITK/SKP1/PSMF1/PSMB2/PSMA1/PSMB7/BCL10/PSMA5/PTPRJ/UBC/ENAH/NCK1/PSMB4/CD3G/BTRC/UBB/RELA/UBE2N/LCK/CARD11/PSMB8/PSMB10/LAT/PSMB9	41
321	D7748C_up	R-HSA-1655829	Regulation of cholesterol biosynthesis by SREBP (SREBF)	23/2068	55/10281	0.000192021	0.00235316	0.00182677	NFYA/CREBBP/IDI1/FDFT1/NCOA1/SQLE/KPNB1/MVK/HMGCR/SEC24A/HELZ2/TGS1/SEC24B/NCOA2/GGPS1/LSS/FDPS/MVD/FASN/DHCR7/INSIG1/MTF1/SREBF2	23
322	D7748C_up	R-HSA-2426168	Activation of gene expression by SREBF (SREBP)	19/2068	42/10281	0.000200597	0.00243006	0.00188647	NFYA/CREBBP/IDI1/FDFT1/NCOA1/SQLE/MVK/HMGCR/HELZ2/TGS1/NCOA2/GGPS1/LSS/FDPS/MVD/FASN/DHCR7/MTF1/SREBF2	19
323	D7748C_up	R-HSA-1810476	RIP-mediated NFkB activation via ZBP1	12/2068	21/10281	0.000202038	0.00243006	0.00188647	NFKB2/NFKBIA/NFKBIB/NFKB1/ZBP1/TICAM1/RIPK3/RIPK1/TLR3/MYD88/RELA/SAA1	12
324	D7748C_up	R-HSA-191273	Cholesterol biosynthesis	13/2068	24/10281	0.000225985	0.00269316	0.00209072	MSMO1/IDI1/FDFT1/SQLE/MVK/HMGCR/HSD17B7/NSDHL/GGPS1/LSS/FDPS/MVD/DHCR7	13
325	D7748C_up	R-HSA-3858494	Beta-catenin independent WNT signaling	48/2068	148/10281	0.000260171	0.00306801	0.00238172	DVL2/PSMC4/PSMA4/GNB1/TCF7/PSMC5/TNRC6A/PSME1/ITPR3/TNRC6B/PSMA3/DAAM1/PSMA6/PSME2/PSMA2/PSMD11/WNT5A/PSMF1/PSMB2/GNG11/PSMA1/RAC1/PSMB7/PSMA5/TCF7L2/PLCB3/UBC/TCF7L1/MOV10/FZD1/PSMB4/DVL3/WNT4/FZD5/FZD6/CTNNB1/GNG4/ROR2/UBB/GNB2/GNG12/GNG5/FZD4/PRKG1/SMURF1/PSMB8/PSMB10/PSMB9	48
326	D7748C_up	R-HSA-69541	Stabilization of p53	23/2068	56/10281	0.000264524	0.00306801	0.00238172	PSMC4/PSMA4/PSMC5/PSME1/PSMA3/PSMA6/PSME2/PSMA2/PSMD11/PSMF1/PSMB2/PSMA1/MDM2/PSMB7/TP53/PSMA5/UBC/PSMB4/UBB/MDM4/PSMB8/PSMB10/PSMB9	23
327	D7748C_up	R-HSA-8854050	FBXL7 down-regulates AURKA during mitotic entry and in early mitosis	23/2068	56/10281	0.000264524	0.00306801	0.00238172	PSMC4/PSMA4/CUL1/PSMC5/AURKA/PSME1/PSMA3/PSMA6/PSME2/PSMA2/PSMD11/SKP1/PSMF1/PSMB2/PSMA1/PSMB7/PSMA5/UBC/PSMB4/UBB/PSMB8/PSMB10/PSMB9	23
328	D7748C_up	R-HSA-180534	Vpu mediated degradation of CD4	22/2068	53/10281	0.000298712	0.00342877	0.00266177	PSMC4/PSMA4/PSMC5/PSME1/PSMA3/PSMA6/PSME2/PSMA2/PSMD11/SKP1/PSMF1/PSMB2/PSMA1/PSMB7/PSMA5/UBC/PSMB4/BTRC/UBB/PSMB8/PSMB10/PSMB9	22
329	D7748C_up	R-HSA-176408	Regulation of APC/C activators between G1/S and early anaphase	30/2068	81/10281	0.000300908	0.00342877	0.00266177	CDC27/PSMC4/PSMA4/CUL1/UBE2D1/PSMC5/PSME1/PSMA3/PSMA6/PSME2/PSMA2/PSMD11/FBXO5/SKP1/CDK2/PSMF1/PSMB2/PSMA1/CCNA1/PSMB7/PSMA5/UBC/PSMB4/BTRC/ANAPC16/UBE2E1/UBB/PSMB8/PSMB10/PSMB9	30
330	D7748C_up	R-HSA-4608870	Asymmetric localization of PCP proteins	26/2068	67/10281	0.000319753	0.00361182	0.00280387	DVL2/PSMC4/PSMA4/PSMC5/PSME1/PSMA3/PSMA6/PSME2/PSMA2/PSMD11/WNT5A/PSMF1/PSMB2/PSMA1/PSMB7/PSMA5/UBC/FZD1/PSMB4/FZD5/UBB/FZD4/SMURF1/PSMB8/PSMB10/PSMB9	26
331	D7748C_up	R-HSA-5658442	Regulation of RAS by GAPs	27/2068	71/10281	0.000363202	0.00406723	0.00315742	PSMC4/PSMA4/PSMC5/PSME1/PSMA3/PSMA6/PSME2/RASAL3/PSMA2/PSMD11/PSMF1/PSMB2/PSMA1/KRAS/DAB2IP/PSMB7/PSMA5/UBC/RASA2/PSMB4/UBB/NF1/SPRED2/PSMB8/PSMB10/NRAS/PSMB9	27
332	D7748C_up	R-HSA-983170	Antigen Presentation: Folding, assembly and peptide loading of class I MHC	13/2068	25/10281	0.000384512	0.00426907	0.00331411	SEC24A/SEC31A/SEC24B/B2M/PDIA3/TAP1/TAP2/HLA-C/HLA-E/HLA-F/HLA-A/TAPBP/HLA-B	13
333	D7748C_up	R-HSA-5683057	MAPK family signaling cascades	83/2068	293/10281	0.000396984	0.00437019	0.0033926	RANBP9/PSMC4/HGF/PSMA4/MARK3/ACTB/PAK3/CDC14B/PSMC5/PEBP1/TNRC6A/PSME1/JAK2/TNRC6B/CSF2RB/IL2RB/PSMA3/PSMA6/PSME2/PPP2CB/RASAL3/GRIN2D/JAK3/MET/PSMA2/PSMD11/RAPGEF2/PPP2CA/SOS1/FOXO3/DUSP1/EREG/PSMF1/PSMB2/RAP1B/PSMA1/RAF1/PTPRA/KRAS/IL2RA/RAC1/IL6/DAB2IP/PSMB7/SPTBN5/DUSP5/FGF2/PSMA5/IL17RD/CDC42EP2/FOXO1/UBC/MOV10/RASA2/NRG2/IGF2BP1/PSMB4/SHC1/IL6R/JAK1/SPTA1/CSF2/RET/FRS2/RAG1/IRS1/UBB/RASGRP1…	83
334	D7748C_up	R-HSA-5687128	MAPK6/MAPK4 signaling	32/2068	90/10281	0.000450517	0.00491782	0.00381774	PSMC4/PSMA4/PAK3/CDC14B/PSMC5/TNRC6A/PSME1/TNRC6B/PSMA3/PSMA6/PSME2/PSMA2/PSMD11/FOXO3/PSMF1/PSMB2/PSMA1/RAC1/PSMB7/PSMA5/CDC42EP2/FOXO1/UBC/MOV10/IGF2BP1/PSMB4/RAG1/UBB/JUN/PSMB8/PSMB10/PSMB9	32
335	D7748C_up	R-HSA-5689603	UCH proteinases	36/2068	105/10281	0.000458313	0.00496124	0.00385144	PSMC4/PSMA4/ACTB/PSMC5/PSME1/PSMA3/PSMA6/PSME2/ACTR5/SMAD7/PSMA2/PSMD11/INO80D/PSMF1/PSMB2/PSMA1/NEDD8/USP15/PSMB7/BARD1/PSMA5/UBC/PSMB4/FOXK1/KDM1B/UBB/NFRKB/ASXL1/HIST1H2AC/HIST3H2A/HIST1H2AG/HIST1H2AD/PSMB8/MBD5/PSMB10/PSMB9	36
336	D7748C_up	R-HSA-195253	Degradation of beta-catenin by the destruction complex	30/2068	83/10281	0.000488064	0.00523963	0.00406755	PSMC4/PSMA4/CUL1/TCF7/PSMC5/PSME1/PSMA3/PSMA6/PSME2/PPP2CB/PSMA2/PSMD11/SKP1/PPP2CA/PSMF1/PSMB2/PSMA1/PSMB7/PSMA5/TCF7L2/UBC/TCF7L1/PSMB4/BTRC/CTNNB1/UBB/AMER1/PSMB8/PSMB10/PSMB9	30
337	D7748C_up	R-HSA-202424	Downstream TCR signaling	34/2068	98/10281	0.000509977	0.00543	0.00421534	PSMC4/PSMA4/CUL1/TAB2/UBE2D1/PSMC5/PSME1/PSMA3/PSMA6/NFKBIA/PSME2/RIPK2/PSMA2/PSMD11/NFKB1/SKP1/PSMF1/PSMB2/PSMA1/PSMB7/BCL10/PSMA5/UBC/PSMB4/CD3G/BTRC/UBB/RELA/UBE2N/LCK/CARD11/PSMB8/PSMB10/PSMB9	34
338	D7748C_up	R-HSA-380108	Chemokine receptors bind chemokines	20/2068	48/10281	0.000524069	0.00547178	0.00424777	CXCL12/CCL1/CCL20/CCRL2/CCR7/ACKR4/CXCL9/ACKR3/CCL28/CXCL13/CXCR5/CXCL3/CXCL1/CXCL10/CXCL11/CXCL8/CCL19/CCR4/CXCR3/CCL5	20
339	D7748C_up	R-HSA-174143	APC/C-mediated degradation of cell cycle proteins	31/2068	87/10281	0.000526538	0.00547178	0.00424777	CDC27/PSMC4/PSMA4/CUL1/UBE2D1/PSMC5/AURKA/PSME1/PSMA3/PSMA6/PSME2/PSMA2/PSMD11/FBXO5/SKP1/CDK2/PSMF1/PSMB2/PSMA1/CCNA1/PSMB7/PSMA5/UBC/PSMB4/BTRC/ANAPC16/UBE2E1/UBB/PSMB8/PSMB10/PSMB9	31
340	D7748C_up	R-HSA-453276	Regulation of mitotic cell cycle	31/2068	87/10281	0.000526538	0.00547178	0.00424777	CDC27/PSMC4/PSMA4/CUL1/UBE2D1/PSMC5/AURKA/PSME1/PSMA3/PSMA6/PSME2/PSMA2/PSMD11/FBXO5/SKP1/CDK2/PSMF1/PSMB2/PSMA1/CCNA1/PSMB7/PSMA5/UBC/PSMB4/BTRC/ANAPC16/UBE2E1/UBB/PSMB8/PSMB10/PSMB9	31
341	D7748C_up	R-HSA-8852135	Protein ubiquitination	24/2068	62/10281	0.000559718	0.00577043	0.00447961	PAF1/UBA6/UBE2D1/UBE2A/RNF40/UBE2S/UBE2D3/HIST1H2BJ/CDC73/RTF1/UBE2Q2/BCL10/UBC/RNF144A/RRAGA/HIST1H2BD/UBE2Z/UBE2E1/UBB/UBE2N/HIST1H2BC/HIST1H2BK/HIST1H2BG/HIST1H2BO	24
342	D7748C_up	R-HSA-162909	Host Interactions of HIV factors	43/2068	133/10281	0.000572294	0.00583018	0.004526	PSMC4/NUP160/PSMA4/ATP6V1H/AP1M1/PSMC5/PSME1/NUP50/PSMA3/PSMA6/PSME2/HCK/PSMA2/KPNB1/PSMD11/SKP1/KPNA1/NUP153/PSMF1/PSMB2/NUP214/PSMA1/RAC1/PSMB7/NUP54/NUP58/PSMA5/ARF1/UBC/SLC25A4/NUP205/PSMB4/PSIP1/BTRC/B2M/UBB/LCK/PSMB8/PSMB10/HLA-A/NUP62/APOBEC3G/PSMB9	43
343	D7748C_up	R-HSA-2871796	FCERI mediated MAPK activation	77/2068	271/10281	0.000574491	0.00583018	0.004526	RANBP9/PSMC4/HGF/PSMA4/LCP2/MARK3/ACTB/MAP2K7/PSMC5/PEBP1/PSME1/MAP3K1/JAK2/CSF2RB/IL2RB/PSMA3/PSMA6/PSME2/PPP2CB/RASAL3/GRIN2D/JAK3/MET/PSMA2/MAPK8/PSMD11/RAPGEF2/PPP2CA/SOS1/DUSP1/EREG/PSMF1/PSMB2/RAP1B/PSMA1/RAF1/PTPRA/KRAS/IL2RA/RAC1/DAB2IP/PSMB7/SPTBN5/DUSP5/FGF2/PSMA5/IL17RD/UBC/RASA2/NRG2/PSMB4/VAV2/SHC1/JAK1/SPTA1/CSF2/RET/FRS2/IRS1/UBB/RASGRP1/GRIN1/JUN/DUSP8/IL3RA/NF1/SRC/PDGFA/CSF2RA/S…	77
344	D7748C_up	R-HSA-5669034	TNFs bind their physiological receptors	14/2068	29/10281	0.000614036	0.00617008	0.00478987	TNFRSF9/TNFSF13B/TNFSF8/TNFSF4/TNFSF18/TNFRSF8/TNFSF9/CD70/EDA2R/TNFSF15/EDARADD/TNFRSF4/TNFRSF18/LTA	14
345	D7748C_up	R-HSA-450321	JNK (c-Jun kinases) phosphorylation and activation mediated by activated human TAK1	12/2068	23/10281	0.000621417	0.00617008	0.00478987	TAB2/MAP2K7/TAB1/RIPK2/NOD1/MAPK8/IRAK2/UBC/TAB3/NOD2/UBB/UBE2N	12
346	D7748C_up	R-HSA-69278	Cell Cycle, Mitotic	136/2068	526/10281	0.000622233	0.00617008	0.00478987	CDC27/PRKAR2B/PSMC4/POLA2/VRK2/NUP160/TUBG2/SPDL1/PSMA4/OFD1/CUL1/UBE2D1/HMMR/NDE1/CLASP1/DYNC1I2/NDC80/PDS5B/PSMC5/AURKA/DYNLL1/PSME1/NUP50/PSMA3/PSMA6/PSME2/GINS1/CDC25B/LPIN2/CEP76/CEP192/PPP2CB/AKT2/PSMA2/PSMD11/YWHAE/CDKN1B/FBXO5/MCM3/GMNN/CEP72/LMNB1/SKP1/PPP2CA/SMC4/GORASP1/AKT3/BLZF1/MASTL/KIF18A/OPTN/CDK2/HIST1H2BJ/CDKN1A/NUP153/PSMF1/MAX/PSMB2/NUP214/ARPP19/PSMA1/CDKN1C/MAU2/HAUS8/H3F3B…	136
347	D7748C_up	R-HSA-69017	CDK-mediated phosphorylation and removal of Cdc6	21/2068	52/10281	0.000632775	0.00622708	0.00483412	PSMC4/PSMA4/PSMC5/PSME1/PSMA3/PSMA6/PSME2/PSMA2/PSMD11/CDK2/PSMF1/PSMB2/PSMA1/PSMB7/PSMA5/UBC/PSMB4/UBB/PSMB8/PSMB10/PSMB9	21
348	D7748C_up	R-HSA-69620	Cell Cycle Checkpoints	60/2068	202/10281	0.000677236	0.00661451	0.00513488	CDC27/PSMC4/PSMA4/TP53BP1/UBE2D1/PSMC5/PSME1/CLSPN/PSMA3/PSMA6/PSME2/RBBP8/NBN/PSMA2/PSMD11/YWHAE/CDKN1B/MCM3/CDK2/HIST1H2BJ/CDKN1A/PSMF1/PSMB2/PSMA1/CCNA1/YWHAQ/ORC3/MDM2/HUS1/BRIP1/PSMB7/MDC1/BARD1/TP53/PSMA5/CHEK1/UBC/HIST1H2BD/HIST1H4H/PSMB4/RNF168/ANAPC16/WEE1/UBE2E1/UBB/RAD9A/KAT5/RMI2/TOP3A/UBE2N/HIST1H2BC/HIST2H2BE/HIST4H4/HIST1H2BK/MDM4/PSMB8/PSMB10/PSMB9/HIST1H2BG/HIST1H2BO	60
349	D7748C_up	R-HSA-111465	Apoptotic cleavage of cellular proteins	17/2068	39/10281	0.000730892	0.00708529	0.00550035	VIM/CASP8/PKP1/CLSPN/DSP/ACIN1/TJP1/BIRC2/LMNB1/TJP2/STK26/PRKCD/CASP3/CASP7/CTNNB1/FNTA/OCLN	17
350	D7748C_up	R-HSA-451927	Interleukin-2 signaling	75/2068	265/10281	0.000761251	0.00732493	0.00568639	RANBP9/PSMC4/HGF/GAB2/PSMA4/MARK3/ACTB/PSMC5/PEBP1/PSME1/JAK2/CSF2RB/IL2RB/PSMA3/PSMA6/PSME2/PPP2CB/RASAL3/GRIN2D/JAK3/MET/PSMA2/PSMD11/RAPGEF2/PPP2CA/SOS1/PIK3R3/DUSP1/PTK2B/EREG/PSMF1/PSMB2/STAT5A/RAP1B/PSMA1/RAF1/PTPRA/KRAS/IL2RA/DAB2IP/PSMB7/SPTBN5/DUSP5/FGF2/PSMA5/IL17RD/UBC/RASA2/NRG2/PSMB4/SHC1/JAK1/SPTA1/CSF2/RET/FRS2/LGALS9/IRS1/UBB/RASGRP1/GRIN1/LCK/DUSP8/IL3RA/NF1/SRC/PDGFA/CSF2RA/SPRE…	75
351	D7748C_up	R-HSA-69300	Removal of licensing factors from origins	27/2068	74/10281	0.000774949	0.0074019	0.00574614	PSMC4/PSMA4/PSMC5/PSME1/PSMA3/PSMA6/PSME2/PSMA2/PSMD11/CDKN1B/MCM3/GMNN/CDK2/CDKN1A/PSMF1/PSMB2/PSMA1/CCNA1/ORC3/PSMB7/PSMA5/UBC/PSMB4/UBB/PSMB8/PSMB10/PSMB9	27
352	D7748C_up	R-HSA-2559580	Oxidative Stress Induced Senescence	41/2068	127/10281	0.000785095	0.00744407	0.00577888	MAP2K3/EED/MAP2K7/TNRC6A/TNRC6B/EZH2/MAPK8/HIST1H2BJ/H3F3B/KDM6B/MDM2/TXN/MINK1/TP53/CBX4/CDKN2B/CDKN2A/UBC/TNIK/MOV10/HIST1H2BD/HIST1H4H/MAPKAPK2/UBB/IFNB1/PHC3/JUN/SUZ12/HIST1H2AC/HIST1H2BC/HIST2H2BE/HIST1H2AD/HIST1H3D/MAP3K5/HIST4H4/HIST1H2BK/MDM4/HIST1H2BG/HIST1H3G/HIST1H2BO/HIST1H3H	41
353	D7748C_up	R-HSA-168638	NOD1/2 Signaling Pathway	16/2068	36/10281	0.000804419	0.00757203	0.00587821	BIRC3/TAB2/CASP8/CYLD/TAB1/RIPK2/NOD1/BIRC2/TNFAIP3/IRAK2/UBC/TAB3/NOD2/UBB/UBE2N/CASP4	16
354	D7748C_up	R-HSA-512988	Interleukin-3, 5 and GM-CSF signaling	77/2068	274/10281	0.00081662	0.00763157	0.00592443	RANBP9/PSMC4/HGF/GAB2/PSMA4/MARK3/ACTB/PSMC5/PEBP1/PSME1/JAK2/CSF2RB/IL2RB/PSMA3/PSMA6/PSME2/HCK/PPP2CB/RASAL3/GRIN2D/JAK3/MET/PSMA2/PSMD11/RAPGEF2/PPP2CA/SOS1/PIK3R3/DUSP1/EREG/PSMF1/PSMB2/STAT5A/RAP1B/PSMA1/RAF1/PTPRA/KRAS/IL2RA/TEC/DAB2IP/PSMB7/SPTBN5/DUSP5/FGF2/PSMA5/IL17RD/UBC/RASA2/NRG2/PSMB4/SHC1/JAK1/SPTA1/CSF2/RET/FRS2/CRK/IRS1/UBB/RASGRP1/YES1/GRIN1/DUSP8/IL3RA/NF1/SRC/PDGFA/CSF2RA/SPRE…	77
355	D7748C_up	R-HSA-349425	Autodegradation of the E3 ubiquitin ligase COP1	21/2068	53/10281	0.000852004	0.00790538	0.00613699	PSMC4/PSMA4/PSMC5/PSME1/PSMA3/PSMA6/PSME2/PSMA2/PSMD11/PSMF1/PSMB2/PSMA1/PSMB7/TP53/PSMA5/UBC/PSMB4/UBB/PSMB8/PSMB10/PSMB9	21
356	D7748C_up	R-HSA-2562578	TRIF-mediated programmed cell death	7/2068	10/10281	0.000890661	0.00820545	0.00636994	CASP8/TICAM1/RIPK3/RIPK1/TLR3/FADD/TICAM2	7
357	D7748C_up	R-HSA-6806834	Signaling by MET	29/2068	82/10281	0.000902386	0.00825492	0.00640834	RANBP9/HGF/LAMA3/LAMC2/COL5A3/EPS15/HPN/MET/COL1A1/SOS1/RAP1B/COL5A1/KRAS/TNS3/RAC1/SH3KBP1/PTPRJ/UBC/SHC1/ARF6/CRK/STAT3/UBB/PTPN2/PTPN1/LAMA2/LAMB3/SRC/NRAS	29
358	D7748C_up	R-HSA-936964	Activation of IRF3/IRF7 mediated by TBK1/IKK epsilon	10/2068	18/10281	0.000944326	0.00857818	0.00665929	IRF3/TICAM1/TANK/UBC/TLR3/UBB/TBK1/IRF7/TICAM2/IKBKE	10
359	D7748C_up	R-HSA-174084	Autodegradation of Cdh1 by Cdh1:APC/C	24/2068	64/10281	0.000953912	0.00860508	0.00668017	CDC27/PSMC4/PSMA4/UBE2D1/PSMC5/PSME1/PSMA3/PSMA6/PSME2/PSMA2/PSMD11/PSMF1/PSMB2/PSMA1/PSMB7/PSMA5/UBC/PSMB4/ANAPC16/UBE2E1/UBB/PSMB8/PSMB10/PSMB9	24
360	D7748C_up	R-HSA-450302	activated TAK1 mediates p38 MAPK activation	12/2068	24/10281	0.00101685	0.00904716	0.00702336	MAP2K3/TAB2/TAB1/RIPK2/NOD1/IRAK2/UBC/TAB3/MAPKAPK2/NOD2/UBB/UBE2N	12
361	D7748C_up	R-HSA-937041	IKK complex recruitment mediated by RIP1	12/2068	24/10281	0.00101685	0.00904716	0.00702336	BIRC3/UBE2D1/UBE2D3/BIRC2/TICAM1/RIPK3/RIPK1/UBC/TLR3/UBB/UBE2N/TICAM2	12
362	D7748C_up	R-HSA-8848021	Signaling by PTK6	25/2068	68/10281	0.00105377	0.00931189	0.00722887	BCAR1/ELMO2/HIF1A/RASAL3/CDKN1B/NR3C1/KHDRBS1/CDK2/EREG/KRAS/RAC1/DAB2IP/PELP1/UBC/RASA2/NRG2/CRK/STAT3/UBB/STAP2/SOCS3/PTPN1/NF1/SPRED2/NRAS	25
363	D7748C_up	R-HSA-375165	NCAM signaling for neurite out-growth	79/2068	285/10281	0.00108846	0.00955343	0.00741638	RANBP9/PSMC4/HGF/PSMA4/COL9A2/CACNB1/MARK3/ACTB/COL5A3/PSMC5/PEBP1/PSME1/JAK2/CACNA1I/CSF2RB/IL2RB/PSMA3/PSMA6/PSME2/PPP2CB/RASAL3/GRIN2D/JAK3/MET/PSMA2/PSMD11/RAPGEF2/ST8SIA4/PPP2CA/SOS1/CREB1/DUSP1/EREG/PSMF1/PSMB2/RAP1B/PSMA1/COL5A1/RAF1/PTPRA/KRAS/IL2RA/COL4A2/DAB2IP/PSMB7/SPTBN5/DUSP5/FGF2/PSMA5/IL17RD/UBC/RASA2/NRG2/PSMB4/SHC1/JAK1/SPTA1/CSF2/RET/FRS2/IRS1/UBB/RASGRP1/GRIN1/CNTN2/DUSP8/IL3R…	79
364	D7748C_up	R-HSA-5610783	Degradation of GLI2 by the proteasome	23/2068	61/10281	0.001108	0.00959525	0.00744884	PSMC4/PSMA4/CUL1/PSMC5/PSME1/PSMA3/PSMA6/PSME2/PSMA2/PSMD11/SKP1/PSMF1/PSMB2/PSMA1/PSMB7/PSMA5/UBC/PSMB4/BTRC/UBB/PSMB8/PSMB10/PSMB9	23
365	D7748C_up	R-HSA-5610785	GLI3 is processed to GLI3R by the proteasome	23/2068	61/10281	0.001108	0.00959525	0.00744884	PSMC4/PSMA4/CUL1/PSMC5/PSME1/PSMA3/PSMA6/PSME2/PSMA2/PSMD11/SKP1/PSMF1/PSMB2/PSMA1/PSMB7/PSMA5/UBC/PSMB4/BTRC/UBB/PSMB8/PSMB10/PSMB9	23
366	D7748C_up	R-HSA-69601	Ubiquitin Mediated Degradation of Phosphorylated Cdc25A	21/2068	54/10281	0.00113363	0.00962268	0.00747014	PSMC4/PSMA4/PSMC5/PSME1/PSMA3/PSMA6/PSME2/PSMA2/PSMD11/PSMF1/PSMB2/PSMA1/PSMB7/PSMA5/CHEK1/UBC/PSMB4/UBB/PSMB8/PSMB10/PSMB9	21
367	D7748C_up	R-HSA-69610	p53-Independent DNA Damage Response	21/2068	54/10281	0.00113363	0.00962268	0.00747014	PSMC4/PSMA4/PSMC5/PSME1/PSMA3/PSMA6/PSME2/PSMA2/PSMD11/PSMF1/PSMB2/PSMA1/PSMB7/PSMA5/CHEK1/UBC/PSMB4/UBB/PSMB8/PSMB10/PSMB9	21
368	D7748C_up	R-HSA-69613	p53-Independent G1/S DNA damage checkpoint	21/2068	54/10281	0.00113363	0.00962268	0.00747014	PSMC4/PSMA4/PSMC5/PSME1/PSMA3/PSMA6/PSME2/PSMA2/PSMD11/PSMF1/PSMB2/PSMA1/PSMB7/PSMA5/CHEK1/UBC/PSMB4/UBB/PSMB8/PSMB10/PSMB9	21
369	D7748C_up	R-HSA-68949	Orc1 removal from chromatin	26/2068	72/10281	0.0011482	0.00962268	0.00747014	PSMC4/PSMA4/PSMC5/PSME1/PSMA3/PSMA6/PSME2/PSMA2/PSMD11/CDKN1B/MCM3/CDK2/CDKN1A/PSMF1/PSMB2/PSMA1/CCNA1/ORC3/PSMB7/PSMA5/UBC/PSMB4/UBB/PSMB8/PSMB10/PSMB9	26
370	D7748C_up	R-HSA-69052	Switching of origins to a post-replicative state	26/2068	72/10281	0.0011482	0.00962268	0.00747014	PSMC4/PSMA4/PSMC5/PSME1/PSMA3/PSMA6/PSME2/PSMA2/PSMD11/CDKN1B/MCM3/CDK2/CDKN1A/PSMF1/PSMB2/PSMA1/CCNA1/ORC3/PSMB7/PSMA5/UBC/PSMB4/UBB/PSMB8/PSMB10/PSMB9	26
371	D7748C_up	R-HSA-2586552	Signaling by Leptin	72/2068	256/10281	0.00115811	0.00964348	0.00748629	RANBP9/PSMC4/HGF/PSMA4/MARK3/ACTB/PSMC5/PEBP1/PSME1/JAK2/CSF2RB/IL2RB/PSMA3/PSMA6/PSME2/PPP2CB/RASAL3/GRIN2D/JAK3/MET/PSMA2/PSMD11/RAPGEF2/PPP2CA/SOS1/DUSP1/EREG/PSMF1/PSMB2/STAT5A/RAP1B/PSMA1/RAF1/PTPRA/KRAS/IL2RA/DAB2IP/PSMB7/SPTBN5/DUSP5/FGF2/PSMA5/IL17RD/UBC/RASA2/NRG2/PSMB4/SHC1/JAK1/SPTA1/CSF2/RET/FRS2/STAT3/IRS1/UBB/RASGRP1/GRIN1/DUSP8/SOCS3/IL3RA/NF1/SRC/PDGFA/CSF2RA/SPRED2/RASGEF1A/PSMB8…	72
372	D7748C_up	R-HSA-5357786	TNFR1-induced proapoptotic signaling	8/2068	13/10281	0.00128608	0.0106036	0.00823161	CASP8/CYLD/TRADD/TNFAIP3/TRAF2/RIPK1/FADD/TNF	8
373	D7748C_up	R-HSA-69481	G2/M Checkpoints	51/2068	170/10281	0.00129749	0.0106036	0.00823161	PSMC4/PSMA4/TP53BP1/PSMC5/PSME1/CLSPN/PSMA3/PSMA6/PSME2/RBBP8/NBN/PSMA2/PSMD11/YWHAE/MCM3/CDK2/HIST1H2BJ/PSMF1/PSMB2/PSMA1/YWHAQ/ORC3/HUS1/BRIP1/PSMB7/MDC1/BARD1/TP53/PSMA5/CHEK1/UBC/HIST1H2BD/HIST1H4H/PSMB4/RNF168/WEE1/UBB/RAD9A/KAT5/RMI2/TOP3A/UBE2N/HIST1H2BC/HIST2H2BE/HIST4H4/HIST1H2BK/PSMB8/PSMB10/PSMB9/HIST1H2BG/HIST1H2BO	51
374	D7748C_up	R-HSA-4086400	PCP/CE pathway	32/2068	95/10281	0.0012979	0.0106036	0.00823161	DVL2/PSMC4/PSMA4/PSMC5/PSME1/PSMA3/DAAM1/PSMA6/PSME2/PSMA2/PSMD11/WNT5A/PSMF1/PSMB2/PSMA1/RAC1/PSMB7/PSMA5/UBC/FZD1/PSMB4/DVL3/WNT4/FZD5/FZD6/ROR2/UBB/FZD4/SMURF1/PSMB8/PSMB10/PSMB9	32
375	D7748C_up	R-HSA-211733	Regulation of activated PAK-2p34 by proteasome mediated degradation	20/2068	51/10281	0.0013066	0.010608	0.00823502	PSMC4/PSMA4/PSMC5/PSME1/PSMA3/PSMA6/PSME2/PSMA2/PSMD11/PSMF1/PSMB2/PSMA1/PSMB7/PSMA5/UBC/PSMB4/UBB/PSMB8/PSMB10/PSMB9	20
376	D7748C_up	R-HSA-5610780	Degradation of GLI1 by the proteasome	23/2068	62/10281	0.00143134	0.0114772	0.00890983	PSMC4/PSMA4/CUL1/PSMC5/PSME1/PSMA3/PSMA6/PSME2/PSMA2/PSMD11/SKP1/PSMF1/PSMB2/PSMA1/PSMB7/PSMA5/UBC/PSMB4/BTRC/UBB/PSMB8/PSMB10/PSMB9	23
377	D7748C_up	R-HSA-5678895	Defective CFTR causes cystic fibrosis	23/2068	62/10281	0.00143134	0.0114772	0.00890983	PSMC4/PSMA4/PSMC5/PSME1/PSMA3/PSMA6/PSME2/PSMA2/ERLIN1/PSMD11/PSMF1/PSMB2/PSMA1/PSMB7/DERL1/PSMA5/UBC/PSMB4/VCP/UBB/PSMB8/PSMB10/PSMB9	23
378	D7748C_up	R-HSA-180585	Vif-mediated degradation of APOBEC3G	21/2068	55/10281	0.00149139	0.0118169	0.00917356	PSMC4/PSMA4/PSMC5/PSME1/PSMA3/PSMA6/PSME2/PSMA2/PSMD11/PSMF1/PSMB2/PSMA1/PSMB7/PSMA5/UBC/PSMB4/UBB/PSMB8/PSMB10/APOBEC3G/PSMB9	21
379	D7748C_up	R-HSA-5684996	MAPK1/MAPK3 signaling	71/2068	254/10281	0.0014919	0.0118169	0.00917356	RANBP9/PSMC4/HGF/PSMA4/MARK3/ACTB/PSMC5/PEBP1/PSME1/JAK2/CSF2RB/IL2RB/PSMA3/PSMA6/PSME2/PPP2CB/RASAL3/GRIN2D/JAK3/MET/PSMA2/PSMD11/RAPGEF2/PPP2CA/SOS1/DUSP1/EREG/PSMF1/PSMB2/RAP1B/PSMA1/RAF1/PTPRA/KRAS/IL2RA/IL6/DAB2IP/PSMB7/SPTBN5/DUSP5/FGF2/PSMA5/IL17RD/UBC/RASA2/NRG2/PSMB4/SHC1/IL6R/JAK1/SPTA1/CSF2/RET/FRS2/IRS1/UBB/RASGRP1/GRIN1/DUSP8/IL3RA/NF1/SRC/PDGFA/CSF2RA/SPRED2/RASGEF1A/PSMB8/PSMB10/NR…	71
380	D7748C_up	R-HSA-918233	TRAF3-dependent IRF activation pathway	9/2068	16/10281	0.00152668	0.0119354	0.00926555	CREBBP/DDX58/IFIH1/TRIM25/IRF3/IFNB1/TBK1/IRF7/IKBKE	9
381	D7748C_up	R-HSA-975163	IRAK2 mediated activation of TAK1 complex upon TLR7/8 or 9 stimulation	9/2068	16/10281	0.00152668	0.0119354	0.00926555	TAB2/TAB1/TICAM1/IRAK2/UBC/TAB3/TLR3/UBB/TICAM2	9
382	D7748C_up	R-HSA-400206	Regulation of lipid metabolism by Peroxisome proliferator-activated receptor alpha (PPARalpha)	40/2068	127/10281	0.00153443	0.0119354	0.00926555	NFYA/CREBBP/ALAS1/MED17/THRAP3/MED29/FDFT1/NCOA1/MED15/MED25/NRF1/AHR/MED13/HMGCR/CTGF/MED13L/G0S2/SIN3B/HELZ2/MED10/GRHL1/TGS1/YAP1/NCOA2/RGL1/TIAM2/MED22/ANKRD1/ACSL1/MED21/PPARGC1B/MED27/MED11/PEX11A/ANGPTL4/CYP7A1/SIN3A/MED14/MTF1/SREBF2	40
383	D7748C_up	R-HSA-69304	Regulation of DNA replication	27/2068	77/10281	0.00154554	0.0119504	0.00927712	PSMC4/PSMA4/PSMC5/PSME1/PSMA3/PSMA6/PSME2/PSMA2/PSMD11/CDKN1B/MCM3/GMNN/CDK2/CDKN1A/PSMF1/PSMB2/PSMA1/CCNA1/ORC3/PSMB7/PSMA5/UBC/PSMB4/UBB/PSMB8/PSMB10/PSMB9	27
384	D7748C_up	R-HSA-453279	Mitotic G1-G1/S phases	44/2068	143/10281	0.00155587	0.011959	0.00928385	PSMC4/POLA2/PSMA4/CUL1/PSMC5/PSME1/PSMA3/PSMA6/PSME2/PPP2CB/AKT2/PSMA2/PSMD11/CDKN1B/FBXO5/MCM3/SKP1/PPP2CA/AKT3/CDK2/CDKN1A/PSMF1/MAX/PSMB2/PSMA1/CDKN1C/PCNA/CCNA1/ORC3/PSMB7/PSMA5/CDKN2B/CDKN2A/UBC/DYRK1A/PSMB4/WEE1/UBB/LIN9/PSMB8/PSMB10/LIN52/PPP2R2A/PSMB9	44
385	D7748C_up	R-HSA-5674400	Constitutive Signaling by AKT1 E17K in Cancer	12/2068	25/10281	0.00160054	0.0121585	0.00943872	AKT2/CDKN1B/AKT3/CREB1/FOXO3/NR4A1/CDKN1A/MDM2/FOXO1/RICTOR/PRR5/AKT1S1	12
386	D7748C_up	R-HSA-933542	TRAF6 mediated NF-kB activation	12/2068	25/10281	0.00160054	0.0121585	0.00943872	NFKB2/MAP3K1/NFKBIA/NFKBIB/DDX58/NFKB1/IFIH1/TRIM25/TRAF2/MYD88/RELA/SAA1	12
387	D7748C_up	R-HSA-4641258	Degradation of DVL	22/2068	59/10281	0.00166723	0.0125915	0.00977484	DVL2/PSMC4/PSMA4/PSMC5/PSME1/PSMA3/PSMA6/PSME2/PSMA2/PSMD11/PSMF1/PSMB2/PSMA1/PSMB7/PSMA5/UBC/PSMB4/DVL3/UBB/PSMB8/PSMB10/PSMB9	22
388	D7748C_up	R-HSA-69229	Ubiquitin-dependent degradation of Cyclin D1	20/2068	52/10281	0.00172774	0.0128985	0.0100132	PSMC4/PSMA4/PSMC5/PSME1/PSMA3/PSMA6/PSME2/PSMA2/PSMD11/PSMF1/PSMB2/PSMA1/PSMB7/PSMA5/UBC/PSMB4/UBB/PSMB8/PSMB10/PSMB9	20
389	D7748C_up	R-HSA-75815	Ubiquitin-dependent degradation of Cyclin D	20/2068	52/10281	0.00172774	0.0128985	0.0100132	PSMC4/PSMA4/PSMC5/PSME1/PSMA3/PSMA6/PSME2/PSMA2/PSMD11/PSMF1/PSMB2/PSMA1/PSMB7/PSMA5/UBC/PSMB4/UBB/PSMB8/PSMB10/PSMB9	20
390	D7748C_up	R-HSA-170984	ARMS-mediated activation	70/2068	252/10281	0.00191521	0.0140848	0.0109341	RANBP9/PSMC4/HGF/PSMA4/MARK3/ACTB/PSMC5/PEBP1/PSME1/JAK2/CSF2RB/IL2RB/PSMA3/PSMA6/PSME2/PPP2CB/RASAL3/GRIN2D/JAK3/MET/PSMA2/PSMD11/RAPGEF2/PPP2CA/SOS1/DUSP1/EREG/PSMF1/PSMB2/RAP1B/PSMA1/RAF1/PTPRA/KRAS/IL2RA/DAB2IP/PSMB7/SPTBN5/DUSP5/FGF2/PSMA5/IL17RD/UBC/RASA2/NRG2/PSMB4/SHC1/JAK1/SPTA1/CSF2/RET/FRS2/CRK/IRS1/UBB/RASGRP1/GRIN1/DUSP8/IL3RA/NF1/SRC/PDGFA/CSF2RA/SPRED2/RASGEF1A/PSMB8/PSMB10/NRAS/LA…	70
391	D7748C_up	R-HSA-8852276	The role of GTSE1 in G2/M progression after G2 checkpoint	27/2068	78/10281	0.00191874	0.0140848	0.0109341	PSMC4/PSMA4/PSMC5/PSME1/PSMA3/PSMA6/PSME2/PSMA2/PSMD11/CDKN1A/PSMF1/PSMB2/PSMA1/PSMB7/TUBB2A/TP53/PSMA5/UBC/PSMB4/TUBA1C/UBB/TUBAL3/TUBB4B/PSMB8/FKBPL/PSMB10/PSMB9	27
392	D7748C_up	R-HSA-112412	SOS-mediated signalling	69/2068	248/10281	0.00196501	0.0140848	0.0109341	RANBP9/PSMC4/HGF/PSMA4/MARK3/ACTB/PSMC5/PEBP1/PSME1/JAK2/CSF2RB/IL2RB/PSMA3/PSMA6/PSME2/PPP2CB/RASAL3/GRIN2D/JAK3/MET/PSMA2/PSMD11/RAPGEF2/PPP2CA/SOS1/DUSP1/EREG/PSMF1/PSMB2/RAP1B/PSMA1/RAF1/PTPRA/KRAS/IL2RA/DAB2IP/PSMB7/SPTBN5/DUSP5/FGF2/PSMA5/IL17RD/UBC/RASA2/NRG2/PSMB4/SHC1/JAK1/SPTA1/CSF2/RET/FRS2/IRS1/UBB/RASGRP1/GRIN1/DUSP8/IL3RA/NF1/SRC/PDGFA/CSF2RA/SPRED2/RASGEF1A/PSMB8/PSMB10/NRAS/LAT/PS…	69
393	D7748C_up	R-HSA-179812	GRB2 events in EGFR signaling	69/2068	248/10281	0.00196501	0.0140848	0.0109341	RANBP9/PSMC4/HGF/PSMA4/MARK3/ACTB/PSMC5/PEBP1/PSME1/JAK2/CSF2RB/IL2RB/PSMA3/PSMA6/PSME2/PPP2CB/RASAL3/GRIN2D/JAK3/MET/PSMA2/PSMD11/RAPGEF2/PPP2CA/SOS1/DUSP1/EREG/PSMF1/PSMB2/RAP1B/PSMA1/RAF1/PTPRA/KRAS/IL2RA/DAB2IP/PSMB7/SPTBN5/DUSP5/FGF2/PSMA5/IL17RD/UBC/RASA2/NRG2/PSMB4/SHC1/JAK1/SPTA1/CSF2/RET/FRS2/IRS1/UBB/RASGRP1/GRIN1/DUSP8/IL3RA/NF1/SRC/PDGFA/CSF2RA/SPRED2/RASGEF1A/PSMB8/PSMB10/NRAS/LAT/PS…	69
394	D7748C_up	R-HSA-180336	SHC1 events in EGFR signaling	69/2068	248/10281	0.00196501	0.0140848	0.0109341	RANBP9/PSMC4/HGF/PSMA4/MARK3/ACTB/PSMC5/PEBP1/PSME1/JAK2/CSF2RB/IL2RB/PSMA3/PSMA6/PSME2/PPP2CB/RASAL3/GRIN2D/JAK3/MET/PSMA2/PSMD11/RAPGEF2/PPP2CA/SOS1/DUSP1/EREG/PSMF1/PSMB2/RAP1B/PSMA1/RAF1/PTPRA/KRAS/IL2RA/DAB2IP/PSMB7/SPTBN5/DUSP5/FGF2/PSMA5/IL17RD/UBC/RASA2/NRG2/PSMB4/SHC1/JAK1/SPTA1/CSF2/RET/FRS2/IRS1/UBB/RASGRP1/GRIN1/DUSP8/IL3RA/NF1/SRC/PDGFA/CSF2RA/SPRED2/RASGEF1A/PSMB8/PSMB10/NRAS/LAT/PS…	69
395	D7748C_up	R-HSA-5673001	RAF/MAP kinase cascade	69/2068	248/10281	0.00196501	0.0140848	0.0109341	RANBP9/PSMC4/HGF/PSMA4/MARK3/ACTB/PSMC5/PEBP1/PSME1/JAK2/CSF2RB/IL2RB/PSMA3/PSMA6/PSME2/PPP2CB/RASAL3/GRIN2D/JAK3/MET/PSMA2/PSMD11/RAPGEF2/PPP2CA/SOS1/DUSP1/EREG/PSMF1/PSMB2/RAP1B/PSMA1/RAF1/PTPRA/KRAS/IL2RA/DAB2IP/PSMB7/SPTBN5/DUSP5/FGF2/PSMA5/IL17RD/UBC/RASA2/NRG2/PSMB4/SHC1/JAK1/SPTA1/CSF2/RET/FRS2/IRS1/UBB/RASGRP1/GRIN1/DUSP8/IL3RA/NF1/SRC/PDGFA/CSF2RA/SPRED2/RASGEF1A/PSMB8/PSMB10/NRAS/LAT/PS…	69
396	D7748C_up	R-HSA-1234176	Oxygen-dependent proline hydroxylation of Hypoxia-inducible Factor Alpha	24/2068	67/10281	0.00198516	0.0140848	0.0109341	PSMC4/PSMA4/UBE2D1/PSMC5/PSME1/PSMA3/HIF1A/PSMA6/PSME2/PSMA2/PSMD11/UBE2D3/PSMF1/PSMB2/PSMA1/PSMB7/PSMA5/LIMD1/UBC/PSMB4/UBB/PSMB8/PSMB10/PSMB9	24
397	D7748C_up	R-HSA-5663202	Diseases of signal transduction	98/2068	373/10281	0.00202037	0.0140848	0.0109341	CREBBP/AGK/CLCN6/PSMC4/HGF/GAB2/PSMA4/CUL1/HDAC7/MARK3/ACTB/PSMC5/PEBP1/PSME1/HDAC6/JAK2/PSMA3/PSMA6/PSME2/PPP2CB/RASAL3/AKT2/ZC3HAV1/MET/PSMA2/RNF43/PSMD11/CDKN1B/PAPD7/SKP1/PPP2CA/CD86/KAT2B/STAT1/SOS1/AKT3/PIK3R3/CREB1/FOXO3/CD80/NR4A1/CDKN1A/EREG/GTF2F1/PSMF1/PSMB2/STAT5A/RAP1B/MACF1/KIAA0754/DLL4/PSMA1/RAF1/KRAS/MDM2/DAB2IP/PSMB7/STRA6/FGF2/RLBP1/SMAD4/PSMA5/POLR2D/NOTCH1/TCF7L2/FOXO1/UBC/AD…	98
398	D7748C_up	R-HSA-1059683	Interleukin-6 signaling	7/2068	11/10281	0.0020238	0.0140848	0.0109341	JAK2/STAT1/IL6/IL6R/JAK1/STAT3/SOCS3	7
399	D7748C_up	R-HSA-1236977	Endosomal/Vacuolar pathway	7/2068	11/10281	0.0020238	0.0140848	0.0109341	CTSL/B2M/HLA-C/HLA-E/HLA-F/HLA-A/HLA-B	7
400	D7748C_up	R-HSA-351906	Apoptotic cleavage of cell adhesion proteins	7/2068	11/10281	0.0020238	0.0140848	0.0109341	PKP1/DSP/TJP1/TJP2/CASP3/CTNNB1/OCLN	7
401	D7748C_up	R-HSA-8851805	MET activates RAS signaling	7/2068	11/10281	0.0020238	0.0140848	0.0109341	RANBP9/HGF/MET/SOS1/KRAS/SHC1/NRAS	7
402	D7748C_up	R-HSA-5218921	VEGFR2 mediated cell proliferation	72/2068	261/10281	0.00202761	0.0140848	0.0109341	RANBP9/PSMC4/HGF/PSMA4/MARK3/ACTB/PSMC5/PEBP1/PSME1/ITPR3/JAK2/CSF2RB/IL2RB/PSMA3/PSMA6/PSME2/PPP2CB/RASAL3/GRIN2D/JAK3/MET/PSMA2/PSMD11/RAPGEF2/PPP2CA/SOS1/DUSP1/EREG/PSMF1/PSMB2/RAP1B/PSMA1/RAF1/PTPRA/KRAS/IL2RA/DAB2IP/PSMB7/SPTBN5/DUSP5/FGF2/PSMA5/IL17RD/UBC/RASA2/NRG2/PSMB4/SHC1/JAK1/SPTA1/PRKCD/CSF2/RET/FRS2/IRS1/UBB/RASGRP1/SPHK1/GRIN1/DUSP8/IL3RA/NF1/SRC/PDGFA/CSF2RA/SPRED2/RASGEF1A/PSMB8/…	72
403	D7748C_up	R-HSA-68827	CDT1 association with the CDC6:ORC:origin complex	22/2068	60/10281	0.00214062	0.0147908	0.0114822	PSMC4/PSMA4/PSMC5/PSME1/PSMA3/PSMA6/PSME2/PSMA2/PSMD11/GMNN/PSMF1/PSMB2/PSMA1/ORC3/PSMB7/PSMA5/UBC/PSMB4/UBB/PSMB8/PSMB10/PSMB9	22
404	D7748C_up	R-HSA-8876198	RAB GEFs exchange GTP for GDP on RABs	30/2068	90/10281	0.00217622	0.0149572	0.0116114	RAB21/RAB10/RAB18/AKT2/DENND3/RIC1/YWHAE/MADD/RAB5B/RAB35/RAB3GAP1/AKT3/DENND1A/CCZ1/RAB9A/RAB3IP/RIN2/RAB13/RAB39B/TRAPPC10/RAB8B/RAB8A/DENND5B/DENND4A/RIN1/ALS2CL/DENND5A/RINL/TRAPPC4/RAB12	30
405	D7748C_up	R-HSA-75153	Apoptotic execution phase	20/2068	53/10281	0.00225849	0.0154409	0.0119869	VIM/CASP8/PKP1/CLSPN/DSP/ACIN1/TJP1/KPNB1/BIRC2/LMNB1/KPNA1/TJP2/STK26/PRKCD/CASP3/CASP7/CTNNB1/FNTA/H1F0/OCLN	20
406	D7748C_up	R-HSA-912526	Interleukin receptor SHC signaling	71/2068	258/10281	0.00232085	0.0157842	0.0122534	RANBP9/PSMC4/HGF/GAB2/PSMA4/MARK3/ACTB/PSMC5/PEBP1/PSME1/JAK2/CSF2RB/IL2RB/PSMA3/PSMA6/PSME2/PPP2CB/RASAL3/GRIN2D/JAK3/MET/PSMA2/PSMD11/RAPGEF2/PPP2CA/SOS1/PIK3R3/DUSP1/EREG/PSMF1/PSMB2/RAP1B/PSMA1/RAF1/PTPRA/KRAS/IL2RA/DAB2IP/PSMB7/SPTBN5/DUSP5/FGF2/PSMA5/IL17RD/UBC/RASA2/NRG2/PSMB4/SHC1/JAK1/SPTA1/CSF2/RET/FRS2/IRS1/UBB/RASGRP1/GRIN1/DUSP8/IL3RA/NF1/SRC/PDGFA/CSF2RA/SPRED2/RASGEF1A/PSMB8/PSMB10…	71
407	D7748C_up	R-HSA-174154	APC/C:Cdc20 mediated degradation of Securin	24/2068	68/10281	0.00249319	0.0168297	0.013065	CDC27/PSMC4/PSMA4/UBE2D1/PSMC5/PSME1/PSMA3/PSMA6/PSME2/PSMA2/PSMD11/PSMF1/PSMB2/PSMA1/PSMB7/PSMA5/UBC/PSMB4/ANAPC16/UBE2E1/UBB/PSMB8/PSMB10/PSMB9	24
408	D7748C_up	R-HSA-450408	AUF1 (hnRNP D0) binds and destabilizes mRNA	21/2068	57/10281	0.00250049	0.0168297	0.013065	PSMC4/PSMA4/PSMC5/PSME1/PSMA3/PSMA6/PSME2/PSMA2/PSMD11/PSMF1/PSMB2/PSMA1/PSMB7/PSMA5/UBC/PSMB4/UBB/PSMB8/HSPA1A/PSMB10/PSMB9	21
409	D7748C_up	R-HSA-422475	Axon guidance	142/2068	571/10281	0.00254693	0.0170321	0.0132221	RANBP9/PSMC4/HGF/GAB2/PSMA4/COL9A2/NTN1/NGEF/NEO1/CACNB1/NCK2/CLASP1/KCNQ2/SEMA3A/MARK3/ACTB/PAK3/COL5A3/PSMC5/PEBP1/PSME1/EZR/JAK2/CACNA1I/CSF2RB/IL2RB/PSMA3/PSMA6/PSME2/DOK5/MYL12A/PPP2CB/RASAL3/GRIN2D/JAK3/SCN1B/MET/GRB10/WASL/PSMA2/PSMD11/RAPGEF2/ST8SIA4/PPP2CA/PLXNA1/SOS1/PIK3R3/NRP2/CREB1/MYL12B/DUSP1/EREG/PSMF1/PSMB2/RAP1B/PSMA1/COL5A1/PAK4/RAF1/PTPRA/ARHGEF11/EPHB2/MYH11/KRAS/IL2RA/COL4A2…	142
410	D7748C_up	R-HSA-5632684	Hedgehog 'on' state	29/2068	87/10281	0.00255678	0.0170321	0.0132221	PSMC4/PSMA4/PSMC5/PSME1/PSMA3/PSMA6/PSME2/IQCE/PSMA2/PSMD11/SPOP/PSMF1/PSMB2/SMO/PSMA1/CDC73/PSMB7/PSMA5/GPR161/BOC/UBC/PSMB4/KIF7/UBB/EVC2/SMURF1/PSMB8/PSMB10/PSMB9	29
411	D7748C_up	R-HSA-167044	Signalling to RAS	71/2068	259/10281	0.00258262	0.0171165	0.0132876	RANBP9/PSMC4/HGF/PSMA4/MARK3/ACTB/PSMC5/PEBP1/PSME1/JAK2/CSF2RB/IL2RB/PSMA3/PSMA6/PSME2/PPP2CB/RASAL3/GRIN2D/JAK3/MET/PSMA2/PSMD11/RAPGEF2/PPP2CA/SOS1/DUSP1/EREG/PSMF1/PSMB2/RAP1B/PSMA1/RAF1/PTPRA/KRAS/IL2RA/DAB2IP/PSMB7/SPTBN5/DUSP5/FGF2/PSMA5/RALB/IL17RD/UBC/RASA2/NRG2/PSMB4/SHC1/JAK1/MAPKAPK2/SPTA1/CSF2/RET/FRS2/IRS1/UBB/RASGRP1/GRIN1/DUSP8/IL3RA/NF1/SRC/PDGFA/CSF2RA/SPRED2/RASGEF1A/PSMB8/PSMB…	71
412	D7748C_up	R-HSA-169893	Prolonged ERK activation events	70/2068	255/10281	0.00265527	0.0174198	0.0135231	RANBP9/PSMC4/HGF/PSMA4/MARK3/ACTB/PSMC5/PEBP1/PSME1/JAK2/CSF2RB/IL2RB/PSMA3/PSMA6/PSME2/PPP2CB/RASAL3/GRIN2D/JAK3/MET/PSMA2/PSMD11/RAPGEF2/PPP2CA/SOS1/DUSP1/EREG/PSMF1/PSMB2/RAP1B/PSMA1/RAF1/PTPRA/KRAS/IL2RA/DAB2IP/PSMB7/SPTBN5/DUSP5/FGF2/PSMA5/IL17RD/UBC/RASA2/NRG2/PSMB4/SHC1/JAK1/SPTA1/CSF2/RET/FRS2/CRK/IRS1/UBB/RASGRP1/GRIN1/DUSP8/IL3RA/NF1/SRC/PDGFA/CSF2RA/SPRED2/RASGEF1A/PSMB8/PSMB10/NRAS/LA…	70
413	D7748C_up	R-HSA-193639	p75NTR signals via NF-kB	9/2068	17/10281	0.00266862	0.0174198	0.0135231	NGFR/NFKBIA/RIPK2/NFKB1/UBC/SQSTM1/UBB/MYD88/RELA	9
414	D7748C_up	R-HSA-937072	TRAF6 mediated induction of TAK1 complex	9/2068	17/10281	0.00266862	0.0174198	0.0135231	TAB2/TAB1/TICAM1/IRAK2/UBC/TAB3/TLR3/UBB/TICAM2	9
415	D7748C_up	R-HSA-389356	CD28 co-stimulation	14/2068	33/10281	0.00288662	0.0187051	0.0145209	PAK3/AKT2/MAP3K8/CD86/AKT3/PIK3R3/CD80/RAC1/RICTOR/YES1/LCK/PRR5/SRC/LYN	14
416	D7748C_up	R-HSA-69206	G1/S Transition	37/2068	119/10281	0.00289433	0.0187051	0.0145209	PSMC4/POLA2/PSMA4/CUL1/PSMC5/PSME1/PSMA3/PSMA6/PSME2/PPP2CB/AKT2/PSMA2/PSMD11/CDKN1B/FBXO5/MCM3/SKP1/PPP2CA/AKT3/CDK2/CDKN1A/PSMF1/MAX/PSMB2/PSMA1/PCNA/CCNA1/ORC3/PSMB7/PSMA5/UBC/PSMB4/WEE1/UBB/PSMB8/PSMB10/PSMB9	37
417	D7748C_up	R-HSA-169911	Regulation of Apoptosis	20/2068	54/10281	0.00292017	0.0187787	0.014578	PSMC4/PSMA4/PSMC5/PSME1/PSMA3/PSMA6/PSME2/PSMA2/PSMD11/PSMF1/PSMB2/PSMA1/PSMB7/PSMA5/UBC/PSMB4/UBB/PSMB8/PSMB10/PSMB9	20
418	D7748C_up	R-HSA-187706	Signalling to p38 via RIT and RIN	69/2068	252/10281	0.00303641	0.0194228	0.0150781	RANBP9/PSMC4/HGF/PSMA4/MARK3/ACTB/PSMC5/PEBP1/PSME1/JAK2/CSF2RB/IL2RB/PSMA3/PSMA6/PSME2/PPP2CB/RASAL3/GRIN2D/JAK3/MET/PSMA2/PSMD11/RAPGEF2/PPP2CA/SOS1/DUSP1/EREG/PSMF1/PSMB2/RAP1B/PSMA1/RAF1/PTPRA/KRAS/IL2RA/DAB2IP/PSMB7/SPTBN5/DUSP5/FGF2/PSMA5/IL17RD/UBC/RASA2/NRG2/PSMB4/SHC1/JAK1/SPTA1/CSF2/RET/FRS2/IRS1/UBB/RASGRP1/GRIN1/DUSP8/IL3RA/NF1/SRC/PDGFA/CSF2RA/SPRED2/RASGEF1A/PSMB8/PSMB10/NRAS/LAT/PS…	69
419	D7748C_up	R-HSA-1912422	Pre-NOTCH Expression and Processing	18/2068	47/10281	0.00305024	0.0194228	0.0150781	CREBBP/ST3GAL6/B4GALT1/TNRC6A/TNRC6B/LFNG/ST3GAL4/KAT2B/ST3GAL3/NOTCH2/TP53/NOTCH1/MOV10/MAML1/POGLUT1/JUN/MAML2/NOTCH4	18
420	D7748C_up	R-HSA-597592	Post-translational protein modification	245/2068	1046/10281	0.00311667	0.0196655	0.0152665	RAD52/PAF1/ST3GAL1/PSMC4/BIRC3/NUP160/UBA6/PIAS1/MAT2B/PSMA4/USP28/TNIP3/PIGV/HDAC7/ST3GAL6/SP100/TP53BP1/OTUD5/PIGB/UBE2D1/ACTB/USP33/DYNC1I2/UBE2A/KEAP1/RAB21/CYLD/RAB10/POMGNT1/B4GALT1/PSMC5/AURKA/DYNLL1/PSME1/HNRNPC/CLSPN/NUP50/ARCN1/RAB18/JOSD1/TAB1/PSMA3/GALNT16/HIF1A/PSMA6/NFKBIA/PSME2/RABGGTA/ACTR5/SMAD7/STS/MAGT1/USP11/USP10/RNF40/RIPK2/DCTN6/NAPA/BET1/NOD1/USP42/C1GALT1/PSMA2/DDX58/SEC2…	245
421	D7748C_up	R-HSA-74160	Gene Expression	409/2068	1818/10281	0.00311863	0.0196655	0.0152665	CASP10/UPF1/CREBBP/PAF1/ELAC2/NFIX/BAZ1B/ZNF200/ELOA/PSMC4/ZNF582/NR1H3/FAS/TFB1M/NUP160/SARS/NSUN2/METTL1/EDC4/PSMA4/AIFM2/MED17/NEDD4L/ARID4B/PRDM1/MTA3/SEC61A1/ZC3H11A/RIOK2/KARS/TRMT11/TRAM1/GPKOW/FTSJ1/SMG6/AFF4/UBE2D1/CLNS1A/EED/ACTB/BAZ2A/XAB2/CNOT4/CCNT2/GEMIN5/TNPO1/ZNF671/ZNF586/NCOA1/RBM22/BAX/PSMC5/SF3B2/AURKA/ZNF302/CCNK/TNRC6A/PUS7/PSME1/HNRNPC/RFFL/NUP50/BRPF3/MED15/TFIP11/RTCB/POL…	409
422	D7748C_up	R-HSA-5362768	Hh mutants that don't undergo autocatalytic processing are degraded by ERAD	21/2068	58/10281	0.00318978	0.020017	0.0155393	PSMC4/PSMA4/PSMC5/PSME1/PSMA3/PSMA6/PSME2/PSMA2/PSMD11/PSMF1/PSMB2/PSMA1/PSMB7/PSMA5/UBC/PSMB4/VCP/UBB/PSMB8/PSMB10/PSMB9	21
423	D7748C_up	R-HSA-174178	APC/C:Cdh1 mediated degradation of Cdc20 and other APC/C:Cdh1 targeted proteins in late mitosis/early G1	25/2068	73/10281	0.00326869	0.0203159	0.0157713	CDC27/PSMC4/PSMA4/UBE2D1/PSMC5/AURKA/PSME1/PSMA3/PSMA6/PSME2/PSMA2/PSMD11/PSMF1/PSMB2/PSMA1/PSMB7/PSMA5/UBC/PSMB4/ANAPC16/UBE2E1/UBB/PSMB8/PSMB10/PSMB9	25
424	D7748C_up	R-HSA-174184	Cdc20:Phospho-APC/C mediated degradation of Cyclin A	25/2068	73/10281	0.00326869	0.0203159	0.0157713	CDC27/PSMC4/PSMA4/UBE2D1/PSMC5/PSME1/PSMA3/PSMA6/PSME2/PSMA2/PSMD11/PSMF1/PSMB2/PSMA1/CCNA1/PSMB7/PSMA5/UBC/PSMB4/ANAPC16/UBE2E1/UBB/PSMB8/PSMB10/PSMB9	25
425	D7748C_up	R-HSA-170968	Frs2-mediated activation	69/2068	253/10281	0.00337305	0.0208523	0.0161878	RANBP9/PSMC4/HGF/PSMA4/MARK3/ACTB/PSMC5/PEBP1/PSME1/JAK2/CSF2RB/IL2RB/PSMA3/PSMA6/PSME2/PPP2CB/RASAL3/GRIN2D/JAK3/MET/PSMA2/PSMD11/RAPGEF2/PPP2CA/SOS1/DUSP1/EREG/PSMF1/PSMB2/RAP1B/PSMA1/RAF1/PTPRA/KRAS/IL2RA/DAB2IP/PSMB7/SPTBN5/DUSP5/FGF2/PSMA5/IL17RD/UBC/RASA2/NRG2/PSMB4/SHC1/JAK1/SPTA1/CSF2/RET/FRS2/IRS1/UBB/RASGRP1/GRIN1/DUSP8/IL3RA/NF1/SRC/PDGFA/CSF2RA/SPRED2/RASGEF1A/PSMB8/PSMB10/NRAS/LAT/PS…	69
426	D7748C_up	R-HSA-1989781	PPARA activates gene expression	38/2068	124/10281	0.0033871	0.0208523	0.0161878	NFYA/CREBBP/ALAS1/MED17/THRAP3/MED29/FDFT1/NCOA1/MED15/MED25/NRF1/AHR/MED13/HMGCR/CTGF/MED13L/G0S2/HELZ2/MED10/GRHL1/TGS1/YAP1/NCOA2/RGL1/TIAM2/MED22/ANKRD1/ACSL1/MED21/PPARGC1B/MED27/MED11/PEX11A/ANGPTL4/CYP7A1/MED14/MTF1/SREBF2	38
427	D7748C_up	R-HSA-1236978	Cross-presentation of soluble exogenous antigens (endosomes)	19/2068	51/10281	0.00340922	0.0208895	0.0162167	PSMC4/PSMA4/PSMC5/PSME1/PSMA3/PSMA6/PSME2/PSMA2/PSMD11/PSMF1/PSMB2/PSMA1/PSMB7/PSMA5/FCGR1A/PSMB4/PSMB8/PSMB10/PSMB9	19
428	D7748C_up	R-HSA-187687	Signalling to ERKs	72/2068	266/10281	0.00342647	0.0208967	0.0162222	RANBP9/PSMC4/HGF/PSMA4/MARK3/ACTB/PSMC5/PEBP1/PSME1/JAK2/CSF2RB/IL2RB/PSMA3/PSMA6/PSME2/PPP2CB/RASAL3/GRIN2D/JAK3/MET/PSMA2/PSMD11/RAPGEF2/PPP2CA/SOS1/DUSP1/EREG/PSMF1/PSMB2/RAP1B/PSMA1/RAF1/PTPRA/KRAS/IL2RA/DAB2IP/PSMB7/SPTBN5/DUSP5/FGF2/PSMA5/RALB/IL17RD/UBC/RASA2/NRG2/PSMB4/SHC1/JAK1/MAPKAPK2/SPTA1/CSF2/RET/FRS2/CRK/IRS1/UBB/RASGRP1/GRIN1/DUSP8/IL3RA/NF1/SRC/PDGFA/CSF2RA/SPRED2/RASGEF1A/PSMB8/…	72
429	D7748C_up	R-HSA-2022854	Keratan sulfate biosynthesis	12/2068	27/10281	0.0035888	0.021683	0.0168326	ST3GAL1/ST3GAL6/B4GALT1/ST3GAL4/B4GALT6/B4GALT4/ST3GAL3/B3GNT7/ST3GAL2/B4GALT5/B3GNT2/CHST6	12
430	D7748C_up	R-HSA-5693554	Resolution of D-loop Structures through Synthesis-Dependent Strand Annealing (SDSA)	12/2068	27/10281	0.0035888	0.021683	0.0168326	PALB2/RBBP8/NBN/RAD51AP1/XRCC3/BRIP1/BARD1/BRCA2/KAT5/RMI2/TOP3A/RAD51D	12
431	D7748C_up	R-HSA-2565942	Regulation of PLK1 Activity at G2/M Transition	29/2068	89/10281	0.00372641	0.0224102	0.0173972	PRKAR2B/OFD1/CUL1/NDE1/CLASP1/DYNC1I2/AURKA/DYNLL1/CEP76/CEP192/YWHAE/CEP72/SKP1/OPTN/HAUS8/BORA/HAUS2/ACTR1A/NEDD1/PLK4/UBC/CENPJ/BTRC/RAB8A/UBB/CEP135/DCTN2/TUBB4B/SFI1	29
432	D7748C_up	R-HSA-179419	APC:Cdc20 mediated degradation of cell cycle proteins prior to satisfation of the cell cycle checkpoint	25/2068	74/10281	0.0040118	0.0240153	0.0186432	CDC27/PSMC4/PSMA4/UBE2D1/PSMC5/PSME1/PSMA3/PSMA6/PSME2/PSMA2/PSMD11/PSMF1/PSMB2/PSMA1/CCNA1/PSMB7/PSMA5/UBC/PSMB4/ANAPC16/UBE2E1/UBB/PSMB8/PSMB10/PSMB9	25
433	D7748C_up	R-HSA-8853659	RET signaling	73/2068	272/10281	0.00406077	0.024197	0.0187843	RANBP9/PSMC4/HGF/GAB2/PSMA4/MARK3/ACTB/PSMC5/PEBP1/PSME1/JAK2/CSF2RB/IL2RB/PSMA3/PSMA6/PSME2/DOK5/PPP2CB/RASAL3/GRIN2D/JAK3/MET/GRB10/PSMA2/PSMD11/RAPGEF2/PPP2CA/SOS1/PIK3R3/DUSP1/EREG/PSMF1/PSMB2/RAP1B/PSMA1/RAF1/PTPRA/KRAS/IL2RA/DAB2IP/PSMB7/SPTBN5/DUSP5/FGF2/PSMA5/IL17RD/UBC/RASA2/NRG2/PSMB4/SHC1/JAK1/SPTA1/CSF2/RET/FRS2/IRS1/UBB/RASGRP1/GRIN1/DUSP8/IL3RA/NF1/SRC/PDGFA/CSF2RA/SPRED2/RASGEF1A/P…	73
434	D7748C_up	R-HSA-913709	O-linked glycosylation of mucins	22/2068	63/10281	0.0042929	0.0254634	0.0197674	ST3GAL1/GALNT16/C1GALT1/GALNT7/ST3GAL4/GALNT3/B4GALT6/ST3GAL3/KCNA6/GALNT8/GALNT6/CHST4/GALNT2/B3GNT7/ST3GAL2/B4GALT5/GALNT10/B3GNT2/C1GALT1C1/GCNT4/MUC1/GALNT4	22
435	D7748C_up	R-HSA-3134975	Regulation of innate immune responses to cytosolic DNA	8/2068	15/10281	0.00437183	0.0258137	0.0200393	ZBP1/IRF3/TRIM21/UBC/TRIM56/UBB/TBK1/TMEM173	8
436	D7748C_up	R-HSA-68886	M Phase	85/2068	325/10281	0.00441729	0.025964	0.020156	CDC27/PSMC4/VRK2/NUP160/SPDL1/PSMA4/UBE2D1/NDE1/CLASP1/NDC80/PDS5B/PSMC5/PSME1/NUP50/PSMA3/PSMA6/PSME2/LPIN2/PPP2CB/PSMA2/PSMD11/FBXO5/LMNB1/PPP2CA/SMC4/GORASP1/BLZF1/MASTL/KIF18A/HIST1H2BJ/NUP153/PSMF1/PSMB2/NUP214/ARPP19/PSMA1/MAU2/H3F3B/LPIN3/ESPL1/PSMB7/TUBB2A/CENPO/NUP54/NUP58/PSMA5/ENSA/CDCA5/MCPH1/UBC/NEK7/NCAPD3/NUP205/HIST1H2BD/HIST1H4H/PSMB4/LEMD2/ANAPC16/CENPN/NDEL1/TUBA1C/UBE2E1/UBB/P…	85
437	D7748C_up	R-HSA-450531	Regulation of mRNA stability by proteins that bind AU-rich elements	29/2068	90/10281	0.00446338	0.0261168	0.0202746	PSMC4/PSMA4/TNPO1/PSMC5/PSME1/PSMA3/PSMA6/PSME2/PSMA2/PSMD11/XRN1/EXOSC9/PSMF1/PSMB2/NUP214/PSMA1/PSMB7/PSMA5/UBC/PSMB4/MAPKAPK2/PRKCD/UBB/PSMB8/HSPA1A/PSMB10/EXOSC6/PSMB9/DCP1A	29
438	D7748C_up	R-HSA-5358346	Hedgehog ligand biogenesis	23/2068	67/10281	0.00452257	0.0263445	0.0204514	PSMC4/PSMA4/PSMC5/PSME1/PSMA3/PSMA6/PSME2/PSMA2/PSMD11/PSMF1/PSMB2/PSMA1/PSMB7/PSMA5/UBC/ADAM17/PSMB4/VCP/UBB/GPC5/PSMB8/PSMB10/PSMB9	23
439	D7748C_up	R-HSA-114452	Activation of BH3-only proteins	13/2068	31/10281	0.00455974	0.0264424	0.0205274	DYNLL1/AKT2/BBC3/MAPK8/YWHAE/AKT3/PPP3CC/YWHAQ/TP53/PMAIP1/TP53BP2/BCL2L11/BCL2	13
440	D7748C_up	R-HSA-4641257	Degradation of AXIN	20/2068	56/10281	0.00473416	0.0273319	0.0212179	PSMC4/PSMA4/PSMC5/PSME1/PSMA3/PSMA6/PSME2/PSMA2/PSMD11/PSMF1/PSMB2/PSMA1/PSMB7/PSMA5/UBC/PSMB4/UBB/PSMB8/PSMB10/PSMB9	20
441	D7748C_up	R-HSA-5387390	Hh mutants abrogate ligand secretion	21/2068	60/10281	0.00504918	0.0290216	0.0225297	PSMC4/PSMA4/PSMC5/PSME1/PSMA3/PSMA6/PSME2/PSMA2/PSMD11/PSMF1/PSMB2/PSMA1/PSMB7/PSMA5/UBC/PSMB4/VCP/UBB/PSMB8/PSMB10/PSMB9	21
442	D7748C_up	R-HSA-2559582	Senescence-Associated Secretory Phenotype (SASP)	34/2068	111/10281	0.00542613	0.0310508	0.0241049	CDC27/UBE2D1/NFKB1/CDKN1B/CDK2/HIST1H2BJ/CDKN1A/H3F3B/CCNA1/IL6/CDKN2B/CDKN2A/UBC/HIST1H2BD/HIST1H4H/IGFBP7/ANAPC16/STAT3/CXCL8/UBE2E1/UBB/RELA/JUN/HIST1H2AC/HIST1H2BC/HIST2H2BE/HIST1H2AD/HIST1H3D/HIST4H4/HIST1H2BK/HIST1H2BG/HIST1H3G/HIST1H2BO/HIST1H3H	34
443	D7748C_up	R-HSA-933541	TRAF6 mediated IRF7 activation	14/2068	35/10281	0.00546905	0.0311592	0.0241891	CREBBP/DDX58/IFIH1/TRIM25/IRF1/IRF3/TRAF2/TANK/IRF2/IFNB1/MYD88/TBK1/IRF7/IKBKE	14
444	D7748C_up	R-HSA-982772	Growth hormone receptor signaling	11/2068	25/10281	0.0057556	0.0326486	0.0253453	JAK2/PRLR/STAT1/STAT5A/ADAM17/STAT3/IRS1/SOCS3/SOCS1/PTPN1/LYN	11
445	D7748C_up	R-HSA-176409	APC/C:Cdc20 mediated degradation of mitotic proteins	25/2068	76/10281	0.00592614	0.0334698	0.0259828	CDC27/PSMC4/PSMA4/UBE2D1/PSMC5/PSME1/PSMA3/PSMA6/PSME2/PSMA2/PSMD11/PSMF1/PSMB2/PSMA1/CCNA1/PSMB7/PSMA5/UBC/PSMB4/ANAPC16/UBE2E1/UBB/PSMB8/PSMB10/PSMB9	25
446	D7748C_up	R-HSA-168276	NS1 Mediated Effects on Host Pathways	15/2068	39/10281	0.00629702	0.0354105	0.0274894	NUP160/EIF2AK2/NUP50/KPNB1/KPNA1/NUP153/NUP214/NUP54/NUP58/NUP205/KPNA2/KPNA4/ISG15/KPNA5/NUP62	15
447	D7748C_up	R-HSA-389513	CTLA4 inhibitory signaling	10/2068	22/10281	0.00635164	0.0354111	0.0274898	PPP2CB/AKT2/PPP2CA/CD86/AKT3/CD80/YES1/LCK/SRC/LYN	10
448	D7748C_up	R-HSA-5621575	CD209 (DC-SIGN) signaling	10/2068	22/10281	0.00635164	0.0354111	0.0274898	CREBBP/PAK3/RELB/ICAM2/NFKB1/RAF1/KRAS/RELA/NRAS/LYN	10
449	D7748C_up	R-HSA-937042	IRAK2 mediated activation of TAK1 complex	6/2068	10/10281	0.00653493	0.0362772	0.0281622	TAB2/TAB1/IRAK2/UBC/TAB3/UBB	6
450	D7748C_up	R-HSA-68875	Mitotic Prophase	41/2068	141/10281	0.00668702	0.0369636	0.028695	VRK2/NUP160/NUP50/LPIN2/PPP2CB/LMNB1/PPP2CA/SMC4/GORASP1/BLZF1/MASTL/HIST1H2BJ/NUP153/NUP214/ARPP19/H3F3B/LPIN3/NUP54/NUP58/ENSA/MCPH1/NEK7/NCAPD3/NUP205/HIST1H2BD/HIST1H4H/LEMD2/PHF8/LEMD3/HIST1H2AC/HIST1H2BC/HIST2H2BE/HIST1H2AD/HIST1H3D/HIST4H4/HIST1H2BK/NUP62/HIST1H2BG/HIST1H3G/HIST1H2BO/HIST1H3H	41
451	D7748C_up	R-HSA-5619084	ABC transporter disorders	23/2068	69/10281	0.0067861	0.0371947	0.0288745	PSMC4/PSMA4/PSMC5/PSME1/PSMA3/PSMA6/PSME2/PSMA2/ERLIN1/PSMD11/PSMF1/PSMB2/PSMA1/PSMB7/DERL1/PSMA5/UBC/PSMB4/VCP/UBB/PSMB8/PSMB10/PSMB9	23
452	D7748C_up	R-HSA-68867	Assembly of the pre-replicative complex	23/2068	69/10281	0.0067861	0.0371947	0.0288745	PSMC4/PSMA4/PSMC5/PSME1/PSMA3/PSMA6/PSME2/PSMA2/PSMD11/MCM3/GMNN/PSMF1/PSMB2/PSMA1/ORC3/PSMB7/PSMA5/UBC/PSMB4/UBB/PSMB8/PSMB10/PSMB9	23
453	D7748C_up	R-HSA-1234174	Regulation of Hypoxia-inducible Factor (HIF) by oxygen	25/2068	77/10281	0.00713563	0.0381092	0.0295844	CREBBP/PSMC4/PSMA4/UBE2D1/PSMC5/PSME1/PSMA3/HIF1A/PSMA6/PSME2/PSMA2/PSMD11/UBE2D3/PSMF1/PSMB2/PSMA1/PSMB7/PSMA5/LIMD1/UBC/PSMB4/UBB/PSMB8/PSMB10/PSMB9	25
454	D7748C_up	R-HSA-176814	Activation of APC/C and APC/C:Cdc20 mediated degradation of mitotic proteins	25/2068	77/10281	0.00713563	0.0381092	0.0295844	CDC27/PSMC4/PSMA4/UBE2D1/PSMC5/PSME1/PSMA3/PSMA6/PSME2/PSMA2/PSMD11/PSMF1/PSMB2/PSMA1/CCNA1/PSMB7/PSMA5/UBC/PSMB4/ANAPC16/UBE2E1/UBB/PSMB8/PSMB10/PSMB9	25
455	D7748C_up	R-HSA-2262749	Cellular response to hypoxia	25/2068	77/10281	0.00713563	0.0381092	0.0295844	CREBBP/PSMC4/PSMA4/UBE2D1/PSMC5/PSME1/PSMA3/HIF1A/PSMA6/PSME2/PSMA2/PSMD11/UBE2D3/PSMF1/PSMB2/PSMA1/PSMB7/PSMA5/LIMD1/UBC/PSMB4/UBB/PSMB8/PSMB10/PSMB9	25
456	D7748C_up	R-HSA-5693606	DNA Double Strand Break Response	25/2068	77/10281	0.00713563	0.0381092	0.0295844	BAZ1B/KDM4A/TP53BP1/NBN/MAPK8/HIST1H2BJ/MDC1/BARD1/TP53/UBC/SMARCA5/EYA3/HIST1H2BD/HIST1H4H/RNF168/UBB/KAT5/UBE2N/HIST1H2BC/KPNA2/HIST2H2BE/HIST4H4/HIST1H2BK/HIST1H2BG/HIST1H2BO	25
457	D7748C_up	R-HSA-2995383	Initiation of Nuclear Envelope Reformation	7/2068	13/10281	0.00720184	0.0381092	0.0295844	VRK2/LMNB1/PPP2CA/LEMD2/LEMD3/ANKLE2/PPP2R2A	7
458	D7748C_up	R-HSA-2995410	Nuclear Envelope Reassembly	7/2068	13/10281	0.00720184	0.0381092	0.0295844	VRK2/LMNB1/PPP2CA/LEMD2/LEMD3/ANKLE2/PPP2R2A	7
459	D7748C_up	R-HSA-350054	Notch-HLH transcription pathway	7/2068	13/10281	0.00720184	0.0381092	0.0295844	CREBBP/KAT2B/NOTCH2/NOTCH1/MAML1/MAML2/NOTCH4	7
460	D7748C_up	R-HSA-933543	NF-kB activation through FADD/RIP-1 pathway mediated by caspase-8 and -10	7/2068	13/10281	0.00720184	0.0381092	0.0295844	CASP10/CASP8/DDX58/IFIH1/TRIM25/RIPK1/FADD	7
461	D7748C_up	R-HSA-5684264	MAP3K8 (TPL2)-dependent MAPK1/3 activation	8/2068	16/10281	0.00721698	0.0381092	0.0295844	CUL1/MAP3K8/NFKB1/SKP1/UBC/BTRC/TNIP2/UBB	8
462	D7748C_up	R-HSA-2730905	Role of LAT2/NTAL/LAB on calcium mobilization	39/2068	134/10281	0.00789711	0.0415318	0.0322414	HGF/GAB2/TNRC6A/TNRC6B/PPP2CB/AKT2/MET/CDKN1B/PPP2CA/CD86/SOS1/AKT3/PIK3R3/CREB1/FOXO3/CD80/NR4A1/CDKN1A/EREG/MDM2/IER3/FGF2/TP53/PIP5K1A/FOXO1/MOV10/PIK3AP1/NRG2/SHC1/RICTOR/FRS2/PIP4K2C/IRS1/LCK/PRR5/SRC/PDGFA/AKT1S1/LYN	39
463	D7748C_up	R-HSA-1638074	Keratan sulfate/keratin metabolism	13/2068	33/10281	0.00849924	0.0445182	0.0345597	ST3GAL1/ST3GAL6/B4GALT1/ST3GAL4/B4GALT6/B4GALT4/ST3GAL3/GNS/B3GNT7/ST3GAL2/B4GALT5/B3GNT2/CHST6	13
464	D7748C_up	R-HSA-2173795	Downregulation of SMAD2/3:SMAD4 transcriptional activity	10/2068	23/10281	0.0092426	0.0478332	0.0371332	NEDD4L/UBE2D1/UBE2D3/TGIF2/SMAD4/UBC/RNF111/UBB/TGIF1/TRIM33	10
465	D7748C_up	R-HSA-8862803	Deregulated CDK5 triggers multiple neurodegenerative pathways in Alzheimer's disease models	10/2068	23/10281	0.0092426	0.0478332	0.0371332	CDC25B/YWHAE/SOD2/LOC100129518/LMNB1/FASLG/FOXO3/BCL2L11/CAST/JUN	10
466	D7748C_up	R-HSA-8863678	Neurodegenerative Diseases	10/2068	23/10281	0.0092426	0.0478332	0.0371332	CDC25B/YWHAE/SOD2/LOC100129518/LMNB1/FASLG/FOXO3/BCL2L11/CAST/JUN	10
467	D7748C_up	R-HSA-5358351	Signaling by Hedgehog	43/2068	152/10281	0.00937351	0.0483182	0.0375097	PRKAR2B/PSMC4/PSMA4/OFD1/CUL1/ADCY2/PSMC5/PSME1/PSMA3/PSMA6/PSME2/IQCE/PSMA2/PSMD11/SKP1/SPOP/PSMF1/PSMB2/SMO/PSMA1/ADCY4/CDC73/PSMB7/TUBB2A/PSMA5/GPR161/BOC/UBC/ADAM17/WDR19/PSMB4/VCP/BTRC/KIF7/TUBA1C/UBB/EVC2/GPC5/TUBB4B/SMURF1/PSMB8/PSMB10/PSMB9	43
468	D7748C_up	R-HSA-5693532	DNA Double-Strand Break Repair	47/2068	169/10281	0.00954521	0.0490088	0.0380458	RAD52/BAZ1B/KDM4A/TP53BP1/RIF1/PALB2/CLSPN/RBBP8/NBN/MAPK8/RAD51AP1/TIMELESS/CDK2/HIST1H2BJ/XRCC3/PCNA/CCNA1/HUS1/BRIP1/MDC1/BARD1/BRCA2/TP53/CHEK1/UBC/SMARCA5/EYA3/HIST1H2BD/HIST1H4H/PPP4R2/RNF168/UBB/POLH/RAD9A/KAT5/RMI2/TOP3A/UBE2N/HIST1H2BC/KPNA2/HIST2H2BE/RAD51D/NHEJ1/HIST4H4/HIST1H2BK/HIST1H2BG/HIST1H2BO	47
469	D7748C_up	R-HSA-5610787	Hedgehog 'off' state	34/2068	115/10281	0.00976848	0.0499577	0.0387824	PRKAR2B/PSMC4/PSMA4/OFD1/CUL1/ADCY2/PSMC5/PSME1/PSMA3/PSMA6/PSME2/PSMA2/PSMD11/SKP1/PSMF1/PSMB2/SMO/PSMA1/ADCY4/PSMB7/TUBB2A/PSMA5/GPR161/UBC/WDR19/PSMB4/BTRC/KIF7/TUBA1C/UBB/TUBB4B/PSMB8/PSMB10/PSMB9	34
470	D7748MvsC_up	R-HSA-556833	Metabolism of lipids and lipoproteins	90/682	807/10281	4.3271e-07	0.00047598	0.00044273	PNPLA4/MYLIP/ABHD5/CHDH/WWTR1/ALAS1/HEXB/ACAA1/CTSA/FAR2/ACADVL/MGLL/SYNJ2/HADHA/AKR1B1/CETP/PITPNM2/HSD3B7/GGT1/GGTLC2/GGT2/LOC102724197/PNPLA3/PLTP/LIPG/PTGR1/INPP4B/LPCAT3/ARSB/SEC24A/PECR/ACADM/PIK3R3/OSBPL9/CTGF/EPHX2/OCRL/SLC44A2/APOE/APOC1/OSBPL2/PPARG/PIK3C2B/RARRES3/HSD17B4/FDX1/CYP19A1/ETNK2/NCEH1/SCD5/TNFRSF21/TIAM2/PTGES/AKR1C2/PI4K2A/DBI/CPT2/LDLRAP1/THEM4/MAPKAPK2/CDS1/PTPN13/HPGD/E…	90
471	D7748MvsC_up	R-HSA-422475	Axon guidance	68/682	571/10281	1.29861e-06	0.000714236	0.000664342	CACNA1G/ANK1/TRIO/COL9A2/NTN1/NEO1/NCK2/SEMA3A/COL5A3/LAMB1/SEMA6A/TREM2/ABLIM1/MYL9/ARHGEF7/JAK3/SCN1B/MET/VEGFA/SPTBN1/FN1/PIK3R3/RPS6KA1/NRP2/DUSP1/DUSP4/PLCG1/DOK4/PTPRA/MYH10/PDGFRA/COL4A2/LAMC1/DAB2IP/RDX/PPP2R1B/COL6A1/COL6A2/ITGA10/CAMK2D/ANK2/MYO10/SCN3A/PRKCA/EPHB1/NRG2/JAK1/CSF2/CACNB3/SCN11A/PTK2/NRG4/ALCAM/UBB/GRIN1/RPS6KA3/UNC5C/CACNB4/LIMK2/EPHA10/DUSP8/COL4A1/PSMD12/PDGFA/SPTAN1/A…	68
472	D7748MvsC_up	R-HSA-1430728	Metabolism	192/682	2171/10281	3.918e-06	0.00143659	0.00133624	AOC1/PNPLA4/MYLIP/ST3GAL1/MLXIPL/ABHD5/MAN2B2/MDH1/XYLT2/CHDH/WWTR1/ALAS1/HEXB/ALDH18A1/MPC1/ACAA1/ST3GAL6/CTSA/FAR2/PHKA1/ACADVL/SDHA/CA12/MGLL/GPC4/SYNJ2/RAPGEF3/HADHA/AKR1B1/CETP/GNA11/SMOX/PITPNM2/DLD/FH/HSD3B7/UPB1/GGT1/GGTLC2/GGT2/LOC102724197/PNPLA3/PLTP/LIPG/CA2/HIBADH/PTGR1/AK1/ENO3/INPP4B/PDHX/CYP27B1/SLC6A12/ALDH2/ENO2/LPCAT3/LDHB/VNN2/ARSB/SEC24A/PECR/COQ10B/SDC1/ACADM/PIK3R3/OSBPL9/B…	192
473	D7748MvsC_up	R-HSA-1474244	Extracellular matrix organization	40/682	300/10281	1.66609e-05	0.00458176	0.00426169	ITGA3/COL9A2/LAMA3/LAMC2/ACTN1/COL5A3/ITGAE/LAMB1/ITGA6/ITGB8/P3H3/SPARC/COL7A1/FN1/SDC1/P3H1/MMP8/SPP1/TNN/FMOD/BMP2/COL4A2/LAMC1/CTSV/CAPN11/MMP7/ITGB7/COL6A1/COL6A2/ITGA10/CAPN5/PRKCA/MMP16/BMP1/ADAM9/COL22A1/A2M/COL4A1/PDGFA/ITGB3	40
474	D7748MvsC_up	R-HSA-5660526	Response to metal ions	6/682	11/10281	2.88705e-05	0.00529293	0.00492319	MT1G/MT2A/MT1E/MT1X/MT1F/MT1M	6
475	D7748MvsC_up	R-HSA-5661231	Metallothioneins bind metals	6/682	11/10281	2.88705e-05	0.00529293	0.00492319	MT1G/MT2A/MT1E/MT1X/MT1F/MT1M	6
476	D7748MvsC_up	R-HSA-3000171	Non-integrin membrane-ECM interactions	14/682	64/10281	5.99374e-05	0.00941874	0.00876078	LAMA3/LAMC2/ACTN1/COL5A3/LAMB1/ITGA6/FN1/SDC1/COL4A2/LAMC1/PRKCA/COL4A1/PDGFA/ITGB3	14
477	D7748MvsC_up	R-HSA-186797	Signaling by PDGF	45/682	385/10281	0.000133634	0.0181503	0.0168824	PHLPP2/COL9A2/BCAR1/NCK2/COL5A3/JAK3/MET/CD86/SPTBN1/FN1/PIK3R3/FOXO3/SPP1/DUSP1/DUSP4/PDE1B/PLCG1/ADCY4/PTPRA/PDGFRA/COL4A2/DAB2IP/PPP2R1B/COL6A1/COL6A2/CAMK2D/PRKCA/NRG2/THEM4/JAK1/CSF2/ADCY1/PIP4K2C/AHCYL1/THBS3/PTK2/NRG4/UBB/GRIN1/DUSP8/COL4A1/PSMD12/PDGFA/SPTAN1/ITGB3	45
478	D7748MvsC_up	R-HSA-1474228	Degradation of the extracellular matrix	22/682	142/10281	0.000157478	0.0181503	0.0168824	COL9A2/LAMA3/LAMC2/COL5A3/LAMB1/COL7A1/FN1/MMP8/SPP1/COL4A2/LAMC1/CTSV/CAPN11/MMP7/COL6A1/COL6A2/CAPN5/MMP16/BMP1/ADAM9/A2M/COL4A1	22
479	D7748MvsC_up	R-HSA-216083	Integrin cell surface interactions	16/682	88/10281	0.000190229	0.0181503	0.0168824	ITGA3/COL9A2/COL5A3/ITGAE/ITGA6/ITGB8/COL7A1/FN1/SPP1/COL4A2/ITGB7/COL6A1/COL6A2/ITGA10/COL4A1/ITGB3	16
480	D7748MvsC_up	R-HSA-1638074	Keratan sulfate/keratin metabolism	9/682	33/10281	0.000214504	0.0181503	0.0168824	ST3GAL1/HEXB/ST3GAL6/B4GALT6/B4GALT4/FMOD/GNS/B3GNT2/HEXA	9
481	D7748MvsC_up	R-HSA-3000157	Laminin interactions	9/682	33/10281	0.000214504	0.0181503	0.0168824	ITGA3/LAMA3/LAMC2/LAMB1/ITGA6/COL7A1/COL4A2/LAMC1/COL4A1	9
482	D7748MvsC_up	R-HSA-8874081	MET activates PTK2 signaling	9/682	33/10281	0.000214504	0.0181503	0.0168824	ITGA3/LAMA3/LAMC2/COL5A3/LAMB1/MET/FN1/LAMC1/PTK2	9
483	D7748MvsC_up	R-HSA-2022090	Assembly of collagen fibrils and other multimeric structures	13/682	64/10281	0.00024129	0.0189585	0.0176341	COL9A2/LAMA3/LAMC2/COL5A3/ITGA6/COL7A1/COL4A2/CTSV/MMP7/COL6A1/COL6A2/BMP1/COL4A1	13
484	D7748MvsC_up	R-HSA-71387	Metabolism of carbohydrates	36/682	296/10281	0.000288331	0.0211442	0.0196672	ST3GAL1/MAN2B2/MDH1/XYLT2/HEXB/ST3GAL6/PHKA1/GPC4/AKR1B1/ENO3/ENO2/ARSB/SDC1/B4GALT6/B4GALT4/FMOD/HS3ST2/CHST3/NUP210/GNS/PPP2R1B/PAPSS1/SLC2A5/CHST7/CSGALNACT1/PFKM/SLC45A3/ADPGK/HK3/FBP1/PGM2/GUSB/UBB/B3GNT2/PC/HEXA	36
485	D7748MvsC_up	R-HSA-1474290	Collagen formation	16/682	93/10281	0.000366963	0.0252287	0.0234663	COL9A2/LAMA3/LAMC2/COL5A3/ITGA6/P3H3/COL7A1/P3H1/COL4A2/CTSV/MMP7/COL6A1/COL6A2/BMP1/COL22A1/COL4A1	16
486	D7748MvsC_up	R-HSA-3000178	ECM proteoglycans	14/682	77/10281	0.000471891	0.0290208	0.0269935	COL9A2/LAMA3/COL5A3/LAMB1/SPARC/FN1/TNN/FMOD/COL4A2/LAMC1/COL6A1/COL6A2/COL4A1/ITGB3	14
487	D7748MvsC_up	R-HSA-1266738	Developmental Biology	100/682	1096/10281	0.000474886	0.0290208	0.0269935	CACNA1G/SPAG9/ANK1/TRIO/CTNNA1/DSG2/COL9A2/NTN1/NEO1/NCK2/SEMA3A/COL5A3/LAMB1/SEMA6A/TREM2/DSP/ABLIM1/STX1B/MYL9/ARHGEF7/JAK3/SCN1B/MET/PERP/VEGFA/HES1/SPTBN1/FN1/PIK3R3/RPS6KA1/NRP2/FOXO3/DUSP1/DUSP4/CSTA/PI3/PLCG1/DOK4/PPARG/PTPRA/MYH10/PDGFRA/COL4A2/ACVR1B/LAMC1/DAB2IP/RDX/PPP2R1B/PDX1/COL6A1/COL6A2/ITGA10/MEIS1/CAMK2D/ANK2/MYO10/ADIRF/ST14/SCN3A/PRKCA/EPHB1/HIST1H2BD/HIST1H4H/NRG2/TCHH/JAK1/C…	100
488	D7748MvsC_up	R-HSA-2214320	Anchoring fibril formation	6/682	17/10281	0.000547717	0.0314364	0.0292404	LAMA3/LAMC2/COL7A1/COL4A2/BMP1/COL4A1	6
489	D7748MvsC_up	R-HSA-194138	Signaling by VEGF	39/682	341/10281	0.000571572	0.0314364	0.0292404	CTNNA1/BCAR1/NCKAP1/NCK2/FLT1/JAK3/MET/VEGFA/SPTBN1/FN1/NRP2/PGF/DUSP1/DUSP4/PTK2B/PLCG1/PTPRA/PDGFRA/DAB2IP/PPP2R1B/CAMK2D/PRKCA/MAPK13/NRG2/THEM4/JAK1/MAPKAPK2/CSF2/AHCYL1/PTK2/NRG4/UBB/SPHK1/GRIN1/DUSP8/PSMD12/PDGFA/SPTAN1/ITGB3	39
490	D7748MvsC_up	R-HSA-1630316	Glycosaminoglycan metabolism	19/682	126/10281	0.000612379	0.032077	0.0298362	ST3GAL1/XYLT2/HEXB/ST3GAL6/GPC4/ARSB/SDC1/B4GALT6/B4GALT4/FMOD/HS3ST2/CHST3/GNS/PAPSS1/CHST7/CSGALNACT1/GUSB/B3GNT2/HEXA	19
491	D7748MvsC_up	R-HSA-111465	Apoptotic cleavage of cellular proteins	9/682	39/10281	0.000823646	0.0411823	0.0383055	VIM/DSG2/CLSPN/DSP/TJP1/STK26/CASP7/PTK2/SPTAN1	9
492	D7748MvsC_up	R-HSA-2172127	DAP12 interactions	41/682	372/10281	0.000879194	0.0420484	0.0391111	PHLPP2/TREM2/SIRPB1/JAK3/MET/CD86/SPTBN1/FN1/PIK3R3/FOXO3/DUSP1/DUSP4/PDE1B/PLCG1/TREM1/ADCY4/PTPRA/PDGFRA/DAB2IP/PPP2R1B/CAMK2D/PRKCA/NRG2/THEM4/JAK1/CSF2/ADCY1/B2M/PIP4K2C/AHCYL1/PTK2/NRG4/UBB/GRIN1/DUSP8/PSMD12/PDGFA/SPTAN1/HLA-C/HLA-B/ITGB3	41
493	D7748MvsC_up	R-HSA-1483257	Phospholipid metabolism	26/682	205/10281	0.00105279	0.0482527	0.0448819	CHDH/MGLL/SYNJ2/HADHA/PITPNM2/PNPLA3/INPP4B/LPCAT3/PIK3R3/OCRL/SLC44A2/PIK3C2B/RARRES3/ETNK2/PI4K2A/CDS1/PTPN13/ENPP6/PLD4/PIP4K2C/GPD1/MFSD2A/PLA2G16/TNFAIP8L3/GPAT2/INPP5F	26
494	D7748M_down	R-HSA-72312	rRNA processing	94/1794	204/10281	1.15668e-21	1.45974e-18	1.37463e-18	LAS1L/RPS20/RPL26L1/SKIV2L2/WDR3/HSD17B10/EXOSC5/RPS5/XRN2/RPL6/RPLP0/PES1/SNU13/RPL3/KIAA0391/RPS16/RPL19/GAR1/RPS13/NOP2/RPS12/BYSL/RPL24/RRP9/RPL22/DIEXF/HEATR1/RCL1/UTP20/RPL5/MRM2/RPP40/RPL23/EMG1/EXOSC2/DKC1/RPL27/MPHOSPH6/RPL35/RPS6/RPS24/WDR12/UTP4/NOB1/RPS11/RPL13A/RPL11/RPS8/ISG20L2/RPL32/RPS3A/RPL37/NHP2/RPL10/RPL7A/PDCD11/RPS3/RPL30/RPL8/SENP3/RPL26/RPL29/NOL9/RPP14/WDR43/RPL39L/RPS14…	94
495	D7748M_down	R-HSA-8868773	rRNA processing in the nucleus and cytosol	90/1794	194/10281	4.8639e-21	3.06912e-18	2.89018e-18	LAS1L/RPS20/RPL26L1/SKIV2L2/WDR3/EXOSC5/RPS5/XRN2/RPL6/RPLP0/PES1/SNU13/RPL3/RPS16/RPL19/GAR1/RPS13/NOP2/RPS12/BYSL/RPL24/RRP9/RPL22/DIEXF/HEATR1/RCL1/UTP20/RPL5/RPP40/RPL23/EMG1/EXOSC2/DKC1/RPL27/MPHOSPH6/RPL35/RPS6/RPS24/WDR12/UTP4/NOB1/RPS11/RPL13A/RPL11/RPS8/ISG20L2/RPL32/RPS3A/RPL37/NHP2/RPL10/RPL7A/PDCD11/RPS3/RPL30/RPL8/SENP3/RPL26/RPL29/NOL9/RPP14/WDR43/RPL39L/RPS14/DCAF13/NOL6/RPL27A/RPL…	90
496	D7748M_down	R-HSA-6791226	Major pathway of rRNA processing in the nucleolus and cytosol	86/1794	182/10281	8.22032e-21	3.45802e-18	3.2564e-18	LAS1L/RPS20/RPL26L1/SKIV2L2/WDR3/EXOSC5/RPS5/XRN2/RPL6/RPLP0/PES1/SNU13/RPL3/RPS16/RPL19/RPS13/RPS12/BYSL/RPL24/RRP9/RPL22/DIEXF/HEATR1/RCL1/UTP20/RPL5/RPP40/RPL23/EMG1/EXOSC2/RPL27/MPHOSPH6/RPL35/RPS6/RPS24/WDR12/UTP4/NOB1/RPS11/RPL13A/RPL11/RPS8/ISG20L2/RPL32/RPS3A/RPL37/RPL10/RPL7A/PDCD11/RPS3/RPL30/RPL8/SENP3/RPL26/RPL29/NOL9/RPP14/WDR43/RPL39L/RPS14/DCAF13/NOL6/RPL27A/RPL13/RPSA/RPS21/RPS7/R…	86
497	D7748M_down	R-HSA-72764	Eukaryotic Translation Termination	57/1794	97/10281	5.58641e-20	1.76251e-17	1.65975e-17	RPS20/RPL26L1/RPS5/RPL6/RPLP0/RPL3/GSPT1/RPS16/RPL19/RPS13/RPS12/RPL24/RPL22/ETF1/RPL5/RPL23/RPL27/RPL35/RPS6/RPS24/RPS11/RPL13A/RPL11/RPS8/RPL32/RPS3A/RPL37/RPL10/RPL7A/RPS3/RPL30/RPL8/RPL26/RPL29/RPL39L/APEH/RPS14/RPL27A/RPL13/RPSA/RPS21/RPS7/RPL4/RPL15/RPLP2/RPL35A/RPS23/RPL14/GSPT2/RPS26/LOC101929876/RPL37A/RPL23A/RPL10A/UBA52/RPS18/RPL36A	57
498	D7748M_down	R-HSA-72689	Formation of a pool of free 40S subunits	60/1794	107/10281	1.49547e-19	3.77456e-17	3.55449e-17	RPS20/RPL26L1/RPS5/EIF3I/RPL6/RPLP0/EIF3L/RPL3/EIF3E/RPS16/EIF3B/RPL19/RPS13/RPS12/RPL24/RPL22/RPL5/RPL23/RPL27/RPL35/RPS6/RPS24/RPS11/RPL13A/RPL11/RPS8/RPL32/RPS3A/RPL37/RPL10/EIF3H/RPL7A/RPS3/RPL30/RPL8/RPL26/RPL29/RPL39L/RPS14/RPL27A/RPL13/RPSA/RPS21/RPS7/RPL4/RPL15/EIF3F/RPLP2/EIF3K/RPL35A/RPS23/RPL14/RPS26/LOC101929876/RPL37A/RPL23A/RPL10A/UBA52/RPS18/RPL36A	60
499	D7748M_down	R-HSA-975956	Nonsense Mediated Decay (NMD) independent of the Exon Junction Complex (EJC)	57/1794	100/10281	4.22859e-19	8.89413e-17	8.37557e-17	RPS20/RPL26L1/PABPC1/RPS5/RPL6/RPLP0/RPL3/GSPT1/RPS16/RPL19/RPS13/RPS12/RPL24/RPL22/ETF1/RPL5/RPL23/RPL27/RPL35/RPS6/RPS24/RPS11/RPL13A/RPL11/RPS8/RPL32/RPS3A/RPL37/RPL10/RPL7A/RPS3/RPL30/RPL8/RPL26/RPL29/RPL39L/RPS14/RPL27A/RPL13/RPSA/RPS21/RPS7/RPL4/RPL15/RPLP2/RPL35A/RPS23/RPL14/GSPT2/RPS26/LOC101929876/RPL37A/RPL23A/RPL10A/UBA52/RPS18/RPL36A	57
500	D7748M_down	R-HSA-156827	L13a-mediated translational silencing of Ceruloplasmin expression	63/1794	119/10281	9.80921e-19	1.61095e-16	1.51703e-16	RPS20/RPL26L1/EIF4B/PABPC1/RPS5/EIF3I/RPL6/RPLP0/EIF3L/RPL3/EIF3E/RPS16/EIF3B/RPL19/RPS13/RPS12/RPL24/RPL22/RPL5/RPL23/EIF2S3/RPL27/RPL35/RPS6/RPS24/RPS11/RPL13A/RPL11/RPS8/RPL32/RPS3A/RPL37/RPL10/EIF3H/RPL7A/RPS3/RPL30/RPL8/RPL26/RPL29/RPL39L/RPS14/RPL27A/RPL13/RPSA/RPS21/RPS7/RPL4/RPL15/EIF3F/RPLP2/EIF3K/RPL35A/RPS23/RPL14/RPS26/LOC101929876/RPL37A/RPL23A/RPL10A/UBA52/RPS18/RPL36A	63
501	D7748M_down	R-HSA-156902	Peptide chain elongation	54/1794	93/10281	1.14885e-18	1.61095e-16	1.51703e-16	RPS20/RPL26L1/RPS5/RPL6/RPLP0/RPL3/RPS16/RPL19/RPS13/RPS12/RPL24/RPL22/RPL5/RPL23/RPL27/RPL35/RPS6/RPS24/RPS11/RPL13A/RPL11/RPS8/RPL32/RPS3A/RPL37/RPL10/RPL7A/RPS3/RPL30/RPL8/RPL26/RPL29/RPL39L/RPS14/RPL27A/RPL13/EEF2/RPSA/RPS21/RPS7/RPL4/RPL15/RPLP2/RPL35A/RPS23/RPL14/RPS26/LOC101929876/RPL37A/RPL23A/RPL10A/UBA52/RPS18/RPL36A	54
502	D7748M_down	R-HSA-192823	Viral mRNA Translation	54/1794	93/10281	1.14885e-18	1.61095e-16	1.51703e-16	RPS20/RPL26L1/RPS5/RPL6/RPLP0/RPL3/DNAJC3/RPS16/RPL19/RPS13/RPS12/RPL24/RPL22/RPL5/RPL23/RPL27/RPL35/RPS6/RPS24/RPS11/RPL13A/RPL11/RPS8/RPL32/RPS3A/RPL37/RPL10/RPL7A/RPS3/RPL30/RPL8/RPL26/RPL29/RPL39L/RPS14/RPL27A/RPL13/RPSA/RPS21/RPS7/RPL4/RPL15/RPLP2/RPL35A/RPS23/RPL14/RPS26/LOC101929876/RPL37A/RPL23A/RPL10A/UBA52/RPS18/RPL36A	54
503	D7748M_down	R-HSA-2408557	Selenocysteine synthesis	55/1794	96/10281	1.2895e-18	1.62735e-16	1.53247e-16	RPS20/RPL26L1/RPS5/RPL6/RPLP0/RPL3/RPS16/RPL19/RPS13/RPS12/RPL24/RPL22/RPL5/RPL23/RPL27/EEFSEC/RPL35/RPS6/RPS24/RPS11/RPL13A/RPL11/RPS8/RPL32/RPS3A/RPL37/RPL10/RPL7A/RPS3/RPL30/RPL8/RPL26/RPL29/RPL39L/RPS14/RPL27A/RPL13/RPSA/RPS21/RPS7/RPL4/RPL15/RPLP2/PSTK/RPL35A/RPS23/RPL14/RPS26/LOC101929876/RPL37A/RPL23A/RPL10A/UBA52/RPS18/RPL36A	55
504	D7748M_down	R-HSA-156842	Eukaryotic Translation Elongation	55/1794	97/10281	2.48029e-18	2.84557e-16	2.67966e-16	RPS20/RPL26L1/RPS5/RPL6/RPLP0/RPL3/RPS16/RPL19/RPS13/RPS12/RPL24/EEF1B2/RPL22/RPL5/RPL23/RPL27/RPL35/RPS6/RPS24/RPS11/RPL13A/RPL11/RPS8/RPL32/RPS3A/RPL37/RPL10/RPL7A/RPS3/RPL30/RPL8/RPL26/RPL29/RPL39L/RPS14/RPL27A/RPL13/EEF2/RPSA/RPS21/RPS7/RPL4/RPL15/RPLP2/RPL35A/RPS23/RPL14/RPS26/LOC101929876/RPL37A/RPL23A/RPL10A/UBA52/RPS18/RPL36A	55
505	D7748M_down	R-HSA-72706	GTP hydrolysis and joining of the 60S ribosomal subunit	62/1794	119/10281	5.31728e-18	5.592e-16	5.26597e-16	RPS20/RPL26L1/EIF4B/RPS5/EIF3I/RPL6/RPLP0/EIF3L/RPL3/EIF3E/RPS16/EIF3B/RPL19/RPS13/RPS12/RPL24/RPL22/RPL5/RPL23/EIF2S3/RPL27/RPL35/RPS6/RPS24/RPS11/RPL13A/RPL11/RPS8/RPL32/RPS3A/RPL37/RPL10/EIF3H/RPL7A/RPS3/RPL30/RPL8/RPL26/RPL29/RPL39L/RPS14/RPL27A/RPL13/RPSA/RPS21/RPS7/RPL4/RPL15/EIF3F/RPLP2/EIF3K/RPL35A/RPS23/RPL14/RPS26/LOC101929876/RPL37A/RPL23A/RPL10A/UBA52/RPS18/RPL36A	62
506	D7748M_down	R-HSA-72766	Translation	76/1794	164/10281	6.39847e-18	6.21144e-16	5.84929e-16	RPS20/RPL26L1/EIF4B/PABPC1/RPS5/EIF3I/RPL6/RPLP0/EIF3L/RPL3/GSPT1/EIF3E/RPS16/EIF3B/RPL19/RPS13/RPS12/RPL24/SPCS1/EEF1B2/RPL22/ETF1/RPL5/RPL23/SPCS3/EIF2S3/RPL27/RPL35/RPS6/RPS24/RPS11/RPL13A/RPL11/RPS8/RPL32/SRPRB/RPS3A/RPL37/RPL10/EIF3H/RPL7A/RPS3/RPL30/RPL8/RPL26/RPL29/RPN1/RPL39L/APEH/RPS14/RPL27A/RPL13/EEF2/RPSA/RPS21/RPS7/RPL4/RPL15/SRP72/EIF3F/RPLP2/EIF3K/RPL35A/RPS23/EIF4EBP1/RPL14/GSPT2/…	76
507	D7748M_down	R-HSA-2408522	Selenoamino acid metabolism	63/1794	123/10281	8.78828e-18	7.92201e-16	7.46013e-16	RPS20/RPL26L1/RPS5/RPL6/RPLP0/RPL3/AHCY/RPS16/RPL19/RPS13/RPS12/RPL24/RPL22/RPL5/RPL23/RPL27/SCLY/EEFSEC/LARS/EPRS/RPL35/RPS6/RPS24/PAPSS1/RPS11/RPL13A/RPL11/RPS8/RPL32/RPS3A/RPL37/RPL10/RPL7A/RPS3/HNMT/RPL30/RPL8/RPL26/RPL29/RPL39L/RPS14/RPL27A/RPL13/RPSA/RPS21/RPS7/QARS/RPL4/RPL15/RPLP2/PSTK/RPL35A/RPS23/RPL14/IARS/RPS26/LOC101929876/RPL37A/RPL23A/RPL10A/UBA52/RPS18/RPL36A	63
508	D7748M_down	R-HSA-72613	Eukaryotic Translation Initiation	64/1794	127/10281	1.40219e-17	1.10598e-15	1.0415e-15	RPS20/RPL26L1/EIF4B/PABPC1/RPS5/EIF3I/RPL6/RPLP0/EIF3L/RPL3/EIF3E/RPS16/EIF3B/RPL19/RPS13/RPS12/RPL24/RPL22/RPL5/RPL23/EIF2S3/RPL27/RPL35/RPS6/RPS24/RPS11/RPL13A/RPL11/RPS8/RPL32/RPS3A/RPL37/RPL10/EIF3H/RPL7A/RPS3/RPL30/RPL8/RPL26/RPL29/RPL39L/RPS14/RPL27A/RPL13/RPSA/RPS21/RPS7/RPL4/RPL15/EIF3F/RPLP2/EIF3K/RPL35A/RPS23/EIF4EBP1/RPL14/RPS26/LOC101929876/RPL37A/RPL23A/RPL10A/UBA52/RPS18/RPL36A	64
509	D7748M_down	R-HSA-72737	Cap-dependent Translation Initiation	64/1794	127/10281	1.40219e-17	1.10598e-15	1.0415e-15	RPS20/RPL26L1/EIF4B/PABPC1/RPS5/EIF3I/RPL6/RPLP0/EIF3L/RPL3/EIF3E/RPS16/EIF3B/RPL19/RPS13/RPS12/RPL24/RPL22/RPL5/RPL23/EIF2S3/RPL27/RPL35/RPS6/RPS24/RPS11/RPL13A/RPL11/RPS8/RPL32/RPS3A/RPL37/RPL10/EIF3H/RPL7A/RPS3/RPL30/RPL8/RPL26/RPL29/RPL39L/RPS14/RPL27A/RPL13/RPSA/RPS21/RPS7/RPL4/RPL15/EIF3F/RPLP2/EIF3K/RPL35A/RPS23/EIF4EBP1/RPL14/RPS26/LOC101929876/RPL37A/RPL23A/RPL10A/UBA52/RPS18/RPL36A	64
510	D7748M_down	R-HSA-74160	Gene Expression	443/1794	1818/10281	8.18931e-17	6.07936e-15	5.72491e-15	LAS1L/ZNF263/RPS20/POLR3B/MAMLD1/BID/MRE11/AQR/SNAPC1/PHF20/POU2F2/RPL26L1/SKIV2L2/TRIT1/RFC2/NEDD4L/POLR3E/LOC101060521/NDC1/ZNF112/EIF4B/DDX20/WDR3/YBX1/IARS2/POLR1A/PSME4/PABPC1/CPSF1/HSD17B10/EXOSC5/TIGAR/TNRC6C/RBL1/RRAGB/ZNF324/ZNF446/RPS5/PPIE/EIF3I/DNMT3B/PPP1R13B/XRN2/RPL6/RPLP0/TRMT6/PAPOLA/NLRC4/OSGEP/AAAS/MSH2/NUP188/POLRMT/SNRPD3/PES1/EIF3L/SNU13/RPL3/POLR3H/PRMT5/KIAA0391/CSTF1/RNMT…	443
511	D7748M_down	R-HSA-1799339	SRP-dependent cotranslational protein targeting to membrane	59/1794	116/10281	1.4964e-16	1.04914e-14	9.87974e-15	RPS20/RPL26L1/RPS5/RPL6/RPLP0/RPL3/RPS16/RPL19/RPS13/RPS12/RPL24/SPCS1/RPL22/RPL5/RPL23/SPCS3/RPL27/RPL35/RPS6/RPS24/RPS11/RPL13A/RPL11/RPS8/RPL32/SRPRB/RPS3A/RPL37/RPL10/RPL7A/RPS3/RPL30/RPL8/RPL26/RPL29/RPN1/RPL39L/RPS14/RPL27A/RPL13/RPSA/RPS21/RPS7/RPL4/RPL15/SRP72/RPLP2/RPL35A/RPS23/RPL14/RPS26/LOC101929876/RPL37A/RPL23A/RPL10A/UBA52/RPS18/RPL36A/DDOST	59
512	D7748M_down	R-HSA-927802	Nonsense-Mediated Decay (NMD)	59/1794	121/10281	1.84187e-15	1.16222e-13	1.09446e-13	RPS20/RPL26L1/PABPC1/RPS5/RPL6/RPLP0/RPL3/GSPT1/RPS16/RPL19/RPS13/RPS12/RPL24/RPL22/ETF1/RPL5/RPL23/RPL27/RPL35/RPS6/RPS24/RPS11/RPL13A/RPL11/RPS8/RPL32/RPS3A/RPL37/RPL10/RPL7A/RPS3/RPL30/RPL8/RPL26/RPL29/RPL39L/RPS14/RPL27A/RPL13/RPSA/UPF3A/RPS21/RPS7/RPL4/RPL15/RPLP2/RPL35A/RPS23/RPL14/GSPT2/RPS26/LOC101929876/RPL37A/RPL23A/RPL10A/UBA52/RPS18/RPL36A/RBM8A	59
513	D7748M_down	R-HSA-975957	Nonsense Mediated Decay (NMD) enhanced by the Exon Junction Complex (EJC)	59/1794	121/10281	1.84187e-15	1.16222e-13	1.09446e-13	RPS20/RPL26L1/PABPC1/RPS5/RPL6/RPLP0/RPL3/GSPT1/RPS16/RPL19/RPS13/RPS12/RPL24/RPL22/ETF1/RPL5/RPL23/RPL27/RPL35/RPS6/RPS24/RPS11/RPL13A/RPL11/RPS8/RPL32/RPS3A/RPL37/RPL10/RPL7A/RPS3/RPL30/RPL8/RPL26/RPL29/RPL39L/RPS14/RPL27A/RPL13/RPSA/UPF3A/RPS21/RPS7/RPL4/RPL15/RPLP2/RPL35A/RPS23/RPL14/GSPT2/RPS26/LOC101929876/RPL37A/RPL23A/RPL10A/UBA52/RPS18/RPL36A/RBM8A	59
514	D7748M_down	R-HSA-168273	Influenza Viral RNA Transcription and Replication	63/1794	137/10281	7.04932e-15	4.23631e-13	3.98931e-13	RPS20/RPL26L1/NDC1/IPO5/RPS5/RPL6/RPLP0/AAAS/NUP188/RPL3/DNAJC3/RPS16/RPL19/RPS13/RPS12/RPL24/RPL22/RPL5/NUP85/RPL23/RPL27/NUP210/NUPL2/RPL35/RPS6/RPS24/RPS11/RPL13A/RPL11/RPS8/POLR2D/RPL32/RPS3A/RPL37/RPL10/RPL7A/RPS3/RPL30/RPL8/RPL26/RPL29/RPL39L/RPS14/RPL27A/RPL13/POLR2G/RPSA/RPS21/RPS7/RPL4/RPL15/RPLP2/RPL35A/RPS23/RPL14/RPS26/LOC101929876/RPL37A/RPL23A/RPL10A/UBA52/RPS18/RPL36A	63
515	D7748M_down	R-HSA-168255	Influenza Life Cycle	65/1794	146/10281	1.81613e-14	1.0418e-12	9.8106e-13	RPS20/RPL26L1/NDC1/IPO5/RPS5/RPL6/RPLP0/AAAS/NUP188/RPL3/DNAJC3/RPS16/RPL19/RPS13/RPS12/RPL24/RPL22/RPL5/CLTA/NUP85/RPL23/RPL27/NUP210/NUPL2/RPL35/RPS6/RPS24/CLTC/RPS11/RPL13A/RPL11/RPS8/POLR2D/RPL32/RPS3A/RPL37/RPL10/RPL7A/RPS3/RPL30/RPL8/RPL26/RPL29/RPL39L/RPS14/RPL27A/RPL13/POLR2G/RPSA/RPS21/RPS7/RPL4/RPL15/RPLP2/RPL35A/RPS23/RPL14/RPS26/LOC101929876/RPL37A/RPL23A/RPL10A/UBA52/RPS18/RPL36A	65
516	D7748M_down	R-HSA-168254	Influenza Infection	67/1794	157/10281	8.88322e-14	4.87418e-12	4.59e-12	RPS20/RPL26L1/NDC1/IPO5/RPS5/RPL6/RPLP0/AAAS/NUP188/RPL3/DNAJC3/RPS16/RPL19/RPS13/RPS12/RPL24/RPL22/RPL5/CLTA/NUP85/RPL23/RPL27/NUP210/NUPL2/RPL35/RPS6/RPS24/CLTC/RPS11/RPL13A/RPL11/RPS8/POLR2D/RPL32/RPS3A/RPL37/RPL10/RPL7A/RPS3/RPL30/CPSF4/RPL8/RPL26/RPL29/RPL39L/RPS14/RPL27A/RPL13/POLR2G/RPSA/SLC25A6/RPS21/RPS7/RPL4/RPL15/RPLP2/RPL35A/RPS23/RPL14/RPS26/LOC101929876/RPL37A/RPL23A/RPL10A/UBA52/RP…	67
517	D7748M_down	R-HSA-71291	Metabolism of amino acids and derivatives	118/1794	364/10281	1.18714e-12	6.24238e-11	5.87843e-11	NDUFAB1/RPS20/GCLM/RPL26L1/MRI1/ALDH18A1/OAT/PSME4/ASNS/HSD17B10/MCCC1/BCKDHB/RPS5/HAL/SMOX/RPL6/RPLP0/MTAP/GCAT/RPL3/AHCY/SLC25A15/SLC7A5/BCKDK/PYCR3/RPS16/BCAT2/ETHE1/HIBADH/RPL19/RPS13/SERINC1/RPS12/HGD/RPL24/RPL22/SRM/KMO/ALDH6A1/GOT1/LIAS/RPL5/GOT2/RPL23/TST/IVD/RPL27/PDHA1/MCCC2/SCLY/EEFSEC/SERINC3/LARS/EPRS/RPL35/GRHPR/RPS6/DUOX1/DBT/RPS24/PAPSS1/SUOX/RPS11/RPL13A/RPL11/RPS8/ALDH9A1/OAZ3/R…	118
518	D7748M_down	R-HSA-1430728	Metabolism	482/1794	2171/10281	8.22179e-11	4.15036e-09	3.90838e-09	HS3ST1/NDUFAB1/SLC25A13/SLC25A5/ABCB4/PDK2/OSBPL7/GGCT/PNPLA4/RPS20/UQCRC1/PRSS3/ALOX5/MDH1/XYLT2/CHDH/NDUFS1/GCLM/CD44/PNPLA6/RPL26L1/MRI1/AP2S1/PLEKHA5/AKR7A2/NDC1/TBXAS1/ALDH18A1/SLC2A3/GNA15/CS/POLD1/OAT/PLPP1/HYAL2/INPP5A/PSME4/GUCY2C/ASNS/PRKACA/HSD17B10/HACD3/SLC46A1/ACACB/MCCC1/ACER3/RAPGEF3/CPOX/BCKDHB/RPS5/HAL/HADHA/CAD/ABCB1/CPNE3/MGST2/ACOX3/LPCAT2/GNAS/COQ9/CRLS1/SMOX/RPL6/RPLP0/PITP…	482
519	D7748M_down	R-HSA-72695	Formation of the ternary complex, and subsequently, the 43S complex	27/1794	55/10281	6.86732e-08	3.33329e-06	3.139e-06	RPS20/RPS5/EIF3I/EIF3L/EIF3E/RPS16/EIF3B/RPS13/RPS12/EIF2S3/RPS6/RPS24/RPS11/RPS8/RPS3A/EIF3H/RPS3/RPS14/RPSA/RPS21/RPS7/EIF3F/EIF3K/RPS23/RPS26/LOC101929876/RPS18	27
520	D7748M_down	R-HSA-72662	Activation of the mRNA upon binding of the cap-binding complex and eIFs, and subsequent binding to 43S	30/1794	65/10281	7.64293e-08	3.57236e-06	3.36408e-06	RPS20/EIF4B/PABPC1/RPS5/EIF3I/EIF3L/EIF3E/RPS16/EIF3B/RPS13/RPS12/EIF2S3/RPS6/RPS24/RPS11/RPS8/RPS3A/EIF3H/RPS3/RPS14/RPSA/RPS21/RPS7/EIF3F/EIF3K/RPS23/EIF4EBP1/RPS26/LOC101929876/RPS18	30
521	D7748M_down	R-HSA-5663205	Infectious disease	108/1794	387/10281	1.32419e-07	5.9683e-06	5.62033e-06	SLC25A5/RPS20/MAP2K3/RPL26L1/AP2S1/NEDD4L/NDC1/IPO5/SYT1/PSME4/GUCY2C/RPS5/RPL6/RPLP0/AAAS/NUP188/RANBP1/AP1B1/RPL3/HCK/RNMT/DNAJC3/ELOB/ERCC2/RPS16/ELL/RPL19/CBL/RPS13/RPS12/RPL24/RPL22/RPL5/CLTA/NUP85/RPL23/TAF4/CHMP2A/RPL27/NUP210/CCNH/DOCK2/NUPL2/STAM/RPL35/RPS6/RPS24/VPS37B/GTF2A2/FURIN/CLTC/SH3GL1/RPS11/RPL13A/RPL11/RPS8/POLR2D/RPL32/RPS3A/RPL37/RPL10/RPL7A/TAF5/RPS3/ELOC/RPL30/PSMB4/CPSF4/…	108
522	D7748M_down	R-HSA-72649	Translation initiation complex formation	29/1794	64/10281	2.06238e-07	8.97492e-06	8.45165e-06	RPS20/EIF4B/PABPC1/RPS5/EIF3I/EIF3L/EIF3E/RPS16/EIF3B/RPS13/RPS12/EIF2S3/RPS6/RPS24/RPS11/RPS8/RPS3A/EIF3H/RPS3/RPS14/RPSA/RPS21/RPS7/EIF3F/EIF3K/RPS23/RPS26/LOC101929876/RPS18	29
523	D7748M_down	R-HSA-72702	Ribosomal scanning and start codon recognition	28/1794	63/10281	5.46533e-07	2.29908e-05	2.16504e-05	RPS20/EIF4B/RPS5/EIF3I/EIF3L/EIF3E/RPS16/EIF3B/RPS13/RPS12/EIF2S3/RPS6/RPS24/RPS11/RPS8/RPS3A/EIF3H/RPS3/RPS14/RPSA/RPS21/RPS7/EIF3F/EIF3K/RPS23/RPS26/LOC101929876/RPS18	28
524	D7748M_down	R-HSA-1428517	The citric acid (TCA) cycle and respiratory electron transport	56/1794	170/10281	6.0182e-07	2.44999e-05	2.30715e-05	NDUFAB1/PDK2/UQCRC1/NDUFS1/CS/FH/ACO2/COX6A1/PPARD/NNT/ATP5F1/NDUFAF4/ATP5E/COX6B1/NDUFA5/NDUFA10/COX7B/PDHA1/COQ10A/NDUFB5/LRPPRC/SDHC/NDUFS6/ADHFE1/NUBPL/PDK1/ATP5J/SLC16A1/NDUFAF6/UQCRB/ATP5G1/NDUFV3/COX18/NDUFAF2/UQCRQ/PDP1/NDUFB8/ATP5L/NDUFV1/ATP5H/PDHB/NDUFS5/PDP2/UQCRH/D2HGDH/NDUFA12/RXRA/NDUFA4/ND6/CYTB/ND5/ND4/COX3/COX20/NDUFS3/ATP5J2	56
525	D7748M_down	R-HSA-212436	Generic Transcription Pathway	202/1794	859/10281	1.41941e-06	5.5978e-05	5.27143e-05	ZNF263/MAMLD1/BID/MRE11/PHF20/RFC2/NEDD4L/ZNF112/TIGAR/TNRC6C/RBL1/RRAGB/ZNF324/ZNF446/PPP1R13B/NLRC4/MSH2/PRMT5/ELOB/RBL2/NDRG1/ERCC2/CCNE1/GPI/ZNF175/ELL/CASP2/ZKSCAN1/SERPINE1/KAT2A/LAMTOR3/NOP2/COX6A1/PPARD/MAPK14/RAD50/TFDP2/HDAC1/MAPKAP1/ZFP30/APAF1/TNFRSF10B/ZNF211/PMS2/AGO2/USP9X/CNOT1/COX6B1/NR1D1/DYRK2/ZNF337/TAF4/ZNF317/ZNF331/COX7B/RARA/KRBA1/CCNB1/LAMTOR5/CCNH/AGO4/ZNF189/MYC/LRPPRC/…	202
526	D7748M_down	R-HSA-163200	Respiratory electron transport, ATP synthesis by chemiosmotic coupling, and heat production by uncoupling proteins.	41/1794	125/10281	2.11214e-05	0.000807735	0.000760641	NDUFAB1/UQCRC1/NDUFS1/COX6A1/ATP5F1/NDUFAF4/ATP5E/COX6B1/NDUFA5/NDUFA10/COX7B/COQ10A/NDUFB5/LRPPRC/SDHC/NDUFS6/NUBPL/ATP5J/NDUFAF6/UQCRB/ATP5G1/NDUFV3/COX18/NDUFAF2/UQCRQ/NDUFB8/ATP5L/NDUFV1/ATP5H/NDUFS5/UQCRH/NDUFA12/NDUFA4/ND6/CYTB/ND5/ND4/COX3/COX20/NDUFS3/ATP5J2	41
527	D7748M_down	R-HSA-166208	mTORC1-mediated signalling	13/1794	23/10281	2.67262e-05	0.000992015	0.000934177	EIF4B/RRAGB/EEF2K/LOC101930123/LAMTOR3/LAMTOR5/RPS6/RPTOR/LAMTOR1/YWHAB/EIF4EBP1/LAMTOR4/MTOR	13
528	D7748M_down	R-HSA-70895	Branched-chain amino acid catabolism	13/1794	24/10281	4.9014e-05	0.00176731	0.00166427	HSD17B10/MCCC1/BCKDHB/BCKDK/BCAT2/HIBADH/ALDH6A1/IVD/MCCC2/DBT/ALDH9A1/ACAD8/ACADSB	13
529	D7748M_down	R-HSA-611105	Respiratory electron transport	34/1794	102/10281	7.23329e-05	0.00253567	0.00238783	NDUFAB1/UQCRC1/NDUFS1/COX6A1/NDUFAF4/COX6B1/NDUFA5/NDUFA10/COX7B/COQ10A/NDUFB5/LRPPRC/SDHC/NDUFS6/NUBPL/NDUFAF6/UQCRB/NDUFV3/COX18/NDUFAF2/UQCRQ/NDUFB8/NDUFV1/NDUFS5/UQCRH/NDUFA12/NDUFA4/ND6/CYTB/ND5/ND4/COX3/COX20/NDUFS3	34
530	D7748M_down	R-HSA-177504	Retrograde neurotrophin signalling	9/1794	14/10281	0.000126623	0.00431887	0.00406706	AP2S1/DNAL4/DNM1/CLTA/CLTC/AP2M1/AP2A2/AP2A1/DNM3	9
531	D7748M_down	R-HSA-1268020	Mitochondrial protein import	23/1794	62/10281	0.000175273	0.0058209	0.00548152	SLC25A13/CS/BCS1L/TIMM21/HSCB/TOMM22/SAMM50/ACO2/TIMM44/TIMM50/GRPEL1/TOMM40/ATP5G1/CHCHD4/FXN/PMPCA/LDHD/SLC25A6/CHCHD7/TOMM20/COA4/TOMM7/COX19	23
532	D7748M_down	R-HSA-72306	tRNA processing	34/1794	107/10281	0.000207851	0.00672585	0.00633371	TRIT1/NDC1/CPSF1/HSD17B10/TRMT6/OSGEP/AAAS/NUP188/KIAA0391/TRMT1/TRDMT1/RPP40/NUP85/GTPBP3/NUP210/C2orf49/NUPL2/EPRS/TPRKB/TSEN2/CPSF4/RPP14/DUS2/POP5/TP53RK/TRMT10C/CTU2/PUS1/RPP25/TSEN54/XPOT/ADAT2/TSEN15/QTRT1	34
533	D7748M_down	R-HSA-5140745	WNT5A-dependent internalization of FZD2, FZD5 and ROR2	8/1794	13/10281	0.000473742	0.0149466	0.0140751	AP2S1/CLTA/CLTC/AP2M1/CLTB/FZD2/AP2A2/AP2A1	8
534	D7748M_down	R-HSA-1852241	Organelle biogenesis and maintenance	85/1794	352/10281	0.000744605	0.0229193	0.021583	MKS1/SDCCAG8/PRKACA/MRPS34/PCM1/MEF2C/HAUS4/IFT74/POLRMT/IFT27/CEP76/MTFMT/MRPL4/SSBP1/CEP41/TWNK/CEP164/MRPL51/MAPK14/MRPL2/IFT57/MRPL3/MEF2D/MRPS15/WDR35/TCTN3/TCP1/BBS9/B9D2/MRPS26/CEP250/NR1D1/TUBA4A/MRPS12/MRPL34/NPHP4/MRPS9/MRPL47/DCTN3/MRPL15/IFT172/DYNC2LI1/ARL3/CEP131/SIRT3/MRPL24/CETN2/CEP78/MRRF/CCT5/ASAP1/MRPL39/MRPL10/PCNT/TFB2M/MRPL55/RHO/TMEM67/TTC8/MRPL58/ARF4/SEPT2/GFM1/HDAC3/ESR…	85
535	D7748M_down	R-HSA-6790901	rRNA modification in the nucleus and cytosol	22/1794	64/10281	0.000816605	0.0244862	0.0230585	WDR3/SNU13/GAR1/NOP2/RRP9/DIEXF/HEATR1/RCL1/UTP20/EMG1/DKC1/RPS6/UTP4/NHP2/PDCD11/WDR43/RPS14/DCAF13/NOL6/RPS7/IMP3/WDR46	22
536	D7748M_down	R-HSA-196025	Formation of annular gap junctions	7/1794	11/10281	0.000834315	0.0244862	0.0230585	DNM1/CLTA/CLTC/GJA1/DAB2/AP2M1/CLTB	7
537	D7748M_down	R-HSA-204174	Regulation of pyruvate dehydrogenase (PDH) complex	8/1794	14/10281	0.000936567	0.0268625	0.0252963	PDK2/PPARD/PDHA1/PDK1/PDP1/PDHB/PDP2/RXRA	8
538	D7748M_down	R-HSA-1660499	Synthesis of PIPs at the plasma membrane	18/1794	49/10281	0.000990691	0.0277834	0.0261635	PLEKHA5/PIK3R2/PIK3CG/PLEKHA8/OCRL/MTMR6/PLEKHA6/RAB5A/PIK3R1/MTMR14/INPPL1/RAB4A/INPP5D/MTM1/PTEN/PIP5K1C/PIK3R6/PIP4K2B	18
539	D7748M_down	R-HSA-1483255	PI Metabolism	25/1794	78/10281	0.00119566	0.0328026	0.0308901	PNPLA6/PLEKHA5/GDPD3/PIK3R2/PIK3CG/PLEKHA8/OCRL/PNPLA7/MTMR6/PLEKHA6/RAB5A/PIK3R1/GDPD1/TNFAIP8L2/MTMR14/INPPL1/RAB4A/INPP5D/MTM1/PTEN/TNFAIP8L1/PIP5K1C/PI4KA/PIK3R6/PIP4K2B	25
540	D7748M_down	R-HSA-190873	Gap junction degradation	7/1794	12/10281	0.00170114	0.0447273	0.0421195	DNM1/CLTA/CLTC/GJA1/DAB2/AP2M1/CLTB	7
541	D7748M_down	R-HSA-5099900	WNT5A-dependent internalization of FZD4	8/1794	15/10281	0.0017012	0.0447273	0.0421195	AP2S1/CLTA/CLTC/PRKCA/AP2M1/CLTB/AP2A2/AP2A1	8
542	D7748M_down	R-HSA-5663213	RHO GTPases Activate WASPs and WAVEs	14/1794	36/10281	0.00189351	0.0487675	0.0459242	BTK/ABL1/MAPK1/ARPC3/NCKAP1L/ARPC1B/WASF3/ACTR2/ABI2/ARPC2/BAIAP2/NCKIPSD/BRK1/CYFIP1	14
543	D7748C_down	R-HSA-1428517	The citric acid (TCA) cycle and respiratory electron transport	74/2134	170/10281	1.24445e-11	1.37373e-08	1.23131e-08	NDUFAF7/NDUFAB1/PDK4/PDK2/UQCRC1/NDUFS1/MPC1/CS/HAGH/PDK3/NDUFB2/FH/ACO2/ETFB/ATP5B/NNT/TIMMDC1/COX7A2L/ATP5F1/NDUFAF4/COX7C/NDUFA10/COX4I1/COX7B/PDHA1/NDUFB5/LRPPRC/UQCRC2/NDUFB10/SDHC/NDUFS6/ADHFE1/NDUFB9/NUBPL/PDK1/ATP5J/SLC16A1/NDUFAF6/UQCRB/ATP5G1/NDUFV3/SUCLG1/COX18/NDUFAF2/UQCRQ/NDUFB6/ATP5C1/NDUFB8/COX11/ATP5L/NDUFV1/ATP5H/PDHB/NDUFS5/ETFDH/PDP2/UQCRH/UCP3/COX8A/D2HGDH/NDUFB1/NDUFA12/RXRA…	74
544	D7748C_down	R-HSA-1430728	Metabolism	564/2134	2171/10281	2.12487e-11	1.37373e-08	1.23131e-08	GCLC/HS3ST1/NDUFAF7/NDUFAB1/PDK4/SLC25A13/SLC25A5/ABCB4/PDK2/GDE1/OSBPL7/GGCT/PNPLA4/CACNA2D2/MYLIP/UQCRC1/ABHD5/MBTPS2/ALOX5/MDH1/COX15/NDUFS1/PNPLA6/RPL26L1/MRI1/INPP4A/AP2S1/PHKA2/PIK3CB/PLEKHA5/AKR7A2/GALC/NDC1/TBXAS1/SLC2A3/GNA15/MPC1/BCAT1/CS/POLD1/AHRR/HAGH/FAR2/OAT/PDK3/HYAL2/INPP5A/NUP133/MAOB/CSNK2A2/PRKACA/ALDH3A2/HSD17B10/SCARB1/HACD3/SLC46A1/ACACB/MCCC1/ACER3/RAPGEF3/CPOX/LRP2/RPS5/H…	564
545	D7748C_down	R-HSA-163200	Respiratory electron transport, ATP synthesis by chemiosmotic coupling, and heat production by uncoupling proteins.	56/2134	125/10281	1.06014e-09	4.56919e-07	4.09548e-07	NDUFAF7/NDUFAB1/UQCRC1/NDUFS1/NDUFB2/ETFB/ATP5B/TIMMDC1/COX7A2L/ATP5F1/NDUFAF4/COX7C/NDUFA10/COX4I1/COX7B/NDUFB5/LRPPRC/UQCRC2/NDUFB10/SDHC/NDUFS6/NDUFB9/NUBPL/ATP5J/NDUFAF6/UQCRB/ATP5G1/NDUFV3/COX18/NDUFAF2/UQCRQ/NDUFB6/ATP5C1/NDUFB8/COX11/ATP5L/NDUFV1/ATP5H/NDUFS5/ETFDH/UQCRH/UCP3/COX8A/NDUFB1/NDUFA12/NDUFA4/ND6/CYTB/ND2/ND5/ND4/ATP6/COX3/NDUFS3/ATP5J2/ATP5O	56
546	D7748C_down	R-HSA-611105	Respiratory electron transport	45/2134	102/10281	8.02555e-08	2.59426e-05	2.3253e-05	NDUFAF7/NDUFAB1/UQCRC1/NDUFS1/NDUFB2/ETFB/TIMMDC1/COX7A2L/NDUFAF4/COX7C/NDUFA10/COX4I1/COX7B/NDUFB5/LRPPRC/UQCRC2/NDUFB10/SDHC/NDUFS6/NDUFB9/NUBPL/NDUFAF6/UQCRB/NDUFV3/COX18/NDUFAF2/UQCRQ/NDUFB6/NDUFB8/COX11/NDUFV1/NDUFS5/ETFDH/UQCRH/COX8A/NDUFB1/NDUFA12/NDUFA4/ND6/CYTB/ND2/ND5/ND4/COX3/NDUFS3	45
547	D7748C_down	R-HSA-156827	L13a-mediated translational silencing of Ceruloplasmin expression	48/2134	119/10281	8.03285e-07	0.000207729	0.000186193	RPL26L1/EIF4B/PABPC1/RPS5/EIF3I/RPL6/RPLP0/EIF3L/RPL3/RPS16/EIF3B/EIF3A/RPL19/RPS13/RPL24/RPL22/RPL5/RPL23/EIF3G/RPS6/RPS24/RPS11/RPL13A/RPL11/RPS8/RPS27A/RPL32/RPL10/EIF3H/RPL7A/EIF4E/EIF4A2/RPL8/RPL26/RPL22L1/RPL27A/RPL4/RPL15/RPLP2/EIF3K/RPL35A/RPS23/RPL14/RPL37A/RPL23A/RPL10A/UBA52/RPS18	48
548	D7748C_down	R-HSA-72689	Formation of a pool of free 40S subunits	44/2134	107/10281	1.22716e-06	0.000264452	0.000237035	RPL26L1/RPS5/EIF3I/RPL6/RPLP0/EIF3L/RPL3/RPS16/EIF3B/EIF3A/RPL19/RPS13/RPL24/RPL22/RPL5/RPL23/EIF3G/RPS6/RPS24/RPS11/RPL13A/RPL11/RPS8/RPS27A/RPL32/RPL10/EIF3H/RPL7A/RPL8/RPL26/RPL22L1/RPL27A/RPL4/RPL15/RPLP2/EIF3K/RPL35A/RPS23/RPL14/RPL37A/RPL23A/RPL10A/UBA52/RPS18	44
549	D7748C_down	R-HSA-212436	Generic Transcription Pathway	233/2134	859/10281	1.83973e-06	0.000339825	0.000304593	MAMLD1/BID/MRE11/ZNF839/RRAGD/PHF20/USP2/RFC2/CDK13/CSNK2A2/NOTCH3/TIGAR/SESN1/RBL1/RRAGB/ZNF446/PPP1R13B/MAPKAPK5/NLRC4/AGO1/MSH2/ZNF184/PRMT5/E2F1/TBL1X/RGCC/POLR2C/ELOB/RBL2/NDRG1/ERCC2/CCNE1/GPI/ZNF175/CASP2/ZKSCAN1/SERPINE1/MED31/KAT2A/LAMTOR3/RFC5/NOP2/PRKAB1/MAPK14/CCNC/RAD50/BCL6/COX7A2L/HDAC1/PRDX1/SGK1/MAPKAP1/TAF12/APAF1/TNFRSF10B/ZNF211/PMS2/AGO2/USP9X/CNOT1/COX7C/DYRK2/TAF4/ZNF331/ZN…	233
550	D7748C_down	R-HSA-72706	GTP hydrolysis and joining of the 60S ribosomal subunit	47/2134	119/10281	2.11482e-06	0.000341807	0.00030637	RPL26L1/EIF4B/RPS5/EIF3I/RPL6/RPLP0/EIF3L/RPL3/RPS16/EIF3B/EIF3A/RPL19/RPS13/RPL24/RPL22/RPL5/RPL23/EIF3G/RPS6/RPS24/RPS11/RPL13A/RPL11/RPS8/RPS27A/RPL32/RPL10/EIF3H/RPL7A/EIF4E/EIF4A2/RPL8/RPL26/RPL22L1/RPL27A/RPL4/RPL15/RPLP2/EIF3K/RPL35A/RPS23/RPL14/RPL37A/RPL23A/RPL10A/UBA52/RPS18	47
551	D7748C_down	R-HSA-72613	Eukaryotic Translation Initiation	49/2134	127/10281	2.86071e-06	0.00036989	0.000331542	RPL26L1/EIF4B/PABPC1/RPS5/EIF3I/RPL6/RPLP0/EIF3L/RPL3/RPS16/EIF3B/EIF3A/RPL19/RPS13/RPL24/RPL22/RPL5/RPL23/EIF3G/RPS6/RPS24/RPS11/RPL13A/RPL11/RPS8/RPS27A/RPL32/RPL10/EIF3H/RPL7A/EIF4E/EIF4A2/RPL8/RPL26/RPL22L1/RPL27A/RPL4/RPL15/RPLP2/EIF3K/RPL35A/RPS23/EIF4EBP1/RPL14/RPL37A/RPL23A/RPL10A/UBA52/RPS18	49
552	D7748C_down	R-HSA-72737	Cap-dependent Translation Initiation	49/2134	127/10281	2.86071e-06	0.00036989	0.000331542	RPL26L1/EIF4B/PABPC1/RPS5/EIF3I/RPL6/RPLP0/EIF3L/RPL3/RPS16/EIF3B/EIF3A/RPL19/RPS13/RPL24/RPL22/RPL5/RPL23/EIF3G/RPS6/RPS24/RPS11/RPL13A/RPL11/RPS8/RPS27A/RPL32/RPL10/EIF3H/RPL7A/EIF4E/EIF4A2/RPL8/RPL26/RPL22L1/RPL27A/RPL4/RPL15/RPLP2/EIF3K/RPL35A/RPS23/EIF4EBP1/RPL14/RPL37A/RPL23A/RPL10A/UBA52/RPS18	49
553	D7748C_down	R-HSA-72766	Translation	59/2134	164/10281	4.18727e-06	0.000492194	0.000441165	RPL26L1/EIF4B/PABPC1/RPS5/EIF3I/RPL6/RPLP0/EIF3L/RPL3/RPS16/EIF3B/EIF3A/RPL19/RPS13/RPL24/SPCS1/EEF1B2/RPL22/RPL5/RPL23/SPCS3/EIF3G/RPS6/RPS24/RPS11/RPL13A/RPL11/RPS8/RPS27A/RPL32/SRPRB/RPL10/EIF3H/RPL7A/EIF4E/EIF4A2/RPL8/RPL26/RPL22L1/RPN1/APEH/RPL27A/SRP68/RPL4/RPL15/SRP72/RPLP2/EIF3K/RPL35A/SRPRA/RPS23/EIF4EBP1/RPL14/RPL37A/RPL23A/RPL10A/UBA52/RPS18/DDOST	59
554	D7748C_down	R-HSA-1799339	SRP-dependent cotranslational protein targeting to membrane	45/2134	116/10281	6.07809e-06	0.000654914	0.000587015	RPL26L1/RPS5/RPL6/RPLP0/RPL3/RPS16/RPL19/RPS13/RPL24/SPCS1/RPL22/RPL5/RPL23/SPCS3/RPS6/RPS24/RPS11/RPL13A/RPL11/RPS8/RPS27A/RPL32/SRPRB/RPL10/RPL7A/RPL8/RPL26/RPL22L1/RPN1/RPL27A/SRP68/RPL4/RPL15/SRP72/RPLP2/RPL35A/SRPRA/RPS23/RPL14/RPL37A/RPL23A/RPL10A/UBA52/RPS18/DDOST	45
555	D7748C_down	R-HSA-74160	Gene Expression	447/2134	1818/10281	7.13471e-06	0.000709629	0.000636058	GCFC2/POLR3B/MAMLD1/BID/MRE11/ZNF839/RRAGD/PHF20/USP2/RPL26L1/SKIV2L2/TRIT1/RFC2/POLR3E/LOC101060521/NDC1/SNRNP40/EIF4B/DDX20/WDR3/CDK13/YBX1/IARS2/POLR1A/NUP133/PABPC1/CSNK2A2/CPSF1/HSD17B10/NOTCH3/EXOSC5/TIGAR/SESN1/RBL1/RRAGB/ZNF446/RPS5/EIF3I/PPP1R13B/XRN2/RPL6/MAPKAPK5/RPLP0/TRMT6/PAPOLA/NLRC4/OSGEP/AGO1/MSH2/NUP188/ZNF184/PSMD8/HNRNPM/POLRMT/EIF3L/SNU13/RPL3/POLR3H/TRMU/PRMT5/KIAA0391/CSTF1…	447
556	D7748C_down	R-HSA-192823	Viral mRNA Translation	38/2134	93/10281	7.6874e-06	0.000709986	0.000636378	RPL26L1/RPS5/RPL6/RPLP0/RPL3/DNAJC3/RPS16/RPL19/RPS13/RPL24/RPL22/RPL5/RPL23/RPS6/RPS24/RPS11/RPL13A/RPL11/RPS8/RPS27A/RPL32/RPL10/RPL7A/RPL8/RPL26/RPL22L1/RPL27A/RPL4/RPL15/RPLP2/RPL35A/RPS23/RPL14/RPL37A/RPL23A/RPL10A/UBA52/RPS18	38
557	D7748C_down	R-HSA-1483257	Phospholipid metabolism	69/2134	205/10281	9.7291e-06	0.000838648	0.000751701	GDE1/PNPLA6/INPP4A/PIK3CB/PLEKHA5/CSNK2A2/HADHA/CPNE3/PGS1/LPCAT2/CRLS1/OSBPL8/PITPNM3/PNPLA3/TAZ/PIK3CG/PLEKHA8/PIP5K1B/INPP4B/CHKA/CHPT1/FIG4/PIKFYVE/PLA2G4A/GPAM/OCRL/SARDH/LPGAT1/GPCPD1/PNPLA7/PEMT/CEPT1/PNPLA8/HADHB/GPAT3/MTMR6/PLEKHA6/RAB5A/OSBPL10/PIK3R1/PIP4K2A/GPD1L/GDPD1/GDPD5/SYNJ1/PCYT1A/ACP6/TNFAIP8L2/CDS1/MTMR14/PLB1/INPPL1/GPD1/RAB4A/MFSD2A/INPP5D/MTM1/PIK3CD/PHOSPHO1/PLD6/TNFAIP8L…	69
558	D7748C_down	R-HSA-1483255	PI Metabolism	33/2134	78/10281	1.26033e-05	0.0010141	0.00090896	GDE1/PNPLA6/INPP4A/PIK3CB/PLEKHA5/PIK3CG/PLEKHA8/PIP5K1B/INPP4B/FIG4/PIKFYVE/OCRL/PNPLA7/MTMR6/PLEKHA6/RAB5A/PIK3R1/PIP4K2A/GDPD1/GDPD5/SYNJ1/TNFAIP8L2/MTMR14/INPPL1/RAB4A/INPP5D/MTM1/PIK3CD/TNFAIP8L1/PIP5K1C/PI4KA/PIK3R6/PIP4K2B	33
559	D7748C_down	R-HSA-168273	Influenza Viral RNA Transcription and Replication	50/2134	137/10281	1.41203e-05	0.0010141	0.00090896	RPL26L1/NDC1/IPO5/NUP133/RPS5/RPL6/RPLP0/NUP188/RPL3/DNAJC3/POLR2C/RPS16/RPL19/RPS13/RPL24/RPL22/RPL5/NUP85/RPL23/NUP210/NUPL2/RPS6/RPS24/RPS11/RPL13A/RPL11/RPS8/RPS27A/RPL32/RPL10/RPL7A/RANBP2/RPL8/RPL26/RPL22L1/POLR2H/RPL27A/POLR2G/RPL4/RPL15/RPLP2/POLR2L/RPL35A/RPS23/RPL14/RPL37A/RPL23A/RPL10A/UBA52/RPS18	50
560	D7748C_down	R-HSA-109703	PKB-mediated events	21/2134	41/10281	1.4616e-05	0.0010141	0.00090896	RRAGD/EIF4B/STRADB/RRAGB/CAB39L/EEF2K/LOC101930123/LAMTOR3/PRKAB1/LAMTOR5/RPS6/AKT1/LAMTOR1/EIF4E/PDE3B/TSC1/YWHAB/PRKAG1/EIF4EBP1/LAMTOR4/MTOR	21
561	D7748C_down	R-HSA-2408522	Selenoamino acid metabolism	46/2134	123/10281	1.49017e-05	0.0010141	0.00090896	RPL26L1/RPS5/RPL6/RPLP0/RPL3/AHCY/RPS16/RPL19/RPS13/RPL24/RPL22/RPL5/EEF1E1/RPL23/LARS/EPRS/RPS6/RPS24/PAPSS1/RPS11/RPL13A/RPL11/RPS8/RPS27A/RPL32/RPL10/RPL7A/HNMT/RPL8/RPL26/RPL22L1/RPL27A/QARS/RPL4/RPL15/RPLP2/PSTK/RPL35A/RPS23/RPL14/IARS/RPL37A/RPL23A/RPL10A/UBA52/RPS18	46
562	D7748C_down	R-HSA-2408557	Selenocysteine synthesis	38/2134	96/10281	1.83813e-05	0.0011587	0.00103857	RPL26L1/RPS5/RPL6/RPLP0/RPL3/RPS16/RPL19/RPS13/RPL24/RPL22/RPL5/RPL23/RPS6/RPS24/RPS11/RPL13A/RPL11/RPS8/RPS27A/RPL32/RPL10/RPL7A/RPL8/RPL26/RPL22L1/RPL27A/RPL4/RPL15/RPLP2/PSTK/RPL35A/RPS23/RPL14/RPL37A/RPL23A/RPL10A/UBA52/RPS18	38
563	D7748C_down	R-HSA-156902	Peptide chain elongation	37/2134	93/10281	2.06317e-05	0.0011587	0.00103857	RPL26L1/RPS5/RPL6/RPLP0/RPL3/RPS16/RPL19/RPS13/RPL24/RPL22/RPL5/RPL23/RPS6/RPS24/RPS11/RPL13A/RPL11/RPS8/RPS27A/RPL32/RPL10/RPL7A/RPL8/RPL26/RPL22L1/RPL27A/RPL4/RPL15/RPLP2/RPL35A/RPS23/RPL14/RPL37A/RPL23A/RPL10A/UBA52/RPS18	37
564	D7748C_down	R-HSA-168255	Influenza Life Cycle	52/2134	146/10281	2.10492e-05	0.0011587	0.00103857	RPL26L1/NDC1/IPO5/NUP133/RPS5/RPL6/RPLP0/NUP188/RPL3/DNAJC3/POLR2C/RPS16/RPL19/RPS13/RPL24/RPL22/RPL5/NUP85/RPL23/NUP210/NUPL2/RPS6/RPS24/CLTC/RPS11/RPL13A/RPL11/RPS8/RPS27A/RPL32/RPL10/RPL7A/RANBP2/RPL8/RPL26/RPL22L1/POLR2H/RPL27A/POLR2G/RPL4/RPL15/RPLP2/POLR2L/CALR/RPL35A/RPS23/RPL14/RPL37A/RPL23A/RPL10A/UBA52/RPS18	52
565	D7748C_down	R-HSA-6799198	Complex I biogenesis	26/2134	57/10281	2.12026e-05	0.0011587	0.00103857	NDUFAF7/NDUFAB1/NDUFS1/NDUFB2/TIMMDC1/NDUFAF4/NDUFA10/NDUFB5/NDUFB10/NDUFS6/NDUFB9/NUBPL/NDUFAF6/NDUFV3/NDUFAF2/NDUFB6/NDUFB8/NDUFV1/NDUFS5/NDUFB1/NDUFA12/ND6/ND2/ND5/ND4/NDUFS3	26
566	D7748C_down	R-HSA-975956	Nonsense Mediated Decay (NMD) independent of the Exon Junction Complex (EJC)	39/2134	100/10281	2.15072e-05	0.0011587	0.00103857	RPL26L1/PABPC1/RPS5/RPL6/RPLP0/RPL3/RPS16/RPL19/RPS13/RPL24/NCBP2/RPL22/RPL5/RPL23/RPS6/RPS24/RPS11/RPL13A/RPL11/RPS8/RPS27A/RPL32/RPL10/RPL7A/RPL8/RPL26/RPL22L1/RPL27A/RPL4/RPL15/RPLP2/RPL35A/RPS23/RPL14/RPL37A/RPL23A/RPL10A/UBA52/RPS18	39
567	D7748C_down	R-HSA-156842	Eukaryotic Translation Elongation	38/2134	97/10281	2.4248e-05	0.00120587	0.00108085	RPL26L1/RPS5/RPL6/RPLP0/RPL3/RPS16/RPL19/RPS13/RPL24/EEF1B2/RPL22/RPL5/RPL23/RPS6/RPS24/RPS11/RPL13A/RPL11/RPS8/RPS27A/RPL32/RPL10/RPL7A/RPL8/RPL26/RPL22L1/RPL27A/RPL4/RPL15/RPLP2/RPL35A/RPS23/RPL14/RPL37A/RPL23A/RPL10A/UBA52/RPS18	38
568	D7748C_down	R-HSA-72764	Eukaryotic Translation Termination	38/2134	97/10281	2.4248e-05	0.00120587	0.00108085	RPL26L1/RPS5/RPL6/RPLP0/RPL3/RPS16/RPL19/RPS13/RPL24/RPL22/RPL5/RPL23/RPS6/RPS24/RPS11/RPL13A/RPL11/RPS8/RPS27A/RPL32/RPL10/RPL7A/RPL8/RPL26/RPL22L1/APEH/RPL27A/RPL4/RPL15/RPLP2/RPL35A/RPS23/RPL14/RPL37A/RPL23A/RPL10A/UBA52/RPS18	38
569	D7748C_down	R-HSA-72312	rRNA processing	67/2134	204/10281	3.1841e-05	0.00147702	0.00132388	RPL26L1/SKIV2L2/WDR3/HSD17B10/EXOSC5/RPS5/XRN2/RPL6/RPLP0/SNU13/RPL3/KIAA0391/RPS16/RPL19/GAR1/RPS13/NOP2/RPL24/RRP9/RPL22/RCL1/EXOSC8/MTERF4/RPL5/MRM2/RPL23/EXOSC2/DKC1/WDR36/LTV1/RPS6/RPS24/WDR12/UTP4/RPS11/RPL13A/RPL11/RPS8/RPS27A/RPL32/RPL10/RPL7A/RPP30/PDCD11/RPL8/RPL26/RPL22L1/RPP14/WDR43/DCAF13/NOL6/RPL27A/RPL4/RPL15/RPLP2/IMP3/RPP25/RPL35A/RPS23/RPL14/RPL37A/RPL23A/RPL10A/UBA52/WDR46/RPS1…	67
570	D7748C_down	R-HSA-166208	mTORC1-mediated signalling	14/2134	23/10281	3.19849e-05	0.00147702	0.00132388	RRAGD/EIF4B/RRAGB/EEF2K/LOC101930123/LAMTOR3/LAMTOR5/RPS6/LAMTOR1/EIF4E/YWHAB/EIF4EBP1/LAMTOR4/MTOR	14
571	D7748C_down	R-HSA-73884	Base Excision Repair	19/2134	37/10281	3.5635e-05	0.0014858	0.00133176	RFC2/POLD1/NTHL1/POLB/UNG/POLD3/APEX1/MPG/POLD2/RFC5/POLE4/MBD4/PARP2/RPA1/NEIL1/POLE3/NEIL2/RFC4/PARG	19
572	D7748C_down	R-HSA-73933	Resolution of Abasic Sites (AP sites)	19/2134	37/10281	3.5635e-05	0.0014858	0.00133176	RFC2/POLD1/NTHL1/POLB/UNG/POLD3/APEX1/MPG/POLD2/RFC5/POLE4/MBD4/PARP2/RPA1/NEIL1/POLE3/NEIL2/RFC4/PARG	19
573	D7748C_down	R-HSA-1660499	Synthesis of PIPs at the plasma membrane	23/2134	49/10281	3.57579e-05	0.0014858	0.00133176	INPP4A/PIK3CB/PLEKHA5/PIK3CG/PLEKHA8/PIP5K1B/INPP4B/OCRL/MTMR6/PLEKHA6/RAB5A/PIK3R1/PIP4K2A/SYNJ1/MTMR14/INPPL1/RAB4A/INPP5D/MTM1/PIK3CD/PIP5K1C/PIK3R6/PIP4K2B	23
574	D7748C_down	R-HSA-165159	mTOR signalling	20/2134	40/10281	3.67715e-05	0.0014858	0.00133176	RRAGD/EIF4B/STRADB/RRAGB/CAB39L/EEF2K/LOC101930123/LAMTOR3/PRKAB1/LAMTOR5/RPS6/AKT1/LAMTOR1/EIF4E/TSC1/YWHAB/PRKAG1/EIF4EBP1/LAMTOR4/MTOR	20
575	D7748C_down	R-HSA-199991	Membrane Trafficking	171/2134	630/10281	4.54194e-05	0.00177962	0.00159511	M6PR/ALS2/ARF5/CYTH3/CD4/AP2S1/KIF1B/GDI2/SYT1/RAB27A/EPN2/PICALM/LMAN1/RAB7A/LRP2/TMED2/ZW10/SNX5/KIF16B/SEC22C/TBC1D2/SNAP29/CYTH4/HPS4/PACSIN2/AP1B1/RIN3/GGA2/BLOC1S6/STX10/TBC1D17/RAB3A/DNM1/CBL/ARPC3/COPZ1/COPS7A/PRKAB1/TPD52L1/ACTR3/SPTBN1/CHMP3/AAK1/PLA2G4A/KIF21B/VAMP4/MAN1C1/RAB32/PPP6C/OCRL/COPA/RAB38/GGA3/TBC1D20/TUBA4A/HIP1/COPB1/KIF1C/SNX9/FCHO1/CHMP2A/VPS25/EXOC4/TBC1D14/AP3B1/SORT1…	171
576	D7748C_down	R-HSA-5653656	Vesicle-mediated transport	180/2134	670/10281	5.33484e-05	0.00202881	0.00181847	M6PR/ALS2/ARF5/CYTH3/STAB1/CD4/MARCO/AP2S1/KIF1B/GDI2/SYT1/RAB27A/EPN2/SCARB1/PICALM/SCARF1/LMAN1/RAB7A/LRP2/TMED2/ZW10/SNX5/KIF16B/SEC22C/TBC1D2/SNAP29/CYTH4/HPS4/PACSIN2/AP1B1/RIN3/GGA2/BLOC1S6/STX10/TBC1D17/RAB3A/DNM1/CBL/ARPC3/COPZ1/COPS7A/PRKAB1/TPD52L1/ACTR3/SPTBN1/CHMP3/AAK1/PLA2G4A/KIF21B/VAMP4/MAN1C1/RAB32/PPP6C/HSPH1/OCRL/COPA/LRP1/RAB38/GGA3/TBC1D20/TUBA4A/HIP1/COPB1/KIF1C/SNX9/FCHO1/C…	180
577	D7748C_down	R-HSA-168254	Influenza Infection	53/2134	157/10281	9.25711e-05	0.00341984	0.00306529	RPL26L1/NDC1/IPO5/NUP133/RPS5/RPL6/RPLP0/NUP188/RPL3/DNAJC3/KPNA3/POLR2C/RPS16/RPL19/RPS13/RPL24/RPL22/RPL5/NUP85/RPL23/NUP210/NUPL2/RPS6/RPS24/CLTC/RPS11/RPL13A/RPL11/RPS8/RPS27A/RPL32/RPL10/RPL7A/RANBP2/RPL8/RPL26/RPL22L1/POLR2H/RPL27A/POLR2G/RPL4/RPL15/RPLP2/POLR2L/CALR/RPL35A/RPS23/RPL14/RPL37A/RPL23A/RPL10A/UBA52/RPS18	53
578	D7748C_down	R-HSA-6791226	Major pathway of rRNA processing in the nucleolus and cytosol	59/2134	182/10281	0.000138513	0.00497494	0.00445916	RPL26L1/SKIV2L2/WDR3/EXOSC5/RPS5/XRN2/RPL6/RPLP0/SNU13/RPL3/RPS16/RPL19/RPS13/RPL24/RRP9/RPL22/RCL1/EXOSC8/RPL5/RPL23/EXOSC2/WDR36/LTV1/RPS6/RPS24/WDR12/UTP4/RPS11/RPL13A/RPL11/RPS8/RPS27A/RPL32/RPL10/RPL7A/RPP30/PDCD11/RPL8/RPL26/RPL22L1/RPP14/WDR43/DCAF13/NOL6/RPL27A/RPL4/RPL15/RPLP2/IMP3/RPP25/RPL35A/RPS23/RPL14/RPL37A/RPL23A/RPL10A/UBA52/WDR46/RPS18	59
579	D7748C_down	R-HSA-556833	Metabolism of lipids and lipoproteins	209/2134	807/10281	0.000146019	0.00508188	0.00455501	NDUFAB1/ABCB4/GDE1/OSBPL7/PNPLA4/MYLIP/ABHD5/MBTPS2/ALOX5/PNPLA6/INPP4A/AP2S1/PIK3CB/PLEKHA5/GALC/TBXAS1/AHRR/FAR2/CSNK2A2/PRKACA/ALDH3A2/SCARB1/HACD3/ACACB/ACER3/HADHA/CPNE3/PGS1/CETP/LPCAT2/COQ9/CRLS1/OSBPL8/PITPNM3/PTGS1/PCSK5/TECR/MCAT/PNPLA3/SLC25A17/CERK/TRIB3/VAPA/TBL1X/TAZ/FA2H/MLYCD/PIK3CG/PON2/PLEKHA8/PIP5K1B/CUBN/LIPA/MED31/ABCC3/INPP4B/CHKA/LTA4H/CHPT1/CCNC/FIG4/PIKFYVE/FHL2/HDLBP/PRK…	209
580	D7748C_down	R-HSA-8868773	rRNA processing in the nucleus and cytosol	62/2134	194/10281	0.000149351	0.00508188	0.00455501	RPL26L1/SKIV2L2/WDR3/EXOSC5/RPS5/XRN2/RPL6/RPLP0/SNU13/RPL3/RPS16/RPL19/GAR1/RPS13/NOP2/RPL24/RRP9/RPL22/RCL1/EXOSC8/RPL5/RPL23/EXOSC2/DKC1/WDR36/LTV1/RPS6/RPS24/WDR12/UTP4/RPS11/RPL13A/RPL11/RPS8/RPS27A/RPL32/RPL10/RPL7A/RPP30/PDCD11/RPL8/RPL26/RPL22L1/RPP14/WDR43/DCAF13/NOL6/RPL27A/RPL4/RPL15/RPLP2/IMP3/RPP25/RPL35A/RPS23/RPL14/RPL37A/RPL23A/RPL10A/UBA52/WDR46/RPS18	62
581	D7748C_down	R-HSA-1483249	Inositol phosphate metabolism	21/2134	47/10281	0.000186651	0.0061882	0.00554663	INPP4A/INPP5A/ITPK1/ISYNA1/INPP4B/OCRL/NUDT10/PLCB2/IMPA2/CALM2/PPIP5K2/IPMK/SYNJ1/INPPL1/PPIP5K1/INPP5D/PLCB1/PLCG2/CALM1/INPP5B/NUDT3	21
582	D7748C_down	R-HSA-157118	Signaling by NOTCH	40/2134	113/10281	0.000210758	0.00681274	0.00610642	MAMLD1/SEL1L/NOTCH3/ATP2A3/ITCH/TMED2/AGO1/MFNG/JAG1/E2F1/TBL1X/FCER2/KAT2A/HDAC5/DTX4/CCND1/CCNC/HES1/HDAC1/AGO2/CDK8/NUMB/LOC101928143/AGO4/MYC/ARRB1/ADAM10/APH1B/FURIN/RPS27A/HEYL/RBPJ/HDAC3/ATP2A2/RAB6A/TBL1XR1/HDAC2/MAML3/PSENEN/UBA52	40
583	D7748C_down	R-HSA-3700989	Transcriptional Regulation by TP53	105/2134	370/10281	0.000236594	0.00746137	0.00668781	BID/MRE11/RRAGD/PHF20/USP2/RFC2/CDK13/CSNK2A2/TIGAR/SESN1/RBL1/RRAGB/PPP1R13B/MAPKAPK5/NLRC4/AGO1/MSH2/PRMT5/E2F1/RGCC/POLR2C/ELOB/RBL2/NDRG1/ERCC2/CCNE1/GPI/CASP2/LAMTOR3/RFC5/PRKAB1/MAPK14/RAD50/BCL6/COX7A2L/HDAC1/PRDX1/SGK1/MAPKAP1/TAF12/APAF1/TNFRSF10B/PMS2/AGO2/CNOT1/COX7C/DYRK2/TAF4/COX4I1/COX7B/RPA1/CCNB1/LAMTOR5/CCNH/AGO4/TTC5/LRPPRC/AKT1/RPS27A/TAF5/ATM/LAMTOR1/PIP4K2A/RAD9B/JMY/ELOC/CNO…	105
584	D7748C_down	R-HSA-2029482	Regulation of actin dynamics for phagocytic cup formation	25/2134	61/10281	0.000253846	0.00781482	0.00700461	BTK/WAS/CYFIP2/ABL1/MAPK1/MYH9/ARPC3/ACTR3/NCKAP1L/ARPC1B/WASF3/ABI2/VAV1/FCGR2A/FCGR2C/PAK1/DOCK1/ARPC2/SYK/BAIAP2/MYO5A/NCKIPSD/ARPC4/BRK1/CYFIP1	25
585	D7748C_down	R-HSA-194840	Rho GTPase cycle	48/2134	144/10281	0.000272364	0.00818991	0.00734082	ARHGAP44/RHOBTB2/GDI2/MYO9A/RHOA/RHOBTB1/ARHGAP15/OPHN1/ARHGAP4/SYDE2/SOS2/CHN2/LOC101928168/ARHGEF17/ARHGDIB/RHOU/ARAP3/DEPDC7/OCRL/ARHGAP9/PREX1/MCF2L/RHOT1/FGD3/RAC2/ARHGEF6/STARD8/ARHGEF9/STARD13/ARHGAP32/ARHGEF39/FAM13A/FGD4/VAV1/ARHGAP26/ARHGAP18/TIAM1/ABR/ARHGAP35/RACGAP1/DLC1/PLEKHG5/A2M/BCR/ARHGEF15/INPP5B/ITSN1/ARHGAP19	48
586	D7748C_down	R-HSA-1855183	Synthesis of IP2, IP, and Ins in the cytosol	8/2134	11/10281	0.000306328	0.00872543	0.00782082	INPP4A/INPP5A/ISYNA1/INPP4B/OCRL/IMPA2/SYNJ1/INPP5B	8
587	D7748C_down	R-HSA-110373	Resolution of AP sites via the multiple-nucleotide patch replacement pathway	13/2134	24/10281	0.00031432	0.00872543	0.00782082	RFC2/POLD1/POLB/POLD3/APEX1/POLD2/RFC5/POLE4/PARP2/RPA1/POLE3/RFC4/PARG	13
588	D7748C_down	R-HSA-70895	Branched-chain amino acid catabolism	13/2134	24/10281	0.00031432	0.00872543	0.00782082	BCAT1/HSD17B10/MCCC1/BCAT2/HIBADH/ALDH6A1/IVD/DBT/ALDH9A1/ACAD8/SHMT1/ACADSB/BCKDHA	13
589	D7748C_down	R-HSA-2029480	Fcgamma receptor (FCGR) dependent phagocytosis	32/2134	86/10281	0.000317166	0.00872543	0.00782082	FGR/BTK/WAS/PIK3CB/CYFIP2/ABL1/MAPK1/MYH9/ARPC3/ACTR3/ITPR2/NCKAP1L/ARPC1B/WASF3/ABI2/VAV1/FCGR2A/FCGR2C/PIK3R1/PLPP5/PAK1/DOCK1/ARPC2/SYK/AHCYL1/BAIAP2/MYO5A/PLCG2/NCKIPSD/ARPC4/BRK1/CYFIP1	32
590	D7748C_down	R-HSA-418038	Nucleotide-like (purinergic) receptors	10/2134	16/10281	0.000337361	0.0089428	0.00801565	ADORA3/LPAR6/ADORA1/P2RY12/P2RY1/ADORA2B/P2RY6/P2RY14/P2RY13/P2RY11	10
591	D7748C_down	R-HSA-5663213	RHO GTPases Activate WASPs and WAVEs	17/2134	36/10281	0.000338899	0.0089428	0.00801565	BTK/WAS/CYFIP2/ABL1/MAPK1/ARPC3/ACTR3/NCKAP1L/ARPC1B/WASF3/ABI2/ARPC2/BAIAP2/NCKIPSD/ARPC4/BRK1/CYFIP1	17
592	D7748C_down	R-HSA-8856828	Clathrin-mediated endocytosis	46/2134	139/10281	0.000433713	0.0112158	0.010053	M6PR/CD4/AP2S1/SYT1/EPN2/PICALM/LRP2/PACSIN2/DNM1/CBL/ARPC3/COPS7A/ACTR3/AAK1/VAMP4/OCRL/HIP1/SNX9/FCHO1/STAM/SLC2A8/ARRB1/COPS3/CLTC/SH3GL1/RPS27A/COPS7B/RAB5A/TGOLN2/DAB2/LDLRAP1/SYNJ1/AP2M1/ARPC2/GAPVD1/REPS2/AGFG1/CLTB/SNX18/AP2A2/PIP5K1C/DNM3/ITSN1/VAMP2/UBA52/ARPC4	46
593	D7748C_down	R-HSA-927802	Nonsense-Mediated Decay (NMD)	41/2134	121/10281	0.000505522	0.0123685	0.0110862	RPL26L1/PABPC1/RPS5/RPL6/RPLP0/RPL3/RPS16/RPL19/RPS13/RPL24/NCBP2/RPL22/RPL5/RPL23/RPS6/RPS24/RPS11/RPL13A/RPL11/RPS8/RPS27A/RPL32/RPL10/RPL7A/RPL8/RPL26/RPL22L1/RPL27A/UPF3A/RPL4/RPL15/RPLP2/RPL35A/RPS23/RPL14/RPL37A/RPL23A/RPL10A/UBA52/RPS18/RBM8A	41
594	D7748C_down	R-HSA-975957	Nonsense Mediated Decay (NMD) enhanced by the Exon Junction Complex (EJC)	41/2134	121/10281	0.000505522	0.0123685	0.0110862	RPL26L1/PABPC1/RPS5/RPL6/RPLP0/RPL3/RPS16/RPL19/RPS13/RPL24/NCBP2/RPL22/RPL5/RPL23/RPS6/RPS24/RPS11/RPL13A/RPL11/RPS8/RPS27A/RPL32/RPL10/RPL7A/RPL8/RPL26/RPL22L1/RPL27A/UPF3A/RPL4/RPL15/RPLP2/RPL35A/RPS23/RPL14/RPL37A/RPL23A/RPL10A/UBA52/RPS18/RBM8A	41
595	D7748C_down	R-HSA-418359	Reduction of cytosolic Ca++ levels	9/2134	14/10281	0.000506983	0.0123685	0.0110862	ATP2B4/ATP2B3/ATP2B1/ATP2A3/CALM2/ATP2B2/ATP2A2/SLC8A1/CALM1	9
596	D7748C_down	R-HSA-5628897	TP53 Regulates Metabolic Genes	31/2134	85/10281	0.000584296	0.0139907	0.0125402	RRAGD/TIGAR/SESN1/RRAGB/AGO1/GPI/LAMTOR3/PRKAB1/COX7A2L/PRDX1/AGO2/COX7C/COX4I1/COX7B/LAMTOR5/AGO4/LRPPRC/AKT1/LAMTOR1/COX18/TSC1/COX11/YWHAB/PRDX2/YWHAG/COX8A/PRKAG1/LAMTOR4/NDUFA4/MTOR/COX3	31
597	D7748C_down	R-HSA-6798695	Neutrophil degranulation	129/2134	487/10281	0.00110778	0.0260428	0.0233428	FGR/PLAUR/ALOX5/ATP6V0A1/VCL/TIMP2/GDI2/ATP11B/SLC2A3/CNN2/CDK13/RHOA/ATP11A/KCNAB2/RAB27A/STK10/RAB7A/CPNE3/SNAP29/MAPK1/PYGL/ATP6V1D/VAPA/DNAJC3/COTL1/CPPED1/HMOX2/PYCARD/ATP8B4/MAN2B1/GPI/CD33/RAB3D/RAB3A/IMPDH1/TSPAN14/P2RX1/VAT1/LAMTOR3/COMMD9/MLEC/LTA4H/PTPN6/MAPK14/VNN1/QPCT/RAP1A/MMP8/LRMP/APAF1/CAT/PLAU/ARHGAP9/NCKAP1L/CD93/PTPRB/FGL2/COPB1/SIGLEC9/MOSPD2/GMFG/CAP1/ADGRE3/DIAPH1/LGALS3/D…	129
598	D7748C_down	R-HSA-163210	Formation of ATP by chemiosmotic coupling	10/2134	18/10281	0.00122288	0.0282353	0.025308	ATP5B/ATP5F1/ATP5J/ATP5G1/ATP5C1/ATP5L/ATP5H/ATP6/ATP5J2/ATP5O	10
599	D7748C_down	R-HSA-5651801	PCNA-Dependent Long Patch Base Excision Repair	11/2134	21/10281	0.00132604	0.0300802	0.0269616	RFC2/POLD1/POLB/POLD3/APEX1/POLD2/RFC5/POLE4/RPA1/POLE3/RFC4	11
600	D7748C_down	R-HSA-5607763	CLEC7A (Dectin-1) induces NFAT activation	8/2134	13/10281	0.00159834	0.0356319	0.0319378	NFATC3/PPP3CB/ITPR2/PPP3CA/CALM2/AHCYL1/CALM1/PPP3R1	8
601	D7748C_down	R-HSA-8854214	TBC/RABGAPs	19/2134	47/10281	0.00165247	0.0362144	0.0324599	RAB7A/TBC1D2/GGA2/TBC1D17/GGA3/TBC1D20/TBC1D14/RAB33A/SYTL1/RAB5A/RAB6B/TBC1D24/TSC1/TBC1D16/RAB4A/GABARAP/TBC1D10C/RAB6A/RAB7B	19
602	D7748C_down	R-HSA-180786	Extension of Telomeres	14/2134	31/10281	0.00192489	0.0408013	0.0365712	RFC2/POLD1/POLD3/POLA1/POLD2/RFC5/POLE4/DKC1/RPA1/WRAP53/POLE3/RFC4/RUVBL1/PRIM1	14
603	D7748C_down	R-HSA-450282	MAPK targets/ Nuclear events mediated by MAP kinases	14/2134	31/10281	0.00192489	0.0408013	0.0365712	MAPK9/RPS6KA2/MAPK1/DUSP3/MAPK10/MAPK14/PPP2R5D/RPS6KA1/ATF1/DUSP6/DUSP7/MAPK7/FOS/RPS6KA3	14
604	D7748C_down	R-HSA-5696400	Dual Incision in GG-NER	17/2134	41/10281	0.00206751	0.0429846	0.0385282	ERCC1/RFC2/POLD1/POLD3/ERCC2/POLD2/RFC5/POLE4/PARP2/RPA1/ERCC5/XPA/RPS27A/POLE3/RFC4/ERCC4/UBA52	17
605	D7748C_down	R-HSA-76005	Response to elevated platelet cytosolic Ca2+	42/2134	133/10281	0.0021148	0.0429846	0.0385282	ITGA2B/CD9/IGF1/VCL/HSPA5/ACTN1/APLP2/TGFB2/PDGFB/VTI1B/SERPINE1/RARRES2/VWF/PLEK/TGFB3/F13A1/TUBA4A/CALU/CAP1/CD36/CD63/TLN1/OLA1/APP/CALM2/PCYOX1L/PRKCA/APOOL/CD109/CYB5R1/TMX3/PRKCB/SERPINF2/A2M/CHID1/GAS6/PROS1/F8/PPIA/FLNA/CALM1/SELENOP	42
606	D7748C_down	R-HSA-212676	Dopamine Neurotransmitter Release Cycle	11/2134	22/10281	0.00215854	0.0429846	0.0385282	SYT1/LIN7B/RAB3A/APBA1/LIN7A/PPFIA1/STXBP1/SLC18A2/PPFIA3/UNC13B/VAMP2	11
607	D7748C_down	R-HSA-109704	PI3K Cascade	28/2134	80/10281	0.00216087	0.0429846	0.0385282	RRAGD/PIK3CB/EIF4B/FGFR1/STRADB/RRAGB/TRIB3/CAB39L/FGF9/EEF2K/LOC101930123/LAMTOR3/PRKAB1/LAMTOR5/RPS6/AKT1/PIK3R1/LAMTOR1/EIF4E/PDE3B/THEM4/TSC1/YWHAB/PRKAG1/IRS2/EIF4EBP1/LAMTOR4/MTOR	28
608	D7748C_down	R-HSA-6782135	Dual incision in TC-NER	24/2134	66/10281	0.00244628	0.0474742	0.0425523	ERCC1/ERCC8/RFC2/POLD1/POLD3/POLR2C/ERCC2/POLD2/PRPF19/RFC5/POLE4/RPA1/CCNH/ERCC5/XPA/RPS27A/POLE3/POLR2H/RFC4/POLR2G/ERCC4/POLR2L/USP7/UBA52	24
609	D7748C_down	R-HSA-71291	Metabolism of amino acids and derivatives	98/2134	364/10281	0.00246513	0.0474742	0.0425523	GCLC/NDUFAB1/RPL26L1/MRI1/BCAT1/OAT/HSD17B10/MCCC1/RPS5/HAL/SMOX/RPL6/RPLP0/PSMD8/MTAP/GCAT/RPL3/AHCY/SLC25A15/RPS16/BCAT2/ETHE1/HIBADH/RPL19/RPS13/HGD/RPL24/RPL22/SRM/KMO/ALDH6A1/GOT1/LIAS/RPL5/EEF1E1/RPL23/IVD/SLC6A8/PDHA1/SERINC3/LARS/EPRS/RPS6/DBT/RPS24/PAPSS1/RPS11/RPL13A/RPL11/RPS8/ALDH9A1/OAZ3/RPS27A/RPL32/AMT/ENOPH1/PSPH/RPL10/RPL7A/GLUD1/HNMT/ACAD8/CARNMT1/ALDH4A1/RPL8/RPL26/ASRGL1/RPL22…	98
610	D7748C_down	R-HSA-379724	tRNA Aminoacylation	18/2134	45/10281	0.00249671	0.0474742	0.0425523	IARS2/EARS2/GARS/FARSB/DARS2/EEF1E1/LARS/NARS/YARS/CARS2/EPRS/PPA2/TARS2/QARS/FARSA/IARS/VARS/MARS2	18
611	D7748MvsC_down	R-HSA-212436	Generic Transcription Pathway	85/561	859/10281	3.14117e-08	3.14431e-05	3.09157e-05	CREBBP/PRDM1/MLH1/KAT6A/ZNF671/ZNF264/TFAP2C/ZNF184/YY1/TBL1X/BNIP3L/MED26/SERPINE1/SMURF2/CDKN1B/VDR/KAT2B/ZNF549/ZNF211/TAF1/TAF1L/MED20/AGO3/SCO2/ZNF317/ZNF331/ZNF227/ZNF304/MDC1/ZNF710/TAF4B/TP53/ZFP14/ZNF473/NOTCH1/SSRP1/SKI/FANCC/ZNF333/ZNF382/HIPK1/POLR2H/ZNF704/TAF3/ZNF606/SMAD3/ZNF641/ZNF701/ZNF354A/ZNF692/ZNF562/ZNF274/ZIK1/ZNF570/ZNF417/ZNF354B/ZNF746/ZNF529/ZNF555/RXRA/ZKSCAN4/LAMTOR4…	85
612	D7748MvsC_down	R-HSA-74160	Gene Expression	148/561	1818/10281	8.18411e-08	4.09615e-05	4.02744e-05	CREBBP/POU2F2/PRDM1/SNRNP40/BUD23/HSD17B10/IGF2BP2/MLH1/GSK3B/KAT6A/ZNF671/ZNF264/DIMT1/TFAP2C/ZNF184/SNU13/YY1/CSTF1/RNMT/TBL1X/PQBP1/NUP93/INTS9/BNIP3L/MED26/SMG9/AIMP2/SERPINE1/CASC3/SMURF2/DCPS/PRPF19/RPS13/CDKN1B/VDR/KAT2B/EIF2B4/SMG7/NSUN4/FCF1/ZNF549/ZNF211/TAF1/TAF1L/DDX39A/MED20/NUP153/NUP85/AGO3/DGCR8/APOBEC3A/APOBEC3A_B/GTPBP3/LSM7/SCO2/ZNF317/DNMT1/ZNF331/ZNF227/THOC6/ZNF304/RRP8/PRPF…	148
613	D7748MvsC_down	R-HSA-202433	Generation of second messenger molecules	11/561	33/10281	7.46445e-07	0.000249064	0.000244886	CD4/WAS/VASP/PAK1/HLA-DQB1/HLA-DRB1/HLA-DQA1/HLA-DRB5/HLA-DRA/HLA-DPB1/HLA-DPA1	11
614	D7748MvsC_down	R-HSA-202427	Phosphorylation of CD3 and TCR zeta chains	9/561	22/10281	1.0555e-06	0.000264139	0.000259708	CD4/PTPRC/HLA-DQB1/HLA-DRB1/HLA-DQA1/HLA-DRB5/HLA-DRA/HLA-DPB1/HLA-DPA1	9
615	D7748MvsC_down	R-HSA-389948	PD-1 signaling	9/561	23/10281	1.65066e-06	0.000330462	0.000324919	CD4/HLA-DQB1/HLA-DRB1/HLA-DQA1/PDCD1LG2/HLA-DRB5/HLA-DRA/HLA-DPB1/HLA-DPA1	9
616	D7748MvsC_down	R-HSA-202430	Translocation of ZAP-70 to Immunological synapse	8/561	19/10281	3.30887e-06	0.00055203	0.000542771	CD4/HLA-DQB1/HLA-DRB1/HLA-DQA1/HLA-DRB5/HLA-DRA/HLA-DPB1/HLA-DPA1	8
617	D7748MvsC_down	R-HSA-1280215	Cytokine Signaling in Immune system	67/561	757/10281	4.58333e-05	0.00655416	0.00644423	CD4/IFNGR1/KITLG/TNFRSF1A/PPP2R5B/PRKACA/MMP2/BLNK/CRKL/HMOX1/MMP9/HCK/TIMP1/NUP93/FCER2/IL27RA/NOD1/RAPGEF1/TRIM3/CBL/RASAL1/IL1R2/IL1R1/RHOU/TNFSF18/KBTBD7/EGR1/CCR2/F13A1/NUP153/NUP85/TRAF3/TRIM21/DLG4/RNASEL/ARRB1/TP53/ADAM17/EDA/IL6R/CCR5/ALOX15/VCAM1/NUP35/SPRED1/NOD2/IRF2/GFRA2/INPP5D/PTAFR/RASGRP4/IL16/HLA-DQB1/CIITA/CSF1R/IL3RA/TNFRSF4/TNFRSF18/HLA-DRB1/HLA-DQA1/CSF2RA/HLA-DRB5/HLA-DRA/T…	67
618	D7748MvsC_down	R-HSA-877300	Interferon gamma signaling	15/561	93/10281	0.000140198	0.0175423	0.0172481	IFNGR1/TRIM3/TRIM21/VCAM1/IRF2/PTAFR/HLA-DQB1/CIITA/HLA-DRB1/HLA-DQA1/HLA-DRB5/HLA-DRA/TRIM10/HLA-DPB1/HLA-DPA1	15
