# Supplementary material for: CXCL4 Links Inflammation and Fibrosis by Reprogramming Monocyte-Derived Dendritic Cells in vitro
Source: Front Immunol. 2020 Sep 17;11:2149. doi: 10.3389/fimmu.2020.02149 (PMC7527415; doi:10.3389/fimmu.2020.02149)
Supplement: Supplementary file 8 [file Table_7.XLSX]

## Sheet: Sheet1
	ID	Description	GeneRatio	BgRatio	pvalue	p.adjust	qvalue	geneID	Count
R-HSA-202433	R-HSA-202433	Generation of second messenger molecules	11/808	33/10281	2.55383e-05	0.0157183	0.014942	CD4/WAS/PLCG1/PAK1/HLA-DQB1/HLA-DRB1/HLA-DQA1/HLA-DRB5/HLA-DRA/HLA-DPB1/HLA-DPA1	11
R-HSA-877300	R-HSA-877300	Interferon gamma signaling	20/808	93/10281	2.76974e-05	0.0157183	0.014942	TRIM3/MT2A/CAMK2D/FCGR1A/GBP2/VCAM1/B2M/IRF2/PTAFR/HLA-DQB1/CIITA/HLA-DRB1/PTPN1/HLA-DQA1/HLA-DRB5/HLA-DRA/HLA-C/HLA-DPB1/HLA-DPA1/HLA-B	20
R-HSA-202430	R-HSA-202430	Translocation of ZAP-70 to Immunological synapse	8/808	19/10281	4.85716e-05	0.0157853	0.0150057	CD4/HLA-DQB1/HLA-DRB1/HLA-DQA1/HLA-DRB5/HLA-DRA/HLA-DPB1/HLA-DPA1	8
R-HSA-5660526	R-HSA-5660526	Response to metal ions	6/808	11/10281	7.57757e-05	0.0157853	0.0150057	MT1G/MT2A/MT1E/MT1X/MT1F/MT1M	6
R-HSA-5661231	R-HSA-5661231	Metallothioneins bind metals	6/808	11/10281	7.57757e-05	0.0157853	0.0150057	MT1G/MT2A/MT1E/MT1X/MT1F/MT1M	6
R-HSA-556833	R-HSA-556833	Metabolism of lipids and lipoproteins	93/808	807/10281	8.34466e-05	0.0157853	0.0150057	ACSM3/CREBBP/PNPLA4/ABHD5/CHDH/WWTR1/ALAS1/HEXB/AHRR/CTSA/FAR2/PLPP1/OSBPL3/ACADVL/SCARB1/MGLL/SYNJ2/HADHA/AKR1B1/PITPNM2/HSD3B7/GGT5/GGT1/GGTLC2/GGT2/LOC102724197/PNPLA3/CERK/PLTP/LIPG/TBL1X/LPCAT3/SEC24A/PECR/ACADM/OSBPL9/CTGF/MED20/SLC44A2/APOE/APOC1/PPARG/PIK3C2B/HSD17B4/FDX1/CYP19A1/RGL1/ETNK2/NCEH1/SCD5/TNFRSF21/TIAM2/PTGES/FADS1/CYP2U1/PI4K2A/DBI/CPT2/LDLRAP1/THEM4/ALOX15/MAPKAPK2/CDS1/PTP…	93
R-HSA-202427	R-HSA-202427	Phosphorylation of CD3 and TCR zeta chains	8/808	22/10281	0.00016611	0.0255558	0.0242937	CD4/HLA-DQB1/HLA-DRB1/HLA-DQA1/HLA-DRB5/HLA-DRA/HLA-DPB1/HLA-DPA1	8
R-HSA-168256	R-HSA-168256	Immune System	208/808	2127/10281	0.000180129	0.0255558	0.0242937	CFH/ENPP4/AOC1/CREBBP/MMP25/CD4/WAS/CD74/SERPINB1/VIM/PHLPP2/CUL7/ATP6V1H/NEDD4L/HEXB/TAB2/NCKAP1/CTSA/TNFRSF1A/PPP2R5B/MAP2K7/RAPGEF3/CD209/ADA2/BLNK/TREM2/DSP/KLHL22/CRKL/SYNGR1/ATP6V1D/LGMN/ASB2/NFATC2/CTSZ/HCK/KIF3B/CST3/NUP93/CCL22/CPPED1/FCER2/MET/NOD1/AP1S1/SEC61B/DNM1/SMURF2/CTSC/CCND1/TRIM3/CBL/CDKN1B/RASAL1/CLEC4A/VEGFA/SEC24A/CD86/SPTBN1/FN1/IL1R2/IL1R1/RHOU/TNFSF4/RPS6KA1/MMP8/FOXO3/D…	208
R-HSA-389948	R-HSA-389948	PD-1 signaling	8/808	23/10281	0.000237299	0.029926	0.0284481	CD4/HLA-DQB1/HLA-DRB1/HLA-DQA1/HLA-DRB5/HLA-DRA/HLA-DPB1/HLA-DPA1	8
R-HSA-168249	R-HSA-168249	Innate Immune System	134/808	1291/10281	0.000306303	0.0347654	0.0330485	CFH/ENPP4/AOC1/CREBBP/MMP25/CD4/WAS/SERPINB1/PHLPP2/ATP6V1H/HEXB/TAB2/NCKAP1/CTSA/PPP2R5B/MAP2K7/CD209/ADA2/TREM2/DSP/SYNGR1/ATP6V1D/LGMN/NFATC2/CTSZ/HCK/CST3/CPPED1/MET/NOD1/DNM1/CTSC/CDKN1B/RASAL1/CLEC4A/CD86/SPTBN1/FN1/RPS6KA1/MMP8/FOXO3/DUSP1/CYSTM1/KBTBD7/DUSP4/CLU/CAT/CCR2/PLAU/ADGRE5/ARHGAP9/PDE1B/PLCG1/SEMG1/TREM1/AGO3/FGL2/SLC44A2/ATP6V1E1/CLEC10A/DLG4/CHI3L1/DOCK2/GNS/ATP6V1G1/CTSV/ARRB…	134
R-HSA-174403	R-HSA-174403	Glutathione synthesis and recycling	6/808	15/10281	0.000624004	0.0641872	0.0610173	GGT5/GGT1/GGTLC2/GGT2/LOC102724197/CNDP2	6
R-HSA-373755	R-HSA-373755	Semaphorin interactions	14/808	68/10281	0.000690438	0.0641872	0.0610173	SEMA3A/SEMA6A/DPYSL2/TREM2/MYL9/MET/PLXNA1/MYH10/PAK1/ARHGAP35/FES/LIMK2/SEMA4A/ARHGEF12	14
R-HSA-109582	R-HSA-109582	Hemostasis	73/808	642/10281	0.000735184	0.0641872	0.0610173	CREBBP/ITGA3/IGF1/CD74/BCAR1/ATP2B4/GNA15/HMG20B/PPP2R5B/ATP2B1/MGLL/SRI/DGKD/RAPGEF3/CARMIL1/APLP2/DOCK3/ITGA6/PPIL2/ANGPT4/KIF3B/SERPINE1/VEGFA/SPARC/FN1/SDC1/PLEK/F3/MYB/CLU/PLAU/SRGN/PDE1B/PLCG1/F13A1/TREM1/DOCK6/DOCK2/SERPINE2/VPS45/GYPC/ARRB1/PPP2R1B/KIF21A/ATP1B1/ECM1/SCCPDH/DOK2/ENDOD1/ESAM/DOCK1/PRKCA/TSPAN7/TAGLN2/JAML/KIFC2/IRF2/INPP5D/PTK2/OLR1/A2M/SLC8A1/PROS1/MAFF/IL3RA/PTPN1/HIST1H…	73
R-HSA-164952	R-HSA-164952	The role of Nef in HIV-1 replication and disease pathogenesis	8/808	29/10281	0.00136073	0.104892	0.0997115	CD4/ATP6V1H/HCK/AP1S1/DOCK2/B2M/PACS1/AP2A2	8
R-HSA-422475	R-HSA-422475	Axon guidance	65/808	571/10281	0.00138623	0.104892	0.0997115	CACNA1G/ANK1/NTN1/NEO1/PPP2R5B/NCK2/SEMA3A/COL5A3/COL4A4/SEMA6A/DPYSL2/TREM2/ABLIM1/MYL9/MET/DNM1/UNC5B/RASAL1/VEGFA/ST8SIA4/PLXNA1/SPTBN1/FN1/RPS6KA1/NRP2/DUSP1/KBTBD7/DUSP4/PLCG1/DLG4/MYH10/COL4A2/ARRB1/PPP2R1B/COL6A1/COL6A2/CAMK2D/ANK2/MYO10/DOK2/PAK1/DOCK1/PRKCA/NRG2/ARHGAP35/SCN11A/GFRA2/PTK2/SCN9A/NRG4/ALCAM/UBB/RASGRP4/CACNB4/FES/LIMK2/AP2A2/EPHA10/IL3RA/SEMA4A/ARHGEF12/PDGFA/CSF2RA/ARHGEF…	65
R-HSA-1280215	R-HSA-1280215	Cytokine Signaling in Immune system	82/808	757/10281	0.00151337	0.107355	0.102053	CD4/VIM/TAB2/TNFRSF1A/PPP2R5B/BLNK/CRKL/HCK/NUP93/CCL22/FCER2/MET/NOD1/CCND1/TRIM3/CBL/RASAL1/VEGFA/CD86/SPTBN1/FN1/IL1R2/IL1R1/RHOU/TNFSF4/FOXO3/DUSP1/KBTBD7/DUSP4/CCR2/PLCG1/F13A1/MT2A/NUP85/LIF/NUP210/DLG4/IL15RA/FLNB/PIM1/ARRB1/PPP2R1B/CAMK2D/FCGR1A/NRG2/CCR5/ALOX15/GBP2/VCAM1/B2M/NOD2/IRF2/GFRA2/INPP5D/PTK2/PTAFR/NRG4/UBB/RASGRP4/IL16/CLCF1/HLA-DQB1/CIITA/TNFSF15/CSF1R/IL3RA/IFNLR1/HLA-DRB1/…	82
R-HSA-2142691	R-HSA-2142691	Synthesis of Leukotrienes (LT) and Eoxins (EX)	7/808	24/10281	0.00190432	0.127141	0.120862	GGT5/GGT1/GGTLC2/GGT2/LOC102724197/ALOX15/MAPKAPK2	7
R-HSA-399719	R-HSA-399719	Trafficking of AMPA receptors	8/808	31/10281	0.00217342	0.127217	0.120934	NSF/EPB41L1/DLG4/CAMK2D/PRKCA/TSPAN7/AP2A2/MYO6	8
R-HSA-399721	R-HSA-399721	Glutamate Binding, Activation of AMPA Receptors and Synaptic Plasticity	8/808	31/10281	0.00217342	0.127217	0.120934	NSF/EPB41L1/DLG4/CAMK2D/PRKCA/TSPAN7/AP2A2/MYO6	8
R-HSA-1474290	R-HSA-1474290	Collagen formation	16/808	93/10281	0.00224171	0.127217	0.120934	COL5A3/COL4A4/P3H2/ITGA6/COL7A1/P3H1/COL4A2/CTSV/MMP7/COL6A1/COL6A2/BMP1/COL22A1/COL24A1/COL18A1/COLGALT2	16
R-HSA-2132295	R-HSA-2132295	MHC class II antigen presentation	19/808	120/10281	0.00248017	0.134047	0.127427	CD74/CTSA/LGMN/KIF3B/AP1S1/DNM1/CTSC/SEC24A/CTSV/HLA-DQB1/AP2A2/HLA-DRB1/HLA-DQA1/HLA-DRB5/HLA-DOA/HLA-DMA/HLA-DRA/HLA-DPB1/HLA-DPA1	19
R-HSA-1650814	R-HSA-1650814	Collagen biosynthesis and modifying enzymes	13/808	70/10281	0.00282652	0.139483	0.132594	COL5A3/COL4A4/P3H2/COL7A1/P3H1/COL4A2/COL6A1/COL6A2/BMP1/COL22A1/COL24A1/COL18A1/COLGALT2	13
R-HSA-388841	R-HSA-388841	Costimulation by the CD28 family	13/808	70/10281	0.00282652	0.139483	0.132594	CD4/PPP2R5B/CD86/PPP2R1B/PAK1/THEM4/HLA-DQB1/HLA-DRB1/HLA-DQA1/HLA-DRB5/HLA-DRA/HLA-DPB1/HLA-DPA1	13
R-HSA-4085001	R-HSA-4085001	Sialic acid metabolism	8/808	33/10281	0.00332537	0.151171	0.143705	ST3GAL1/ST3GAL6/CTSA/NANS/ST8SIA1/ST8SIA4/ST6GALNAC4/ST6GALNAC6	8
R-HSA-216083	R-HSA-216083	Integrin cell surface interactions	15/808	88/10281	0.00332976	0.151171	0.143705	ITGA3/COL5A3/COL4A4/ITGAE/ITGA6/ITGB8/COL7A1/FN1/SPP1/COL4A2/COL6A1/COL6A2/VCAM1/COL18A1/ITGB3	15
R-HSA-76005	R-HSA-76005	Response to elevated platelet cytosolic Ca2+	20/808	133/10281	0.00358957	0.156699	0.14896	IGF1/APLP2/SERPINE1/VEGFA/SPARC/FN1/PLEK/CLU/SRGN/F13A1/ECM1/SCCPDH/ENDOD1/PRKCA/TAGLN2/A2M/PROS1/PDGFA/SELENOP/ITGB3	20
R-HSA-2022090	R-HSA-2022090	Assembly of collagen fibrils and other multimeric structures	12/808	64/10281	0.00373017	0.156805	0.149062	COL5A3/COL4A4/ITGA6/COL7A1/COL4A2/CTSV/MMP7/COL6A1/COL6A2/BMP1/COL24A1/COL18A1	12
R-HSA-6783783	R-HSA-6783783	Interleukin-10 signaling	10/808	49/10281	0.00417952	0.16942	0.161053	TNFRSF1A/CCL22/FCER2/CD86/IL1R2/IL1R1/CCR2/LIF/CCR5/PTAFR	10
R-HSA-114608	R-HSA-114608	Platelet degranulation	19/808	128/10281	0.00515909	0.191733	0.182264	IGF1/APLP2/SERPINE1/VEGFA/SPARC/FN1/PLEK/CLU/SRGN/F13A1/ECM1/SCCPDH/ENDOD1/TAGLN2/A2M/PROS1/PDGFA/SELENOP/ITGB3	19
R-HSA-419812	R-HSA-419812	Calcitonin-like ligand receptors	4/808	10/10281	0.00541418	0.191733	0.182264	CALCR/CALCRL/RAMP2/RAMP1	4
R-HSA-77286	R-HSA-77286	mitochondrial fatty acid beta-oxidation of saturated fatty acids	4/808	10/10281	0.00541418	0.191733	0.182264	ACSM3/ACADVL/HADHA/ACADM	4
R-HSA-419037	R-HSA-419037	NCAM1 interactions	9/808	43/10281	0.00542324	0.191733	0.182264	CACNA1G/COL5A3/COL4A4/ST8SIA4/COL4A2/COL6A1/COL6A2/GFRA2/CACNB4	9
R-HSA-164938	R-HSA-164938	Nef-mediates down modulation of cell surface receptors by recruiting them to clathrin adapters	6/808	22/10281	0.00578206	0.191733	0.182264	CD4/ATP6V1H/AP1S1/B2M/PACS1/AP2A2	6
R-HSA-77289	R-HSA-77289	Mitochondrial Fatty Acid Beta-Oxidation	6/808	22/10281	0.00578206	0.191733	0.182264	ACSM3/ACADVL/HADHA/ACADM/ACAA2/PCCA	6
R-HSA-6798695	R-HSA-6798695	Neutrophil degranulation	54/808	487/10281	0.00591248	0.191733	0.182264	ENPP4/AOC1/MMP25/SERPINB1/HEXB/CTSA/ADA2/DSP/SYNGR1/ATP6V1D/CTSZ/CST3/CPPED1/CTSC/MMP8/CYSTM1/CAT/PLAU/ADGRE5/ARHGAP9/FGL2/SLC44A2/CHI3L1/DOCK2/GNS/TMC6/SLC2A5/STK11IP/NBEAL2/HK3/CXCR1/HGSNAT/B2M/CD300A/PGM2/PTAFR/GUSB/LRG1/OLR1/JUP/SLCO4C1/TBC1D10C/CXCR2/AP2A2/METTL7A/LAMP1/TMEM63A/CD55/MME/GM2A/CR1/HLA-C/HLA-B/CLEC5A	54
