# Supplementary material for: CXCL4 Links Inflammation and Fibrosis by Reprogramming Monocyte-Derived Dendritic Cells in vitro
Source: Front Immunol. 2020 Sep 17;11:2149. doi: 10.3389/fimmu.2020.02149 (PMC7527415; doi:10.3389/fimmu.2020.02149)
Supplement: Supplementary file 9 [file Table_8.XLSX]

## Sheet: co-expression_modules_lightpink
	Cluster	moduleID	ID	Description	GeneRatio	BgRatio	pvalue	p.adjust	qvalue	geneID	Count
1	lightpink4	RM11	R-HSA-6798695	Neutrophil degranulation	77/879	487/10281	6.24602e-08	6.24602e-08	7.28286e-05	PGLYRP1/LTF/SLC11A1/DERA/HEBP2/RAB27A/RAB7A/FCN1/DYNLL1/LYZ/TOM1/SIRPB1/BPI/CRISPLD2/RETN/BST1/HSPA8/FOLR3/LTA4H/VNN1/VAMP8/CFP/CRACR2A/LILRB2/ADGRE3/CD63/IDH1/TRPM2/S100A8/PLAC8/GSN/LCN2/LPCAT1/PTPRN2/EEF1A1/PSMC2/FCGR3B/CTSS/S100A9/S100A12/PPBP/S100P/FABP5/CLEC4D/LAIR1/RNASE2/RNASE3/CD14/CEACAM3/AZU1/CLEC12A/RAB37/HPSE/HSPA6/ADGRG3/TMEM173/FCAR/PRG2/SELL/TUBB/CD55/MME/C5AR1/ELANE/SPTAN1/CFD/LIL…	77
2	lightpink4	RM11	R-HSA-198933	Immunoregulatory interactions between a Lymphoid and a non-Lymphoid cell	26/879	132/10281	4.31436e-05	4.31436e-05	0.0251527	CDH1/TREM2/ICAM2/CD81/KLRB1/ITGA4/CD160/TREM1/LILRB2/KLRD1/ITGB7/CD226/CD1B/LAIR1/CD300LF/CD300E/LILRA5/SELL/NCR1/FCGR3A/CD300LD/LILRB3/KLRK1/KIR3DL2/LILRA6/LOC102725035	26
3	lightpink4	RM11	R-HSA-168249	Innate Immune System	147/879	1291/10281	0.0001025	0.0001025	0.0398385	PGLYRP1/FYN/LTF/SLC11A1/DERA/HEBP2/RASGRP2/RAB27A/SPTB/UBE2D1/RASAL2/RAB7A/FGFR1/MEF2C/FCN1/DYNLL1/IRAK3/LYZ/CD209/NLRP1/TREM2/TOM1/PDGFB/GRAP2/PSMC1/RPS6KA5/PSMB5/SIRPB1/BPI/CRISPLD2/MEFV/RETN/RASAL3/ICAM2/BST1/HSPA8/FOLR3/LTA4H/RASAL1/WASF1/VNN1/LY86/ATP6V0E1/GNLY/VAMP8/DUSP1/PDZD11/NR4A1/PLCG1/TREM1/PRKCG/CFP/CRACR2A/LILRB2/ATP6V1E1/TRAF3/ADGRE3/KLRD1/AGO4/CD63/TLR4/CNPY3/IDH1/DUSP6/PELI2/KSR1…	147
4	lightpink4	RM11	R-HSA-202733	Cell surface interactions at the vascular wall	25/879	137/10281	0.00021587	0.00021587	0.0629262	FYN/GPC1/CD84/SLC7A8/SLC7A5/ITGA4/CD48/CD244/PLCG1/TREM1/ATP1B2/SLC7A11/MERTK/ANGPT1/SLC16A1/PF4/SDC2/CEACAM3/SELP/GRB2/GAS6/SELL/MMP1/CD177/PIK3R2	25
5	lightpink4	RM11	R-HSA-163125	Post-translational modification: synthesis of GPI-anchored proteins	18/879	91/10281	0.00059498	0.00059498	0.138749	VNN3/PIGU/PIGL/BST1/GPLD1/VNN1/VNN2/RECK/LYPD1/OTOA/CD109/LYPD5/FCGR3B/PIGA/FOLR2/PIGP/RTN4RL1/LYPD2	18
6	grey60	RM25	R-HSA-1474244	Extracellular matrix organization	23/248	300/10281	9.1528e-07	9.1528e-07	0.000569401	ITGA3/TIMP2/ITGB5/ITGAE/ITGA6/SPARC/FN1/SDC1/SPP1/COL4A2/CTSV/MMP7/CAPN5/ITGAD/CAPN2/PCOLCE2/ITGA2/CTSB/COL22A1/P4HB/LAMA2/PDGFA/ITGB3	23
7	grey60	RM25	R-HSA-3000171	Non-integrin membrane-ECM interactions	9/248	64/10281	2.0698e-05	2.0698e-05	0.00643816	ITGB5/ITGA6/FN1/SDC1/COL4A2/ITGA2/LAMA2/PDGFA/ITGB3	9
8	grey60	RM25	R-HSA-216083	Integrin cell surface interactions	10/248	88/10281	4.81446e-05	4.81446e-05	0.00859565	ITGA3/ITGB5/ITGAE/ITGA6/FN1/SPP1/COL4A2/ITGAD/ITGA2/ITGB3	10
9	grey60	RM25	R-HSA-3000170	Syndecan interactions	6/248	29/10281	5.52681e-05	5.52681e-05	0.00859565	ITGB5/ITGA6/FN1/SDC1/ITGA2/ITGB3	6
10	grey60	RM25	R-HSA-1660662	Glycosphingolipid metabolism	7/248	45/10281	9.05711e-05	9.05711e-05	0.0109343	HEXB/GLA/SMPD1/GBA/GM2A/NEU1/HEXA	7
11	grey60	RM25	R-HSA-556833	Metabolism of lipids and lipoproteins	37/248	807/10281	0.000105458	0.000105458	0.0109343	WWTR1/HEXB/MGLL/AKR1B1/HSD17B14/PNPLA5/PNPLA3/ABHD4/PLTP/GLA/PLD3/ABCC3/PTGES3/ACOT13/MED20/APOE/APOC1/CYP19A1/OSBPL1A/NPC1/NCEH1/DBI/THEM4/HPGDS/CDS1/SMPD1/GPD1/FABP4/LPL/ACOT4/GBA/TNFAIP8L3/P4HB/GM2A/TXNRD1/NEU1/HEXA	37
12	grey60	RM25	R-HSA-382551	Transmembrane transport of small molecules	32/248	683/10281	0.000219327	0.000219327	0.0194921	SLC6A7/ATP6V1H/ANO2/ATP9A/MCOLN3/CAMK2B/ATP6AP1/TFRC/ATP8B1/SLC15A1/ATP6V1D/SLCO4A1/ABCC3/SLC1A2/ASIC1/SLC30A3/SLC9A2/SLC1A4/ABCG2/SLC17A5/SLC35D2/TTYH3/ADCY3/RNF185/ATP1B1/TRPM8/CAMK2D/ATP2B2/SLC3A2/SLC26A11/SLC28A3/SLC29A3	32
13	grey60	RM25	R-HSA-983712	Ion channel transport	14/248	213/10281	0.000644718	0.000644718	0.0496235	ATP6V1H/ANO2/ATP9A/MCOLN3/CAMK2B/ATP6AP1/ATP8B1/ATP6V1D/ASIC1/TTYH3/ATP1B1/TRPM8/CAMK2D/ATP2B2	14
14	grey60	RM25	R-HSA-399719	Trafficking of AMPA receptors	5/248	31/10281	0.00079767	0.00079767	0.0496235	CAMK2B/NSF/EPB41L1/CAMK2D/MYO6	5
15	grey60	RM25	R-HSA-399721	Glutamate Binding, Activation of AMPA Receptors and Synaptic Plasticity	5/248	31/10281	0.00079767	0.00079767	0.0496235	CAMK2B/NSF/EPB41L1/CAMK2D/MYO6	5
16	grey60	RM25	R-HSA-3000157	Laminin interactions	5/248	33/10281	0.00107132	0.00107132	0.0605887	ITGA3/ITGA6/COL4A2/ITGA2/LAMA2	5
17	grey60	RM25	R-HSA-73923	Lipid digestion, mobilization, and transport	9/248	112/10281	0.00151498	0.00151498	0.0725405	MGLL/PLTP/APOE/APOC1/NPC1/NCEH1/FABP4/LPL/P4HB	9
18	grey60	RM25	R-HSA-1474290	Collagen formation	8/248	93/10281	0.00178269	0.00178269	0.0725405	ITGA6/COL4A2/CTSV/MMP7/PCOLCE2/CTSB/COL22A1/P4HB	8
19	grey60	RM25	R-HSA-174824	Lipoprotein metabolism	7/248	73/10281	0.00183516	0.00183516	0.0725405	PLTP/APOE/APOC1/NPC1/NCEH1/LPL/P4HB	7
20	grey60	RM25	R-HSA-193634	Axonal growth inhibition (RHOA activation)	3/248	11/10281	0.00198228	0.00198228	0.0725405	RTN4R/RTN4/LINGO1	3
21	grey60	RM25	R-HSA-5660526	Response to metal ions	3/248	11/10281	0.00198228	0.00198228	0.0725405	MT1G/MT1E/MT1H	3
22	grey60	RM25	R-HSA-5661231	Metallothioneins bind metals	3/248	11/10281	0.00198228	0.00198228	0.0725405	MT1G/MT1E/MT1H	3
23	grey60	RM25	R-HSA-2187338	Visual phototransduction	8/248	98/10281	0.00248544	0.00248544	0.0778745	GPC4/SDC1/APOE/CYP4V2/DHRS3/LPL/PDE6G/CNGA1	8
24	grey60	RM25	R-HSA-3000178	ECM proteoglycans	7/248	77/10281	0.00249712	0.00249712	0.0778745	ITGB5/SPARC/FN1/COL4A2/ITGA2/LAMA2/ITGB3	7
25	grey60	RM25	R-HSA-193697	p75NTR regulates axonogenesis	3/248	12/10281	0.00259623	0.00259623	0.0778745	RTN4R/RTN4/LINGO1	3
26	grey60	RM25	R-HSA-936837	Ion transport by P-type ATPases	6/248	58/10281	0.00262876	0.00262876	0.0778745	ATP9A/CAMK2B/ATP8B1/ATP1B1/CAMK2D/ATP2B2	6
27	grey60	RM25	R-HSA-210991	Basigin interactions	4/248	27/10281	0.00374704	0.00374704	0.105957	ITGA3/ITGA6/ATP1B1/SLC3A2	4
28	grey60	RM25	R-HSA-917937	Iron uptake and transport	5/248	44/10281	0.00395367	0.00395367	0.106939	ATP6V1H/ATP6AP1/TFRC/ATP6V1D/ABCG2	5
29	grey60	RM25	R-HSA-354192	Integrin alphaIIb beta3 signaling	4/248	28/10281	0.00428998	0.00428998	0.111201	BCAR1/RAPGEF3/FN1/ITGB3	4
30	grey60	RM25	R-HSA-428157	Sphingolipid metabolism	7/248	88/10281	0.00527478	0.00527478	0.131259	HEXB/GLA/SMPD1/GBA/GM2A/NEU1/HEXA	7
31	grey60	RM25	R-HSA-917977	Transferrin endocytosis and recycling	4/248	30/10281	0.00552995	0.00552995	0.132316	ATP6V1H/ATP6AP1/TFRC/ATP6V1D	4
32	grey60	RM25	R-HSA-372708	p130Cas linkage to MAPK signaling for integrins	3/248	16/10281	0.00615398	0.00615398	0.138441	BCAR1/FN1/ITGB3	3
33	grey60	RM25	R-HSA-2022928	HS-GAG biosynthesis	4/248	31/10281	0.00623103	0.00623103	0.138441	GPC4/SDC1/HS3ST2/SLC35D2	4
34	grey60	RM25	R-HSA-1474228	Degradation of the extracellular matrix	9/248	142/10281	0.00739845	0.00739845	0.158711	TIMP2/FN1/SPP1/COL4A2/CTSV/MMP7/CAPN5/CAPN2/CTSB	9
35	grey60	RM25	R-HSA-8874081	MET activates PTK2 signaling	4/248	33/10281	0.00780494	0.00780494	0.16185	ITGA3/FN1/ITGA2/LAMA2	4
36	grey60	RM25	R-HSA-1793185	Chondroitin sulfate/dermatan sulfate metabolism	5/248	52/10281	0.00809916	0.00809916	0.162533	HEXB/GPC4/SDC1/CHST11/HEXA	5
37	grey60	RM25	R-HSA-1638091	Heparan sulfate/heparin (HS-GAG) metabolism	5/248	55/10281	0.0102289	0.0102289	0.198859	GPC4/NAGLU/SDC1/HS3ST2/SLC35D2	5
38	cyan	RM22	R-HSA-1280215	Cytokine Signaling in Immune system	192/1346	757/10281	1.65232e-21	1.65232e-21	1.81408e-18	RANBP9/PPP5C/CD44/IFNGR1/PSMA4/KITLG/TNFRSF9/CUL1/TAB2/EIF2AK2/PPP2R5A/SP100/IFI35/NFKB2/APBB1IP/ACTN2/IL12RB2/PSMC5/MMP2/OAS1/ICAM1/JAK2/CRKL/CSF2RB/RBX1/PSMA3/PSMA6/PSME2/MMP9/CD40/MID1/TNFSF13B/STX4/RIPK2/IL7/PPP2CB/RELB/EBI3/PIK3R2/RASA4/LOC102724229/MET/STX1A/PSMA2/TRIM14/TNFSF8/DDX58/RAPGEF1/MAP3K8/CSF3/PSMD11/CCL2/NFKB1/RAPGEF2/IL10RA/BIRC2/NUP98/IL23A/OAS3/OAS2/IFNG/IL12B/LIFR/BCL6/CD86/K…	192
39	cyan	RM22	R-HSA-168256	Immune System	399/1346	2127/10281	3.48553e-17	3.48553e-17	1.91337e-14	FUCA2/CASP10/PRKAR2B/FBXL3/LAMP2/MYLIP/RANBP9/PPP5C/MVP/POLR3B/CD44/SLAMF7/IFNGR1/ATP6V0A1/RNF19A/PSMA4/LCP2/KITLG/TNFRSF9/CUL1/TAB2/EIF2AK2/SEC61A1/POLR3E/LOC101060521/ELMO2/ASB1/PPP2R5A/SP100/IFI35/MEF2A/CLEC2D/DAPP1/CDC42/NFATC3/PVR/TXK/NFKB2/PAK3/APBB1IP/ACTN2/UBE2A/TNRC6C/PSEN1/IL12RB2/GSK3B/CYLD/RAB10/B4GALT1/LAT2/HUWE1/FTL/PSMC5/MMP2/PTPN4/SIGLEC1/MAVS/P2RX7/OAS1/LAG3/ICAM1/CMTM6/DSP/JAK2/…	399
40	cyan	RM22	R-HSA-913531	Interferon Signaling	69/1346	199/10281	3.13444e-15	3.13444e-15	1.14709e-12	CD44/IFNGR1/EIF2AK2/SP100/IFI35/OAS1/ICAM1/JAK2/MID1/TRIM14/DDX58/NUP98/OAS3/OAS2/IFNG/KPNA1/STAT1/GBP3/GBP1/IRF6/IFIT3/IFIT2/TRIM25/MT2A/NUP85/IFI6/BST2/TRIM21/TRIM5/XAF1/TRIM45/RSAD2/OASL/EIF4E2/PPM1B/HERC5/PML/IRF8/CAMK2G/GBP5/UBE2L6/MX1/IFNGR2/ADAR/GBP2/GBP4/VCAM1/NUP35/PRKCD/ARIH1/IRF2/UBE2E1/STAT2/IFNB1/ISG20/PTPN2/CIITA/GBP6/MX2/USP18/IRF7/IFIT1/IFITM1/ISG15/PTPN1/TRIM31/NUP62/GBP7/TRIM26	69
41	cyan	RM22	R-HSA-877300	Interferon gamma signaling	39/1346	93/10281	4.24766e-12	4.24766e-12	1.16587e-09	CD44/IFNGR1/SP100/OAS1/ICAM1/JAK2/MID1/TRIM14/OAS3/OAS2/IFNG/STAT1/GBP3/GBP1/IRF6/TRIM25/MT2A/TRIM21/TRIM5/TRIM45/OASL/PML/IRF8/CAMK2G/GBP5/IFNGR2/GBP2/GBP4/VCAM1/PRKCD/IRF2/PTPN2/CIITA/GBP6/IRF7/PTPN1/TRIM31/GBP7/TRIM26	39
42	cyan	RM22	R-HSA-909733	Interferon alpha/beta signaling	28/1346	67/10281	5e-09	5e-09	1.09422e-06	IFI35/OAS1/OAS3/OAS2/STAT1/IRF6/IFIT3/IFIT2/IFI6/BST2/XAF1/RSAD2/OASL/IRF8/MX1/ADAR/GBP2/IRF2/STAT2/IFNB1/ISG20/MX2/USP18/IRF7/IFIT1/IFITM1/ISG15/PTPN1	28
43	cyan	RM22	R-HSA-449147	Signaling by Interleukins	114/1346	528/10281	1.9656e-08	1.9656e-08	3.5967e-06	RANBP9/PPP5C/PSMA4/KITLG/CUL1/TAB2/PPP2R5A/NFKB2/APBB1IP/ACTN2/IL12RB2/PSMC5/MMP2/ICAM1/JAK2/CRKL/CSF2RB/RBX1/PSMA3/PSMA6/PSME2/MMP9/STX4/RIPK2/IL7/PPP2CB/EBI3/PIK3R2/RASA4/LOC102724229/MET/STX1A/PSMA2/RAPGEF1/MAP3K8/CSF3/PSMD11/CCL2/NFKB1/RAPGEF2/IL10RA/IL23A/IL12B/LIFR/BCL6/CD86/IL1A/CCL20/STAT1/IL18R1/IL18RAP/SOS1/PIK3R3/FASLG/CD80/CCR2/PSMB2/STAT5A/RAP1B/IRAK2/IL2RA/IL15RA/TEC/IL6/IL1RN/DAB2I…	114
44	cyan	RM22	R-HSA-983169	Class I MHC mediated antigen processing & presentation	83/1346	373/10281	4.87098e-07	4.87098e-07	7.63974e-05	FBXL3/MYLIP/RNF19A/PSMA4/CUL1/SEC61A1/ASB1/UBE2A/HUWE1/PSMC5/KLHL22/FBXO7/RBX1/PSMA3/PSMA6/PSME2/STX4/PSMA2/SEC61B/UBE2S/PSMD11/FBXO9/ASB3/RNF19B/FBXO6/UBE3D/UBE2B/FBXW2/AREL1/RBBP6/RNF114/PSMB2/UBR4/UBAC1/TRIM21/UBE2G1/SEC61G/CTSL/FBXO21/RNF144B/ITGAV/HERC6/HERC5/SEC31A/SEC24B/PSMA5/SKP2/RNF217/SEC24D/UBE3B/FBXO4/LONRF1/FBXL18/UBE2L6/RNF111/UBE2Z/KLHL21/FBXO41/RCHY1/DTX3L/ERAP1/PDIA3/KCTD6/TAP1/…	83
45	cyan	RM22	R-HSA-6783783	Interleukin-10 signaling	19/1346	49/10281	5.632e-06	5.632e-06	0.00077292	ICAM1/CSF3/CCL2/IL10RA/IL12B/CD86/IL1A/CCL20/CD80/CCR2/IL6/IL1RN/CSF2/STAT3/IL12A/CXCL10/TNF/CCL5/CCL4	19
46	cyan	RM22	R-HSA-114604	GPVI-mediated activation cascade	20/1346	56/10281	1.37759e-05	1.37759e-05	0.00164413	LCP2/PRKCZ/CDC42/GP6/JAK2/CSF2RB/PIK3R2/COL1A1/PIK3R3/IL2RA/RAC1/PIK3R5/PIK3R1/IL2RG/PDPN/CSF2/LCK/LAT/LYN/PIK3R6	20
47	cyan	RM22	R-HSA-168928	RIG-I/MDA5 mediated induction of IFN-alpha/beta pathways	26/1346	84/10281	1.49753e-05	1.49753e-05	0.00164413	CASP10/NFKB2/CYLD/MAVS/RNF125/TAX1BP1/DDX58/DHX58/NFKB1/IFIH1/TNFAIP3/TRIM25/TANK/RIPK1/HERC5/APP/UBE2L6/NLRX1/IRF2/IFNB1/RELA/SAA1/TBK1/IRF7/ISG15/IKBKE	26
48	cyan	RM22	R-HSA-983168	Antigen processing: Ubiquitination & Proteasome degradation	67/1346	311/10281	1.91659e-05	1.91659e-05	0.00191293	FBXL3/MYLIP/RNF19A/PSMA4/CUL1/ASB1/UBE2A/HUWE1/PSMC5/KLHL22/FBXO7/RBX1/PSMA3/PSMA6/PSME2/PSMA2/UBE2S/PSMD11/FBXO9/ASB3/RNF19B/FBXO6/UBE3D/UBE2B/FBXW2/AREL1/RBBP6/RNF114/PSMB2/UBR4/UBAC1/TRIM21/UBE2G1/FBXO21/RNF144B/HERC6/HERC5/PSMA5/SKP2/RNF217/UBE3B/FBXO4/LONRF1/FBXL18/UBE2L6/RNF111/UBE2Z/KLHL21/FBXO41/RCHY1/DTX3L/KCTD6/UBE2E1/RNF34/RNF213/SPSB4/MEX3C/ASB8/KLHL11/ZNRF2/SIAH2/RNF41/UBE2E2/TRIM69/…	67
49	cyan	RM22	R-HSA-936440	Negative regulators of RIG-I/MDA5 signaling	14/1346	36/10281	9.2661e-05	9.2661e-05	0.00822544	CYLD/MAVS/RNF125/TAX1BP1/DDX58/IFIH1/TNFAIP3/TRIM25/HERC5/UBE2L6/NLRX1/TBK1/ISG15/IKBKE	14
50	cyan	RM22	R-HSA-1280218	Adaptive Immune System	146/1346	836/10281	9.82432e-05	9.82432e-05	0.00822544	FBXL3/MYLIP/SLAMF7/RNF19A/PSMA4/LCP2/KITLG/CUL1/TAB2/SEC61A1/ASB1/PPP2R5A/CLEC2D/DAPP1/CDC42/PVR/PAK3/UBE2A/TNRC6C/GSK3B/HUWE1/PSMC5/SIGLEC1/LAG3/ICAM1/KLHL22/FBXO7/RBX1/PSMA3/PSMA6/PSME2/CD40/TRIB3/STX4/RIPK2/DCTN6/PPP2CB/ICAM5/PIK3R2/MET/PSMA2/SEC61B/MAP3K8/UBE2S/PSMD11/COL1A1/NFKB1/FBXO9/CD86/ASB3/SOS1/RNF19B/FBXO6/PIK3R3/CTSD/UBE3D/UBE2B/FBXW2/AREL1/CD80/RBBP6/RNF114/PSMB2/RAP1B/UBR4/SIGLEC9/…	146
51	cyan	RM22	R-HSA-166166	MyD88-independent TLR3/TLR4 cascade	27/1346	99/10281	0.000122136	0.000122136	0.00822544	CUL1/TAB2/MEF2A/NFKB2/RIPK2/PPP2CB/MAP3K8/NFKB1/MAPK10/BIRC2/MAPK14/MAPKAPK3/ATF2/ATF1/TICAM1/IRAK2/TANK/RIPK1/APP/DUSP7/TNIP2/RELA/SAA1/TBK1/IRF7/TICAM2/IKBKE	27
52	cyan	RM22	R-HSA-168164	Toll Like Receptor 3 (TLR3) Cascade	27/1346	99/10281	0.000122136	0.000122136	0.00822544	CUL1/TAB2/MEF2A/NFKB2/RIPK2/PPP2CB/MAP3K8/NFKB1/MAPK10/BIRC2/MAPK14/MAPKAPK3/ATF2/ATF1/TICAM1/IRAK2/TANK/RIPK1/APP/DUSP7/TNIP2/RELA/SAA1/TBK1/IRF7/TICAM2/IKBKE	27
53	cyan	RM22	R-HSA-937061	TRIF-mediated TLR3/TLR4 signaling	27/1346	99/10281	0.000122136	0.000122136	0.00822544	CUL1/TAB2/MEF2A/NFKB2/RIPK2/PPP2CB/MAP3K8/NFKB1/MAPK10/BIRC2/MAPK14/MAPKAPK3/ATF2/ATF1/TICAM1/IRAK2/TANK/RIPK1/APP/DUSP7/TNIP2/RELA/SAA1/TBK1/IRF7/TICAM2/IKBKE	27
54	cyan	RM22	R-HSA-166054	Activated TLR4 signalling	30/1346	115/10281	0.000127364	0.000127364	0.00822544	CUL1/TAB2/MEF2A/NFKB2/RIPK2/PPP2CB/MAP3K8/NFKB1/MAPK10/BIRC2/MAPK14/MAPKAPK3/ATF2/ATF1/TICAM1/IRAK2/TANK/RIPK1/APP/DUSP7/TNIP2/RELA/SAA1/TLR6/PELI3/TBK1/IRF7/PELI1/TICAM2/IKBKE	30
55	cyan	RM22	R-HSA-389356	CD28 co-stimulation	13/1346	33/10281	0.000141082	0.000141082	0.00860515	CDC42/PAK3/TRIB3/PIK3R2/MAP3K8/CD86/PIK3R3/CD80/RAC1/PIK3R1/LCK/SRC/LYN	13
56	cyan	RM22	R-HSA-166520	Signalling by NGF	91/1346	484/10281	0.000173454	0.000173454	0.0100229	PRKAR2B/RANBP9/PPP5C/PSMA4/KITLG/NGFR/PPP2R5A/MEF2A/APBB1IP/ACTN2/TNRC6C/GSK3B/PSMC5/JAK2/CRKL/DNAL4/CSF2RB/RBX1/PSMA3/PSMA6/PSME2/TRIB3/RIPK2/PPP2CB/PIK3R2/RASA4/LOC102724229/MET/CASP2/PSMA2/RAPGEF1/PSMD11/NFKB1/RAPGEF2/MAPK14/CD86/MAPKAPK3/SOS1/ARHGEF2/PIK3R3/CD80/ATF1/PSMB2/OMG/LOC101927057/RAP1B/ARHGEF11/IL2RA/MDM2/RAC1/DAB2IP/SPTBN5/DUSP5/APH1B/FGF2/FGD4/PCSK6/IQGAP1/PSMA5/PIP5K1A/IL17RD/PIK…	91
57	cyan	RM22	R-HSA-168249	Innate Immune System	210/1346	1291/10281	0.000245179	0.000245179	0.013459	FUCA2/CASP10/PRKAR2B/LAMP2/RANBP9/PPP5C/MVP/POLR3B/CD44/ATP6V0A1/PSMA4/LCP2/KITLG/CUL1/TAB2/POLR3E/LOC101060521/ELMO2/PPP2R5A/MEF2A/CDC42/NFATC3/TXK/NFKB2/PAK3/APBB1IP/ACTN2/TNRC6C/PSEN1/GSK3B/CYLD/RAB10/B4GALT1/LAT2/HUWE1/FTL/PSMC5/PTPN4/MAVS/P2RX7/CMTM6/DSP/JAK2/ABL1/RAB18/SNAP29/CSF2RB/RBX1/POLR3H/PSMA3/PSMA6/PSME2/MMP9/DNAJC5/TRIB3/RNF125/C16orf62/RIPK2/PPP2CB/RELB/RAB3D/PIK3R2/RAB3A/RASA4/LO…	210
58	cyan	RM22	R-HSA-1433557	Signaling by SCF-KIT	67/1346	339/10281	0.000296311	0.000296311	0.0154914	RANBP9/PPP5C/PSMA4/KITLG/PPP2R5A/APBB1IP/ACTN2/TNRC6C/GSK3B/PSMC5/JAK2/CSF2RB/RBX1/PSMA3/PSMA6/PSME2/MMP9/TRIB3/PPP2CB/PIK3R2/RASA4/LOC102724229/MET/GRB10/PSMA2/PSMD11/RAPGEF2/CD86/STAT1/SOS1/PIK3R3/CD80/PSMB2/STAT5A/RAP1B/IL2RA/TEC/MDM2/RAC1/DAB2IP/SPTBN5/DUSP5/FGF2/IQGAP1/PSMA5/PIP5K1A/IL17RD/PIK3R1/IL2RG/CAMK2G/CHEK1/MOV10/NRG2/ICOS/DUSP7/CSF2/RET/STAT3/NRG4/BTC/LCK/DUSP8/SRC/AKT1S1/LAT/LYN/PI…	67
59	cyan	RM22	R-HSA-6783589	Interleukin-6 family signaling	11/1346	27/10281	0.000324975	0.000324975	0.0162177	IL12RB2/JAK2/EBI3/LIFR/STAT1/IL6/OSMR/STAT3/IL12A/CLCF1/IL27	11
60	cyan	RM22	R-HSA-1834949	Cytosolic sensors of pathogen-associated DNA	20/1346	69/10281	0.000377023	0.000377023	0.017997	POLR3B/POLR3E/LOC101060521/NFKB2/POLR3H/NFKB1/TICAM1/TRIM21/RIPK1/APP/POLR2K/POLR3K/MB21D1/TRIM56/POLR1C/RELA/SAA1/TBK1/IRF7/POLR3C	20
61	cyan	RM22	R-HSA-918233	TRAF3-dependent IRF activation pathway	8/1346	16/10281	0.000410089	0.000410089	0.0185811	MAVS/DDX58/IFIH1/TRIM25/IFNB1/TBK1/IRF7/IKBKE	8
62	cyan	RM22	R-HSA-73887	Death Receptor Signalling	16/1346	50/10281	0.000423107	0.000423107	0.0185811	CASP10/CFLAR/FAS/TAB2/TRAF1/CYLD/TAX1BP1/BIRC2/MADD/FASLG/TNFAIP3/TNFSF10/RIPK1/SPPL2A/ADAM17/TNF	16
63	cyan	RM22	R-HSA-166016	Toll Like Receptor 4 (TLR4) Cascade	31/1346	129/10281	0.000482021	0.000482021	0.0199498	CUL1/TAB2/MEF2A/NFKB2/PTPN4/RIPK2/PPP2CB/MAP3K8/NFKB1/MAPK10/BIRC2/MAPK14/MAPKAPK3/ATF2/ATF1/TICAM1/IRAK2/TANK/RIPK1/APP/DUSP7/TNIP2/RELA/SAA1/TLR6/PELI3/TBK1/IRF7/PELI1/TICAM2/IKBKE	31
64	cyan	RM22	R-HSA-73980	RNA Polymerase III Transcription Termination	10/1346	24/10281	0.000490615	0.000490615	0.0199498	POLR3B/POLR3E/LOC101060521/POLR3H/SSB/POLR2K/NFIB/POLR3K/POLR1C/POLR3C	10
65	cyan	RM22	R-HSA-168181	Toll Like Receptor 7/8 (TLR7/8) Cascade	24/1346	93/10281	0.000689428	0.000689428	0.0261007	CUL1/TAB2/MEF2A/NFKB2/RIPK2/PPP2CB/MAP3K8/NFKB1/MAPK10/MAPK14/MAPKAPK3/ATF2/ATF1/TICAM1/IRAK2/APP/DUSP7/TNIP2/RELA/SAA1/PELI3/IRF7/PELI1/TICAM2	24
66	cyan	RM22	R-HSA-975155	MyD88 dependent cascade initiated on endosome	24/1346	93/10281	0.000689428	0.000689428	0.0261007	CUL1/TAB2/MEF2A/NFKB2/RIPK2/PPP2CB/MAP3K8/NFKB1/MAPK10/MAPK14/MAPKAPK3/ATF2/ATF1/TICAM1/IRAK2/APP/DUSP7/TNIP2/RELA/SAA1/PELI3/IRF7/PELI1/TICAM2	24
67	cyan	RM22	R-HSA-877312	Regulation of IFNG signaling	7/1346	14/10281	0.000961633	0.000961633	0.0351924	IFNGR1/JAK2/IFNG/STAT1/IFNGR2/PTPN2/PTPN1	7
68	cyan	RM22	R-HSA-186763	Downstream signal transduction	67/1346	355/10281	0.00109212	0.00109212	0.0386786	PRKAR2B/RANBP9/PPP5C/PSMA4/KITLG/PPP2R5A/APBB1IP/ACTN2/TNRC6C/GSK3B/PSMC5/JAK2/CRKL/CSF2RB/RBX1/PSMA3/PSMA6/PSME2/TRIB3/PPP2CB/PIK3R2/RASA4/LOC102724229/MET/PSMA2/RAPGEF1/PSMD11/RAPGEF2/CD86/STAT1/SOS1/PIK3R3/CD80/PSMB2/STAT5A/RAP1B/IL2RA/MDM2/DAB2IP/SPTBN5/DUSP5/FGF2/IQGAP1/PSMA5/PIP5K1A/IL17RD/PIK3R1/IL2RG/CAMK2G/MOV10/NRG2/ADCY9/ICOS/PRKCD/DUSP7/CSF2/RET/CRK/STAT3/NRG4/BTC/LCK/DUSP8/SRC/AKT1S1…	67
69	cyan	RM22	R-HSA-2454202	Fc epsilon receptor (FCERI) signaling	70/1346	375/10281	0.00116038	0.00116038	0.0398117	RANBP9/PPP5C/PSMA4/LCP2/KITLG/CUL1/TAB2/PPP2R5A/NFATC3/TXK/APBB1IP/ACTN2/TNRC6C/GSK3B/LAT2/PSMC5/JAK2/CSF2RB/RBX1/PSMA3/PSMA6/PSME2/TRIB3/PPP2CB/PIK3R2/RASA4/LOC102724229/MET/PSMA2/PSMD11/NFKB1/MAPK10/RAPGEF2/CD86/SOS1/PIK3R3/CD80/PSMB2/RAP1B/IL2RA/TEC/MDM2/RAC1/DAB2IP/SPTBN5/DUSP5/FGF2/IQGAP1/PSMA5/PIP5K1A/IL17RD/PIK3R1/IL2RG/CAMK2G/MOV10/NRG2/ICOS/DUSP7/CSF2/RET/NRG4/RELA/BTC/LCK/DUSP8/SRC/AKT1…	70
70	cyan	RM22	R-HSA-975138	TRAF6 mediated induction of NFkB and MAP kinases upon TLR7/8 or 9 activation	23/1346	91/10281	0.00120077	0.00120077	0.0399491	CUL1/TAB2/MEF2A/NFKB2/RIPK2/PPP2CB/MAP3K8/NFKB1/MAPK10/MAPK14/MAPKAPK3/ATF2/ATF1/TICAM1/IRAK2/APP/DUSP7/TNIP2/RELA/SAA1/PELI3/PELI1/TICAM2	23
71	cyan	RM22	R-HSA-8875555	MET activates RAP1 and RAC1	6/1346	11/10281	0.00127792	0.00127792	0.0409976	CRKL/MET/RAPGEF1/RAP1B/RAC1/CRK	6
72	cyan	RM22	R-HSA-168138	Toll Like Receptor 9 (TLR9) Cascade	24/1346	97/10281	0.00130697	0.00130697	0.0409976	CUL1/TAB2/MEF2A/NFKB2/RIPK2/PPP2CB/MAP3K8/NFKB1/MAPK10/MAPK14/MAPKAPK3/ATF2/ATF1/TICAM1/IRAK2/APP/DUSP7/TNIP2/RELA/SAA1/PELI3/IRF7/PELI1/TICAM2	24
73	cyan	RM22	R-HSA-5668541	TNFR2 non-canonical NF-kB pathway	25/1346	103/10281	0.00140418	0.00140418	0.0417029	PSMA4/TNFRSF9/CUL1/NFKB2/PSMC5/PSMA3/PSMA6/PSME2/CD40/TNFSF13B/RELB/PSMA2/TNFSF8/PSMD11/BIRC2/TNFSF18/TNFSF9/CD70/PSMB2/PSMA5/TNFSF15/EDARADD/TNFRSF18/LTA/TNF	25
74	cyan	RM22	R-HSA-1169408	ISG15 antiviral mechanism	20/1346	76/10281	0.00144341	0.00144341	0.0417029	EIF2AK2/DDX58/NUP98/KPNA1/STAT1/TRIM25/NUP85/EIF4E2/PPM1B/HERC5/UBE2L6/MX1/NUP35/ARIH1/UBE2E1/MX2/USP18/IFIT1/ISG15/NUP62	20
75	cyan	RM22	R-HSA-1169410	Antiviral mechanism by IFN-stimulated genes	20/1346	76/10281	0.00144341	0.00144341	0.0417029	EIF2AK2/DDX58/NUP98/KPNA1/STAT1/TRIM25/NUP85/EIF4E2/PPM1B/HERC5/UBE2L6/MX1/NUP35/ARIH1/UBE2E1/MX2/USP18/IFIT1/ISG15/NUP62	20
76	cyan	RM22	R-HSA-6806834	Signaling by MET	21/1346	82/10281	0.00161266	0.00161266	0.0442746	RANBP9/LAMA3/CRKL/LAMA1/HPN/MET/RAPGEF1/COL1A1/SOS1/RAP1B/TNS3/RAC1/STAM/SH3GL1/PIK3R1/PTPRJ/CRK/STAT3/PTPN2/PTPN1/SRC	21
77	cyan	RM22	R-HSA-194138	Signaling by VEGF	64/1346	341/10281	0.00161307	0.00161307	0.0442746	RANBP9/PPP5C/FLT4/PSMA4/KITLG/ELMO2/PPP2R5A/PRKCZ/CDC42/PAK3/APBB1IP/ACTN2/PSMC5/JAK2/CSF2RB/RBX1/PSMA3/PSMA6/PSME2/TRIB3/PPP2CB/PIK3R2/RASA4/LOC102724229/MET/PSMA2/PSMD11/RAPGEF2/MAPK14/MAPKAPK3/SOS1/PGF/PSMB2/RAP1B/IL2RA/RAC1/ABI1/DAB2IP/SPTBN5/DUSP5/ITGAV/FGF2/IQGAP1/PSMA5/IL17RD/PIK3R1/IL2RG/CAMK2G/VEGFC/NRG2/PRKCD/DUSP7/CSF2/NOS3/RET/CRK/AXL/NRG4/JUP/BTC/BAIAP2/DUSP8/SRC/LAT	64
78	cyan	RM22	R-HSA-73780	RNA Polymerase III Chain Elongation	8/1346	19/10281	0.00167499	0.00167499	0.0448527	POLR3B/POLR3E/LOC101060521/POLR3H/POLR2K/POLR3K/POLR1C/POLR3C	8
79	cyan	RM22	R-HSA-76066	RNA Polymerase III Transcription Initiation From Type 2 Promoter	10/1346	28/10281	0.00200423	0.00200423	0.0504569	POLR3B/POLR3E/LOC101060521/POLR3H/GTF3C2/POLR2K/POLR3K/POLR1C/BRF1/POLR3C	10
80	cyan	RM22	R-HSA-74158	RNA Polymerase III Transcription	13/1346	42/10281	0.00202214	0.00202214	0.0504569	POLR3B/SNAPC1/POLR3E/LOC101060521/POLR3H/GTF3C2/SSB/POLR2K/NFIB/POLR3K/POLR1C/BRF1/POLR3C	13
81	cyan	RM22	R-HSA-749476	RNA Polymerase III Abortive And Retractive Initiation	13/1346	42/10281	0.00202214	0.00202214	0.0504569	POLR3B/SNAPC1/POLR3E/LOC101060521/POLR3H/GTF3C2/SSB/POLR2K/NFIB/POLR3K/POLR1C/BRF1/POLR3C	13
82	cyan	RM22	R-HSA-168643	Nucleotide-binding domain, leucine rich repeat containing receptor (NLR) signaling pathways	15/1346	52/10281	0.00207505	0.00207505	0.0506264	TAB2/CYLD/P2RX7/RIPK2/CASP2/PANX1/BIRC2/MAPK14/TNFAIP3/IRAK2/APP/AIM2/BCL2L1/BCL2/CARD9	15
83	cyan	RM22	R-HSA-168142	Toll Like Receptor 10 (TLR10) Cascade	21/1346	84/10281	0.00222568	0.00222568	0.0509075	CUL1/TAB2/MEF2A/NFKB2/RIPK2/PPP2CB/MAP3K8/NFKB1/MAPK10/MAPK14/MAPKAPK3/ATF2/ATF1/IRAK2/APP/DUSP7/TNIP2/RELA/SAA1/PELI3/PELI1	21
84	cyan	RM22	R-HSA-168176	Toll Like Receptor 5 (TLR5) Cascade	21/1346	84/10281	0.00222568	0.00222568	0.0509075	CUL1/TAB2/MEF2A/NFKB2/RIPK2/PPP2CB/MAP3K8/NFKB1/MAPK10/MAPK14/MAPKAPK3/ATF2/ATF1/IRAK2/APP/DUSP7/TNIP2/RELA/SAA1/PELI3/PELI1	21
85	cyan	RM22	R-HSA-975871	MyD88 cascade initiated on plasma membrane	21/1346	84/10281	0.00222568	0.00222568	0.0509075	CUL1/TAB2/MEF2A/NFKB2/RIPK2/PPP2CB/MAP3K8/NFKB1/MAPK10/MAPK14/MAPKAPK3/ATF2/ATF1/IRAK2/APP/DUSP7/TNIP2/RELA/SAA1/PELI3/PELI1	21
86	cyan	RM22	R-HSA-389359	CD28 dependent Vav1 pathway	6/1346	12/10281	0.00227394	0.00227394	0.0509499	CDC42/PAK3/CD86/CD80/RAC1/LCK	6
87	cyan	RM22	R-HSA-186797	Signaling by PDGF	70/1346	385/10281	0.00235246	0.00235246	0.051655	PRKAR2B/RANBP9/PPP5C/PSMA4/KITLG/PPP2R5A/APBB1IP/ACTN2/TNRC6C/GSK3B/PSMC5/COL9A3/JAK2/CRKL/CSF2RB/RBX1/PSMA3/PSMA6/PSME2/TRIB3/PLAT/PPP2CB/PIK3R2/RASA4/LOC102724229/MET/PSMA2/RAPGEF1/PSMD11/RAPGEF2/CD86/STAT1/SOS1/PIK3R3/CD80/PSMB2/STAT5A/RAP1B/IL2RA/MDM2/DAB2IP/SPTBN5/DUSP5/FGF2/IQGAP1/PSMA5/PIP5K1A/IL17RD/PIK3R1/IL2RG/CAMK2G/MOV10/NRG2/ADCY9/ICOS/PRKCD/DUSP7/CSF2/RET/CRK/STAT3/NRG4/BTC/LCK/DUSP…	70
88	cyan	RM22	R-HSA-6788467	IL-6-type cytokine receptor ligand interactions	8/1346	20/10281	0.00247461	0.00247461	0.0532718	IL12RB2/JAK2/EBI3/LIFR/OSMR/IL12A/CLCF1/IL27	8
89	cyan	RM22	R-HSA-109581	Apoptosis	36/1346	172/10281	0.00261411	0.00261411	0.0550038	CFLAR/FAS/BAK1/PSMA4/PSMC5/DSP/PSMA3/PSMA6/PSME2/E2F1/BBC3/PSMA2/PSMD11/BIRC2/KPNA1/FASLG/TJP2/PPP3CC/TNFSF10/PSMB2/TICAM1/STK26/RIPK1/PMAIP1/PSMA5/TP53BP2/APPL1/DFFA/PRKCD/HIST1H1E/BCL2L1/BCL2/DAPK1/TFDP1/TICAM2/DYNLL2	36
90	cyan	RM22	R-HSA-5669034	TNFs bind their physiological receptors	10/1346	29/10281	0.00270537	0.00270537	0.0550038	TNFRSF9/TNFSF13B/TNFSF8/TNFSF18/TNFSF9/CD70/TNFSF15/EDARADD/TNFRSF18/LTA	10
91	cyan	RM22	R-HSA-76061	RNA Polymerase III Transcription Initiation From Type 1 Promoter	10/1346	29/10281	0.00270537	0.00270537	0.0550038	POLR3B/POLR3E/LOC101060521/POLR3H/GTF3C2/POLR2K/POLR3K/POLR1C/BRF1/POLR3C	10
92	cyan	RM22	R-HSA-933542	TRAF6 mediated NF-kB activation	9/1346	25/10281	0.00314086	0.00314086	0.062697	NFKB2/MAVS/DDX58/NFKB1/IFIH1/TRIM25/APP/RELA/SAA1	9
93	cyan	RM22	R-HSA-187037	NGF signalling via TRKA from the plasma membrane	70/1346	390/10281	0.00327859	0.00327859	0.0642487	PRKAR2B/RANBP9/PPP5C/PSMA4/KITLG/PPP2R5A/MEF2A/APBB1IP/ACTN2/TNRC6C/GSK3B/PSMC5/JAK2/CRKL/DNAL4/CSF2RB/RBX1/PSMA3/PSMA6/PSME2/TRIB3/PPP2CB/PIK3R2/RASA4/LOC102724229/MET/PSMA2/RAPGEF1/PSMD11/RAPGEF2/MAPK14/CD86/MAPKAPK3/SOS1/PIK3R3/CD80/ATF1/PSMB2/RAP1B/IL2RA/MDM2/DAB2IP/SPTBN5/DUSP5/FGF2/IQGAP1/PSMA5/PIP5K1A/IL17RD/PIK3R1/IL2RG/CAMK2G/MOV10/NRG2/ADCY9/ICOS/PRKCD/DUSP7/CSF2/RET/CRK/STAT3/NRG4/BTC/…	70
94	cyan	RM22	R-HSA-512988	Interleukin-3, 5 and GM-CSF signaling	52/1346	274/10281	0.00333564	0.00333564	0.0642487	RANBP9/PPP5C/PSMA4/KITLG/PPP2R5A/APBB1IP/ACTN2/PSMC5/JAK2/CRKL/CSF2RB/RBX1/PSMA3/PSMA6/PSME2/PPP2CB/PIK3R2/RASA4/LOC102724229/MET/PSMA2/RAPGEF1/PSMD11/RAPGEF2/SOS1/PIK3R3/PSMB2/STAT5A/RAP1B/IL2RA/TEC/DAB2IP/SPTBN5/DUSP5/FGF2/IQGAP1/PSMA5/IL17RD/PIK3R1/IL2RG/CAMK2G/NRG2/DUSP7/CSF2/RET/CRK/NRG4/BTC/DUSP8/SRC/LAT/LYN	52
95	cyan	RM22	R-HSA-5357801	Programmed Cell Death	36/1346	175/10281	0.00353908	0.00353908	0.066992	CFLAR/FAS/BAK1/PSMA4/PSMC5/DSP/PSMA3/PSMA6/PSME2/E2F1/BBC3/PSMA2/PSMD11/BIRC2/KPNA1/FASLG/TJP2/PPP3CC/TNFSF10/PSMB2/TICAM1/STK26/RIPK1/PMAIP1/PSMA5/TP53BP2/APPL1/DFFA/PRKCD/HIST1H1E/BCL2L1/BCL2/DAPK1/TFDP1/TICAM2/DYNLL2	36
96	cyan	RM22	R-HSA-4420097	VEGFA-VEGFR2 Pathway	61/1346	333/10281	0.00365644	0.00365644	0.0675459	RANBP9/PPP5C/PSMA4/KITLG/ELMO2/PPP2R5A/PRKCZ/CDC42/PAK3/APBB1IP/ACTN2/PSMC5/JAK2/CSF2RB/RBX1/PSMA3/PSMA6/PSME2/TRIB3/PPP2CB/PIK3R2/RASA4/LOC102724229/MET/PSMA2/PSMD11/RAPGEF2/MAPK14/MAPKAPK3/SOS1/PSMB2/RAP1B/IL2RA/RAC1/ABI1/DAB2IP/SPTBN5/DUSP5/ITGAV/FGF2/IQGAP1/PSMA5/IL17RD/PIK3R1/IL2RG/CAMK2G/NRG2/PRKCD/DUSP7/CSF2/NOS3/RET/CRK/AXL/NRG4/JUP/BTC/BAIAP2/DUSP8/SRC/LAT	61
97	cyan	RM22	R-HSA-3134963	DEx/H-box helicases activate type I IFN and inflammatory cytokines production	6/1346	13/10281	0.0037586	0.0037586	0.0675459	NFKB2/NFKB1/APP/RELA/SAA1/IRF7	6
98	cyan	RM22	R-HSA-933543	NF-kB activation through FADD/RIP-1 pathway mediated by caspase-8 and -10	6/1346	13/10281	0.0037586	0.0037586	0.0675459	CASP10/MAVS/DDX58/IFIH1/TRIM25/RIPK1	6
99	cyan	RM22	R-HSA-140534	Ligand-dependent caspase activation	7/1346	17/10281	0.00381443	0.00381443	0.0675459	CFLAR/FAS/FASLG/TNFSF10/TICAM1/RIPK1/TICAM2	7
100	cyan	RM22	R-HSA-6785807	Interleukin-4 and 13 signaling	25/1346	111/10281	0.00415036	0.00415036	0.072328	MMP2/ICAM1/JAK2/MMP9/CCL2/IL23A/IL12B/BCL6/IL1A/STAT1/FASLG/IL6/MYC/FGF2/RORC/PIK3R1/IL2RG/VCAM1/STAT3/IL12A/BCL2L1/BCL2/SAA1/MUC1/TNF	25
101	cyan	RM22	R-HSA-166058	MyD88:Mal cascade initiated on plasma membrane	22/1346	95/10281	0.00487561	0.00487561	0.0809458	CUL1/TAB2/MEF2A/NFKB2/RIPK2/PPP2CB/MAP3K8/NFKB1/MAPK10/MAPK14/MAPKAPK3/ATF2/ATF1/IRAK2/APP/DUSP7/TNIP2/RELA/SAA1/TLR6/PELI3/PELI1	22
102	cyan	RM22	R-HSA-168188	Toll Like Receptor TLR6:TLR2 Cascade	22/1346	95/10281	0.00487561	0.00487561	0.0809458	CUL1/TAB2/MEF2A/NFKB2/RIPK2/PPP2CB/MAP3K8/NFKB1/MAPK10/MAPK14/MAPKAPK3/ATF2/ATF1/IRAK2/APP/DUSP7/TNIP2/RELA/SAA1/TLR6/PELI3/PELI1	22
103	cyan	RM22	R-HSA-76002	Platelet activation, signaling and aggregation	52/1346	279/10281	0.00487934	0.00487934	0.0809458	LAMP2/IGF1/LCP2/PRKCZ/CDC42/APBB1IP/ACTN2/GP6/JAK2/CSF2RB/DGKH/STX4/SCG3/PIK3R2/COL1A1/GNB3/MAPK14/PHACTR2/SOS1/PLEK/PIK3R3/TGFB3/SRGN/RAP1B/F2RL3/ISLR/IL2RA/RAC1/PIK3R5/APP/SCCPDH/PIK3R1/IL2RG/SERPING1/ENDOD1/VEGFC/PDPN/PRKCD/CSF2/CRK/IGF2/SERPINF2/GNG4/GNG12/GTPBP2/CTSW/LCK/PTPN1/SRC/LAT/LYN/PIK3R6	52
104	cyan	RM22	R-HSA-389357	CD28 dependent PI3K/Akt signaling	8/1346	22/10281	0.00493979	0.00493979	0.0809458	TRIB3/PIK3R2/MAP3K8/CD86/PIK3R3/CD80/PIK3R1/LCK	8
105	cyan	RM22	R-HSA-193692	Regulated proteolysis of p75NTR	5/1346	10/10281	0.00543864	0.00543864	0.0865371	NGFR/NFKB1/APH1B/ADAM17/RELA	5
106	cyan	RM22	R-HSA-2465910	MASTL Facilitates Mitotic Progression	5/1346	10/10281	0.00543864	0.00543864	0.0865371	PPP2CB/MASTL/CCNB1/ENSA/CDK1	5
107	cyan	RM22	R-HSA-168898	Toll-Like Receptors Cascades	32/1346	156/10281	0.00600243	0.00600243	0.09278	CUL1/TAB2/MEF2A/NFKB2/PTPN4/RIPK2/PPP2CB/MAP3K8/NFKB1/MAPK10/BIRC2/MAPK14/MAPKAPK3/ATF2/ATF1/TICAM1/IRAK2/CTSL/TANK/RIPK1/APP/DUSP7/TNIP2/RELA/SAA1/TLR6/PELI3/TBK1/IRF7/PELI1/TICAM2/IKBKE	32
108	cyan	RM22	R-HSA-177929	Signaling by EGFR	65/1346	367/10281	0.00614071	0.00614071	0.09278	PRKAR2B/RANBP9/PPP5C/PSMA4/KITLG/PPP2R5A/CDC42/APBB1IP/ACTN2/TNRC6C/GSK3B/PSMC5/JAK2/CSF2RB/RBX1/PSMA3/PSMA6/PSME2/TRIB3/PPP2CB/PIK3R2/RASA4/LOC102724229/MET/PSMA2/PSMD11/RAPGEF2/CD86/SOS1/PIK3R3/CD80/PSMB2/RAP1B/IL2RA/MDM2/STAM/DAB2IP/SPTBN5/DUSP5/FGF2/IQGAP1/SH3GL1/PSMA5/PIP5K1A/IL17RD/PIK3R1/IL2RG/CAMK2G/ADAM17/MOV10/NRG2/ADCY9/ICOS/PRKCD/DUSP7/CSF2/RET/NRG4/BTC/LCK/DUSP8/SRC/AKT1S1/LAT/PIP4K2B	65
109	cyan	RM22	R-HSA-5689896	Ovarian tumor domain proteases	11/1346	37/10281	0.00616902	0.00616902	0.09278	TNIP3/MAVS/RIPK2/DDX58/IFIH1/TNFAIP3/TRIM25/RIPK1/TNIP1/TNIP2/OTUD7A	11
110	cyan	RM22	R-HSA-76046	RNA Polymerase III Transcription Initiation	11/1346	37/10281	0.00616902	0.00616902	0.09278	POLR3B/SNAPC1/POLR3E/LOC101060521/POLR3H/GTF3C2/POLR2K/POLR3K/POLR1C/BRF1/POLR3C	11
111	cyan	RM22	R-HSA-168179	Toll Like Receptor TLR1:TLR2 Cascade	22/1346	98/10281	0.00717974	0.00717974	0.104388	CUL1/TAB2/MEF2A/NFKB2/RIPK2/PPP2CB/MAP3K8/NFKB1/MAPK10/MAPK14/MAPKAPK3/ATF2/ATF1/IRAK2/APP/DUSP7/TNIP2/RELA/SAA1/TLR6/PELI3/PELI1	22
112	cyan	RM22	R-HSA-181438	Toll Like Receptor 2 (TLR2) Cascade	22/1346	98/10281	0.00717974	0.00717974	0.104388	CUL1/TAB2/MEF2A/NFKB2/RIPK2/PPP2CB/MAP3K8/NFKB1/MAPK10/MAPK14/MAPKAPK3/ATF2/ATF1/IRAK2/APP/DUSP7/TNIP2/RELA/SAA1/TLR6/PELI3/PELI1	22
113	cyan	RM22	R-HSA-392451	G beta:gamma signalling through PI3Kgamma	13/1346	48/10281	0.00722609	0.00722609	0.104388	JAK2/CSF2RB/PIK3R2/GNB3/PIK3R3/IL2RA/PIK3R5/PIK3R1/IL2RG/CSF2/GNG4/GNG12/PIK3R6	13
114	cyan	RM22	R-HSA-5357769	Caspase activation via extrinsic apoptotic signalling pathway	9/1346	28/10281	0.00738098	0.00738098	0.105241	CFLAR/FAS/FASLG/TNFSF10/TICAM1/RIPK1/APPL1/DAPK1/TICAM2	9
115	cyan	RM22	R-HSA-453274	Mitotic G2-G2/M phases	38/1346	196/10281	0.00778369	0.00778369	0.10956	PRKAR2B/PSMA4/CUL1/PPP1R12A/PSMC5/RBX1/PSMA3/PSMA6/PSME2/CDC25B/E2F1/PPP2CB/PSMA2/PSMD11/CEP164/CEP72/OPTN/CDK2/PSMB2/CCNB1/NUMA1/HAUS2/TUBGCP4/NEDD1/CEP131/PSMA5/CENPJ/FBXL18/PCNT/WEE1/RAB8A/CDK1/DCTN2/DCTN1/CSNK1E/LOC400927-CSNK1E/PPP2R2A/TUBGCP5	38
116	cyan	RM22	R-HSA-5683057	MAPK family signaling cascades	53/1346	293/10281	0.00831285	0.00831285	0.115527	RANBP9/PPP5C/PSMA4/KITLG/PPP2R5A/CDC42/PAK3/APBB1IP/ACTN2/TNRC6C/PSMC5/JAK2/CSF2RB/RBX1/PSMA3/PSMA6/PSME2/PPP2CB/RASA4/LOC102724229/MET/PSMA2/PSMD11/RAPGEF2/SOS1/PSMB2/RAP1B/IL2RA/RAC1/IL6/DAB2IP/MYC/SPTBN5/DUSP5/FGF2/IQGAP1/PSMA5/IL17RD/IL2RG/CAMK2G/MOV10/NRG2/IGF2BP1/KALRN/DUSP7/CSF2/RET/NRG4/CDK1/BTC/DUSP8/SRC/LAT	53
117	cyan	RM22	R-HSA-2424491	DAP12 signaling	63/1346	359/10281	0.00846181	0.00846181	0.116127	PRKAR2B/RANBP9/PPP5C/PSMA4/LCP2/KITLG/PPP2R5A/APBB1IP/ACTN2/TNRC6C/GSK3B/PSMC5/JAK2/CSF2RB/RBX1/PSMA3/PSMA6/PSME2/TRIB3/PPP2CB/PIK3R2/RASA4/LOC102724229/MET/PSMA2/PSMD11/RAPGEF2/CD86/SOS1/PIK3R3/CD80/PSMB2/RAP1B/IL2RA/MDM2/RAC1/DAB2IP/SPTBN5/DUSP5/FGF2/IQGAP1/PSMA5/PIP5K1A/IL17RD/PIK3R1/IL2RG/CAMK2G/MOV10/NRG2/ADCY9/ICOS/PRKCD/DUSP7/CSF2/RET/NRG4/BTC/LCK/DUSP8/SRC/AKT1S1/LAT/PIP4K2B	63
118	cyan	RM22	R-HSA-6811440	Retrograde transport at the Trans-Golgi-Network	13/1346	49/10281	0.00868538	0.00868538	0.116402	COG4/NAPA/ARFIP2/COG2/STX6/NAA30/VPS53/USP6NL/COG7/RAB43/GCC1/IGF2R/COG8	13
119	cyan	RM22	R-HSA-3371378	Regulation by c-FLIP	5/1346	11/10281	0.00890591	0.00890591	0.116402	CFLAR/FAS/FASLG/TNFSF10/RIPK1	5
120	cyan	RM22	R-HSA-5218900	CASP8 activity is inhibited	5/1346	11/10281	0.00890591	0.00890591	0.116402	CFLAR/FAS/FASLG/TNFSF10/RIPK1	5
121	cyan	RM22	R-HSA-69416	Dimerization of procaspase-8	5/1346	11/10281	0.00890591	0.00890591	0.116402	CFLAR/FAS/FASLG/TNFSF10/RIPK1	5
122	cyan	RM22	R-HSA-76071	RNA Polymerase III Transcription Initiation From Type 3 Promoter	9/1346	29/10281	0.00948501	0.00948501	0.122512	POLR3B/SNAPC1/POLR3E/LOC101060521/POLR3H/POLR2K/POLR3K/POLR1C/POLR3C	9
123	cyan	RM22	R-HSA-195253	Degradation of beta-catenin by the destruction complex	19/1346	83/10281	0.00967705	0.00967705	0.123539	PSMA4/CUL1/PPP2R5A/TCF7/GSK3B/PSMC5/RBX1/PSMA3/PSMA6/PSME2/PPP2CB/PSMA2/PSMD11/PSMB2/PSMA5/TCF7L1/CTBP1/FRAT2/AMER1	19
124	cyan	RM22	R-HSA-1236974	ER-Phagosome pathway	19/1346	84/10281	0.0110147	0.0110147	0.138544	PSMA4/SEC61A1/PSMC5/PSMA3/PSMA6/PSME2/STX4/PSMA2/SEC61B/PSMD11/PSMB2/SEC61G/PSMA5/PDIA3/TAP1/TLR6/TAP2/TAPBP/SEC22B	19
125	cyan	RM22	R-HSA-69275	G2/M Transition	37/1346	194/10281	0.0111047	0.0111047	0.138544	PRKAR2B/PSMA4/CUL1/PPP1R12A/PSMC5/RBX1/PSMA3/PSMA6/PSME2/CDC25B/PPP2CB/PSMA2/PSMD11/CEP164/CEP72/OPTN/CDK2/PSMB2/CCNB1/NUMA1/HAUS2/TUBGCP4/NEDD1/CEP131/PSMA5/CENPJ/FBXL18/PCNT/WEE1/RAB8A/CDK1/DCTN2/DCTN1/CSNK1E/LOC400927-CSNK1E/PPP2R2A/TUBGCP5	37
126	cyan	RM22	R-HSA-451927	Interleukin-2 signaling	48/1346	265/10281	0.011334	0.011334	0.139325	RANBP9/PPP5C/PSMA4/KITLG/PPP2R5A/APBB1IP/ACTN2/PSMC5/JAK2/CSF2RB/RBX1/PSMA3/PSMA6/PSME2/PPP2CB/PIK3R2/RASA4/LOC102724229/MET/PSMA2/PSMD11/RAPGEF2/SOS1/PIK3R3/PSMB2/STAT5A/RAP1B/IL2RA/DAB2IP/SPTBN5/DUSP5/FGF2/IQGAP1/PSMA5/IL17RD/PIK3R1/IL2RG/CAMK2G/NRG2/DUSP7/CSF2/RET/NRG4/BTC/LCK/DUSP8/SRC/LAT	48
127	cyan	RM22	R-HSA-1251985	Nuclear signaling by ERBB4	8/1346	25/10281	0.011675	0.011675	0.139325	TAB2/STAT5A/YAP1/APH1B/ADAM17/NRG2/NRG4/BTC	8
128	cyan	RM22	R-HSA-1606322	ZBP1(DAI) mediated induction of type I IFNs	8/1346	25/10281	0.011675	0.011675	0.139325	NFKB2/NFKB1/TICAM1/RIPK1/APP/RELA/SAA1/TBK1	8
129	cyan	RM22	R-HSA-983170	Antigen Presentation: Folding, assembly and peptide loading of class I MHC	8/1346	25/10281	0.011675	0.011675	0.139325	SEC31A/SEC24B/SEC24D/ERAP1/PDIA3/TAP1/TAP2/TAPBP	8
130	cyan	RM22	R-HSA-933541	TRAF6 mediated IRF7 activation	10/1346	35/10281	0.0119136	0.0119136	0.140643	MAVS/DDX58/IFIH1/TRIM25/TANK/IRF2/IFNB1/TBK1/IRF7/IKBKE	10
131	cyan	RM22	R-HSA-187687	Signalling to ERKs	48/1346	266/10281	0.0121288	0.0121288	0.141661	RANBP9/PPP5C/PSMA4/KITLG/PPP2R5A/APBB1IP/ACTN2/PSMC5/JAK2/CRKL/CSF2RB/RBX1/PSMA3/PSMA6/PSME2/PPP2CB/RASA4/LOC102724229/MET/PSMA2/RAPGEF1/PSMD11/RAPGEF2/MAPK14/MAPKAPK3/SOS1/PSMB2/RAP1B/IL2RA/DAB2IP/SPTBN5/DUSP5/FGF2/IQGAP1/PSMA5/IL17RD/IL2RG/CAMK2G/NRG2/DUSP7/CSF2/RET/CRK/NRG4/BTC/DUSP8/SRC/LAT	48
132	cyan	RM22	R-HSA-397795	G-protein beta:gamma signalling	13/1346	51/10281	0.0122896	0.0122896	0.142028	JAK2/CSF2RB/PIK3R2/GNB3/PIK3R3/IL2RA/PIK3R5/PIK3R1/IL2RG/CSF2/GNG4/GNG12/PIK3R6	13
133	cyan	RM22	R-HSA-446652	Interleukin-1 signaling	12/1346	46/10281	0.0131568	0.0131568	0.150467	CUL1/TAB2/RIPK2/MAP3K8/NFKB1/IL1A/IRAK2/IL1RN/SQSTM1/TNIP2/PELI3/PELI1	12
134	cyan	RM22	R-HSA-2730905	Role of LAT2/NTAL/LAB on calcium mobilization	27/1346	134/10281	0.0138512	0.0138512	0.154755	KITLG/PPP2R5A/TNRC6C/GSK3B/LAT2/TRIB3/PPP2CB/PIK3R2/MET/CD86/SOS1/PIK3R3/CD80/MDM2/FGF2/PIP5K1A/PIK3R1/MOV10/NRG2/ICOS/NRG4/BTC/LCK/SRC/AKT1S1/LYN/PIP4K2B	27
135	cyan	RM22	R-HSA-169893	Prolonged ERK activation events	46/1346	255/10281	0.0139268	0.0139268	0.154755	RANBP9/PPP5C/PSMA4/KITLG/PPP2R5A/APBB1IP/ACTN2/PSMC5/JAK2/CRKL/CSF2RB/RBX1/PSMA3/PSMA6/PSME2/PPP2CB/RASA4/LOC102724229/MET/PSMA2/RAPGEF1/PSMD11/RAPGEF2/SOS1/PSMB2/RAP1B/IL2RA/DAB2IP/SPTBN5/DUSP5/FGF2/IQGAP1/PSMA5/IL17RD/IL2RG/CAMK2G/NRG2/DUSP7/CSF2/RET/CRK/NRG4/BTC/DUSP8/SRC/LAT	46
136	cyan	RM22	R-HSA-1168372	Downstream signaling events of B Cell Receptor (BCR)	37/1346	197/10281	0.0140727	0.0140727	0.154755	PSMA4/KITLG/CUL1/PPP2R5A/TNRC6C/GSK3B/PSMC5/PSMA3/PSMA6/PSME2/TRIB3/PPP2CB/PIK3R2/MET/PSMA2/PSMD11/NFKB1/CD86/PIK3R3/CD80/PSMB2/MDM2/FGF2/PSMA5/PIP5K1A/PIK3R1/MOV10/NRG2/REL/ICOS/NRG4/RELA/BTC/LCK/SRC/AKT1S1/PIP4K2B	37
137	cyan	RM22	R-HSA-1810476	RIP-mediated NFkB activation via ZBP1	7/1346	21/10281	0.0142366	0.0142366	0.154755	NFKB2/NFKB1/TICAM1/RIPK1/APP/RELA/SAA1	7
138	cyan	RM22	R-HSA-2028269	Signaling by Hippo	7/1346	21/10281	0.0142366	0.0142366	0.154755	STK4/STK3/AMOTL2/TJP2/YAP1/LATS2/SAV1	7
139	cyan	RM22	R-HSA-2428924	IGF1R signaling cascade	53/1346	302/10281	0.0148287	0.0148287	0.158062	RANBP9/PPP5C/IGF1/PSMA4/KITLG/PPP2R5A/APBB1IP/ACTN2/PSMC5/JAK2/CSF2RB/RBX1/PSMA3/PSMA6/PSME2/TRIB3/PPP2CB/PIK3R2/RASA4/LOC102724229/MET/PSMA2/PRKAG2/PSMD11/RAPGEF2/SOS1/RRAGC/PSMB2/RAP1B/PRKAA1/IL2RA/DAB2IP/SPTBN5/DUSP5/FGF2/IQGAP1/PSMA5/IL17RD/PIK3R1/IL2RG/CAMK2G/NRG2/DUSP7/CSF2/TSC1/RET/IGF2/NRG4/BTC/DUSP8/SRC/AKT1S1/LAT	53
140	cyan	RM22	R-HSA-2428928	IRS-related events triggered by IGF1R	53/1346	302/10281	0.0148287	0.0148287	0.158062	RANBP9/PPP5C/IGF1/PSMA4/KITLG/PPP2R5A/APBB1IP/ACTN2/PSMC5/JAK2/CSF2RB/RBX1/PSMA3/PSMA6/PSME2/TRIB3/PPP2CB/PIK3R2/RASA4/LOC102724229/MET/PSMA2/PRKAG2/PSMD11/RAPGEF2/SOS1/RRAGC/PSMB2/RAP1B/PRKAA1/IL2RA/DAB2IP/SPTBN5/DUSP5/FGF2/IQGAP1/PSMA5/IL17RD/PIK3R1/IL2RG/CAMK2G/NRG2/DUSP7/CSF2/TSC1/RET/IGF2/NRG4/BTC/DUSP8/SRC/AKT1S1/LAT	53
141	cyan	RM22	R-HSA-74160	Gene Expression	267/1346	1818/10281	0.0153326	0.0153326	0.161861	CASP10/UPF1/ZNF263/PAF1/ZNF200/POLR3B/SNAPC1/NR1H3/FAS/PSMA4/TRIT1/MTA3/SEC61A1/POLR3E/LOC101060521/WDR3/KARS/ZNRD1/AFF4/NUAK1/EXOSC7/TNRC6C/CNOT4/ZNF506/GSK3B/ZNF586/ZNF446/PSMC5/TRMT6/RFFL/SNRPD3/PES1/RTCB/POLR3H/PRMT5/PSMA3/SRP54/PSMA6/PSME2/NOP56/E2F1/RPRD1B/RNMT/RGCC/POLR2C/NBN/INTS10/PPP2CB/SARS2/BBC3/CASP2/EZH2/PSMA2/PRKAG2/SEC61B/MED13/PSMD11/CARS/NUP98/NOP2/SUDS3/MAPK14/DROSHA/BCL6/XRN1/…	267
142	cyan	RM22	R-HSA-2404192	Signaling by Type 1 Insulin-like Growth Factor 1 Receptor (IGF1R)	53/1346	303/10281	0.0157593	0.0157593	0.164782	RANBP9/PPP5C/IGF1/PSMA4/KITLG/PPP2R5A/APBB1IP/ACTN2/PSMC5/JAK2/CSF2RB/RBX1/PSMA3/PSMA6/PSME2/TRIB3/PPP2CB/PIK3R2/RASA4/LOC102724229/MET/PSMA2/PRKAG2/PSMD11/RAPGEF2/SOS1/RRAGC/PSMB2/RAP1B/PRKAA1/IL2RA/DAB2IP/SPTBN5/DUSP5/FGF2/IQGAP1/PSMA5/IL17RD/PIK3R1/IL2RG/CAMK2G/NRG2/DUSP7/CSF2/TSC1/RET/IGF2/NRG4/BTC/DUSP8/SRC/AKT1S1/LAT	53
143	cyan	RM22	R-HSA-6804756	Regulation of TP53 Activity through Phosphorylation	20/1346	93/10281	0.0160627	0.0160627	0.16637	NUAK1/NBN/PRKAG2/MAPK14/TAF12/CDK2/DYRK2/TAF4/PRKAA1/MDM2/HUS1/BRIP1/BARD1/TAF5/CHEK1/RAD9B/TAF3/RAD9A/TAF9B/BLM	20
144	cyan	RM22	R-HSA-450294	MAP kinase activation in TLR cascade	15/1346	64/10281	0.0163523	0.0163523	0.167786	CUL1/TAB2/MEF2A/RIPK2/PPP2CB/MAP3K8/NFKB1/MAPK10/MAPK14/MAPKAPK3/ATF2/ATF1/IRAK2/DUSP7/TNIP2	15
145	cyan	RM22	R-HSA-388841	Costimulation by the CD28 family	16/1346	70/10281	0.0169721	0.0169721	0.170409	PPP2R5A/CDC42/PAK3/TRIB3/PPP2CB/PIK3R2/MAP3K8/CD86/PIK3R3/CD80/RAC1/PIK3R1/ICOS/LCK/SRC/LYN	16
146	cyan	RM22	R-HSA-912526	Interleukin receptor SHC signaling	46/1346	258/10281	0.01699	0.01699	0.170409	RANBP9/PPP5C/PSMA4/KITLG/PPP2R5A/APBB1IP/ACTN2/PSMC5/JAK2/CSF2RB/RBX1/PSMA3/PSMA6/PSME2/PPP2CB/PIK3R2/RASA4/LOC102724229/MET/PSMA2/PSMD11/RAPGEF2/SOS1/PIK3R3/PSMB2/RAP1B/IL2RA/DAB2IP/SPTBN5/DUSP5/FGF2/IQGAP1/PSMA5/IL17RD/PIK3R1/IL2RG/CAMK2G/NRG2/DUSP7/CSF2/RET/NRG4/BTC/DUSP8/SRC/LAT	46
147	cyan	RM22	R-HSA-622312	Inflammasomes	6/1346	17/10281	0.0170736	0.0170736	0.170409	P2RX7/PANX1/APP/AIM2/BCL2L1/BCL2	6
148	cyan	RM22	R-HSA-2172127	DAP12 interactions	63/1346	372/10281	0.0177438	0.0177438	0.175021	PRKAR2B/RANBP9/PPP5C/PSMA4/LCP2/KITLG/PPP2R5A/APBB1IP/ACTN2/TNRC6C/GSK3B/PSMC5/JAK2/CSF2RB/RBX1/PSMA3/PSMA6/PSME2/TRIB3/PPP2CB/PIK3R2/RASA4/LOC102724229/MET/PSMA2/PSMD11/RAPGEF2/CD86/SOS1/PIK3R3/CD80/PSMB2/RAP1B/IL2RA/MDM2/RAC1/DAB2IP/SPTBN5/DUSP5/FGF2/IQGAP1/PSMA5/PIP5K1A/IL17RD/PIK3R1/IL2RG/CAMK2G/MOV10/NRG2/ADCY9/ICOS/PRKCD/DUSP7/CSF2/RET/NRG4/BTC/LCK/DUSP8/SRC/AKT1S1/LAT/PIP4K2B	63
149	cyan	RM22	R-HSA-1236975	Antigen processing-Cross presentation	21/1346	100/10281	0.0179591	0.0179591	0.175021	PSMA4/SEC61A1/PSMC5/PSMA3/PSMA6/PSME2/STX4/PSMA2/SEC61B/PSMD11/PSMB2/SEC61G/CTSL/ITGAV/PSMA5/PDIA3/TAP1/TLR6/TAP2/TAPBP/SEC22B	21
150	cyan	RM22	R-HSA-5633007	Regulation of TP53 Activity	31/1346	162/10281	0.0180966	0.0180966	0.175021	NUAK1/RFFL/PRMT5/NBN/PPP2CB/PRKAG2/MAPK14/TAF12/CDK2/DYRK2/TAF4/PRKAA1/MDM2/HUS1/BRIP1/BARD1/PML/TP53BP2/CDKN2A/TAF5/CHEK1/RAD9B/BRPF1/TAF3/ING2/CDK1/RNF34/RAD9A/TAF9B/BLM/PIP4K2B	31
151	cyan	RM22	R-HSA-389513	CTLA4 inhibitory signaling	7/1346	22/10281	0.0185751	0.0185751	0.175021	PPP2R5A/PPP2CB/CD86/CD80/LCK/SRC/LYN	7
152	cyan	RM22	R-HSA-69273	Cyclin A/B1 associated events during G2/M transition	7/1346	22/10281	0.0185751	0.0185751	0.175021	CDC25B/PPP2CB/CDK2/CCNB1/WEE1/CDK1/PPP2R2A	7
153	cyan	RM22	R-HSA-912631	Regulation of signaling by CBL	7/1346	22/10281	0.0185751	0.0185751	0.175021	CRKL/PIK3R2/RAPGEF1/PIK3R3/PIK3R1/CRK/LYN	7
154	cyan	RM22	R-HSA-5663202	Diseases of signal transduction	63/1346	373/10281	0.0187132	0.0187132	0.175021	PSMA4/KITLG/CUL1/PPP2R5A/APBB1IP/GSK3B/PSMC5/FKBP1A/JAK2/RBX1/PSMA3/PSMA6/PSME2/POLR2C/PPP2CB/PIK3R2/RASA4/LOC102724229/ZC3HAV1/MET/PSMA2/RNF43/PSMD11/PAPD7/CD86/STAT1/SOS1/PIK3R3/CD80/PSMB2/STAT5A/RAP1B/DLL4/MDM2/DAB2IP/MYC/STRA6/APH1B/FGF2/IQGAP1/SMAD4/PSMA5/PIK3R1/ERLIN2/POLR2K/ADAM17/NRG2/CTBP1/FZD5/TGFBR2/ICOS/POLR2G/STAT3/NRG4/HDAC3/FZD4/BTC/LCK/MAML2/AMER1/BCR/SRC/AKT1S1	63
155	cyan	RM22	R-HSA-170968	Frs2-mediated activation	45/1346	253/10281	0.018811	0.018811	0.175021	RANBP9/PPP5C/PSMA4/KITLG/PPP2R5A/APBB1IP/ACTN2/PSMC5/JAK2/CRKL/CSF2RB/RBX1/PSMA3/PSMA6/PSME2/PPP2CB/RASA4/LOC102724229/MET/PSMA2/RAPGEF1/PSMD11/RAPGEF2/SOS1/PSMB2/RAP1B/IL2RA/DAB2IP/SPTBN5/DUSP5/FGF2/IQGAP1/PSMA5/IL17RD/IL2RG/CAMK2G/NRG2/DUSP7/CSF2/RET/NRG4/BTC/DUSP8/SRC/LAT	45
156	cyan	RM22	R-HSA-69206	G1/S Transition	24/1346	119/10281	0.0193148	0.0193148	0.176859	DBF4/PSMA4/CUL1/PSMC5/PSMA3/PSMA6/PSME2/E2F1/PPP2CB/PSMA2/PSMD11/CDK2/PSMB2/CCNB1/MYC/PSMA5/SKP2/POLE3/ORC5/WEE1/CDK1/CCNE2/PRIM1/TFDP1	24
157	cyan	RM22	R-HSA-69656	Cyclin A:Cdk2-associated events at S phase entry	16/1346	71/10281	0.0193307	0.0193307	0.176859	PSMA4/CUL1/PSMC5/PSMA3/PSMA6/PSME2/CDC25B/PSMA2/PSMD11/CDK2/PSMB2/MYC/PSMA5/SKP2/WEE1/CCNE2	16
158	cyan	RM22	R-HSA-72306	tRNA processing	22/1346	107/10281	0.019807	0.019807	0.177607	TRIT1/TRMT6/RTCB/NUP98/RPP40/NUP85/GTPBP3/TPRKB/RPP30/TSEN2/TRMT44/NUP35/RPP14/DUS2/TRMT61B/POP7/CTU2/PUS1/TSEN54/TRMT12/TYW1/NUP62	22
159	cyan	RM22	R-HSA-75893	TNF signaling	11/1346	43/10281	0.0199016	0.0199016	0.177607	TAB2/TRAF1/CYLD/TAX1BP1/BIRC2/MADD/TNFAIP3/RIPK1/SPPL2A/ADAM17/TNF	11
160	cyan	RM22	R-HSA-193704	p75 NTR receptor-mediated signalling	21/1346	101/10281	0.019968	0.019968	0.177607	NGFR/RIPK2/CASP2/NFKB1/SOS1/ARHGEF2/OMG/LOC101927057/ARHGEF11/RAC1/APH1B/FGD4/FGD2/ADAM17/OBSCN/KALRN/SQSTM1/ARHGEF3/BEX3/HDAC3/RELA	21
161	cyan	RM22	R-HSA-5684996	MAPK1/MAPK3 signaling	45/1346	254/10281	0.0200595	0.0200595	0.177607	RANBP9/PPP5C/PSMA4/KITLG/PPP2R5A/APBB1IP/ACTN2/PSMC5/JAK2/CSF2RB/RBX1/PSMA3/PSMA6/PSME2/PPP2CB/RASA4/LOC102724229/MET/PSMA2/PSMD11/RAPGEF2/SOS1/PSMB2/RAP1B/IL2RA/IL6/DAB2IP/SPTBN5/DUSP5/FGF2/IQGAP1/PSMA5/IL17RD/IL2RG/CAMK2G/NRG2/DUSP7/CSF2/RET/NRG4/CDK1/BTC/DUSP8/SRC/LAT	45
162	cyan	RM22	R-HSA-74751	Insulin receptor signalling cascade	52/1346	301/10281	0.0207695	0.0207695	0.182422	RANBP9/PPP5C/PSMA4/KITLG/PPP2R5A/APBB1IP/ACTN2/PSMC5/JAK2/CSF2RB/RBX1/PSMA3/PSMA6/PSME2/TRIB3/PPP2CB/PIK3R2/RASA4/LOC102724229/MET/GRB10/PSMA2/PRKAG2/PSMD11/RAPGEF2/SOS1/RRAGC/PSMB2/RAP1B/PRKAA1/IL2RA/DAB2IP/SPTBN5/DUSP5/FGF2/IQGAP1/PSMA5/IL17RD/PIK3R1/IL2RG/CAMK2G/NRG2/DUSP7/CSF2/TSC1/RET/NRG4/BTC/DUSP8/SRC/AKT1S1/LAT	52
163	cyan	RM22	R-HSA-1660499	Synthesis of PIPs at the plasma membrane	12/1346	49/10281	0.0215774	0.0215774	0.188014	PI4K2B/MTMR1/PLEKHA4/PIK3R2/INPP4B/PIK3R3/PIK3R5/PIP5K1A/RAB5A/PIK3R1/PIK3R6/PIP4K2B	12
164	cyan	RM22	R-HSA-5357905	Regulation of TNFR1 signaling	9/1346	33/10281	0.0225902	0.0225902	0.192872	TRAF1/CYLD/TAX1BP1/BIRC2/MADD/TNFAIP3/RIPK1/SPPL2A/TNF	9
165	cyan	RM22	R-HSA-2586552	Signaling by Leptin	45/1346	256/10281	0.0227558	0.0227558	0.192872	RANBP9/PPP5C/PSMA4/KITLG/PPP2R5A/APBB1IP/ACTN2/PSMC5/JAK2/CSF2RB/RBX1/PSMA3/PSMA6/PSME2/PPP2CB/RASA4/LOC102724229/MET/PSMA2/PSMD11/RAPGEF2/SOS1/PSMB2/STAT5A/RAP1B/IL2RA/DAB2IP/SPTBN5/DUSP5/FGF2/IQGAP1/PSMA5/IL17RD/IL2RG/CAMK2G/NRG2/DUSP7/CSF2/RET/STAT3/NRG4/BTC/DUSP8/SRC/LAT	45
166	cyan	RM22	R-HSA-5675482	Regulation of necroptotic cell death	6/1346	18/10281	0.0228377	0.0228377	0.192872	CFLAR/FAS/BIRC2/FASLG/TNFSF10/RIPK1	6
167	cyan	RM22	R-HSA-936964	Activation of IRF3/IRF7 mediated by TBK1/IKK epsilon	6/1346	18/10281	0.0228377	0.0228377	0.192872	TICAM1/TANK/TBK1/IRF7/TICAM2/IKBKE	6
168	cyan	RM22	R-HSA-8875878	MET promotes cell motility	11/1346	44/10281	0.0234932	0.0234932	0.196894	LAMA3/CRKL/LAMA1/MET/RAPGEF1/COL1A1/RAP1B/TNS3/RAC1/CRK/SRC	11

## Sheet: co-methylation_modules_red_sien
	Cluster	moduleID	ID	Description	GeneRatio	BgRatio	pvalue	p.adjust	qvalue	geneID	Count
1	red	DM7	R-HSA-168256	Immune System	100/284	2127/10281	6.45756e-09	6.45756e-09	4.90095e-06	ITGAL/CD44/IFNGR1/GAB2/RNF19A/TIMP2/HEXB/POLR3E/LOC101060521/ELMO2/CDC42/TOLLIP/NLRP1/TOM1/CSF2RB/NFKBIA/CD40/CTSZ/HCK/CTSH/FCER2/LILRA1/EBI3/LIMK1/RAPGEF1/PRKAR1A/TCIRG1/IL1A/ACTR3/RPS6KA1/CD274/ARHGAP9/AGO2/CDKN1A/TRAF3/RBSN/ACLY/TRAF7/LGALS3/CHIT1/IL6ST/OASL/TMBIM1/IL1RN/IL18BP/DUSP5/ITGAX/SIGLEC10/CD53/IQGAP2/ATP6V1B2/MMP3/CD226/DUSP2/CD1C/IFNGR2/C1QC/UBE2Z/ITGB2/NLRX1/IL6R/CD300LG/RACGAP1/PI…	100
2	red	DM7	R-HSA-168249	Innate Immune System	62/284	1291/10281	6.84372e-06	6.84372e-06	0.00259701	ITGAL/CD44/GAB2/TIMP2/HEXB/POLR3E/LOC101060521/ELMO2/CDC42/TOLLIP/NLRP1/TOM1/CSF2RB/NFKBIA/CTSZ/HCK/CTSH/LIMK1/PRKAR1A/TCIRG1/ACTR3/RPS6KA1/ARHGAP9/AGO2/CDKN1A/TRAF3/RBSN/ACLY/LGALS3/CHIT1/TMBIM1/DUSP5/ITGAX/CD53/IQGAP2/ATP6V1B2/DUSP2/C1QC/ITGB2/NLRX1/PIGR/MNDA/IFI16/CTSB/HGSNAT/CLEC4E/YWHAB/CRK/AGPAT2/C1QA/BAIAP2/KCMF1/RHOG/ANXA2/AP2A2/PRKAR1B/SRC/PSAP/AGER/IFNA14/LILRB3/LOC102725035	62
3	red	DM7	R-HSA-6798695	Neutrophil degranulation	30/284	487/10281	3.08017e-05	3.08017e-05	0.00779229	ITGAL/CD44/TIMP2/HEXB/TOLLIP/TOM1/CTSZ/CTSH/TCIRG1/ARHGAP9/ACLY/LGALS3/CHIT1/TMBIM1/ITGAX/CD53/IQGAP2/ITGB2/PIGR/MNDA/CTSB/HGSNAT/AGPAT2/KCMF1/RHOG/ANXA2/AP2A2/PSAP/LILRB3/LOC102725035	30
4	red	DM7	R-HSA-109582	Hemostasis	34/284	642/10281	0.000185265	0.000185265	0.0351516	ITGAL/CD44/GAB2/CDC42/WDR1/KIF16B/CSF2RB/PLAT/PRKAR1A/SELPLG/GNAI2/GNA13/SRGN/RBSN/DAGLA/ITGAX/ECM1/LHFPL2/DOK2/SLC7A11/LRP8/ITGB2/RACGAP1/CRK/A2M/RHOG/TUBAL3/ANXA2/PRKAR1B/SRC/PSAP/S100A10/IFNA14/GNG10	34
5	red	DM7	R-HSA-877300	Interferon gamma signaling	9/284	93/10281	0.00104225	0.00104225	0.133404	CD44/IFNGR1/OASL/IFNGR2/TRIM8/CIITA/TRIM10/TRIM31/TRIM34	9
6	red	DM7	R-HSA-198933	Immunoregulatory interactions between a Lymphoid and a non-Lymphoid cell	11/284	132/10281	0.00105465	0.00105465	0.133404	ITGAL/CD40/LILRA1/SIGLEC10/CD226/CD1C/ITGB2/CD300LG/LILRB3/LILRA6/LOC102725035	11
7	sienna3	DM9	R-HSA-6783783	Interleukin-10 signaling	6/164	49/10281	0.000119188	0.000119188	0.0501073	TNFRSF1A/CD86/CD80/CCR5/JAK1/TNF	6
8	sienna3	DM9	R-HSA-168256	Immune System	54/164	2127/10281	0.000152815	0.000152815	0.0501073	CASP10/RNF4/CNN2/TNFRSF1A/STK10/RAB7A/XRCC5/SCAMP1/LAG3/UNC13D/HMOX2/IKBKB/LILRB5/PSMD3/CCR6/LY86/CD86/ATP6V1B1/GBP1/ADCY7/CD80/STAT5A/CAP1/CLEC10A/GNS/RAC1/ARRB1/ARRB2/ASB15/GOLGA7/PTGES2/CD1B/PGLYRP3/VAV2/CCR5/HK3/JAK1/IL24/AIM2/FBXW12/TUBA1A/KIF5B/IFNB1/IL16/C1QB/TUBB6/FCER1A/CD300E/IL1RAP/HLA-DRA/HLA-E/LTA/TNF/CFB	54
9	sienna3	DM9	R-HSA-1445148	Translocation of GLUT4 to the plasma membrane	7/164	81/10281	0.000298595	0.000298595	0.0598146	RAC1/MYH15/TUBA1A/ASPSCR1/TUBB6/EXOC3/PRKAG1	7
10	sienna3	DM9	R-HSA-2022870	Chondroitin sulfate biosynthesis	4/164	22/10281	0.00036484	0.00036484	0.0598146	VCAN/CSPG5/CHSY1/CHST15	4
11	sienna3	DM9	R-HSA-2022923	Dermatan sulfate biosynthesis	3/164	11/10281	0.000598543	0.000598543	0.0785036	VCAN/UST/CSPG5	3
12	sienna3	DM9	R-HSA-389359	CD28 dependent Vav1 pathway	3/164	12/10281	0.000788736	0.000788736	0.0836037	CD86/CD80/RAC1	3
13	sienna3	DM9	R-HSA-1630316	Glycosaminoglycan metabolism	8/164	126/10281	0.00090166	0.00090166	0.0836037	ST3GAL1/VCAN/UST/CSPG5/CHSY1/LYVE1/GNS/CHST15	8
14	sienna3	DM9	R-HSA-168249	Innate Immune System	35/164	1291/10281	0.00101988	0.00101988	0.0836037	CASP10/CNN2/STK10/RAB7A/XRCC5/SCAMP1/UNC13D/HMOX2/IKBKB/PSMD3/CCR6/LY86/CD86/ATP6V1B1/ADCY7/CD80/CAP1/CLEC10A/GNS/RAC1/ARRB1/ARRB2/GOLGA7/PTGES2/PGLYRP3/VAV2/HK3/JAK1/AIM2/IFNB1/C1QB/FCER1A/CD300E/HLA-E/CFB	35
15	sienna3	DM9	R-HSA-73887	Death Receptor Signalling	5/164	50/10281	0.00115321	0.00115321	0.0840294	CASP10/TNFRSF1A/IKBKB/TNFRSF10B/TNF	5
16	sienna3	DM9	R-HSA-1793185	Chondroitin sulfate/dermatan sulfate metabolism	5/164	52/10281	0.00137885	0.00137885	0.0904237	VCAN/UST/CSPG5/CHSY1/CHST15	5
17	sienna3	DM9	R-HSA-399955	SEMA3A-Plexin repulsion signaling by inhibiting Integrin adhesion	3/164	15/10281	0.00157484	0.00157484	0.0938873	PLXNA1/RAC1/RND1	3
18	sienna3	DM9	R-HSA-418038	Nucleotide-like (purinergic) receptors	3/164	16/10281	0.00191569	0.00191569	0.104691	ADORA3/P2RY14/P2RY11	3
19	sienna3	DM9	R-HSA-71387	Metabolism of carbohydrates	12/164	296/10281	0.00275659	0.00275659	0.139057	ST3GAL1/VCAN/UST/CSPG5/SLC25A12/FBP2/CHSY1/LYVE1/GNS/MAN2C1/HK3/CHST15	12
20	sienna3	DM9	R-HSA-5358351	Signaling by Hedgehog	8/164	152/10281	0.00297058	0.00297058	0.139148	TULP3/PSMD3/ADCY7/ARRB1/ARRB2/KIF7/TUBA1A/TUBB6	8
21	paleturquoise	DM5	R-HSA-109582	Hemostasis	10/50	642/10281	0.000885726	0.000885726	0.110738	DOCK3/MAG/PLEK/AKAP1/RAC2/JCHAIN/APP/BSG/VEGFB/MAFK	10
22	paleturquoise	DM5	R-HSA-5696395	Formation of Incision Complex in GG-NER	3/50	43/10281	0.00116487	0.00116487	0.110738	GTF2H3/CCNH/ERCC4	3
23	paleturquoise	DM5	R-HSA-167169	HIV Transcription Elongation	3/50	49/10281	0.0017038	0.0017038	0.110738	GTF2H3/CCNH/ELOC	3
24	paleturquoise	DM5	R-HSA-167200	Formation of HIV-1 elongation complex containing HIV-1 Tat	3/50	49/10281	0.0017038	0.0017038	0.110738	GTF2H3/CCNH/ELOC	3
25	paleturquoise	DM5	R-HSA-167246	Tat-mediated elongation of the HIV-1 transcript	3/50	49/10281	0.0017038	0.0017038	0.110738	GTF2H3/CCNH/ELOC	3
26	paleturquoise	DM5	R-HSA-167152	Formation of HIV elongation complex in the absence of HIV Tat	3/50	51/10281	0.00191275	0.00191275	0.110738	GTF2H3/CCNH/ELOC	3
27	paleturquoise	DM5	R-HSA-199220	Vitamin B5 (pantothenate) metabolism	2/50	17/10281	0.00300892	0.00300892	0.115607	COASY/SLC5A6	2
28	paleturquoise	DM5	R-HSA-196849	Metabolism of water-soluble vitamins and cofactors	4/50	125/10281	0.00311422	0.00311422	0.115607	COASY/SLC5A6/PARP16/NAXD	4
29	paleturquoise	DM5	R-HSA-197264	Nicotinamide salvaging	2/50	18/10281	0.00337454	0.00337454	0.115607	PARP16/NAXD	2
30	paleturquoise	DM5	R-HSA-112382	Formation of RNA Pol II elongation complex	3/50	64/10281	0.00366103	0.00366103	0.115607	GTF2H3/CCNH/ELOC	3
31	paleturquoise	DM5	R-HSA-75955	RNA Polymerase II Transcription Elongation	3/50	64/10281	0.00366103	0.00366103	0.115607	GTF2H3/CCNH/ELOC	3
32	paleturquoise	DM5	R-HSA-6782135	Dual incision in TC-NER	3/50	66/10281	0.00399368	0.00399368	0.115607	GTF2H3/CCNH/ERCC4	3
33	paleturquoise	DM5	R-HSA-6796648	TP53 Regulates Transcription of DNA Repair Genes	3/50	69/10281	0.00452625	0.00452625	0.120944	GTF2H3/CCNH/ELOC	3
34	paleturquoise	DM5	R-HSA-167172	Transcription of the HIV genome	3/50	76/10281	0.0059304	0.0059304	0.130713	GTF2H3/CCNH/ELOC	3
35	paleturquoise	DM5	R-HSA-425410	Metal ion SLC transporters	2/50	25/10281	0.00647476	0.00647476	0.130713	CP/SLC39A10	2
36	paleturquoise	DM5	R-HSA-6781827	Transcription-Coupled Nucleotide Excision Repair (TC-NER)	3/50	79/10281	0.00660339	0.00660339	0.130713	GTF2H3/CCNH/ERCC4	3
37	paleturquoise	DM5	R-HSA-73857	RNA Polymerase II Transcription	4/50	158/10281	0.00714367	0.00714367	0.130713	GTF2H3/CPSF3/CCNH/ELOC	4
38	paleturquoise	DM5	R-HSA-167160	RNA Pol II CTD phosphorylation and interaction with CE during HIV infection	2/50	27/10281	0.00752873	0.00752873	0.130713	GTF2H3/CCNH	2
39	paleturquoise	DM5	R-HSA-210991	Basigin interactions	2/50	27/10281	0.00752873	0.00752873	0.130713	MAG/BSG	2
40	paleturquoise	DM5	R-HSA-77075	RNA Pol II CTD phosphorylation and interaction with CE	2/50	27/10281	0.00752873	0.00752873	0.130713	GTF2H3/CCNH	2
41	paleturquoise	DM5	R-HSA-5696399	Global Genome Nucleotide Excision Repair (GG-NER)	3/50	85/10281	0.00808151	0.00808151	0.130713	GTF2H3/CCNH/ERCC4	3
42	paleturquoise	DM5	R-HSA-674695	RNA Polymerase II Pre-transcription Events	3/50	87/10281	0.00861407	0.00861407	0.130713	GTF2H3/CCNH/ELOC	3
43	paleturquoise	DM5	R-HSA-72086	mRNA Capping	2/50	29/10281	0.00865475	0.00865475	0.130713	GTF2H3/CCNH	2
44	paleturquoise	DM5	R-HSA-196807	Nicotinate metabolism	2/50	30/10281	0.00924433	0.00924433	0.1338	PARP16/NAXD	2
45	paleturquoise	DM5	R-HSA-73772	RNA Polymerase I Promoter Escape	2/50	31/10281	0.00985139	0.00985139	0.136349	GTF2H3/CCNH	2
46	paleturquoise	DM5	R-HSA-196854	Metabolism of vitamins and cofactors	4/50	176/10281	0.0103607	0.0103607	0.136349	COASY/SLC5A6/PARP16/NAXD	4
47	paleturquoise	DM5	R-HSA-73863	RNA Polymerase I Transcription Termination	2/50	33/10281	0.0111172	0.0111172	0.136349	GTF2H3/CCNH	2
48	paleturquoise	DM5	R-HSA-113418	Formation of the Early Elongation Complex	2/50	34/10281	0.0117756	0.0117756	0.136349	GTF2H3/CCNH	2
49	paleturquoise	DM5	R-HSA-167158	Formation of the HIV-1 Early Elongation Complex	2/50	34/10281	0.0117756	0.0117756	0.136349	GTF2H3/CCNH	2
50	paleturquoise	DM5	R-HSA-5694530	Cargo concentration in the ER	2/50	34/10281	0.0117756	0.0117756	0.136349	FOLR1/CNIH3	2
51	paleturquoise	DM5	R-HSA-425366	Transport of glucose and other sugars, bile salts and organic acids, metal ions and amine compounds	3/50	106/10281	0.0147022	0.0147022	0.164745	CP/BSG/SLC39A10	3
52	paleturquoise	DM5	R-HSA-5696400	Dual Incision in GG-NER	2/50	41/10281	0.0168447	0.0168447	0.17459	GTF2H3/ERCC4	2
53	paleturquoise	DM5	R-HSA-5696398	Nucleotide Excision Repair	3/50	112/10281	0.0170213	0.0170213	0.17459	GTF2H3/CCNH/ERCC4	3
54	paleturquoise	DM5	R-HSA-983168	Antigen processing: Ubiquitination & Proteasome degradation	5/50	311/10281	0.0170887	0.0170887	0.17459	MGRN1/UBE2B/ELOC/KLHL21/PSMD1	5
55	paleturquoise	DM5	R-HSA-5362517	Signaling by Retinoic Acid	2/50	43/10281	0.0184359	0.0184359	0.179039	RDH5/RXRB	2
56	paleturquoise	DM5	R-HSA-73894	DNA Repair	5/50	319/10281	0.0188656	0.0188656	0.179039	GTF2H3/TDP2/UBE2B/CCNH/ERCC4	5
57	paleturquoise	DM5	R-HSA-167161	HIV Transcription Initiation	2/50	47/10281	0.0218002	0.0218002	0.179039	GTF2H3/CCNH	2
58	paleturquoise	DM5	R-HSA-167162	RNA Polymerase II HIV Promoter Escape	2/50	47/10281	0.0218002	0.0218002	0.179039	GTF2H3/CCNH	2
59	paleturquoise	DM5	R-HSA-73776	RNA Polymerase II Promoter Escape	2/50	47/10281	0.0218002	0.0218002	0.179039	GTF2H3/CCNH	2
60	paleturquoise	DM5	R-HSA-73779	RNA Polymerase II Transcription Pre-Initiation And Promoter Opening	2/50	47/10281	0.0218002	0.0218002	0.179039	GTF2H3/CCNH	2
61	paleturquoise	DM5	R-HSA-75953	RNA Polymerase II Transcription Initiation	2/50	47/10281	0.0218002	0.0218002	0.179039	GTF2H3/CCNH	2
62	paleturquoise	DM5	R-HSA-76042	RNA Polymerase II Transcription Initiation And Promoter Clearance	2/50	47/10281	0.0218002	0.0218002	0.179039	GTF2H3/CCNH	2
63	paleturquoise	DM5	R-HSA-1989781	PPARA activates gene expression	3/50	124/10281	0.0222424	0.0222424	0.179039	NR1D1/PLIN2/ACSL1	3
64	paleturquoise	DM5	R-HSA-73762	RNA Polymerase I Transcription Initiation	2/50	48/10281	0.0226783	0.0226783	0.179039	GTF2H3/CCNH	2
65	paleturquoise	DM5	R-HSA-400206	Regulation of lipid metabolism by Peroxisome proliferator-activated receptor alpha (PPARalpha)	3/50	127/10281	0.0236699	0.0236699	0.182418	NR1D1/PLIN2/ACSL1	3
66	paleturquoise	DM5	R-HSA-114608	Platelet degranulation	3/50	128/10281	0.0241565	0.0241565	0.182418	PLEK/APP/VEGFB	3
67	paleturquoise	DM5	R-HSA-383280	Nuclear Receptor transcription pathway	2/50	51/10281	0.0253987	0.0253987	0.187717	NR1D1/RXRB	2
68	paleturquoise	DM5	R-HSA-162906	HIV Infection	4/50	234/10281	0.0266147	0.0266147	0.189078	GTF2H3/CCNH/ELOC/PSMD1	4
69	paleturquoise	DM5	R-HSA-76005	Response to elevated platelet cytosolic Ca2+	3/50	133/10281	0.0266714	0.0266714	0.189078	PLEK/APP/VEGFB	3
70	paleturquoise	DM5	R-HSA-6781823	Formation of TC-NER Pre-Incision Complex	2/50	54/10281	0.0282452	0.0282452	0.19152	GTF2H3/CCNH	2
71	paleturquoise	DM5	R-HSA-162599	Late Phase of HIV Life Cycle	3/50	137/10281	0.0287811	0.0287811	0.19152	GTF2H3/CCNH/ELOC	3
72	paleturquoise	DM5	R-HSA-202733	Cell surface interactions at the vascular wall	3/50	137/10281	0.0287811	0.0287811	0.19152	MAG/JCHAIN/BSG	3
73	paleturquoise	DM5	R-HSA-180585	Vif-mediated degradation of APOBEC3G	2/50	55/10281	0.0292213	0.0292213	0.19152	ELOC/PSMD1	2
