# Supplementary material for: CXCL4 Links Inflammation and Fibrosis by Reprogramming Monocyte-Derived Dendritic Cells in vitro
Source: Front Immunol. 2020 Sep 17;11:2149. doi: 10.3389/fimmu.2020.02149 (PMC7527415; doi:10.3389/fimmu.2020.02149)
Supplement: Supplementary file 10 [file Table_9.XLSX]

## Sheet: Sheet1
	TF	Literature_database	TFname
1	ENSG00000001167	TRRUST/Marbach2016/RegNetwork	NFYA
2	ENSG00000004848	TRRUST/Marbach2016	ARX
3	ENSG00000005007	RegNetwork	UPF1
4	ENSG00000005073	TRRUST/Marbach2016/RegNetwork	HOXA11
5	ENSG00000005075	RegNetwork	POLR2J
6	ENSG00000005102	Marbach2016/RegNetwork	MEOX1
7	ENSG00000005339	TRRUST/RegNetwork	CREBBP
8	ENSG00000005436	RegNetwork	GCFC2
9	ENSG00000005513	Marbach2016/RegNetwork	SOX8
10	ENSG00000005889	Marbach2016	ZFX
11	ENSG00000005981	RegNetwork	ASB4
12	ENSG00000006194	RegNetwork	ZNF263
13	ENSG00000006377	Marbach2016	DLX6
14	ENSG00000006468	TRRUST/Marbach2016/RegNetwork	ETV1
15	ENSG00000006704	RegNetwork	GTF2IRD1
16	ENSG00000007372	TRRUST/Marbach2016/RegNetwork	PAX6
17	ENSG00000007866	Marbach2016/RegNetwork	TEAD3
18	ENSG00000007968	TRRUST/Marbach2016/RegNetwork	E2F2
19	ENSG00000008083	TRRUST/RegNetwork	JARID2
20	ENSG00000008196	TRRUST/Marbach2016/RegNetwork	TFAP2B
21	ENSG00000008405	RegNetwork	CRY1
22	ENSG00000008441	TRRUST/RegNetwork	NFIX
23	ENSG00000009307	RegNetwork	CSDE1
24	ENSG00000009709	Marbach2016/RegNetwork	PAX7
25	ENSG00000009950	TRRUST/RegNetwork	MLXIPL
26	ENSG00000009954	RegNetwork	BAZ1B
27	ENSG00000010030	Marbach2016/RegNetwork	ETV7
28	ENSG00000010803	RegNetwork	SCMH1
29	ENSG00000010818	TRRUST/RegNetwork	HIVEP2
30	ENSG00000011007	RegNetwork	TCEB3
31	ENSG00000011052	RegNetwork	NME2
32	ENSG00000011332	RegNetwork	DPF1
33	ENSG00000011590	RegNetwork	ZBTB32
34	ENSG00000012048	TRRUST/Marbach2016/RegNetwork	BRCA1
35	ENSG00000012504	TRRUST/Marbach2016/RegNetwork	NR1H4
36	ENSG00000012817	RegNetwork	KDM5D
37	ENSG00000012822	RegNetwork	CALCOCO1
38	ENSG00000013561	TRRUST/RegNetwork	RNF14
39	ENSG00000015153	RegNetwork	YAF2
40	ENSG00000015171	TRRUST/RegNetwork	ZMYND11
41	ENSG00000015479	RegNetwork	MATR3
42	ENSG00000016082	TRRUST/RegNetwork	ISL1
43	ENSG00000018408	TRRUST/RegNetwork	WWTR1
44	ENSG00000019549	TRRUST/Marbach2016/RegNetwork	SNAI2
45	ENSG00000020256	RegNetwork	ZFP64
46	ENSG00000020633	TRRUST/Marbach2016/RegNetwork	RUNX3
47	ENSG00000023041	RegNetwork	ZDHHC6
48	ENSG00000023287	TRRUST	RB1CC1
49	ENSG00000023608	RegNetwork	SNAPC1
50	ENSG00000025156	TRRUST/Marbach2016/RegNetwork	HSF2
51	ENSG00000025434	TRRUST/RegNetwork	NR1H3
52	ENSG00000028277	TRRUST/Marbach2016/RegNetwork	POU2F2
53	ENSG00000028839	TRRUST/RegNetwork	TBPL1
54	ENSG00000029153	TRRUST/RegNetwork	ARNTL2
55	ENSG00000029363	RegNetwork	BCLAF1
56	ENSG00000030419	Marbach2016/RegNetwork	IKZF2
57	ENSG00000032219	RegNetwork	ARID4A
58	ENSG00000033800	TRRUST/RegNetwork	PIAS1
59	ENSG00000034677	RegNetwork	RNF19A
60	ENSG00000035928	RegNetwork	RFC1
61	ENSG00000037965	TRRUST/Marbach2016/RegNetwork	HOXC8
62	ENSG00000039560	RegNetwork	RAI14
63	ENSG00000039600	Marbach2016/RegNetwork	SOX30
64	ENSG00000040633	RegNetwork	PHF23
65	ENSG00000042429	RegNetwork	MED17
66	ENSG00000043039	TRRUST/Marbach2016/RegNetwork	BARX2
67	ENSG00000043355	TRRUST/Marbach2016/RegNetwork	ZIC2
68	ENSG00000047315	RegNetwork	POLR2B
69	ENSG00000048052	TRRUST/RegNetwork	HDAC9
70	ENSG00000048540	TRRUST/RegNetwork	LMO3
71	ENSG00000048649	RegNetwork	RSF1
72	ENSG00000049167	RegNetwork	ERCC8
73	ENSG00000049246	RegNetwork	PER3
74	ENSG00000049618	RegNetwork	ARID1B
75	ENSG00000049768	TRRUST/Marbach2016/RegNetwork	FOXP3
76	ENSG00000050344	RegNetwork	NFE2L3
77	ENSG00000051108	Marbach2016	HERPUD1
78	ENSG00000051180	TRRUST/RegNetwork	RAD51
79	ENSG00000052850	Marbach2016/RegNetwork	ALX4
80	ENSG00000053254	RegNetwork	FOXN3
81	ENSG00000054118	RegNetwork	THRAP3
82	ENSG00000054267	RegNetwork	ARID4B
83	ENSG00000054598	TRRUST/Marbach2016/RegNetwork	FOXC1
84	ENSG00000055332	TRRUST/RegNetwork	EIF2AK2
85	ENSG00000057657	TRRUST/Marbach2016/RegNetwork	PRDM1
86	ENSG00000057935	TRRUST/RegNetwork	MTA3
87	ENSG00000058600	RegNetwork	POLR3E
88	ENSG00000059728	TRRUST/RegNetwork	MXD1
89	ENSG00000060069	RegNetwork	CTDP1
90	ENSG00000060566	RegNetwork	CREB3L3
91	ENSG00000061273	TRRUST/RegNetwork	HDAC7
92	ENSG00000061337	RegNetwork	LZTS1
93	ENSG00000063515	Marbach2016/RegNetwork	GSC2
94	ENSG00000063978	RegNetwork	RNF4
95	ENSG00000064195	TRRUST/Marbach2016/RegNetwork	DLX3
96	ENSG00000064218	Marbach2016	DMRT3
97	ENSG00000064393	TRRUST/RegNetwork	HIPK2
98	ENSG00000064489	Marbach2016/RegNetwork	MEF2BNB-MEF2B
99	ENSG00000064490	TRRUST/RegNetwork	RFXANK
100	ENSG00000064607	RegNetwork	SUGP2
101	ENSG00000064655	RegNetwork	EYA2
102	ENSG00000064703	RegNetwork	DDX20
103	ENSG00000064835	TRRUST/Marbach2016/RegNetwork	POU1F1
104	ENSG00000064933	RegNetwork	PMS1
105	ENSG00000064961	RegNetwork	HMG20B
106	ENSG00000064995	RegNetwork	TAF11
107	ENSG00000064999	RegNetwork	ANKS1A
108	ENSG00000065029	TRRUST/RegNetwork	ZNF76
109	ENSG00000065526	TRRUST/RegNetwork	SPEN
110	ENSG00000065717	RegNetwork	TLE2
111	ENSG00000065970	Marbach2016/RegNetwork	FOXJ2
112	ENSG00000065978	TRRUST/RegNetwork	YBX1
113	ENSG00000066117	RegNetwork	SMARCD1
114	ENSG00000066136	TRRUST/RegNetwork	NFYC
115	ENSG00000066336	TRRUST/Marbach2016/RegNetwork	SPI1
116	ENSG00000066379	TRRUST/RegNetwork	ZNRD1
117	ENSG00000066422	RegNetwork	ZBTB11
118	ENSG00000067066	TRRUST/Marbach2016/RegNetwork	SP100
119	ENSG00000067082	TRRUST/RegNetwork	KLF6
120	ENSG00000067369	TRRUST/RegNetwork	TP53BP1
121	ENSG00000067955	TRRUST/RegNetwork	CBFB
122	ENSG00000068024	TRRUST/RegNetwork	HDAC4
123	ENSG00000068305	TRRUST/Marbach2016/RegNetwork	MEF2A
124	ENSG00000068323	Marbach2016/RegNetwork	TFE3
125	ENSG00000068654	TRRUST/RegNetwork	POLR1A
126	ENSG00000068903	TRRUST/RegNetwork	SIRT2
127	ENSG00000069011	TRRUST/Marbach2016/RegNetwork	PITX1
128	ENSG00000069399	TRRUST/RegNetwork	BCL3
129	ENSG00000069667	TRRUST/Marbach2016/RegNetwork	RORA
130	ENSG00000070444	Marbach2016/RegNetwork	MNT
131	ENSG00000070814	RegNetwork	TCOF1
132	ENSG00000071243	RegNetwork	ING3
133	ENSG00000071539	RegNetwork	TRIP13
134	ENSG00000071564	TRRUST/Marbach2016/RegNetwork	TCF3
135	ENSG00000071655	RegNetwork	MBD3
136	ENSG00000071794	TRRUST/Marbach2016/RegNetwork	HLTF
137	ENSG00000072310	TRRUST/Marbach2016/RegNetwork	SREBF1
138	ENSG00000072364	RegNetwork	AFF4
139	ENSG00000072736	TRRUST/RegNetwork	NFATC3
140	ENSG00000073111	TRRUST/RegNetwork	MCM2
141	ENSG00000073282	TRRUST/Marbach2016/RegNetwork	TP63
142	ENSG00000073584	RegNetwork	SMARCE1
143	ENSG00000073614	RegNetwork	KDM5A
144	ENSG00000073861	TRRUST/Marbach2016	TBX21
145	ENSG00000074047	TRRUST/Marbach2016/RegNetwork	GLI2
146	ENSG00000074181	TRRUST/RegNetwork	NOTCH3
147	ENSG00000074219	RegNetwork	TEAD2
148	ENSG00000074266	RegNetwork	EED
149	ENSG00000074319	TRRUST/RegNetwork	TSG101
150	ENSG00000074800	TRRUST/RegNetwork	ENO1
151	ENSG00000075292	RegNetwork	ZNF638
152	ENSG00000075426	TRRUST/RegNetwork	FOSL2
153	ENSG00000075891	TRRUST/Marbach2016/RegNetwork	PAX2
154	ENSG00000076003	TRRUST/RegNetwork	MCM6
155	ENSG00000076053	RegNetwork	RBM7
156	ENSG00000076924	RegNetwork	XAB2
157	ENSG00000077092	TRRUST/Marbach2016/RegNetwork	RARB
158	ENSG00000077097	RegNetwork	TOP2B
159	ENSG00000077150	TRRUST/Marbach2016/RegNetwork	NFKB2
160	ENSG00000077235	RegNetwork	GTF3C1
161	ENSG00000078043	TRRUST/RegNetwork	PIAS2
162	ENSG00000078140	RegNetwork	UBE2K
163	ENSG00000078399	TRRUST/Marbach2016/RegNetwork	HOXA9
164	ENSG00000078403	TRRUST/RegNetwork	MLLT10
165	ENSG00000078699	RegNetwork	CBFA2T2
166	ENSG00000078900	TRRUST/Marbach2016/RegNetwork	TP73
167	ENSG00000079102	TRRUST/RegNetwork	RUNX1T1
168	ENSG00000079246	TRRUST/RegNetwork	XRCC5
169	ENSG00000079263	RegNetwork	SP140
170	ENSG00000079432	RegNetwork	CIC
171	ENSG00000080298	TRRUST/Marbach2016/RegNetwork	RFX3
172	ENSG00000080503	RegNetwork	SMARCA2
173	ENSG00000080603	TRRUST/RegNetwork	SRCAP
174	ENSG00000080802	RegNetwork	CNOT4
175	ENSG00000080839	TRRUST/RegNetwork	RBL1
176	ENSG00000081059	TRRUST/Marbach2016/RegNetwork	TCF7
177	ENSG00000081189	TRRUST/RegNetwork	MEF2C
178	ENSG00000081386	RegNetwork	ZNF510
179	ENSG00000082014	RegNetwork	SMARCD3
180	ENSG00000082175	TRRUST/Marbach2016/RegNetwork	PGR
181	ENSG00000082641	TRRUST/Marbach2016/RegNetwork	NFE2L1
182	ENSG00000083168	TRRUST/RegNetwork	KAT6A
183	ENSG00000083838	RegNetwork	ZNF446
184	ENSG00000083896	RegNetwork	YTHDC1
185	ENSG00000084093	TRRUST/Marbach2016/RegNetwork	REST
186	ENSG00000084463	RegNetwork	WBP11
187	ENSG00000084676	TRRUST/RegNetwork	NCOA1
188	ENSG00000085224	TRRUST/RegNetwork	ATRX
189	ENSG00000085231	RegNetwork	TAF9
190	ENSG00000085276	RegNetwork	MECOM
191	ENSG00000086102	RegNetwork	NFX1
192	ENSG00000087077	RegNetwork	TRIP6
193	ENSG00000087206	RegNetwork	UIMC1
194	ENSG00000087510	TRRUST/Marbach2016/RegNetwork	TFAP2C
195	ENSG00000087842	TRRUST/RegNetwork	PIR
196	ENSG00000087903	TRRUST/Marbach2016/RegNetwork	RFX2
197	ENSG00000088038	RegNetwork	CNOT3
198	ENSG00000088247	TRRUST/RegNetwork	KHSRP
199	ENSG00000089116	Marbach2016	LHX5
200	ENSG00000089225	TRRUST/Marbach2016/RegNetwork	TBX5
201	ENSG00000089280	TRRUST/RegNetwork	FUS
202	ENSG00000089775	RegNetwork	ZBTB25
203	ENSG00000090060	RegNetwork	PAPOLA
204	ENSG00000090447	TRRUST/Marbach2016/RegNetwork	TFAP4
205	ENSG00000091010	Marbach2016	POU4F3
206	ENSG00000091831	TRRUST/Marbach2016/RegNetwork	ESR1
207	ENSG00000092067	TRRUST/Marbach2016/RegNetwork	CEBPE
208	ENSG00000092201	RegNetwork	SUPT16H
209	ENSG00000092203	RegNetwork	TOX4
210	ENSG00000092607	Marbach2016	TBX15
211	ENSG00000094916	Marbach2016	CBX5
212	ENSG00000095564	TRRUST/RegNetwork	BTAF1
213	ENSG00000095794	TRRUST/RegNetwork	CREM
214	ENSG00000095951	RegNetwork	HIVEP1
215	ENSG00000096401	Marbach2016/RegNetwork	CDC5L
216	ENSG00000096717	TRRUST/RegNetwork	SIRT1
217	ENSG00000097007	TRRUST/RegNetwork	ABL1
218	ENSG00000099326	TRRUST/Marbach2016/RegNetwork	MZF1
219	ENSG00000099817	RegNetwork	POLR2E
220	ENSG00000099917	TRRUST/RegNetwork	MED15
221	ENSG00000099949	RegNetwork	LZTR1
222	ENSG00000099956	TRRUST/RegNetwork	SMARCB1
223	ENSG00000100003	TRRUST/RegNetwork	SEC14L2
224	ENSG00000100030	RegNetwork	MAPK1
225	ENSG00000100084	TRRUST/RegNetwork	HIRA
226	ENSG00000100105	Marbach2016/RegNetwork	PATZ1
227	ENSG00000100142	RegNetwork	POLR2F
228	ENSG00000100146	TRRUST/Marbach2016/RegNetwork	SOX10
229	ENSG00000100207	RegNetwork	TCF20
230	ENSG00000100219	TRRUST/Marbach2016/RegNetwork	XBP1
231	ENSG00000100225	RegNetwork	FBXO7
232	ENSG00000100281	RegNetwork	HMGXB4
233	ENSG00000100297	RegNetwork	MCM5
234	ENSG00000100307	TRRUST/RegNetwork	CBX7
235	ENSG00000100320	RegNetwork	RBFOX2
236	ENSG00000100325	RegNetwork	ASCC2
237	ENSG00000100393	TRRUST/Marbach2016/RegNetwork	EP300
238	ENSG00000100395	RegNetwork	L3MBTL2
239	ENSG00000100413	RegNetwork	POLR3H
240	ENSG00000100425	RegNetwork	BRD1
241	ENSG00000100429	TRRUST/RegNetwork	HDAC10
242	ENSG00000100485	RegNetwork	SOS2
243	ENSG00000100603	TRRUST/RegNetwork	SNW1
244	ENSG00000100625	Marbach2016/RegNetwork	SIX4
245	ENSG00000100644	TRRUST/Marbach2016/RegNetwork	HIF1A
246	ENSG00000100650	RegNetwork	SRSF5
247	ENSG00000100811	TRRUST/Marbach2016/RegNetwork	YY1
248	ENSG00000100815	RegNetwork	TRIP11
249	ENSG00000100823	TRRUST/RegNetwork	APEX1
250	ENSG00000100888	TRRUST/RegNetwork	CHD8
251	ENSG00000100906	TRRUST/RegNetwork	NFKBIA
252	ENSG00000100941	RegNetwork	PNN
253	ENSG00000100968	TRRUST/RegNetwork	NFATC4
254	ENSG00000100987	Marbach2016	VSX1
255	ENSG00000101057	TRRUST/Marbach2016/RegNetwork	MYBL2
256	ENSG00000101076	TRRUST/Marbach2016/RegNetwork	HNF4A
257	ENSG00000101082	TRRUST/RegNetwork	SLA2
258	ENSG00000101096	TRRUST/RegNetwork	NFATC2
259	ENSG00000101115	TRRUST	SALL4
260	ENSG00000101158	TRRUST	NELFCD
261	ENSG00000101190	TRRUST/RegNetwork	TCFL5
262	ENSG00000101216	Marbach2016/RegNetwork	GMEB2
263	ENSG00000101255	TRRUST/RegNetwork	TRIB3
264	ENSG00000101412	TRRUST/Marbach2016/RegNetwork	E2F1
265	ENSG00000101665	TRRUST/RegNetwork	SMAD7
266	ENSG00000101849	TRRUST/RegNetwork	TBL1X
267	ENSG00000101883	Marbach2016	RHOXF1
268	ENSG00000102034	TRRUST/Marbach2016/RegNetwork	ELF4
269	ENSG00000102038	TRRUST/RegNetwork	SMARCA1
270	ENSG00000102048	RegNetwork	ASB9
271	ENSG00000102054	TRRUST/RegNetwork	RBBP7
272	ENSG00000102081	RegNetwork	FMR1
273	ENSG00000102103	RegNetwork	PQBP1
274	ENSG00000102145	TRRUST/Marbach2016/RegNetwork	GATA1
275	ENSG00000102241	RegNetwork	HTATSF1
276	ENSG00000102243	RegNetwork	VGLL1
277	ENSG00000102349	TRRUST/RegNetwork	KLF8
278	ENSG00000102554	TRRUST/RegNetwork	KLF5
279	ENSG00000102804	TRRUST/RegNetwork	TSC22D1
280	ENSG00000102878	TRRUST/Marbach2016/RegNetwork	HSF4
281	ENSG00000102882	RegNetwork	MAPK3
282	ENSG00000102908	TRRUST/Marbach2016/RegNetwork	NFAT5
283	ENSG00000102935	Marbach2016/RegNetwork	ZNF423
284	ENSG00000102974	TRRUST/Marbach2016/RegNetwork	CTCF
285	ENSG00000102978	RegNetwork	POLR2C
286	ENSG00000103168	RegNetwork	TAF1C
287	ENSG00000103241	TRRUST/Marbach2016	FOXF1
288	ENSG00000103343	RegNetwork	ZNF174
289	ENSG00000103363	RegNetwork	TCEB2
290	ENSG00000103449	RegNetwork	SALL1
291	ENSG00000103479	TRRUST/RegNetwork	RBL2
292	ENSG00000103495	TRRUST/RegNetwork	MAZ
293	ENSG00000103671	RegNetwork	TRIP4
294	ENSG00000104064	TRRUST/RegNetwork	GABPB1
295	ENSG00000104177	Marbach2016	MYEF2
296	ENSG00000104365	TRRUST/RegNetwork	IKBKB
297	ENSG00000104447	TRRUST/RegNetwork	TRPS1
298	ENSG00000104738	TRRUST/RegNetwork	MCM4
299	ENSG00000104825	TRRUST/RegNetwork	NFKBIB
300	ENSG00000104856	TRRUST/RegNetwork	RELB
301	ENSG00000104859	RegNetwork	CLASRP
302	ENSG00000104884	TRRUST/RegNetwork	ERCC2
303	ENSG00000104885	RegNetwork	DOT1L
304	ENSG00000104903	TRRUST/RegNetwork	LYL1
305	ENSG00000104964	TRRUST/RegNetwork	AES
306	ENSG00000104976	RegNetwork	SNAPC2
307	ENSG00000105085	RegNetwork	MED26
308	ENSG00000105176	TRRUST/RegNetwork	URI1
309	ENSG00000105229	TRRUST/RegNetwork	PIAS4
310	ENSG00000105258	RegNetwork	POLR2I
311	ENSG00000105323	RegNetwork	HNRNPUL1
312	ENSG00000105327	RegNetwork	BBC3
313	ENSG00000105392	TRRUST/Marbach2016/RegNetwork	CRX
314	ENSG00000105419	Marbach2016/RegNetwork	MEIS3
315	ENSG00000105497	TRRUST	ZNF175
316	ENSG00000105516	TRRUST/Marbach2016/RegNetwork	DBP
317	ENSG00000105610	TRRUST/RegNetwork	KLF1
318	ENSG00000105619	RegNetwork	TFPT
319	ENSG00000105656	TRRUST/RegNetwork	ELL
320	ENSG00000105662	TRRUST/RegNetwork	CRTC1
321	ENSG00000105672	TRRUST/Marbach2016	ETV2
322	ENSG00000105698	TRRUST/RegNetwork	USF2
323	ENSG00000105705	TRRUST	SUGP1
324	ENSG00000105722	TRRUST/Marbach2016/RegNetwork	ERF
325	ENSG00000105821	RegNetwork	DNAJC2
326	ENSG00000105856	TRRUST/Marbach2016/RegNetwork	HBP1
327	ENSG00000105866	TRRUST/Marbach2016/RegNetwork	SP4
328	ENSG00000105880	TRRUST/Marbach2016/RegNetwork	DLX5
329	ENSG00000105967	Marbach2016/RegNetwork	TFEC
330	ENSG00000105991	TRRUST/Marbach2016/RegNetwork	HOXA1
331	ENSG00000105996	Marbach2016/RegNetwork	HOXA2
332	ENSG00000105997	Marbach2016/RegNetwork	HOXA3
333	ENSG00000106004	TRRUST/Marbach2016/RegNetwork	HOXA5
334	ENSG00000106006	Marbach2016	HOXA6
335	ENSG00000106013	RegNetwork	ANKRD7
336	ENSG00000106031	Marbach2016/RegNetwork	HOXA13
337	ENSG00000106038	TRRUST/Marbach2016	EVX1
338	ENSG00000106290	RegNetwork	TAF6
339	ENSG00000106331	TRRUST/Marbach2016/RegNetwork	PAX4
340	ENSG00000106410	Marbach2016	NOBOX
341	ENSG00000106459	TRRUST/Marbach2016/RegNetwork	NRF1
342	ENSG00000106462	TRRUST/RegNetwork	EZH2
343	ENSG00000106511	Marbach2016/RegNetwork	MEOX2
344	ENSG00000106536	Marbach2016	POU6F2
345	ENSG00000106546	TRRUST/Marbach2016/RegNetwork	AHR
346	ENSG00000106571	TRRUST/RegNetwork	GLI3
347	ENSG00000106624	RegNetwork	AEBP1
348	ENSG00000106689	TRRUST/Marbach2016/RegNetwork	LHX2
349	ENSG00000106852	Marbach2016	LHX6
350	ENSG00000107077	TRRUST	KDM4C
351	ENSG00000107105	RegNetwork	ELAVL2
352	ENSG00000107164	TRRUST/RegNetwork	FUBP3
353	ENSG00000107175	TRRUST/Marbach2016/RegNetwork	CREB3
354	ENSG00000107187	TRRUST/Marbach2016/RegNetwork	LHX3
355	ENSG00000107223	RegNetwork	EDF1
356	ENSG00000107249	TRRUST/Marbach2016/RegNetwork	GLIS3
357	ENSG00000107438	RegNetwork	PDLIM1
358	ENSG00000107485	TRRUST/Marbach2016/RegNetwork	GATA3
359	ENSG00000107807	TRRUST/RegNetwork	TLX1
360	ENSG00000107859	TRRUST/Marbach2016	PITX3
361	ENSG00000107882	RegNetwork	SUFU
362	ENSG00000108091	Marbach2016	CCDC6
363	ENSG00000108312	TRRUST/RegNetwork	UBTF
364	ENSG00000108510	RegNetwork	MED13
365	ENSG00000108511	Marbach2016/RegNetwork	HOXB6
366	ENSG00000108557	RegNetwork	RAI1
367	ENSG00000108590	RegNetwork	MED31
368	ENSG00000108604	RegNetwork	SMARCD2
369	ENSG00000108654	RegNetwork	DDX5
370	ENSG00000108788	TRRUST/Marbach2016/RegNetwork	MLX
371	ENSG00000108799	RegNetwork	EZH1
372	ENSG00000108813	TRRUST/Marbach2016/RegNetwork	DLX4
373	ENSG00000108840	TRRUST/RegNetwork	HDAC5
374	ENSG00000108854	TRRUST/RegNetwork	SMURF2
375	ENSG00000108924	TRRUST/Marbach2016/RegNetwork	HLF
376	ENSG00000109101	TRRUST/Marbach2016	FOXN1
377	ENSG00000109118	RegNetwork	PHF12
378	ENSG00000109132	TRRUST/Marbach2016	PHOX2B
379	ENSG00000109320	TRRUST/Marbach2016/RegNetwork	NFKB1
380	ENSG00000109381	TRRUST/Marbach2016/RegNetwork	ELF2
381	ENSG00000109685	TRRUST	WHSC1
382	ENSG00000109705	Marbach2016	NKX3-2
383	ENSG00000109787	TRRUST/RegNetwork	KLF3
384	ENSG00000109819	TRRUST/RegNetwork	PPARGC1A
385	ENSG00000109851	Marbach2016	DBX1
386	ENSG00000109854	TRRUST/RegNetwork	HTATIP2
387	ENSG00000109906	TRRUST/Marbach2016/RegNetwork	ZBTB16
388	ENSG00000110315	RegNetwork	RNF141
389	ENSG00000110693	TRRUST/RegNetwork	SOX6
390	ENSG00000110711	TRRUST/RegNetwork	AIP
391	ENSG00000110768	RegNetwork	GTF2H1
392	ENSG00000110777	TRRUST/RegNetwork	POU2AF1
393	ENSG00000110851	Marbach2016/RegNetwork	PRDM4
394	ENSG00000111046	TRRUST/Marbach2016/RegNetwork	MYF6
395	ENSG00000111049	TRRUST/RegNetwork	MYF5
396	ENSG00000111087	TRRUST/RegNetwork	GLI1
397	ENSG00000111145	TRRUST/Marbach2016/RegNetwork	ELK3
398	ENSG00000111206	TRRUST/Marbach2016/RegNetwork	FOXM1
399	ENSG00000111249	RegNetwork	CUX2
400	ENSG00000111358	RegNetwork	GTF2H3
401	ENSG00000111424	TRRUST/Marbach2016/RegNetwork	VDR
402	ENSG00000111596	RegNetwork	CNOT2
403	ENSG00000111602	RegNetwork	TIMELESS
404	ENSG00000111642	TRRUST/RegNetwork	CHD4
405	ENSG00000111653	TRRUST/RegNetwork	ING4
406	ENSG00000111704	TRRUST/Marbach2016	NANOG
407	ENSG00000111783	Marbach2016/RegNetwork	RFX4
408	ENSG00000111786	RegNetwork	SRSF9
409	ENSG00000112033	TRRUST/RegNetwork	PPARD
410	ENSG00000112062	RegNetwork	MAPK14
411	ENSG00000112081	RegNetwork	SRSF3
412	ENSG00000112118	RegNetwork	MCM3
413	ENSG00000112182	TRRUST/Marbach2016/RegNetwork	BACH2
414	ENSG00000112200	RegNetwork	ZNF451
415	ENSG00000112214	RegNetwork	FHL5
416	ENSG00000112232	RegNetwork	KHDRBS2
417	ENSG00000112242	TRRUST/Marbach2016/RegNetwork	E2F3
418	ENSG00000112246	RegNetwork	SIM1
419	ENSG00000112249	RegNetwork	ASCC3
420	ENSG00000112282	TRRUST/RegNetwork	MED23
421	ENSG00000112319	RegNetwork	EYA4
422	ENSG00000112333	Marbach2016	NR2E1
423	ENSG00000112365	RegNetwork	ZBTB24
424	ENSG00000112511	RegNetwork	PHF1
425	ENSG00000112561	TRRUST/Marbach2016/RegNetwork	TFEB
426	ENSG00000112592	TRRUST/Marbach2016/RegNetwork	TBP
427	ENSG00000112658	TRRUST/Marbach2016/RegNetwork	SRF
428	ENSG00000112739	RegNetwork	PRPF4B
429	ENSG00000112983	RegNetwork	BRD8
430	ENSG00000113196	Marbach2016/RegNetwork	HAND1
431	ENSG00000113300	RegNetwork	CNOT6
432	ENSG00000113387	RegNetwork	SUB1
433	ENSG00000113430	Marbach2016/RegNetwork	IRX4
434	ENSG00000113580	TRRUST/Marbach2016/RegNetwork	NR3C1
435	ENSG00000113649	RegNetwork	TCERG1
436	ENSG00000113658	RegNetwork	SMAD5
437	ENSG00000113722	TRRUST/Marbach2016/RegNetwork	CDX1
438	ENSG00000113916	TRRUST/RegNetwork	BCL6
439	ENSG00000114126	RegNetwork	TFDP2
440	ENSG00000114166	TRRUST/RegNetwork	KAT2B
441	ENSG00000114315	TRRUST/Marbach2016/RegNetwork	HES1
442	ENSG00000114416	RegNetwork	FXR1
443	ENSG00000114439	Marbach2016	BBX
444	ENSG00000114626	RegNetwork	ABTB1
445	ENSG00000114861	TRRUST/Marbach2016/RegNetwork	FOXP1
446	ENSG00000115041	TRRUST/RegNetwork	KCNIP3
447	ENSG00000115112	TRRUST/Marbach2016/RegNetwork	TFCP2L1
448	ENSG00000115207	RegNetwork	GTF3C2
449	ENSG00000115297	Marbach2016/RegNetwork	TLX2
450	ENSG00000115415	TRRUST/Marbach2016/RegNetwork	STAT1
451	ENSG00000115507	TRRUST/Marbach2016/RegNetwork	OTX1
452	ENSG00000115568	RegNetwork	ZNF142
453	ENSG00000115593	RegNetwork	SMYD1
454	ENSG00000115641	TRRUST/RegNetwork	FHL2
455	ENSG00000115738	TRRUST/RegNetwork	ID2
456	ENSG00000115750	RegNetwork	TAF1B
457	ENSG00000115816	TRRUST/RegNetwork	CEBPZ
458	ENSG00000115844	Marbach2016/RegNetwork	DLX2
459	ENSG00000115904	RegNetwork	SOS1
460	ENSG00000115942	RegNetwork	ORC2
461	ENSG00000115966	TRRUST/Marbach2016/RegNetwork	ATF2
462	ENSG00000116016	TRRUST/RegNetwork	EPAS1
463	ENSG00000116017	TRRUST/Marbach2016/RegNetwork	ARID3A
464	ENSG00000116035	Marbach2016	VAX2
465	ENSG00000116044	TRRUST/Marbach2016/RegNetwork	NFE2L2
466	ENSG00000116132	Marbach2016/RegNetwork	PRRX1
467	ENSG00000116478	TRRUST/RegNetwork	HDAC1
468	ENSG00000116539	TRRUST/RegNetwork	ASH1L
469	ENSG00000116560	TRRUST/RegNetwork	SFPQ
470	ENSG00000116604	TRRUST/Marbach2016/RegNetwork	MEF2D
471	ENSG00000116679	RegNetwork	IVNS1ABP
472	ENSG00000116731	RegNetwork	PRDM2
473	ENSG00000116809	TRRUST/RegNetwork	ZBTB17
474	ENSG00000116819	Marbach2016	TFAP2E
475	ENSG00000116830	TRRUST/RegNetwork	TTF2
476	ENSG00000116833	TRRUST/Marbach2016/RegNetwork	NR5A2
477	ENSG00000117000	RegNetwork	RLF
478	ENSG00000117036	TRRUST/Marbach2016/RegNetwork	ETV3
479	ENSG00000117139	RegNetwork	KDM5B
480	ENSG00000117318	TRRUST/RegNetwork	ID3
481	ENSG00000117475	RegNetwork	BLZF1
482	ENSG00000117505	TRRUST/RegNetwork	DR1
483	ENSG00000117595	TRRUST/Marbach2016	IRF6
484	ENSG00000117707	TRRUST/Marbach2016/RegNetwork	PROX1
485	ENSG00000117713	TRRUST/RegNetwork	ARID1A
486	ENSG00000118217	TRRUST/Marbach2016/RegNetwork	ATF6
487	ENSG00000118260	TRRUST/Marbach2016/RegNetwork	CREB1
488	ENSG00000118263	TRRUST/Marbach2016/RegNetwork	KLF7
489	ENSG00000118418	TRRUST/RegNetwork	HMGN3
490	ENSG00000118495	TRRUST/Marbach2016/RegNetwork	PLAGL1
491	ENSG00000118503	TRRUST/RegNetwork	TNFAIP3
492	ENSG00000118513	TRRUST/Marbach2016/RegNetwork	MYB
493	ENSG00000118526	TRRUST/Marbach2016/RegNetwork	TCF21
494	ENSG00000118689	TRRUST/Marbach2016/RegNetwork	FOXO3
495	ENSG00000118707	Marbach2016/RegNetwork	TGIF2
496	ENSG00000118900	RegNetwork	UBN1
497	ENSG00000118922	TRRUST/Marbach2016/RegNetwork	KLF12
498	ENSG00000118985	RegNetwork	ELL2
499	ENSG00000119041	RegNetwork	GTF3C3
500	ENSG00000119042	TRRUST/RegNetwork	SATB2
501	ENSG00000119138	TRRUST/RegNetwork	KLF9
502	ENSG00000119397	RegNetwork	CNTRL
503	ENSG00000119401	RegNetwork	TRIM32
504	ENSG00000119508	TRRUST/RegNetwork	NR4A3
505	ENSG00000119547	TRRUST/Marbach2016	ONECUT2
506	ENSG00000119574	RegNetwork	ZBTB45
507	ENSG00000119614	Marbach2016/RegNetwork	VSX2
508	ENSG00000119715	Marbach2016/RegNetwork	ESRRB
509	ENSG00000119725	TRRUST/Marbach2016/RegNetwork	ZNF410
510	ENSG00000119760	RegNetwork	SUPT7L
511	ENSG00000119772	TRRUST/RegNetwork	DNMT3A
512	ENSG00000119866	TRRUST/RegNetwork	BCL11A
513	ENSG00000119919	TRRUST/Marbach2016/RegNetwork	NKX2-3
514	ENSG00000119950	TRRUST/RegNetwork	MXI1
515	ENSG00000120068	Marbach2016/RegNetwork	HOXB8
516	ENSG00000120075	Marbach2016	HOXB5
517	ENSG00000120093	Marbach2016/RegNetwork	HOXB3
518	ENSG00000120094	TRRUST/RegNetwork	HOXB1
519	ENSG00000120149	TRRUST/Marbach2016/RegNetwork	MSX2
520	ENSG00000120616	RegNetwork	EPC1
521	ENSG00000120656	TRRUST/RegNetwork	TAF12
522	ENSG00000120690	TRRUST/Marbach2016/RegNetwork	ELF1
523	ENSG00000120693	RegNetwork	SMAD9
524	ENSG00000120738	TRRUST/Marbach2016/RegNetwork	EGR1
525	ENSG00000120798	RegNetwork	NR2C1
526	ENSG00000120837	TRRUST/RegNetwork	NFYB
527	ENSG00000120948	RegNetwork	TARDBP
528	ENSG00000121022	TRRUST/RegNetwork	COPS5
529	ENSG00000121058	RegNetwork	COIL
530	ENSG00000121060	RegNetwork	TRIM25
531	ENSG00000121068	TRRUST/Marbach2016/RegNetwork	TBX2
532	ENSG00000121075	Marbach2016/RegNetwork	TBX4
533	ENSG00000121454	TRRUST/Marbach2016/RegNetwork	LHX4
534	ENSG00000121481	RegNetwork	RNF2
535	ENSG00000121741	RegNetwork	ZMYM2
536	ENSG00000121774	TRRUST/RegNetwork	KHDRBS1
537	ENSG00000121864	RegNetwork	ZNF639
538	ENSG00000122034	TRRUST/RegNetwork	GTF3A
539	ENSG00000122180	TRRUST/RegNetwork	MYOG
540	ENSG00000122386	RegNetwork	ZNF205
541	ENSG00000122565	RegNetwork	CBX3
542	ENSG00000122592	TRRUST/Marbach2016/RegNetwork	HOXA7
543	ENSG00000122691	TRRUST/RegNetwork	TWIST1
544	ENSG00000122728	RegNetwork	TAF1L
545	ENSG00000122779	TRRUST/RegNetwork	TRIM24
546	ENSG00000122859	TRRUST/RegNetwork	NEUROG3
547	ENSG00000122877	TRRUST/Marbach2016/RegNetwork	EGR2
548	ENSG00000122882	TRRUST/RegNetwork	ECD
549	ENSG00000123064	RegNetwork	DDX54
550	ENSG00000123095	TRRUST/Marbach2016/RegNetwork	BHLHE41
551	ENSG00000123124	TRRUST/RegNetwork	WWP1
552	ENSG00000123219	RegNetwork	CENPK
553	ENSG00000123268	TRRUST/Marbach2016/RegNetwork	ATF1
554	ENSG00000123358	TRRUST/RegNetwork	NR4A1
555	ENSG00000123364	TRRUST/Marbach2016/RegNetwork	HOXC13
556	ENSG00000123388	TRRUST/Marbach2016/RegNetwork	HOXC11
557	ENSG00000123405	TRRUST/Marbach2016/RegNetwork	NFE2
558	ENSG00000123407	Marbach2016	HOXC12
559	ENSG00000123576	Marbach2016	ESX1
560	ENSG00000123609	RegNetwork	NMI
561	ENSG00000123636	RegNetwork	BAZ2B
562	ENSG00000123685	Marbach2016/RegNetwork	BATF3
563	ENSG00000123933	TRRUST/RegNetwork	MXD4
564	ENSG00000124092	TRRUST	CTCFL
565	ENSG00000124151	TRRUST/RegNetwork	NCOA3
566	ENSG00000124160	RegNetwork	NCOA5
567	ENSG00000124191	RegNetwork	TOX2
568	ENSG00000124193	RegNetwork	SRSF6
569	ENSG00000124201	RegNetwork	ZNFX1
570	ENSG00000124216	TRRUST/RegNetwork	SNAI1
571	ENSG00000124232	RegNetwork	RBPJL
572	ENSG00000124440	TRRUST/RegNetwork	HIF3A
573	ENSG00000124496	TRRUST/RegNetwork	TRERF1
574	ENSG00000124635	RegNetwork	HIST1H2BJ
575	ENSG00000124641	RegNetwork	MED20
576	ENSG00000124664	TRRUST/Marbach2016/RegNetwork	SPDEF
577	ENSG00000124766	TRRUST/Marbach2016/RegNetwork	SOX4
578	ENSG00000124782	TRRUST/Marbach2016/RegNetwork	RREB1
579	ENSG00000124795	TRRUST/RegNetwork	DEK
580	ENSG00000124813	TRRUST/Marbach2016/RegNetwork	RUNX2
581	ENSG00000124827	TRRUST/Marbach2016	GCM2
582	ENSG00000124831	TRRUST/RegNetwork	LRRFIP1
583	ENSG00000125285	Marbach2016	SOX21
584	ENSG00000125347	TRRUST/Marbach2016/RegNetwork	IRF1
585	ENSG00000125398	TRRUST/Marbach2016/RegNetwork	SOX9
586	ENSG00000125484	RegNetwork	GTF3C4
587	ENSG00000125492	Marbach2016	BARHL1
588	ENSG00000125520	TRRUST	SLC2A4RG
589	ENSG00000125533	Marbach2016	BHLHE23
590	ENSG00000125618	TRRUST/Marbach2016/RegNetwork	PAX8
591	ENSG00000125630	RegNetwork	POLR1B
592	ENSG00000125651	TRRUST/RegNetwork	GTF2F1
593	ENSG00000125686	TRRUST/RegNetwork	MED1
594	ENSG00000125740	TRRUST/RegNetwork	FOSB
595	ENSG00000125798	TRRUST/Marbach2016/RegNetwork	FOXA2
596	ENSG00000125812	TRRUST/Marbach2016	GZF1
597	ENSG00000125813	TRRUST/Marbach2016/RegNetwork	PAX1
598	ENSG00000125816	Marbach2016	NKX2-4
599	ENSG00000125817	Marbach2016/RegNetwork	CENPB
600	ENSG00000125820	TRRUST/Marbach2016/RegNetwork	NKX2-2
601	ENSG00000125826	RegNetwork	RBCK1
602	ENSG00000125835	RegNetwork	SNRPB
603	ENSG00000125885	RegNetwork	MCM8
604	ENSG00000125931	RegNetwork	CITED1
605	ENSG00000125944	RegNetwork	HNRNPR
606	ENSG00000125952	TRRUST/Marbach2016/RegNetwork	MAX
607	ENSG00000125968	TRRUST/RegNetwork	ID1
608	ENSG00000126003	TRRUST/RegNetwork	PLAGL2
609	ENSG00000126215	RegNetwork	XRCC3
610	ENSG00000126351	TRRUST/Marbach2016/RegNetwork	THRA
611	ENSG00000126368	TRRUST/RegNetwork	NR1D1
612	ENSG00000126456	TRRUST/Marbach2016/RegNetwork	IRF3
613	ENSG00000126461	RegNetwork	SCAF1
614	ENSG00000126561	TRRUST/Marbach2016/RegNetwork	STAT5A
615	ENSG00000126603	Marbach2016/RegNetwork	GLIS2
616	ENSG00000126733	RegNetwork	DACH2
617	ENSG00000126746	Marbach2016/RegNetwork	ZNF384
618	ENSG00000126767	TRRUST/Marbach2016/RegNetwork	ELK1
619	ENSG00000126778	TRRUST/Marbach2016/RegNetwork	SIX1
620	ENSG00000127124	RegNetwork	HIVEP3
621	ENSG00000127152	TRRUST/RegNetwork	BCL11B
622	ENSG00000127337	RegNetwork	YEATS4
623	ENSG00000127511	RegNetwork	SIN3B
624	ENSG00000127528	TRRUST/RegNetwork	KLF2
625	ENSG00000127616	TRRUST/RegNetwork	SMARCA4
626	ENSG00000127663	TRRUST/RegNetwork	KDM4B
627	ENSG00000128016	TRRUST/RegNetwork	ZFP36
628	ENSG00000128272	TRRUST/Marbach2016/RegNetwork	ATF4
629	ENSG00000128573	TRRUST/RegNetwork	FOXP2
630	ENSG00000128604	TRRUST/Marbach2016/RegNetwork	IRF5
631	ENSG00000128645	TRRUST/Marbach2016	HOXD1
632	ENSG00000128652	TRRUST/Marbach2016/RegNetwork	HOXD3
633	ENSG00000128709	TRRUST/Marbach2016/RegNetwork	HOXD9
634	ENSG00000128710	Marbach2016/RegNetwork	HOXD10
635	ENSG00000128713	Marbach2016/RegNetwork	HOXD11
636	ENSG00000128714	TRRUST/Marbach2016/RegNetwork	HOXD13
637	ENSG00000128886	RegNetwork	ELL3
638	ENSG00000129152	TRRUST/Marbach2016/RegNetwork	MYOD1
639	ENSG00000129170	RegNetwork	CSRP3
640	ENSG00000129173	TRRUST/Marbach2016	E2F8
641	ENSG00000129194	Marbach2016	SOX15
642	ENSG00000129245	RegNetwork	FXR2
643	ENSG00000129351	TRRUST/RegNetwork	ILF3
644	ENSG00000129514	TRRUST/Marbach2016/RegNetwork	FOXA1
645	ENSG00000129518	TRRUST	EAPP
646	ENSG00000129534	RegNetwork	MIS18BP1
647	ENSG00000129535	TRRUST/Marbach2016/RegNetwork	NRL
648	ENSG00000129654	TRRUST/Marbach2016	FOXJ1
649	ENSG00000129691	RegNetwork	ASH2L
650	ENSG00000129911	TRRUST/Marbach2016/RegNetwork	KLF16
651	ENSG00000129993	TRRUST/RegNetwork	CBFA2T3
652	ENSG00000130024	TRRUST/RegNetwork	PHF10
653	ENSG00000130254	RegNetwork	SAFB2
654	ENSG00000130382	RegNetwork	MLLT1
655	ENSG00000130511	RegNetwork	SSBP4
656	ENSG00000130522	TRRUST/RegNetwork	JUND
657	ENSG00000130544	RegNetwork	ZNF557
658	ENSG00000130675	Marbach2016/RegNetwork	MNX1
659	ENSG00000130684	RegNetwork	ZNF337
660	ENSG00000130699	TRRUST/RegNetwork	TAF4
661	ENSG00000130700	TRRUST/Marbach2016/RegNetwork	GATA5
662	ENSG00000130726	TRRUST/RegNetwork	TRIM28
663	ENSG00000130751	TRRUST	NPAS1
664	ENSG00000130816	TRRUST/RegNetwork	DNMT1
665	ENSG00000130818	RegNetwork	ZNF426
666	ENSG00000130956	RegNetwork	HABP4
667	ENSG00000131051	RegNetwork	RBM39
668	ENSG00000131061	RegNetwork	ZNF341
669	ENSG00000131115	RegNetwork	ZNF227
670	ENSG00000131196	TRRUST/Marbach2016/RegNetwork	NFATC1
671	ENSG00000131263	RegNetwork	RLIM
672	ENSG00000131264	RegNetwork	CDX4
673	ENSG00000131408	TRRUST/RegNetwork	NR1H2
674	ENSG00000131435	RegNetwork	PDLIM4
675	ENSG00000131668	Marbach2016	BARX1
676	ENSG00000131721	Marbach2016/RegNetwork	RHOXF2
677	ENSG00000131759	TRRUST/Marbach2016/RegNetwork	RARA
678	ENSG00000131788	TRRUST/RegNetwork	PIAS3
679	ENSG00000131910	TRRUST/RegNetwork	NR0B2
680	ENSG00000131914	TRRUST	LIN28A
681	ENSG00000132005	TRRUST/Marbach2016/RegNetwork	RFX1
682	ENSG00000132010	RegNetwork	ZNF20
683	ENSG00000132109	RegNetwork	TRIM21
684	ENSG00000132170	TRRUST/Marbach2016/RegNetwork	PPARG
685	ENSG00000132256	RegNetwork	TRIM5
686	ENSG00000132274	RegNetwork	TRIM22
687	ENSG00000132326	TRRUST/RegNetwork	PER2
688	ENSG00000132382	TRRUST/RegNetwork	MYBBP1A
689	ENSG00000132485	RegNetwork	ZRANB2
690	ENSG00000132570	RegNetwork	PCBD2
691	ENSG00000132664	RegNetwork	POLR3F
692	ENSG00000132740	RegNetwork	IGHMBP2
693	ENSG00000132773	RegNetwork	TOE1
694	ENSG00000132792	RegNetwork	CTNNBL1
695	ENSG00000133111	TRRUST/RegNetwork	RFXAP
696	ENSG00000133226	RegNetwork	SRRM1
697	ENSG00000133639	RegNetwork	BTG1
698	ENSG00000133740	TRRUST/RegNetwork	E2F5
699	ENSG00000133794	TRRUST/Marbach2016/RegNetwork	ARNTL
700	ENSG00000133884	RegNetwork	DPF2
701	ENSG00000133895	TRRUST/RegNetwork	MEN1
702	ENSG00000133937	TRRUST/Marbach2016/RegNetwork	GSC
703	ENSG00000133997	RegNetwork	MED6
704	ENSG00000134046	TRRUST/RegNetwork	MBD2
705	ENSG00000134086	TRRUST/RegNetwork	VHL
706	ENSG00000134107	Marbach2016/RegNetwork	BHLHE40
707	ENSG00000134138	Marbach2016/RegNetwork	MEIS2
708	ENSG00000134250	RegNetwork	NOTCH2
709	ENSG00000134317	TRRUST/Marbach2016/RegNetwork	GRHL1
710	ENSG00000134323	TRRUST/Marbach2016/RegNetwork	MYCN
711	ENSG00000134438	Marbach2016/RegNetwork	RAX
712	ENSG00000134532	TRRUST/Marbach2016/RegNetwork	SOX5
713	ENSG00000134574	TRRUST/RegNetwork	DDB2
714	ENSG00000134595	TRRUST/Marbach2016/RegNetwork	SOX3
715	ENSG00000134852	TRRUST/Marbach2016/RegNetwork	CLOCK
716	ENSG00000134954	TRRUST/Marbach2016/RegNetwork	ETS1
717	ENSG00000134982	TRRUST/RegNetwork	APC
718	ENSG00000135100	TRRUST/Marbach2016/RegNetwork	HNF1A
719	ENSG00000135111	TRRUST/RegNetwork	TBX3
720	ENSG00000135144	RegNetwork	DTX1
721	ENSG00000135164	RegNetwork	DMTF1
722	ENSG00000135299	RegNetwork	ANKRD6
723	ENSG00000135363	TRRUST/Marbach2016/RegNetwork	LMO2
724	ENSG00000135365	RegNetwork	PHF21A
725	ENSG00000135373	TRRUST/Marbach2016	EHF
726	ENSG00000135374	Marbach2016/RegNetwork	ELF5
727	ENSG00000135457	TRRUST/Marbach2016/RegNetwork	TFCP2
728	ENSG00000135476	RegNetwork	ESPL1
729	ENSG00000135547	TRRUST/Marbach2016/RegNetwork	HEY2
730	ENSG00000135625	Marbach2016/RegNetwork	EGR4
731	ENSG00000135638	Marbach2016	EMX1
732	ENSG00000135747	RegNetwork	ZNF670
733	ENSG00000135899	RegNetwork	SP110
734	ENSG00000135903	TRRUST/Marbach2016/RegNetwork	PAX3
735	ENSG00000136045	RegNetwork	PWP1
736	ENSG00000136146	RegNetwork	MED4
737	ENSG00000136327	Marbach2016/RegNetwork	NKX2-8
738	ENSG00000136352	TRRUST/Marbach2016/RegNetwork	NKX2-1
739	ENSG00000136450	TRRUST/RegNetwork	SRSF1
740	ENSG00000136451	TRRUST	VEZF1
741	ENSG00000136492	TRRUST/RegNetwork	BRIP1
742	ENSG00000136504	RegNetwork	KAT7
743	ENSG00000136535	TRRUST/Marbach2016/RegNetwork	TBR1
744	ENSG00000136574	TRRUST/Marbach2016/RegNetwork	GATA4
745	ENSG00000136603	TRRUST/RegNetwork	SKIL
746	ENSG00000136630	TRRUST/Marbach2016	HLX
747	ENSG00000136717	TRRUST/RegNetwork	BIN1
748	ENSG00000136826	TRRUST/Marbach2016/RegNetwork	KLF4
749	ENSG00000136931	TRRUST/Marbach2016/RegNetwork	NR5A1
750	ENSG00000136944	TRRUST/Marbach2016/RegNetwork	LMX1B
751	ENSG00000136997	TRRUST/Marbach2016/RegNetwork	MYC
752	ENSG00000137054	RegNetwork	POLR1E
753	ENSG00000137090	Marbach2016	DMRT1
754	ENSG00000137166	RegNetwork	FOXP4
755	ENSG00000137203	TRRUST/Marbach2016/RegNetwork	TFAP2A
756	ENSG00000137265	TRRUST/Marbach2016/RegNetwork	IRF4
757	ENSG00000137270	TRRUST/Marbach2016/RegNetwork	GCM1
758	ENSG00000137273	TRRUST/Marbach2016/RegNetwork	FOXF2
759	ENSG00000137309	TRRUST/Marbach2016/RegNetwork	HMGA1
760	ENSG00000137310	TRRUST	TCF19
761	ENSG00000137397	RegNetwork	TRIM31
762	ENSG00000137504	RegNetwork	CREBZF
763	ENSG00000137699	RegNetwork	TRIM29
764	ENSG00000137709	TRRUST/Marbach2016/RegNetwork	POU2F3
765	ENSG00000137834	RegNetwork	SMAD6
766	ENSG00000137947	TRRUST/RegNetwork	GTF2B
767	ENSG00000137948	RegNetwork	BRDT
768	ENSG00000138073	TRRUST/RegNetwork	PREB
769	ENSG00000138083	Marbach2016/RegNetwork	SIX3
770	ENSG00000138303	RegNetwork	ASCC1
771	ENSG00000138376	TRRUST/RegNetwork	BARD1
772	ENSG00000138378	TRRUST/RegNetwork	STAT4
773	ENSG00000138385	TRRUST/RegNetwork	SSB
774	ENSG00000138386	TRRUST/RegNetwork	NAB1
775	ENSG00000138668	TRRUST/RegNetwork	HNRNPD
776	ENSG00000138795	TRRUST/Marbach2016/RegNetwork	LEF1
777	ENSG00000139083	TRRUST/Marbach2016/RegNetwork	ETV6
778	ENSG00000139154	RegNetwork	AEBP2
779	ENSG00000139352	TRRUST/RegNetwork	ASCL1
780	ENSG00000139445	TRRUST	FOXN4
781	ENSG00000139515	TRRUST/Marbach2016/RegNetwork	PDX1
782	ENSG00000139546	RegNetwork	TARBP2
783	ENSG00000139613	RegNetwork	SMARCC2
784	ENSG00000139618	RegNetwork	BRCA2
785	ENSG00000139651	Marbach2016	ZNF740
786	ENSG00000139687	TRRUST/RegNetwork	RB1
787	ENSG00000140009	TRRUST/Marbach2016/RegNetwork	ESR2
788	ENSG00000140044	TRRUST/Marbach2016/RegNetwork	JDP2
789	ENSG00000140262	TRRUST/Marbach2016/RegNetwork	TCF12
790	ENSG00000140307	RegNetwork	GTF2A2
791	ENSG00000140332	RegNetwork	TLE3
792	ENSG00000140382	RegNetwork	HMG20A
793	ENSG00000140396	TRRUST/RegNetwork	NCOA2
794	ENSG00000140464	TRRUST/RegNetwork	PML
795	ENSG00000140682	RegNetwork	TGFB1I1
796	ENSG00000140694	RegNetwork	PARN
797	ENSG00000140829	RegNetwork	DHX38
798	ENSG00000140836	TRRUST/RegNetwork	ZFHX3
799	ENSG00000140968	TRRUST/Marbach2016/RegNetwork	IRF8
800	ENSG00000141027	TRRUST/RegNetwork	NCOR1
801	ENSG00000141040	RegNetwork	ZNF287
802	ENSG00000141052	TRRUST/RegNetwork	MYOCD
803	ENSG00000141232	TRRUST/RegNetwork	TOB1
804	ENSG00000141384	RegNetwork	TAF4B
805	ENSG00000141448	TRRUST/Marbach2016/RegNetwork	GATA6
806	ENSG00000141510	TRRUST/Marbach2016/RegNetwork	TP53
807	ENSG00000141568	TRRUST/RegNetwork	FOXK2
808	ENSG00000141570	TRRUST/RegNetwork	CBX8
809	ENSG00000141582	RegNetwork	CBX4
810	ENSG00000141644	TRRUST/RegNetwork	MBD1
811	ENSG00000141646	TRRUST/Marbach2016/RegNetwork	SMAD4
812	ENSG00000141905	TRRUST/Marbach2016/RegNetwork	NFIC
813	ENSG00000142025	Marbach2016	DMRTC2
814	ENSG00000142082	RegNetwork	SIRT3
815	ENSG00000142182	TRRUST/RegNetwork	DNMT3L
816	ENSG00000142528	RegNetwork	ZNF473
817	ENSG00000142599	RegNetwork	RERE
818	ENSG00000142611	RegNetwork	PRDM16
819	ENSG00000142684	RegNetwork	ZNF593
820	ENSG00000142700	Marbach2016	DMRTA2
821	ENSG00000143006	RegNetwork	DMRTB1
822	ENSG00000143013	TRRUST/RegNetwork	LMO4
823	ENSG00000143032	Marbach2016	BARHL2
824	ENSG00000143033	RegNetwork	MTF2
825	ENSG00000143162	RegNetwork	CREG1
826	ENSG00000143171	Marbach2016/RegNetwork	RXRG
827	ENSG00000143178	Marbach2016/RegNetwork	TBX19
828	ENSG00000143190	TRRUST/Marbach2016/RegNetwork	POU2F1
829	ENSG00000143207	TRRUST	RFWD2
830	ENSG00000143257	TRRUST/RegNetwork	NR1I3
831	ENSG00000143320	TRRUST/RegNetwork	CRABP2
832	ENSG00000143321	TRRUST/RegNetwork	HDGF
833	ENSG00000143355	Marbach2016/RegNetwork	LHX9
834	ENSG00000143365	TRRUST/RegNetwork	RORC
835	ENSG00000143390	TRRUST/Marbach2016/RegNetwork	RFX5
836	ENSG00000143418	RegNetwork	CERS2
837	ENSG00000143437	TRRUST/Marbach2016/RegNetwork	ARNT
838	ENSG00000143498	RegNetwork	TAF1A
839	ENSG00000143575	TRRUST/RegNetwork	HAX1
840	ENSG00000143578	RegNetwork	CREB3L4
841	ENSG00000143614	RegNetwork	GATAD2B
842	ENSG00000143621	TRRUST/RegNetwork	ILF2
843	ENSG00000143799	TRRUST/RegNetwork	PARP1
844	ENSG00000143842	Marbach2016/RegNetwork	SOX13
845	ENSG00000143867	Marbach2016	OSR1
846	ENSG00000143995	TRRUST/Marbach2016/RegNetwork	MEIS1
847	ENSG00000144231	RegNetwork	POLR2D
848	ENSG00000144355	Marbach2016/RegNetwork	DLX1
849	ENSG00000144485	TRRUST/RegNetwork	HES6
850	ENSG00000144597	RegNetwork	EAF1
851	ENSG00000144677	RegNetwork	CTDSPL
852	ENSG00000144747	RegNetwork	TMF1
853	ENSG00000144791	TRRUST/RegNetwork	LIMD1
854	ENSG00000144802	TRRUST/RegNetwork	NFKBIZ
855	ENSG00000144852	TRRUST/RegNetwork	NR1I2
856	ENSG00000145506	RegNetwork	NKD2
857	ENSG00000145687	RegNetwork	SSBP2
858	ENSG00000145734	TRRUST/RegNetwork	BDP1
859	ENSG00000145736	RegNetwork	GTF2H2
860	ENSG00000145741	TRRUST/RegNetwork	BTF3
861	ENSG00000145908	TRRUST	ZNF300
862	ENSG00000146109	RegNetwork	ABT1
863	ENSG00000146414	RegNetwork	SHPRH
864	ENSG00000146587	RegNetwork	RBAK
865	ENSG00000146592	TRRUST/Marbach2016/RegNetwork	CREB5
866	ENSG00000147099	RegNetwork	HDAC8
867	ENSG00000147124	RegNetwork	ZNF41
868	ENSG00000147133	TRRUST/RegNetwork	TAF1
869	ENSG00000147140	RegNetwork	NONO
870	ENSG00000147274	TRRUST/RegNetwork	RBMX
871	ENSG00000147421	Marbach2016	HMBOX1
872	ENSG00000147596	TRRUST	PRDM14
873	ENSG00000147669	RegNetwork	POLR2K
874	ENSG00000147789	RegNetwork	ZNF7
875	ENSG00000147862	TRRUST/Marbach2016/RegNetwork	NFIB
876	ENSG00000148200	Marbach2016	NR6A1
877	ENSG00000148300	RegNetwork	REXO4
878	ENSG00000148308	RegNetwork	GTF3C5
879	ENSG00000148331	RegNetwork	ASB6
880	ENSG00000148516	TRRUST/Marbach2016/RegNetwork	ZEB1
881	ENSG00000148572	RegNetwork	NRBF2
882	ENSG00000148606	RegNetwork	POLR3A
883	ENSG00000148677	TRRUST/RegNetwork	ANKRD1
884	ENSG00000148704	Marbach2016	VAX1
885	ENSG00000148737	TRRUST/Marbach2016/RegNetwork	TCF7L2
886	ENSG00000148826	Marbach2016	NKX6-2
887	ENSG00000148835	TRRUST/RegNetwork	TAF5
888	ENSG00000148843	TRRUST/RegNetwork	PDCD11
889	ENSG00000149136	RegNetwork	SSRP1
890	ENSG00000149311	TRRUST/RegNetwork	ATM
891	ENSG00000149480	TRRUST/RegNetwork	MTA2
892	ENSG00000149948	TRRUST/RegNetwork	HMGA2
893	ENSG00000150347	Marbach2016/RegNetwork	ARID5B
894	ENSG00000150459	RegNetwork	SAP18
895	ENSG00000150907	TRRUST/Marbach2016/RegNetwork	FOXO1
896	ENSG00000151090	TRRUST/Marbach2016/RegNetwork	THRB
897	ENSG00000151322	TRRUST	NPAS3
898	ENSG00000151615	TRRUST/Marbach2016/RegNetwork	POU4F2
899	ENSG00000151623	TRRUST/Marbach2016/RegNetwork	NR3C2
900	ENSG00000151650	Marbach2016	VENTX
901	ENSG00000151702	TRRUST/Marbach2016/RegNetwork	FLI1
902	ENSG00000151923	TRRUST/RegNetwork	TIAL1
903	ENSG00000152192	TRRUST/Marbach2016/RegNetwork	POU4F1
904	ENSG00000152217	TRRUST/RegNetwork	SETBP1
905	ENSG00000152284	Marbach2016/RegNetwork	TCF7L1
906	ENSG00000152409	RegNetwork	JMY
907	ENSG00000152455	RegNetwork	SUV39H2
908	ENSG00000152804	TRRUST/RegNetwork	HHEX
909	ENSG00000152944	RegNetwork	MED21
910	ENSG00000152977	TRRUST/Marbach2016/RegNetwork	ZIC1
911	ENSG00000153071	RegNetwork	DAB2
912	ENSG00000153147	RegNetwork	SMARCA5
913	ENSG00000153234	TRRUST/Marbach2016/RegNetwork	NR4A2
914	ENSG00000153487	TRRUST/RegNetwork	ING1
915	ENSG00000153560	TRRUST/RegNetwork	UBP1
916	ENSG00000153767	RegNetwork	GTF2E1
917	ENSG00000153779	Marbach2016	TGIF2LX
918	ENSG00000153786	RegNetwork	ZDHHC7
919	ENSG00000153814	RegNetwork	JAZF1
920	ENSG00000153879	TRRUST/Marbach2016/RegNetwork	CEBPG
921	ENSG00000153922	RegNetwork	CHD1
922	ENSG00000154328	RegNetwork	NEIL2
923	ENSG00000154582	RegNetwork	TCEB1
924	ENSG00000154727	TRRUST/Marbach2016/RegNetwork	GABPA
925	ENSG00000154767	TRRUST/RegNetwork	XPC
926	ENSG00000154832	RegNetwork	CXXC1
927	ENSG00000155090	TRRUST/RegNetwork	KLF10
928	ENSG00000155229	RegNetwork	MMS19
929	ENSG00000155508	TRRUST/RegNetwork	CNOT8
930	ENSG00000155846	RegNetwork	PPARGC1B
931	ENSG00000155868	RegNetwork	MED7
932	ENSG00000156127	RegNetwork	BATF
933	ENSG00000156150	Marbach2016	ALX3
934	ENSG00000156273	TRRUST/Marbach2016/RegNetwork	BACH1
935	ENSG00000156374	RegNetwork	PCGF6
936	ENSG00000156508	RegNetwork	EEF1A1
937	ENSG00000156650	RegNetwork	KAT6B
938	ENSG00000156711	RegNetwork	MAPK13
939	ENSG00000156853	RegNetwork	ZNF689
940	ENSG00000156925	Marbach2016/RegNetwork	ZIC3
941	ENSG00000157216	RegNetwork	SSBP3
942	ENSG00000157514	TRRUST/RegNetwork	TSC22D3
943	ENSG00000157554	TRRUST/Marbach2016/RegNetwork	ERG
944	ENSG00000157557	TRRUST/Marbach2016/RegNetwork	ETS2
945	ENSG00000157613	TRRUST/Marbach2016/RegNetwork	CREB3L1
946	ENSG00000157933	TRRUST/RegNetwork	SKI
947	ENSG00000158161	RegNetwork	EYA3
948	ENSG00000158373	RegNetwork	HIST1H2BD
949	ENSG00000158417	RegNetwork	EIF5B
950	ENSG00000158711	TRRUST/Marbach2016/RegNetwork	ELK4
951	ENSG00000158773	TRRUST/Marbach2016/RegNetwork	USF1
952	ENSG00000158796	RegNetwork	DEDD
953	ENSG00000158805	RegNetwork	ZNF276
954	ENSG00000159184	TRRUST/Marbach2016/RegNetwork	HOXB13
955	ENSG00000159216	TRRUST/Marbach2016/RegNetwork	RUNX1
956	ENSG00000159263	TRRUST/RegNetwork	SIM2
957	ENSG00000159387	Marbach2016	IRX6
958	ENSG00000159388	TRRUST/RegNetwork	BTG2
959	ENSG00000159409	RegNetwork	CELF3
960	ENSG00000159479	RegNetwork	MED8
961	ENSG00000159556	Marbach2016/RegNetwork	ISL2
962	ENSG00000159692	TRRUST/RegNetwork	CTBP1
963	ENSG00000160007	RegNetwork	ARHGAP35
964	ENSG00000160113	TRRUST/Marbach2016/RegNetwork	NR2F6
965	ENSG00000160199	TRRUST/Marbach2016/RegNetwork	PKNOX1
966	ENSG00000160207	RegNetwork	HSF2BP
967	ENSG00000160224	TRRUST/Marbach2016/RegNetwork	AIRE
968	ENSG00000160255	Marbach2016	ITGB2
969	ENSG00000160321	RegNetwork	ZNF208
970	ENSG00000160563	RegNetwork	MED27
971	ENSG00000160570	RegNetwork	DEDD2
972	ENSG00000160633	RegNetwork	SAFB
973	ENSG00000160685	Marbach2016/RegNetwork	ZBTB7B
974	ENSG00000160973	TRRUST/RegNetwork	FOXH1
975	ENSG00000161021	TRRUST/RegNetwork	MAML1
976	ENSG00000161298	TRRUST/RegNetwork	ZNF382
977	ENSG00000161405	Marbach2016/RegNetwork	IKZF3
978	ENSG00000161526	RegNetwork	SAP30BP
979	ENSG00000161547	RegNetwork	SRSF2
980	ENSG00000161914	RegNetwork	ZNF653
981	ENSG00000161940	Marbach2016/RegNetwork	BCL6B
982	ENSG00000162086	Marbach2016	ZNF75A
983	ENSG00000162227	RegNetwork	TAF6L
984	ENSG00000162300	RegNetwork	ZFPL1
985	ENSG00000162367	TRRUST/Marbach2016/RegNetwork	TAL1
986	ENSG00000162419	Marbach2016/RegNetwork	GMEB1
987	ENSG00000162521	RegNetwork	RBBP4
988	ENSG00000162599	TRRUST/Marbach2016/RegNetwork	NFIA
989	ENSG00000162613	TRRUST/RegNetwork	FUBP1
990	ENSG00000162624	Marbach2016	LHX8
991	ENSG00000162676	TRRUST/Marbach2016/RegNetwork	GFI1
992	ENSG00000162702	Marbach2016	ZNF281
993	ENSG00000162714	RegNetwork	ZNF496
994	ENSG00000162761	Marbach2016/RegNetwork	LMX1A
995	ENSG00000162772	TRRUST/Marbach2016/RegNetwork	ATF3
996	ENSG00000162924	TRRUST/Marbach2016/RegNetwork	REL
997	ENSG00000162992	TRRUST/RegNetwork	NEUROD1
998	ENSG00000163064	TRRUST/Marbach2016/RegNetwork	EN1
999	ENSG00000163132	TRRUST/Marbach2016/RegNetwork	MSX1
1000	ENSG00000163161	TRRUST/RegNetwork	ERCC3
1001	ENSG00000163346	RegNetwork	PBXIP1
1002	ENSG00000163348	RegNetwork	PYGO2
1003	ENSG00000163435	TRRUST/Marbach2016/RegNetwork	ELF3
1004	ENSG00000163497	Marbach2016	FEV
1005	ENSG00000163508	TRRUST/Marbach2016	EOMES
1006	ENSG00000163516	RegNetwork	ANKZF1
1007	ENSG00000163517	TRRUST/RegNetwork	HDAC11
1008	ENSG00000163563	RegNetwork	MNDA
1009	ENSG00000163565	TRRUST/RegNetwork	IFI16
1010	ENSG00000163602	RegNetwork	RYBP
1011	ENSG00000163623	Marbach2016/RegNetwork	NKX6-1
1012	ENSG00000163666	Marbach2016/RegNetwork	HESX1
1013	ENSG00000163697	RegNetwork	APBB2
1014	ENSG00000163848	TRRUST/RegNetwork	ZNF148
1015	ENSG00000163877	TRRUST/RegNetwork	SNIP1
1016	ENSG00000163882	RegNetwork	POLR2H
1017	ENSG00000163884	TRRUST	KLF15
1018	ENSG00000163909	RegNetwork	HEYL
1019	ENSG00000163935	RegNetwork	SFMBT1
1020	ENSG00000163939	RegNetwork	PBRM1
1021	ENSG00000164011	Marbach2016	ZNF691
1022	ENSG00000164048	Marbach2016	ZNF589
1023	ENSG00000164093	TRRUST/Marbach2016/RegNetwork	PITX2
1024	ENSG00000164104	TRRUST/RegNetwork	HMGB2
1025	ENSG00000164105	RegNetwork	SAP30
1026	ENSG00000164107	TRRUST/RegNetwork	HAND2
1027	ENSG00000164134	RegNetwork	NAA15
1028	ENSG00000164299	Marbach2016	SPZ1
1029	ENSG00000164330	TRRUST/Marbach2016/RegNetwork	EBF1
1030	ENSG00000164331	RegNetwork	ANKRA2
1031	ENSG00000164379	TRRUST/Marbach2016	FOXQ1
1032	ENSG00000164438	RegNetwork	TLX3
1033	ENSG00000164442	TRRUST/RegNetwork	CITED2
1034	ENSG00000164458	Marbach2016	T
1035	ENSG00000164532	TRRUST/Marbach2016	TBX20
1036	ENSG00000164600	RegNetwork	NEUROD6
1037	ENSG00000164611	TRRUST/RegNetwork	PTTG1
1038	ENSG00000164649	TRRUST	CDCA7L
1039	ENSG00000164651	Marbach2016	SP8
1040	ENSG00000164683	TRRUST/Marbach2016/RegNetwork	HEY1
1041	ENSG00000164736	TRRUST/Marbach2016/RegNetwork	SOX17
1042	ENSG00000164749	TRRUST/RegNetwork	HNF4G
1043	ENSG00000164758	RegNetwork	MED30
1044	ENSG00000164778	Marbach2016/RegNetwork	EN2
1045	ENSG00000164853	Marbach2016	UNCX
1046	ENSG00000164900	Marbach2016	GBX1
1047	ENSG00000164916	Marbach2016	FOXK1
1048	ENSG00000164920	Marbach2016	OSR2
1049	ENSG00000164975	RegNetwork	SNAPC3
1050	ENSG00000164985	RegNetwork	PSIP1
1051	ENSG00000165030	TRRUST/Marbach2016/RegNetwork	NFIL3
1052	ENSG00000165066	Marbach2016	NKX6-3
1053	ENSG00000165119	RegNetwork	HNRNPK
1054	ENSG00000165156	RegNetwork	ZHX1
1055	ENSG00000165259	Marbach2016	HDX
1056	ENSG00000165417	RegNetwork	GTF2A1
1057	ENSG00000165462	TRRUST/Marbach2016/RegNetwork	PHOX2A
1058	ENSG00000165495	Marbach2016/RegNetwork	PKNOX2
1059	ENSG00000165556	TRRUST/Marbach2016/RegNetwork	CDX2
1060	ENSG00000165584	RegNetwork	SSX3
1061	ENSG00000165588	TRRUST/Marbach2016/RegNetwork	OTX2
1062	ENSG00000165606	Marbach2016	DRGX
1063	ENSG00000165671	TRRUST/RegNetwork	NSD1
1064	ENSG00000165684	RegNetwork	SNAPC4
1065	ENSG00000165702	TRRUST/Marbach2016/RegNetwork	GFI1B
1066	ENSG00000165804	Marbach2016/RegNetwork	ZNF219
1067	ENSG00000165821	RegNetwork	SALL2
1068	ENSG00000165887	RegNetwork	ANKRD2
1069	ENSG00000165891	TRRUST/Marbach2016/RegNetwork	E2F7
1070	ENSG00000166135	RegNetwork	HIF1AN
1071	ENSG00000166164	TRRUST/RegNetwork	BRD7
1072	ENSG00000166200	RegNetwork	COPS2
1073	ENSG00000166211	TRRUST/Marbach2016	SPIC
1074	ENSG00000166228	RegNetwork	PCBD1
1075	ENSG00000166261	TRRUST/RegNetwork	ZNF202
1076	ENSG00000166313	TRRUST/RegNetwork	APBB1
1077	ENSG00000166337	RegNetwork	TAF10
1078	ENSG00000166407	RegNetwork	LMO1
1079	ENSG00000166478	TRRUST/Marbach2016	ZNF143
1080	ENSG00000166508	RegNetwork	MCM7
1081	ENSG00000166529	TRRUST/RegNetwork	ZSCAN21
1082	ENSG00000166716	RegNetwork	ZNF592
1083	ENSG00000166823	Marbach2016	MESP1
1084	ENSG00000166886	TRRUST/RegNetwork	NAB2
1085	ENSG00000166888	TRRUST/Marbach2016/RegNetwork	STAT6
1086	ENSG00000166925	RegNetwork	TSC22D4
1087	ENSG00000166949	TRRUST/Marbach2016/RegNetwork	SMAD3
1088	ENSG00000167034	TRRUST/Marbach2016/RegNetwork	NKX3-1
1089	ENSG00000167074	TRRUST/Marbach2016/RegNetwork	TEF
1090	ENSG00000167081	RegNetwork	PBX3
1091	ENSG00000167088	RegNetwork	SNRPD1
1092	ENSG00000167157	Marbach2016/RegNetwork	PRRX2
1093	ENSG00000167182	TRRUST/RegNetwork	SP2
1094	ENSG00000167232	RegNetwork	ZNF91
1095	ENSG00000167395	RegNetwork	ZNF646
1096	ENSG00000167491	RegNetwork	GATAD2A
1097	ENSG00000167565	RegNetwork	SERTAD3
1098	ENSG00000167635	RegNetwork	ZNF146
1099	ENSG00000167670	RegNetwork	CHAF1A
1100	ENSG00000167685	TRRUST	ZNF444
1101	ENSG00000167766	RegNetwork	ZNF83
1102	ENSG00000167771	RegNetwork	RCOR2
1103	ENSG00000167785	RegNetwork	ZNF558
1104	ENSG00000167840	Marbach2016/RegNetwork	ZNF232
1105	ENSG00000167967	TRRUST/Marbach2016/RegNetwork	E4F1
1106	ENSG00000167986	RegNetwork	DDB1
1107	ENSG00000168002	RegNetwork	POLR2G
1108	ENSG00000168036	TRRUST/RegNetwork	CTNNB1
1109	ENSG00000168066	TRRUST/RegNetwork	SF1
1110	ENSG00000168096	RegNetwork	ANKS3
1111	ENSG00000168214	TRRUST/Marbach2016/RegNetwork	RBPJ
1112	ENSG00000168267	Marbach2016/RegNetwork	PTF1A
1113	ENSG00000168269	Marbach2016/RegNetwork	FOXI1
1114	ENSG00000168283	RegNetwork	BMI1
1115	ENSG00000168298	RegNetwork	HIST1H1E
1116	ENSG00000168310	TRRUST/Marbach2016/RegNetwork	IRF2
1117	ENSG00000168395	RegNetwork	ING5
1118	ENSG00000168453	TRRUST/RegNetwork	HR
1119	ENSG00000168468	RegNetwork	ATF6B
1120	ENSG00000168495	RegNetwork	POLR3D
1121	ENSG00000168505	TRRUST/Marbach2016	GBX2
1122	ENSG00000168556	TRRUST/RegNetwork	ING2
1123	ENSG00000168610	TRRUST/Marbach2016/RegNetwork	STAT3
1124	ENSG00000168779	Marbach2016	SHOX2
1125	ENSG00000168795	TRRUST/RegNetwork	ZBTB5
1126	ENSG00000168826	Marbach2016	ZBTB49
1127	ENSG00000168875	Marbach2016	SOX14
1128	ENSG00000169016	TRRUST/RegNetwork	E2F6
1129	ENSG00000169057	TRRUST/RegNetwork	MECP2
1130	ENSG00000169083	TRRUST/Marbach2016/RegNetwork	AR
1131	ENSG00000169131	RegNetwork	ZNF354A
1132	ENSG00000169136	TRRUST/RegNetwork	ATF5
1133	ENSG00000169155	RegNetwork	ZBTB43
1134	ENSG00000169220	RegNetwork	RGS14
1135	ENSG00000169297	TRRUST/RegNetwork	NR0B1
1136	ENSG00000169375	TRRUST/RegNetwork	SIN3A
1137	ENSG00000169554	TRRUST/RegNetwork	ZEB2
1138	ENSG00000169635	Marbach2016/RegNetwork	HIC2
1139	ENSG00000169714	TRRUST/RegNetwork	CNBP
1140	ENSG00000169744	RegNetwork	LDB2
1141	ENSG00000169840	Marbach2016	GSX1
1142	ENSG00000169856	TRRUST/Marbach2016/RegNetwork	ONECUT1
1143	ENSG00000169926	TRRUST/Marbach2016/RegNetwork	KLF13
1144	ENSG00000169946	RegNetwork	ZFPM2
1145	ENSG00000169951	RegNetwork	ZNF764
1146	ENSG00000169981	Marbach2016	ZNF35
1147	ENSG00000170162	RegNetwork	VGLL2
1148	ENSG00000170166	RegNetwork	HOXD4
1149	ENSG00000170178	Marbach2016/RegNetwork	HOXD12
1150	ENSG00000170265	Marbach2016	ZNF282
1151	ENSG00000170322	TRRUST/RegNetwork	NFRKB
1152	ENSG00000170345	TRRUST/RegNetwork	FOS
1153	ENSG00000170365	TRRUST/RegNetwork	SMAD1
1154	ENSG00000170370	Marbach2016/RegNetwork	EMX2
1155	ENSG00000170374	TRRUST	SP7
1156	ENSG00000170485	TRRUST/RegNetwork	NPAS2
1157	ENSG00000170515	TRRUST/RegNetwork	PA2G4
1158	ENSG00000170561	Marbach2016	IRX2
1159	ENSG00000170577	Marbach2016/RegNetwork	SIX2
1160	ENSG00000170581	TRRUST/RegNetwork	STAT2
1161	ENSG00000170604	RegNetwork	IRF2BP1
1162	ENSG00000170608	TRRUST/RegNetwork	FOXA3
1163	ENSG00000170653	TRRUST/Marbach2016/RegNetwork	ATF7
1164	ENSG00000170689	Marbach2016/RegNetwork	HOXB9
1165	ENSG00000170748	RegNetwork	RBMXL2
1166	ENSG00000170948	RegNetwork	MBD3L1
1167	ENSG00000170949	TRRUST	ZNF160
1168	ENSG00000171016	RegNetwork	PYGO1
1169	ENSG00000171056	Marbach2016/RegNetwork	SOX7
1170	ENSG00000171148	RegNetwork	TADA3
1171	ENSG00000171222	TRRUST/RegNetwork	SCAND1
1172	ENSG00000171223	TRRUST/RegNetwork	JUNB
1173	ENSG00000171291	RegNetwork	ZNF439
1174	ENSG00000171295	RegNetwork	ZNF440
1175	ENSG00000171307	RegNetwork	ZDHHC16
1176	ENSG00000171425	RegNetwork	ZNF581
1177	ENSG00000171443	Marbach2016	ZNF524
1178	ENSG00000171453	RegNetwork	POLR1C
1179	ENSG00000171456	TRRUST	ASXL1
1180	ENSG00000171476	TRRUST/RegNetwork	HOPX
1181	ENSG00000171532	Marbach2016/RegNetwork	NEUROD2
1182	ENSG00000171540	Marbach2016	OTP
1183	ENSG00000171566	RegNetwork	PLRG1
1184	ENSG00000171606	RegNetwork	ZNF274
1185	ENSG00000171634	TRRUST/Marbach2016/RegNetwork	BPTF
1186	ENSG00000171681	RegNetwork	ATF7IP
1187	ENSG00000171703	RegNetwork	TCEA2
1188	ENSG00000171720	TRRUST/RegNetwork	HDAC3
1189	ENSG00000171786	Marbach2016/RegNetwork	NHLH1
1190	ENSG00000171794	TRRUST/RegNetwork	UTF1
1191	ENSG00000171843	TRRUST/RegNetwork	MLLT3
1192	ENSG00000171862	Marbach2016	PTEN
1193	ENSG00000171940	TRRUST	ZNF217
1194	ENSG00000171956	Marbach2016	FOXB1
1195	ENSG00000171988	RegNetwork	JMJD1C
1196	ENSG00000172059	TRRUST/RegNetwork	KLF11
1197	ENSG00000172201	TRRUST/Marbach2016/RegNetwork	ID4
1198	ENSG00000172216	TRRUST/Marbach2016/RegNetwork	CEBPB
1199	ENSG00000172238	TRRUST/Marbach2016/RegNetwork	ATOH1
1200	ENSG00000172273	TRRUST/Marbach2016/RegNetwork	HINFP
1201	ENSG00000172379	RegNetwork	ARNT2
1202	ENSG00000172465	TRRUST/RegNetwork	TCEAL1
1203	ENSG00000172466	TRRUST/RegNetwork	ZNF24
1204	ENSG00000172493	RegNetwork	AFF1
1205	ENSG00000172534	TRRUST/RegNetwork	HCFC1
1206	ENSG00000172789	Marbach2016	HOXC5
1207	ENSG00000172819	TRRUST/Marbach2016/RegNetwork	RARG
1208	ENSG00000172845	TRRUST/Marbach2016/RegNetwork	SP3
1209	ENSG00000172977	TRRUST/RegNetwork	KAT5
1210	ENSG00000173039	TRRUST/Marbach2016/RegNetwork	RELA
1211	ENSG00000173120	TRRUST/RegNetwork	KDM2A
1212	ENSG00000173153	TRRUST/Marbach2016/RegNetwork	ESRRA
1213	ENSG00000173253	Marbach2016	DMRT2
1214	ENSG00000173404	Marbach2016/RegNetwork	INSM1
1215	ENSG00000173473	RegNetwork	SMARCC1
1216	ENSG00000173480	RegNetwork	ZNF417
1217	ENSG00000173757	TRRUST/RegNetwork	STAT5B
1218	ENSG00000173801	RegNetwork	JUP
1219	ENSG00000173917	Marbach2016/RegNetwork	HOXB2
1220	ENSG00000173976	RegNetwork	RAX2
1221	ENSG00000174197	Marbach2016	MGA
1222	ENSG00000174279	Marbach2016	EVX2
1223	ENSG00000174306	TRRUST/RegNetwork	ZHX3
1224	ENSG00000174332	Marbach2016	GLIS1
1225	ENSG00000174446	RegNetwork	SNAPC5
1226	ENSG00000174485	RegNetwork	DENND4A
1227	ENSG00000174738	RegNetwork	NR1D2
1228	ENSG00000174963	Marbach2016	ZIC4
1229	ENSG00000175183	RegNetwork	CSRP2
1230	ENSG00000175197	TRRUST/Marbach2016/RegNetwork	DDIT3
1231	ENSG00000175213	RegNetwork	ZNF408
1232	ENSG00000175221	RegNetwork	MED16
1233	ENSG00000175325	Marbach2016/RegNetwork	PROP1
1234	ENSG00000175329	Marbach2016	ISX
1235	ENSG00000175387	TRRUST/RegNetwork	SMAD2
1236	ENSG00000175550	RegNetwork	DRAP1
1237	ENSG00000175592	TRRUST/RegNetwork	FOSL1
1238	ENSG00000175727	RegNetwork	MLXIP
1239	ENSG00000175745	TRRUST/Marbach2016/RegNetwork	NR2F1
1240	ENSG00000175792	TRRUST/RegNetwork	RUVBL1
1241	ENSG00000175832	TRRUST/Marbach2016/RegNetwork	ETV4
1242	ENSG00000175879	Marbach2016/RegNetwork	HOXD8
1243	ENSG00000176009	RegNetwork	ASCL3
1244	ENSG00000176046	TRRUST/RegNetwork	NUPR1
1245	ENSG00000176165	TRRUST/Marbach2016/RegNetwork	FOXG1
1246	ENSG00000176399	Marbach2016	DMRTA1
1247	ENSG00000176678	TRRUST/Marbach2016/RegNetwork	FOXL1
1248	ENSG00000176692	Marbach2016	FOXC2
1249	ENSG00000176842	Marbach2016/RegNetwork	IRX5
1250	ENSG00000176887	TRRUST/Marbach2016/RegNetwork	SOX11
1251	ENSG00000177030	TRRUST/RegNetwork	DEAF1
1252	ENSG00000177045	RegNetwork	SIX5
1253	ENSG00000177311	RegNetwork	ZBTB38
1254	ENSG00000177374	TRRUST/Marbach2016/RegNetwork	HIC1
1255	ENSG00000177425	TRRUST/RegNetwork	PAWR
1256	ENSG00000177426	TRRUST/Marbach2016/RegNetwork	TGIF1
1257	ENSG00000177463	TRRUST/Marbach2016/RegNetwork	NR2C2
1258	ENSG00000177468	Marbach2016/RegNetwork	OLIG3
1259	ENSG00000177469	RegNetwork	PTRF
1260	ENSG00000177485	Marbach2016/RegNetwork	ZBTB33
1261	ENSG00000177508	Marbach2016	IRX3
1262	ENSG00000177551	TRRUST/RegNetwork	NHLH2
1263	ENSG00000177606	TRRUST/RegNetwork	JUN
1264	ENSG00000177700	RegNetwork	POLR2L
1265	ENSG00000177732	Marbach2016	SOX12
1266	ENSG00000177981	RegNetwork	ASB8
1267	ENSG00000178028	RegNetwork	DMAP1
1268	ENSG00000178403	Marbach2016/RegNetwork	NEUROG2
1269	ENSG00000178573	TRRUST/Marbach2016/RegNetwork	MAF
1270	ENSG00000178585	TRRUST/RegNetwork	CTNNBIP1
1271	ENSG00000178665	Marbach2016	ZNF713
1272	ENSG00000178691	RegNetwork	SUZ12
1273	ENSG00000178764	TRRUST/RegNetwork	ZHX2
1274	ENSG00000178860	TRRUST/RegNetwork	MSC
1275	ENSG00000178913	RegNetwork	TAF7
1276	ENSG00000178919	TRRUST/RegNetwork	FOXE1
1277	ENSG00000178951	TRRUST/Marbach2016/RegNetwork	ZBTB7A
1278	ENSG00000179094	TRRUST/RegNetwork	PER1
1279	ENSG00000179111	Marbach2016	HES7
1280	ENSG00000179348	TRRUST/Marbach2016/RegNetwork	GATA2
1281	ENSG00000179361	RegNetwork	ARID3B
1282	ENSG00000179388	TRRUST/Marbach2016/RegNetwork	EGR3
1283	ENSG00000179456	Marbach2016	ZBTB18
1284	ENSG00000179528	Marbach2016	LBX2
1285	ENSG00000179583	TRRUST/RegNetwork	CIITA
1286	ENSG00000179588	RegNetwork	ZFPM1
1287	ENSG00000179632	RegNetwork	MAF1
1288	ENSG00000179772	RegNetwork	FOXS1
1289	ENSG00000179833	RegNetwork	SERTAD2
1290	ENSG00000179862	RegNetwork	CITED4
1291	ENSG00000179922	Marbach2016	ZNF784
1292	ENSG00000179943	RegNetwork	FIZ1
1293	ENSG00000180053	Marbach2016	NKX2-6
1294	ENSG00000180182	RegNetwork	MED14
1295	ENSG00000180318	Marbach2016/RegNetwork	ALX1
1296	ENSG00000180353	RegNetwork	HCLS1
1297	ENSG00000180530	TRRUST/RegNetwork	NRIP1
1298	ENSG00000180532	Marbach2016/RegNetwork	ZSCAN4
1299	ENSG00000180535	Marbach2016/RegNetwork	BHLHA15
1300	ENSG00000180613	Marbach2016	GSX2
1301	ENSG00000180806	TRRUST/Marbach2016/RegNetwork	HOXC9
1302	ENSG00000180818	TRRUST/Marbach2016/RegNetwork	HOXC10
1303	ENSG00000180828	Marbach2016	BHLHE22
1304	ENSG00000181090	RegNetwork	EHMT1
1305	ENSG00000181135	RegNetwork	ZNF707
1306	ENSG00000181163	TRRUST/RegNetwork	NPM1
1307	ENSG00000181222	RegNetwork	POLR2A
1308	ENSG00000181444	RegNetwork	ZNF467
1309	ENSG00000181449	TRRUST/Marbach2016/RegNetwork	SOX2
1310	ENSG00000181472	TRRUST/RegNetwork	ZBTB2
1311	ENSG00000181690	TRRUST/Marbach2016/RegNetwork	PLAG1
1312	ENSG00000181827	Marbach2016	RFX7
1313	ENSG00000181896	RegNetwork	ZNF101
1314	ENSG00000181965	RegNetwork	NEUROG1
1315	ENSG00000182158	Marbach2016/RegNetwork	CREB3L2
1316	ENSG00000182185	RegNetwork	RAD51B
1317	ENSG00000182568	TRRUST/RegNetwork	SATB1
1318	ENSG00000182636	RegNetwork	NDN
1319	ENSG00000182742	TRRUST/Marbach2016/RegNetwork	HOXB4
1320	ENSG00000182759	TRRUST/RegNetwork	MAFA
1321	ENSG00000182944	TRRUST/Marbach2016/RegNetwork	EWSR1
1322	ENSG00000182968	Marbach2016/RegNetwork	SOX1
1323	ENSG00000182979	TRRUST/RegNetwork	MTA1
1324	ENSG00000183072	TRRUST/Marbach2016/RegNetwork	NKX2-5
1325	ENSG00000183207	RegNetwork	RUVBL2
1326	ENSG00000183283	RegNetwork	DAZAP2
1327	ENSG00000183337	RegNetwork	BCOR
1328	ENSG00000183434	TRRUST	TFDP3
1329	ENSG00000183495	RegNetwork	EP400
1330	ENSG00000183684	RegNetwork	ALYREF
1331	ENSG00000183733	Marbach2016	FIGLA
1332	ENSG00000183734	Marbach2016/RegNetwork	ASCL2
1333	ENSG00000183741	TRRUST	CBX6
1334	ENSG00000183770	TRRUST/RegNetwork	FOXL2
1335	ENSG00000183791	RegNetwork	TCEB3C
1336	ENSG00000184058	Marbach2016	TBX1
1337	ENSG00000184221	Marbach2016	OLIG1
1338	ENSG00000184271	Marbach2016	POU6F1
1339	ENSG00000184302	Marbach2016/RegNetwork	SIX6
1340	ENSG00000184357	RegNetwork	HIST1H1B
1341	ENSG00000184402	RegNetwork	SS18L1
1342	ENSG00000184436	RegNetwork	THAP7
1343	ENSG00000184445	RegNetwork	KNTC1
1344	ENSG00000184481	TRRUST/Marbach2016/RegNetwork	FOXO4
1345	ENSG00000184486	TRRUST/Marbach2016/RegNetwork	POU3F2
1346	ENSG00000184634	RegNetwork	MED12
1347	ENSG00000184678	RegNetwork	HIST2H2BE
1348	ENSG00000184828	Marbach2016	ZBTB7C
1349	ENSG00000184895	TRRUST/Marbach2016/RegNetwork	SRY
1350	ENSG00000184937	TRRUST/Marbach2016/RegNetwork	WT1
1351	ENSG00000185002	RegNetwork	RFX6
1352	ENSG00000185022	TRRUST/Marbach2016/RegNetwork	MAFF
1353	ENSG00000185024	RegNetwork	BRF1
1354	ENSG00000185122	TRRUST/Marbach2016/RegNetwork	HSF1
1355	ENSG00000185129	TRRUST/RegNetwork	PURA
1356	ENSG00000185155	Marbach2016	MIXL1
1357	ENSG00000185252	RegNetwork	ZNF74
1358	ENSG00000185386	RegNetwork	MAPK11
1359	ENSG00000185507	TRRUST/Marbach2016/RegNetwork	IRF7
1360	ENSG00000185513	TRRUST/RegNetwork	L3MBTL1
1361	ENSG00000185551	TRRUST/Marbach2016/RegNetwork	NR2F2
1362	ENSG00000185591	TRRUST/Marbach2016/RegNetwork	SP1
1363	ENSG00000185610	Marbach2016	DBX2
1364	ENSG00000185630	TRRUST/Marbach2016/RegNetwork	PBX1
1365	ENSG00000185650	TRRUST/RegNetwork	ZFP36L1
1366	ENSG00000185658	RegNetwork	BRWD1
1367	ENSG00000185668	TRRUST/Marbach2016/RegNetwork	POU3F1
1368	ENSG00000185670	RegNetwork	ZBTB3
1369	ENSG00000185697	TRRUST/Marbach2016/RegNetwork	MYBL1
1370	ENSG00000185811	TRRUST/Marbach2016/RegNetwork	IKZF1
1371	ENSG00000185947	TRRUST	ZNF267
1372	ENSG00000185960	TRRUST/RegNetwork	SHOX
1373	ENSG00000186051	RegNetwork	TAL2
1374	ENSG00000186130	Marbach2016/RegNetwork	ZBTB6
1375	ENSG00000186141	RegNetwork	POLR3C
1376	ENSG00000186184	RegNetwork	POLR1D
1377	ENSG00000186260	RegNetwork	MKL2
1378	ENSG00000186350	TRRUST/Marbach2016/RegNetwork	RXRA
1379	ENSG00000186416	RegNetwork	NKRF
1380	ENSG00000186448	RegNetwork	ZNF197
1381	ENSG00000186496	RegNetwork	ZNF396
1382	ENSG00000186564	Marbach2016	FOXD2
1383	ENSG00000186660	RegNetwork	ZFP91
1384	ENSG00000186812	RegNetwork	ZNF397
1385	ENSG00000186834	TRRUST/RegNetwork	HEXIM1
1386	ENSG00000186951	TRRUST/Marbach2016/RegNetwork	PPARA
1387	ENSG00000187079	TRRUST/Marbach2016/RegNetwork	TEAD1
1388	ENSG00000187098	TRRUST/RegNetwork	MITF
1389	ENSG00000187140	TRRUST/Marbach2016/RegNetwork	FOXD3
1390	ENSG00000187325	RegNetwork	TAF9B
1391	ENSG00000187514	TRRUST/RegNetwork	PTMA
1392	ENSG00000187531	RegNetwork	SIRT7
1393	ENSG00000187735	RegNetwork	TCEA1
1394	ENSG00000187837	RegNetwork	HIST1H1C
1395	ENSG00000188130	RegNetwork	MAPK12
1396	ENSG00000188283	TRRUST	ZNF383
1397	ENSG00000188321	RegNetwork	ZNF559
1398	ENSG00000188342	RegNetwork	GTF2F2
1399	ENSG00000188529	RegNetwork	SRSF10
1400	ENSG00000188620	Marbach2016	HMX3
1401	ENSG00000188786	TRRUST/Marbach2016/RegNetwork	MTF1
1402	ENSG00000188816	Marbach2016	HMX2
1403	ENSG00000188909	Marbach2016	BSX
1404	ENSG00000188986	TRRUST	NELFB
1405	ENSG00000189060	RegNetwork	H1F0
1406	ENSG00000189180	RegNetwork	ZNF33A
1407	ENSG00000189266	RegNetwork	PNRC2
1408	ENSG00000189298	Marbach2016	ZKSCAN3
1409	ENSG00000196092	TRRUST/Marbach2016/RegNetwork	PAX5
1410	ENSG00000196132	RegNetwork	MYT1
1411	ENSG00000196150	RegNetwork	ZNF250
1412	ENSG00000196199	RegNetwork	MPHOSPH8
1413	ENSG00000196233	TRRUST	LCOR
1414	ENSG00000196235	RegNetwork	SUPT5H
1415	ENSG00000196247	RegNetwork	ZNF107
1416	ENSG00000196263	RegNetwork	ZNF471
1417	ENSG00000196284	TRRUST/RegNetwork	SUPT3H
1418	ENSG00000196367	TRRUST/RegNetwork	TRRAP
1419	ENSG00000196419	TRRUST/RegNetwork	XRCC6
1420	ENSG00000196482	TRRUST/Marbach2016/RegNetwork	ESRRG
1421	ENSG00000196498	TRRUST/RegNetwork	NCOR2
1422	ENSG00000196588	TRRUST/RegNetwork	MKL1
1423	ENSG00000196591	TRRUST/RegNetwork	HDAC2
1424	ENSG00000196628	TRRUST/Marbach2016/RegNetwork	TCF4
1425	ENSG00000196646	RegNetwork	ZNF136
1426	ENSG00000196712	TRRUST	NF1
1427	ENSG00000196767	TRRUST/Marbach2016/RegNetwork	POU3F4
1428	ENSG00000196781	RegNetwork	TLE1
1429	ENSG00000196782	RegNetwork	MAML3
1430	ENSG00000196793	TRRUST/RegNetwork	ZNF239
1431	ENSG00000196812	Marbach2016/RegNetwork	ZSCAN16
1432	ENSG00000196826	RegNetwork	ZNF709
1433	ENSG00000196843	Marbach2016	ARID5A
1434	ENSG00000196914	Marbach2016	ARHGEF12
1435	ENSG00000197019	TRRUST/RegNetwork	SERTAD1
1436	ENSG00000197024	RegNetwork	ZNF398
1437	ENSG00000197062	Marbach2016	ZSCAN26
1438	ENSG00000197063	TRRUST/Marbach2016/RegNetwork	MAFG
1439	ENSG00000197123	RegNetwork	ZNF679
1440	ENSG00000197157	TRRUST/RegNetwork	SND1
1441	ENSG00000197223	RegNetwork	C1D
1442	ENSG00000197265	RegNetwork	GTF2E2
1443	ENSG00000197275	RegNetwork	RAD54B
1444	ENSG00000197279	RegNetwork	ZNF165
1445	ENSG00000197323	RegNetwork	TRIM33
1446	ENSG00000197343	RegNetwork	ZNF655
1447	ENSG00000197372	RegNetwork	ZNF675
1448	ENSG00000197386	RegNetwork	HTT
1449	ENSG00000197451	RegNetwork	HNRNPAB
1450	ENSG00000197483	Marbach2016	ZNF628
1451	ENSG00000197576	TRRUST/Marbach2016/RegNetwork	HOXA4
1452	ENSG00000197579	Marbach2016/RegNetwork	TOPORS
1453	ENSG00000197587	Marbach2016/RegNetwork	DMBX1
1454	ENSG00000197757	TRRUST/Marbach2016	HOXC6
1455	ENSG00000197780	RegNetwork	TAF13
1456	ENSG00000197808	RegNetwork	ZNF461
1457	ENSG00000197857	RegNetwork	ZNF44
1458	ENSG00000197905	TRRUST/Marbach2016/RegNetwork	TEAD4
1459	ENSG00000197921	Marbach2016	HES5
1460	ENSG00000197976	RegNetwork	AKAP17A
1461	ENSG00000198026	RegNetwork	ZNF335
1462	ENSG00000198081	TRRUST/Marbach2016	ZBTB14
1463	ENSG00000198176	TRRUST/RegNetwork	TFDP1
1464	ENSG00000198185	RegNetwork	ZNF334
1465	ENSG00000198265	RegNetwork	HELZ
1466	ENSG00000198300	RegNetwork	PEG3
1467	ENSG00000198353	Marbach2016/RegNetwork	HOXC4
1468	ENSG00000198466	RegNetwork	ZNF587
1469	ENSG00000198517	TRRUST/Marbach2016/RegNetwork	MAFK
1470	ENSG00000198604	RegNetwork	BAZ1A
1471	ENSG00000198625	TRRUST/RegNetwork	MDM4
1472	ENSG00000198646	TRRUST/RegNetwork	NCOA6
1473	ENSG00000198728	TRRUST/RegNetwork	LDB1
1474	ENSG00000198730	RegNetwork	CTR9
1475	ENSG00000198740	Marbach2016	ZNF652
1476	ENSG00000198791	TRRUST/RegNetwork	CNOT7
1477	ENSG00000198807	Marbach2016/RegNetwork	PAX9
1478	ENSG00000198815	Marbach2016/RegNetwork	FOXJ3
1479	ENSG00000198830	RegNetwork	HMGN2
1480	ENSG00000198839	RegNetwork	ZNF277
1481	ENSG00000198911	TRRUST/Marbach2016/RegNetwork	SREBF2
1482	ENSG00000198914	Marbach2016/RegNetwork	POU3F3
1483	ENSG00000198939	RegNetwork	ZFP2
1484	ENSG00000198963	RegNetwork	RORB
1485	ENSG00000203883	Marbach2016	SOX18
1486	ENSG00000204060	Marbach2016	FOXO6
1487	ENSG00000204103	TRRUST/Marbach2016/RegNetwork	MAFB
1488	ENSG00000204209	RegNetwork	DAXX
1489	ENSG00000204227	RegNetwork	RING1
1490	ENSG00000204231	Marbach2016/RegNetwork	RXRB
1491	ENSG00000204301	RegNetwork	NOTCH4
1492	ENSG00000204304	TRRUST/RegNetwork	PBX2
1493	ENSG00000204366	Marbach2016/RegNetwork	ZBTB12
1494	ENSG00000204371	TRRUST/RegNetwork	EHMT2
1495	ENSG00000204531	TRRUST/Marbach2016/RegNetwork	POU5F1
1496	ENSG00000204595	Marbach2016	DPRX
1497	ENSG00000204616	RegNetwork	TRIM31
1498	ENSG00000204713	RegNetwork	TRIM27
1499	ENSG00000204859	RegNetwork	ZBTB48
1500	ENSG00000204920	RegNetwork	ZNF155
1501	ENSG00000205250	TRRUST/Marbach2016/RegNetwork	E2F4
1502	ENSG00000205531	RegNetwork	NAP1L4
1503	ENSG00000205581	TRRUST/RegNetwork	HMGN1
1504	ENSG00000205922	Marbach2016	ONECUT3
1505	ENSG00000205927	Marbach2016/RegNetwork	OLIG2
1506	ENSG00000205937	RegNetwork	RNPS1
1507	ENSG00000206181	RegNetwork	TCEB3B
1508	ENSG00000206206	RegNetwork	DAXX
1509	ENSG00000206279	RegNetwork	DAXX
1510	ENSG00000206280	RegNetwork	ZBTB22
1511	ENSG00000206287	RegNetwork	RING1
1512	ENSG00000206289	RegNetwork	RXRB
1513	ENSG00000206312	RegNetwork	NOTCH4
1514	ENSG00000206315	RegNetwork	PBX2
1515	ENSG00000206366	RegNetwork	ZBTB12
1516	ENSG00000206376	RegNetwork	EHMT2
1517	ENSG00000206454	RegNetwork	POU5F1
1518	ENSG00000206502	RegNetwork	ZNRD1
1519	ENSG00000212993	Marbach2016	POU5F1B
1520	ENSG00000213015	RegNetwork	ZNF580
1521	ENSG00000213246	RegNetwork	SUPT4H1
1522	ENSG00000213347	RegNetwork	MXD3
1523	ENSG00000213676	RegNetwork	ATF6B
1524	ENSG00000213780	RegNetwork	GTF2H4
1525	ENSG00000213928	TRRUST/Marbach2016/RegNetwork	IRF9
1526	ENSG00000213977	RegNetwork	TAX1BP3
1527	ENSG00000214114	RegNetwork	MYCBP
1528	ENSG00000214513	Marbach2016	NOTO
1529	ENSG00000214575	Marbach2016	CPEB1
1530	ENSG00000214717	Marbach2016	ZBED1
1531	ENSG00000215021	TRRUST/RegNetwork	PHB2
1532	ENSG00000215271	Marbach2016/RegNetwork	HOMEZ
1533	ENSG00000215397	Marbach2016	SCRT2
1534	ENSG00000215612	Marbach2016	HMX1
1535	ENSG00000215641	RegNetwork	TRIM27
1536	ENSG00000221869	TRRUST/Marbach2016/RegNetwork	CEBPD
1537	ENSG00000221926	TRRUST/RegNetwork	TRIM16
1538	ENSG00000221974	RegNetwork	GTF2H4
1539	ENSG00000223355	RegNetwork	NOTCH4
1540	ENSG00000223531	RegNetwork	TRIM31
1541	ENSG00000224143	RegNetwork	EHMT2
1542	ENSG00000224168	RegNetwork	TRIM31
1543	ENSG00000224542	RegNetwork	TRIM31
1544	ENSG00000224859	RegNetwork	ZNRD1
1545	ENSG00000224952	RegNetwork	PBX2
1546	ENSG00000225130	RegNetwork	TRIM31
1547	ENSG00000225553	RegNetwork	PHF1
1548	ENSG00000225830	RegNetwork	ERCC6
1549	ENSG00000225987	RegNetwork	PBX2
1550	ENSG00000226384	RegNetwork	GTF2H4
1551	ENSG00000226402	RegNetwork	TRIM31
1552	ENSG00000226788	RegNetwork	RING1
1553	ENSG00000227046	RegNetwork	DAXX
1554	ENSG00000227322	RegNetwork	RXRB
1555	ENSG00000227333	RegNetwork	EHMT2
1556	ENSG00000227780	RegNetwork	ZBTB22
1557	ENSG00000228333	RegNetwork	RXRB
1558	ENSG00000228520	RegNetwork	RING1
1559	ENSG00000228628	RegNetwork	ATF6B
1560	ENSG00000229006	RegNetwork	TRIM27
1561	ENSG00000229094	RegNetwork	POU5F1
1562	ENSG00000229253	RegNetwork	ZBTB22
1563	ENSG00000229396	RegNetwork	DAXX
1564	ENSG00000229544	Marbach2016	NKX1-2
1565	ENSG00000230336	RegNetwork	POU5F1
1566	ENSG00000230797	Marbach2016	YY2
1567	ENSG00000230989	RegNetwork	HSBP1
1568	ENSG00000231115	RegNetwork	RING1
1569	ENSG00000231321	RegNetwork	RXRB
1570	ENSG00000231617	RegNetwork	DAXX
1571	ENSG00000232005	RegNetwork	PBX2
1572	ENSG00000232045	RegNetwork	EHMT2
1573	ENSG00000232339	RegNetwork	NOTCH4
1574	ENSG00000233149	RegNetwork	GTF2H4
1575	ENSG00000233573	RegNetwork	TRIM31
1576	ENSG00000233608	TRRUST/RegNetwork	TWIST2
1577	ENSG00000233795	RegNetwork	ZNRD1
1578	ENSG00000233822	RegNetwork	HIST1H2BN
1579	ENSG00000233911	RegNetwork	POU5F1
1580	ENSG00000233948	RegNetwork	TRIM27
1581	ENSG00000234196	RegNetwork	ZBTB12
1582	ENSG00000234370	RegNetwork	GTF2H4
1583	ENSG00000234495	RegNetwork	TRIM27
1584	ENSG00000234539	RegNetwork	ATF6B
1585	ENSG00000234852	RegNetwork	ZBTB12
1586	ENSG00000234876	RegNetwork	NOTCH4
1587	ENSG00000235068	RegNetwork	POU5F1
1588	ENSG00000235107	RegNetwork	RING1
1589	ENSG00000235176	RegNetwork	ZNRD1
1590	ENSG00000235396	RegNetwork	NOTCH4
1591	ENSG00000235443	RegNetwork	ZNRD1
1592	ENSG00000235608	Marbach2016	NKX1-1
1593	ENSG00000235712	RegNetwork	RXRB
1594	ENSG00000236104	RegNetwork	ZBTB22
1595	ENSG00000236353	RegNetwork	PBX2
1596	ENSG00000236759	RegNetwork	EHMT2
1597	ENSG00000236808	RegNetwork	ZNRD1
1598	ENSG00000236895	RegNetwork	GTF2H4
1599	ENSG00000236949	RegNetwork	ZNRD1
1600	ENSG00000237056	RegNetwork	ZBTB22
1601	ENSG00000237071	RegNetwork	TRIM27
1602	ENSG00000237344	RegNetwork	PBX2
1603	ENSG00000237462	RegNetwork	TRIM27
1604	ENSG00000237582	RegNetwork	POU5F1
1605	ENSG00000237900	RegNetwork	ZBTB12
1606	ENSG00000238134	RegNetwork	EHMT2
1607	ENSG00000238196	RegNetwork	NOTCH4
1608	ENSG00000239306	RegNetwork	RBM14
1609	ENSG00000239756	RegNetwork	PHF1
1610	ENSG00000240445	RegNetwork	FOXO3B
1611	ENSG00000240972	RegNetwork	MIF
1612	ENSG00000241476	TRRUST/RegNetwork	SSX2
1613	ENSG00000242441	RegNetwork	GTF2A1L
1614	ENSG00000242852	RegNetwork	ZNF709
1615	ENSG00000244405	TRRUST/Marbach2016/RegNetwork	ETV5
1616	ENSG00000245680	RegNetwork	ZNF585B
1617	ENSG00000245848	TRRUST/Marbach2016/RegNetwork	CEBPA
1618	ENSG00000251493	Marbach2016/RegNetwork	FOXD1
1619	ENSG00000253293	TRRUST/Marbach2016/RegNetwork	HOXA10
1620	ENSG00000256223	RegNetwork	ZNF10
1621	ENSG00000256463	TRRUST	SALL3
1622	ENSG00000256683	TRRUST/Marbach2016/RegNetwork	ZNF350
1623	ENSG00000257923	TRRUST/Marbach2016/RegNetwork	CUX1
1624	ENSG00000258873	Marbach2016	DUXA
1625	ENSG00000260027	TRRUST/Marbach2016/RegNetwork	HOXB7
1626	ENSG00000260596	Marbach2016/RegNetwork	DUX4
1627	ENSG00000261678	Marbach2016	SCRT1
1628	ENSG00000261992	RegNetwork	GATAD2B
1629	ENSG00000262024	RegNetwork	TCF20
1630	ENSG00000263001	TRRUST/Marbach2016/RegNetwork	GTF2I
1631	ENSG00000263465	RegNetwork	SRSF8
1632	ENSG00000265763	RegNetwork	ZNF488
1633	ENSG00000266412	TRRUST/RegNetwork	NCOA4
1634	ENSG00000267680	TRRUST	ZNF224
1635	ENSG00000268009	RegNetwork	SSX4
1636	ENSG00000269335	RegNetwork	IKBKG
1637	ENSG00000269404	TRRUST/Marbach2016/RegNetwork	SPIB
1638	ENSG00000270647	RegNetwork	TAF15
1639	ENSG00000272886	RegNetwork	DCP1A
1640	ENSG00000273562	RegNetwork	NAP1L4
1641	ENSG00000273611	RegNetwork	ZNHIT3
1642	ENSG00000273706	Marbach2016/RegNetwork	LHX1
1643	ENSG00000273802	RegNetwork	HIST1H2BG
1644	ENSG00000273833	RegNetwork	TFPT
1645	ENSG00000273841	RegNetwork	TAF9
1646	ENSG00000273873	RegNetwork	BDP1
1647	ENSG00000273943	RegNetwork	CNOT3
1648	ENSG00000274073	RegNetwork	TFPT
1649	ENSG00000274176	RegNetwork	CNOT3
1650	ENSG00000274352	RegNetwork	ZNF707
1651	ENSG00000274382	RegNetwork	PROP1
1652	ENSG00000274577	RegNetwork	LHX1
1653	ENSG00000274616	RegNetwork	CNOT3
1654	ENSG00000274636	RegNetwork	GLIS2
1655	ENSG00000274803	RegNetwork	BDP1
1656	ENSG00000274829	RegNetwork	PARN
1657	ENSG00000274941	RegNetwork	CNOT3
1658	ENSG00000275023	RegNetwork	MLLT6
1659	ENSG00000275045	RegNetwork	GTF2H2
1660	ENSG00000275086	RegNetwork	TFPT
1661	ENSG00000275272	RegNetwork	YTHDC1
1662	ENSG00000275410	Marbach2016/RegNetwork	HNF1B
1663	ENSG00000275700	TRRUST/RegNetwork	AATF
1664	ENSG00000275746	RegNetwork	KLF13
1665	ENSG00000275837	RegNetwork	SMARCB1
1666	ENSG00000275851	RegNetwork	MLLT6
1667	ENSG00000275979	RegNetwork	CNOT3
1668	ENSG00000276022	RegNetwork	TFPT
1669	ENSG00000276043	TRRUST	UHRF1
1670	ENSG00000276072	RegNetwork	AATF
1671	ENSG00000276082	RegNetwork	CNOT3
1672	ENSG00000276194	RegNetwork	HNF1B
1673	ENSG00000276234	RegNetwork	TADA2A
1674	ENSG00000276263	RegNetwork	TFPT
1675	ENSG00000276296	RegNetwork	TFPT
1676	ENSG00000276323	RegNetwork	TFPT
1677	ENSG00000276410	RegNetwork	HIST1H2BB
1678	ENSG00000276461	RegNetwork	TCF20
1679	ENSG00000276463	RegNetwork	TAF9
1680	ENSG00000276504	RegNetwork	TFPT
1681	ENSG00000276561	RegNetwork	IRF7
1682	ENSG00000276644	TRRUST/RegNetwork	DACH1
1683	ENSG00000276701	RegNetwork	MIF
1684	ENSG00000276833	RegNetwork	TAF15
1685	ENSG00000276876	RegNetwork	MYT1
1686	ENSG00000276910	RegNetwork	GTF2H2
1687	ENSG00000276920	RegNetwork	NKD2
1688	ENSG00000277104	RegNetwork	TADA2A
1689	ENSG00000277114	RegNetwork	CNOT3
1690	ENSG00000277258	TRRUST/RegNetwork	PCGF2
1691	ENSG00000277462	RegNetwork	ZNF670
1692	ENSG00000277564	RegNetwork	RBFOX2
1693	ENSG00000277600	RegNetwork	CNOT3
1694	ENSG00000277615	RegNetwork	CNOT3
1695	ENSG00000277726	RegNetwork	TARDBP
1696	ENSG00000278129	Marbach2016/RegNetwork	ZNF8
1697	ENSG00000278161	RegNetwork	TFPT
1698	ENSG00000278570	TRRUST/RegNetwork	NR2E3
1699	ENSG00000278574	RegNetwork	ZNHIT3
1700	ENSG00000278644	RegNetwork	PCGF2
1701	ENSG00000279247	RegNetwork	TAF9
1702	ENSG00000280467	RegNetwork	TCF20
1703	ENSG00000280529	RegNetwork	TAF4
1704	ENSG00000280635	RegNetwork	PROP1
1705	ENSG00000280706	RegNetwork	REXO4
1706	ENSG00000280755	RegNetwork	SP110
1707	ENSG00000280987	RegNetwork	MATR3
1708	ENSG00000281178	RegNetwork	MLXIP
1709	ENSG00000281709	RegNetwork	ZNF197
1710	ENSG00000281766	RegNetwork	RYBP
1711	ENSG00000281813	RegNetwork	KAT6B
1712	ENSG00000281897	RegNetwork	TCF20
